# Supplementary material for: Transcriptomic architecture of nuclei in the marmoset CNS
Source: Nat Commun. 2022 Sep 21;13:5531. doi: 10.1038/s41467-022-33140-z (PMC9492672; doi:10.1038/s41467-022-33140-z)
Supplement: Supplementary file 4 — Supplementary Data 1 [file 41467_2022_33140_MOESM4_ESM.xlsx]

## Sheet: 322320_3_data_set_6842448_rh6lh
Identifier	IL01_uniqueID	IL02_species	IL03_source	IL04_sex	IL05_ageDays	IL06_tissue	IL07_location	IL08_condition	IL09_illumina	IL10_chemistry	IL11_batch	IL12_LMinDays	IL13_LMaxDays	IL14_dataset	10X cellranger count	SoupX	Estimated Soup Fraction	DoubletFinder (K)
CJR02_M_cSC_01_190415_Hi4000_v2-1-1	v2.1.1	cjacchus	CJR02	M	2035	01cSC	SS00	NaiveCtrl	MiseqHiseq2500Hi4000	10xv2	1st	0	0	this.manuscript	expect-cell=10000	as.cluster	0.3005	0.005
CJH01_F_cSC_01_190415_Hi4000_v2-1-2	v2.1.2.fo	cjacchus	CJH01	F	2051	01cSC	SS00	NaiveCtrl	MiseqHiseq2500Hi4000	10xv2	1st	0	0	this.manuscript	force-cells=5000	as.cluster	0.3087	0.005
CJR02_M_01_01_190415_Hi4000_v2-1-3	v2.1.3.p	cjacchus	CJR02	M	2035	02fCTX	SS01.R	NaiveCtrl	MiseqHiseq2500Hi4000	10xv2	1st	0	0	this.manuscript	expect-cell=10000	as.cluster	0.2356	0.005
CJH01_F_01_01_190415_Hi4000_v2-1-4	v2.1.4.p	cjacchus	CJH01	F	2051	02fCTX	SS01.R	NaiveCtrl	MiseqHiseq2500Hi4000	10xv2	1st	0	0	this.manuscript	expect-cell=10000	as.cluster	0.1508	0.005
CJH01_F_03_01_190415_Hi4000_v3-1-1	v3.1.1	cjacchus	CJH01	F	2051	03fWM	SS03.R	NaiveCtrl	Hi4000	10xv3	1st	0	0	this.manuscript	expect-cell=10000	as.cluster	0.1379	0.005
CJH01_F_03_02_190415_Hi4000_v3-1-2	v3.1.2	cjacchus	CJH01	F	2051	04aCC	SS03.R	NaiveCtrl	Hi4000	10xv3	1st	0	0	this.manuscript	expect-cell=10000	as.cluster	0.1016	0.005
CJR02_M_03_01_190415_Hi4000_v3-1-3	v3.1.3	cjacchus	CJR02	M	2035	03fWM	SS03.R	NaiveCtrl	Hi4000	10xv3	1st	0	0	this.manuscript	expect-cell=10000	as.cluster	0.1709	0.005
CJR02_M_03_02_190415_Hi4000_v3-1-4	v3.1.4	cjacchus	CJR02	M	2035	04aCC	SS03.R	NaiveCtrl	Hi4000	10xv3	1st	0	0	this.manuscript	expect-cell=10000	as.cluster	0.1845	0.005
CJH01_F_04_01_190822_NovaS2_v3-2-1	v3.2.1	cjacchus	CJH01	F	2051	05Cd	SS04.R	NaiveCtrl	NovaS2	10xv3	1st	0	0	this.manuscript	expect-cell=10000	as.cluster	0.0795	0.005
CJH01_F_06_01_190822_NovaS2_v3-2-2	v3.2.2	cjacchus	CJH01	F	2051	06LGN	SS06.R	NaiveCtrl	NovaS2	10xv3	2nd	0	0	this.manuscript	expect-cell=10000	as.cluster	0.2646	0.005
CJH01_F_06_02_1901010_NovaS2_v3-2-3	v3.2.3	cjacchus	CJH01	F	2051	07Hipp	SS06.R	NaiveCtrl	NovaS2	10xv3	2nd	0	0	this.manuscript	expect-cell=10000	as.cluster	0.0702	0.005
CJH01_F_06_03_1901010_NovaS2_v3-2-4	v3.2.4	cjacchus	CJH01	F	2051	08Thal	SS06.R	NaiveCtrl	NovaS2	10xv3	2nd	0	0	this.manuscript	expect-cell=10000	as.cluster	0.1429	0.005
CJR02_M_04_01_190822_NovaS2_v3-2-5	v3.2.5	cjacchus	CJR02	M	2035	05Cd	SS04.R	NaiveCtrl	NovaS2	10xv3	2nd	0	0	this.manuscript	expect-cell=10000	as.cluster	0.0764	0.005
CJR02_M_07_01_190822_NovaS2_v3-2-6	v3.2.6	cjacchus	CJR02	M	2035	06LGN	SS06.R	NaiveCtrl	NovaS2	10xv3	2nd	0	0	this.manuscript	expect-cell=10000	as.cluster	0.2269	0.005
CJR02_M_06_01_1901010_NovaS2_v3-2-7	v3.2.7	cjacchus	CJR02	M	2035	07Hipp	SS06.R	NaiveCtrl	NovaS2	10xv3	2nd	0	0	this.manuscript	expect-cell=10000	as.cluster	0.1397	0.005
CJR02_M_06_02_1901010_NovaS2_v3-2-8	v3.2.8	cjacchus	CJR02	M	2035	08Thal	SS06.R	NaiveCtrl	NovaS2	10xv3	2nd	0	0	this.manuscript	expect-cell=10000	as.cluster	0.082	0.005
CJH01_F_08_05_191007_NovaS2_v3-3-2	v3.3.2	cjacchus	CJH01	F	2051	19tWM	SS08.L.A	NaiveCtrl	NovaS2	10xv3	3rd	0	0	this.manuscript	expect-cell=10000	as.cluster	0.2227	0.005
CJH01_F_06_15_191030_NovaS2_v3-3-6	v3.3.6	cjacchus	CJH01	F	2051	20pWM	SS06.L.A	NaiveCtrl	NovaS2	10xv3	3rd	0	0	this.manuscript	expect-cell=10000	as.cluster	0.2094	0.005
CJH01_F_05_03_191030_NovaS2_v3-3-8	v3.3.8	cjacchus	CJH01	F	2051	20pWM	SS05.L.A	NaiveCtrl	NovaS2	10xv3	3rd	0	0	this.manuscript	expect-cell=10000	as.cluster	0.1327	0.005
CJH01_F_01_01_191007_NovaS2_v3-4-1	v3.4.1	cjacchus	CJH01	F	2051	09fGM	SS01.R	NaiveCtrl	NovaS2	10xv3	4th	0	0	this.manuscript	expect-cell=10000	as.cluster	0.351	0.005
CJR02_M_01_01_191007_NovaS2_v3-4-2	v3.4.2	cjacchus	CJR02	M	2035	09fGM	SS01.R	NaiveCtrl	NovaS2	10xv3	4th	0	0	this.manuscript	expect-cell=10000	as.cluster	0.3114	0.005
CJH01_F_06_04_191007_NovaS2_v3-4-3	v3.4.3	cjacchus	CJH01	F	2051	10tGM	SS06.R.B	NaiveCtrl	NovaS2	10xv3	4th	0	0	this.manuscript	expect-cell=10000	as.cluster	0.3369	0.005
CJR02_M_07_02_191007_NovaS2_v3-4-4	v3.4.4	cjacchus	CJR02	M	2035	10tGM	SS06.R.B	NaiveCtrl	NovaS2	10xv3	4th	0	0	this.manuscript	expect-cell=10000	as.cluster	0.2694	0.005
CJH01_F_08_01_191030_NovaS2_v3-4-5	v3.4.5	cjacchus	CJH01	F	2051	11pGM	SS08.R.A	NaiveCtrl	NovaS2	10xv3	4th	0	0	this.manuscript	expect-cell=10000	as.cluster	0.2873	0.005
CJR02_M_08_01_191030_NovaS2_v3-4-6	v3.4.6	cjacchus	CJR02	M	2035	11pGM	SS08.R.A	NaiveCtrl	NovaS2	10xv3	4th	0	0	this.manuscript	expect-cell=10000	as.cluster	0.3023	0.005
CJH01_F_12_01_191030_NovaS2_v3-4-7	v3.4.7	cjacchus	CJH01	F	2051	12oGM	SS12.R	NaiveCtrl	NovaS2	10xv3	4th	0	0	this.manuscript	expect-cell=10000	as.individual	0.4173	0.005
CJR02_M_12_03_191030_NovaS2_v3-4-8	v3.4.8	cjacchus	CJR02	M	2035	12oGM	SS12.R	NaiveCtrl	NovaS2	10xv3	4th	0	0	this.manuscript	expect-cell=10000	as.cluster	0.3756	0.005
CJH01_F_06_06_191030_NovaS2_v3-5-1	v3.5.1	cjacchus	CJH01	F	2051	13CgG	SS06.R	NaiveCtrl	NovaS2	10xv3	5th	0	0	this.manuscript	expect-cell=10000	as.cluster	0.232	0.005
CJR02_M_06_03_191030_NovaS2_v3-5-2	v3.5.2	cjacchus	CJR02	M	2035	13CgG	SS06.R	NaiveCtrl	NovaS2	10xv3	5th	0	0	this.manuscript	expect-cell=10000	as.cluster	0.2746	0.005
CJH01_F_11_01_191030_NovaS2_v3-5-3	v3.5.4	cjacchus	CJR02	M	2035	14CE	SS11.R	NaiveCtrl	NovaS2	10xv3	5th	0	0	this.manuscript	expect-cell=10000	as.cluster	0.1322	0.005
CJR02_M_12_01_191030_NovaS2_v3-5-4	v3.5.3	cjacchus	CJH01	F	2051	14CE	SS11.R	NaiveCtrl	NovaS2	10xv3	5th	0	0	this.manuscript	expect-cell=10000	as.cluster	0.1887	0.005
CJH01_F_07_01_191030_NovaS2_v3-5-5	v3.5.5	cjacchus	CJH01	F	2051	15Pons	SS07.R	NaiveCtrl	NovaS2	10xv3	5th	0	0	this.manuscript	expect-cell=10000	as.cluster	0.1406	0.005
CJR02_M_08_05_191030_NovaS2_v3-5-6	v3.5.6	cjacchus	CJR02	M	2035	15Pons	SS07.R	NaiveCtrl	NovaS2	10xv3	5th	0	0	this.manuscript	expect-cell=10000	as.cluster	0.1786	0.005
CJH01_F_07_02_191030_NovaS2_v3-5-7	v3.5.7	cjacchus	CJH01	F	2051	16PmJ	SS07.R	NaiveCtrl	NovaS2	10xv3	5th	0	0	this.manuscript	expect-cell=10000	as.cluster	0.1855	0.005
CJR02_M_08_06_191030_NovaS2_v3-5-8	v3.5.8	cjacchus	CJR02	M	2035	16PmJ	SS07.R	NaiveCtrl	NovaS2	10xv3	5th	0	0	this.manuscript	expect-cell=10000	as.cluster	0.17	0.005
CHR02_M_05_01_19_NovaS2_v3-6-2	v3.6.2	cjacchus	CJR02	M	2035	17OpT	SS05.L	NaiveCtrl	NovaS2	10xv3	6th	0	0	this.manuscript	expect-cell=10000	as.cluster	0.2005	0.005
CJH01_F_07_06_19_NovaS2_v3-6-6	v3.6.6	cjacchus	CJH01	F	2051	18pCC	SS07.L	NaiveCtrl	NovaS2	10xv3	6th	0	0	this.manuscript	expect-cell=10000	as.cluster	0.1785	0.005
CHR02_M_07_06_19_NovaS2_v3-6-7	v3.6.7	cjacchus	CJR02	M	2035	18pCC	SS07.L	NaiveCtrl	NovaS2	10xv3	6th	0	0	this.manuscript	expect-cell=10000	as.cluster	0.2865	0.005
CJR02_M_08_04_19_NovaS2_v3-7-2	v3.7.2	cjacchus	CJR02	M	2035	20pWM	SS08.L.A	NaiveCtrl	NovaS2	10xv3	7th	0	0	this.manuscript	expect-cell=10000	as.cluster	0.2712	0.005
CJR02_M_07_08_200111_NovaS2_v3-8-2	v3.8.2	cjacchus	CJR02	M	2035	19tWM	SS06.R.B	NaiveCtrl	NovaS2	10xv3	8th	0	0	this.manuscript	expect-cell=10000	as.cluster	0.1577	0.005
CJH01_F_cSC_02_200111_NovaS2_v3-9-3	v3.9.3	cjacchus	CJH01	F	2051	01cSC	SS00	NaiveCtrl	NovaS2	10xv3	9th	0	0	this.manuscript	expect-cell=10000	as.cluster	0.1579	0.005
CJH01_F_06_16_19_NovaS2_v3-9-8	v3.9.8	cjacchus	CJH01	F	2051	17OpT	SS05.L	NaiveCtrl	NovaS2	10xv3	9th	0	0	this.manuscript	expect-cell=10000	as.cluster	0.1257	0.005
