# Supplementary material for: Transcriptomic architecture of nuclei in the marmoset CNS
Source: Nat Commun. 2022 Sep 21;13:5531. doi: 10.1038/s41467-022-33140-z (PMC9492672; doi:10.1038/s41467-022-33140-z)
Supplement: Supplementary file 5 — Supplementary Data 2 [file 41467_2022_33140_MOESM5_ESM.xlsx]

## Sheet: 322320_3_data_set_6842449_rh6lh
	MIC_Knn.m1	MIC_Knn.m2	MIC_Knn.m3	MIC_Knn.m4	MIC_Knn.m5	MIC_Knn.m6	MIC_Knn.m7	MIC_Knn.m8	MIC_Knn.m9	MIC_Knn.m10	MIC_Knn.m11	MIC_Knn.m12	MIC_Knn.m13	MIC_Knn.m14	MIC_Knn.m15	MIC_Knn.m16	MIC_Knn.m17	MIC_PG.m1	MIC_PG.m2	MIC_PG.m3	MIC_PG.m4	MIC_PG.m5	MIC_PG.m6	MIC_PG.m7	MIC_PG.m8	MIC_PG.m9	MIC_PG.m10	MIC_PG.m11	MIC_PG.m12	MIC_PG.m13	MIC_PG.m14	MIC_PG.m15	OPC_Knn.m1	OPC_Knn.m2	OPC_Knn.m3	OPC_Knn.m4	OPC_Knn.m5	OPC_Knn.m6	OPC_Knn.m7	OPC_Knn.m8	OPC_Knn.m9	OPC_Knn.m10	OPC_Knn.m11	OPC_Knn.m12	OPC_Knn.m13	OPC_Knn.m14	OPC_Knn.m15	OPC_Knn.m16	OPC_PG.m1
1	BCL2L13	IL17RA	TUBA8	ADA2	RAC2	HDHD5	ENSCJAG00000019974	NCF4	CDC45	CABIN1	GNB1L	OSBP2	PARVB	UFD1	NPR2	ENSCJAG00000045002	TTLL11	ATXN10	TUBA8	IL17RA	MICAL3	ADA2	SYNGR1	NCF4	ENSCJAG00000019456	CDC45	MPST	FBLN1	HDHD5	GNB1L	TTLL11	OSBP2	ENSCJAG00000043505	HDHD5	H1F0	SYNGR1	MICAL3	CECR2	ENSCJAG00000022758	DGCR2	KDELR3	SUN2	MYH9	SELENOM	CACNG2	EFCAB6	BCL2L13	WDFY2	HDHD5
2	BID	CECR2	RTN4R	ATP6V1E1	TST	ENSCJAG00000044605	CHADL	MYH9	ENSCJAG00000012500	ENSCJAG00000042935	TBX1	SERHL2	CACNA1B	ENSCJAG00000015070	ENSCJAG00000020064	PTAR1	ENSCJAG00000044338	TBC1D22A	RTN4R	CECR2	DGCR8	BCL2L13	RAC2	MYH9	LARGE1	HIRA	ASPHD2	MB	ENSCJAG00000045620	TBX1	ENSCJAG00000009239	SERHL2	TUBA8	CLTCL1	ATXN10	JOSD1	DGCR8	HIRA	TYMP	ENSCJAG00000011578	ENSCJAG00000039868	CDC42EP1	LAMC3	MRTFA	ENSCJAG00000009691	GLIS3	TTLL12	TNFSF13B	MICAL3
3	HIRA	MICAL3	ENSCJAG00000031147	APOBEC3H	FBLN1	ENSCJAG00000022758	ENSCJAG00000004644	LIMK2	SUN2	GRAP2	PIK3IP1	HEMGN	PHPT1	C9orf72	ITK	PRR7	GNPDA1	EIF4ENIF1	ENSCJAG00000031147	ATP6V1E1	CBX7	ENSCJAG00000044605	CACNG2	LIMK2	INPP5J	ENSCJAG00000012500	GUCD1	HMOX1	KREMEN1	FNBP1	NFIB	HEMGN	ENSCJAG00000010707	TAB1	LARGE1	CARD10	TXNRD2	KIAA0930	HMGXB4	POLR2F	TIMP3	ENSCJAG00000019173	ENSCJAG00000019936	RABL6	ENSCJAG00000009239	SPEF2	ENSCJAG00000038841	NREP	MED15
4	CBX7	ENSCJAG00000049456	MRPL40	GCAT	ENSCJAG00000045620	LGALS1	PNPLA7	MTMR3	GTSE1	LRRC26	FNBP1	TMOD1	LPAR1	ENSCJAG00000009380	ENPEP	LRWD1	C6orf89	RNF185	MRPL40	BID	DDX17	KLHL22	TYMP	MTMR3	ZNRF3	SUN2	MEI1	ENSCJAG00000010191	LZTR1	DNM1	ENSCJAG00000010996	TMOD1	ENSCJAG00000031147	PICK1	FBXO7	C1QTNF6	MED15	SEC14L4	ENSCJAG00000011169	SOX10	EIF4ENIF1	PRR14L	ENSCJAG00000039426	ENSCJAG00000010665	PLAA	TMEM232	RECK	ITK	KLHL22
5	DDX17	ZDHHC8	CBX6	SHANK3	ENSCJAG00000019173	HMOX1	QSOX2	ENSCJAG00000009592	ENSCJAG00000019177	COL5A1	DNM1	ENSCJAG00000007792	CREB3	ACOD1	TLR1	CNBD2	TMEM170B	PITPNB	CBX6	ENSCJAG00000049456	GRK3	APOBEC3H	PISD	ENSCJAG00000009592	CSDC2	GTSE1	POLDIP3	PIK3IP1	SGSM3	MLANA	CEP78	ENSCJAG00000007792	MRPL40	PPARA	SYN3	ARSA	KLHL22	MTMR3	CABIN1	OSBP2	LIMK2	DRG1	BNC2	UBQLN1	ANKRD33B	CCDC170	CREB3	ENPEP	DDX17
6	ENSCJAG00000012225	DGCR8	NPTXR	MB	ENSCJAG00000019456	ENSCJAG00000022754	AIF1L	MRTFA	MCM5	PKN3	SNX30	SEMA5A	MCCC2	CDC16	MACROD2	IGFBP4	SPATA5	GGT5	NPTXR	ZDHHC8	KIAA1671	ENSCJAG00000022758	ENSCJAG00000020084	MRTFA	ABCA2	ENSCJAG00000019177	PARVB	SGSM1	MRPL41	ENSCJAG00000003266	RAD17	SEMA5A	CBX6	BRD1	EWSR1	PPP6R2	DDX17	CCDC117	TOP3B	SAPCD2	EMID1	SGSM1	JAK2	OTULIN	SNX2	ECT2L	ZDHHC21	ENSCJAG00000006525	PICK1
7	CDPF1	MED15	PICK1	MLC1	LARGE1	ENSCJAG00000010191	PBX3	PTGES	CHEK2	SLC25A25	ENSCJAG00000050192	CENPH	CARTPT	2011-03-01	UBE2V1	COPRS	DOC2B	EP300	PICK1	MED15	UBE2L3	TMEM184B	TTC28	PARVG	FAM102A	MCM5	CACNA1B	ENSCJAG00000011224	SPACA9	MYO10	SPOCK1	CARD6	NPTXR	ALG12	ZNRF3	SYCE3	TMEM184B	PI4KA	MAPK1	RAPGEF1	EXOSC2	ENSCJAG00000009592	OGN	HEXB	2003-03-01	MYB	FZD9	MACROD2	PPARA
8	ATXN10	KLHL22	POLR2F	DRG1	PISD	ASPHD2	GAPVD1	ENSCJAG00000019936	TCF20	SH2D3C	ABCA1	ARHGEF37	BTF3	ENSCJAG00000049553	LAMA5	STAC2	MPP3	TNRC6B	POLR2F	KDELR3	HIC2	NUP50	ENSCJAG00000041420	PTGES	LHX6	ENSCJAG00000011169	PHPT1	CCDC183	CERCAM	DAB2	ENSCJAG00000013452	CENPH	LGALS1	PANX2	TTC28	NF2	ENSCJAG00000012225	RBX1	EP300	FAM102A	GLE1	PPM1F	PCCA	ACOT12	ENSCJAG00000011464	EYA4	VTA1	UBE2V1	ALG12
9	NUP50	KDELR3	KCTD17	SF3A1	RNF185	ENSCJAG00000015940	C5	ENSCJAG00000007103	SAPCD2	RALGPS1	MLANA	EIF2AK1	PDLIM7	PTP4A1	PECAM1	ENSCJAG00000040173	CASC3	GRAP2	LGALS1	ENSCJAG00000012225	CHADL	SHANK3	ENSCJAG00000042935	ENSCJAG00000019936	BRINP1	CHEK2	RXRA	POMT1	FKTN	PDE4D	ADGB	ARHGEF37	KCTD17	HDAC10	MN1	ENSCJAG00000041420	TRIOBP	ENSCJAG00000004644	XPNPEP3	ANGPTL2	TRUB2	PACSIN2	ENSCJAG00000051157	GET4	FAM20C	ENSCJAG00000050214	METTL24	LAMA5	HDAC10
10	TBC1D22A	TMEM184B	PVALB	EWSR1	ENSCJAG00000046087	SGSM3	TLR4	STOM	ODF2	CORO2A	ENSCJAG00000003266	SLC22A16	RAB32	RCHY1	ATP8A2	OBSL1	ABCB6	SEC16A	KCTD17	TRIOBP	ENSCJAG00000004644	SF3A1	TOP3B	ENSCJAG00000007103	POLE3	TCF20	CFAP77	NAIF1	ENSCJAG00000045002	FCHO2	ECT2L	EIF2AK1	TST	HMOX1	BCR	PPIL2	ENSCJAG00000012487	CCDC134	TSPO	TTLL11	PAPPA	MRPL41	EGFLAM	CLINT1	RNF144B	ENSCJAG00000050760	USP45	PECAM1	ENSCJAG00000019173
11	ENSCJAG00000011169	TRIOBP	CACNG2	KREMEN1	NF2	CSDC2	TDRD7	ENSCJAG00000020216	RC3H2	ENSCJAG00000009239	C9orf85	TRIM10	ENSCJAG00000004530	SEPSECS	C2orf76	TRMT13	ENSCJAG00000042317	SNAPC4	PVALB	ENSCJAG00000012487	SLC25A17	NF2	ENSCJAG00000049942	STOM	LPAR1	SAPCD2	NUP214	HSPA5	C9orf72	SNX24	SOBP	SLC22A16	PVALB	ENSCJAG00000040798	TNRC6B	LZTR1	GGA1	MAN1B1	ENSCJAG00000018000	ENSCJAG00000020216	C9orf84	ABCA2	C7	TSC22D4	TMEM144	CFAP299	IRF4	CWC25	SYCE3
12	SFI1	ENSCJAG00000012487	TXN2	PITPNB	ZNRF3	MEI1	BNC2	MEGF9	PHF19	NFX1	C9orf3	ENSCJAG00000002707	TTBK1	TLDC2	C2CD6	ALG14	SZT2	CAMSAP1	TXN2	SH3BP1	SREBF2	EWSR1	ENSCJAG00000004844	ENSCJAG00000020216	SLC44A1	ODF2	ENSCJAG00000020346	GOLGA1	HNRNPK	ENSCJAG00000001454	PDSS2	TRIM10	TXN2	ENSCJAG00000050364	CYP2D19	SMARCB1	PHF21B	CAMSAP1	TSC1	BRINP1	ERP44	SWI5	CCDC125	ENSCJAG00000021290	NUDT9	WDR19	ENSCJAG00000021370	UBL3	ENSCJAG00000050364
13	EIF4ENIF1	SH3BP1	NEFH	SGSM1	MN1	ENSCJAG00000011224	PDCD1LG2	KIAA1958	CDK5RAP2	ENSCJAG00000010996	ANKH	SYNPO2	PDGFC	ENSCJAG00000048095	PIKFYVE	ALKBH1	MRPL52	SETX	ENSCJAG00000019173	MFNG	PACSIN2	CABIN1	DESI1	MEGF9	MSANTD3-TMEFF1	RC3H2	ENDOG	SNX30	PTAR1	PRKN	C6orf89	ENSCJAG00000002707	CERK	SFI1	CACNA1B	MCHR1	TBC1D22A	PRRC2B	SETX	SNX30	CCDC180	SLC25A25	PRDM6	SLC18B1	ENSCJAG00000038490	DNAH2	NEDD9	ENSCJAG00000049500	PISD
14	ASCC2	MFNG	RSPH14	GGT5	BCR	RXRA	GNAQ	PTBP3	GNG10	OMD	FBXL7	SNCA	POFUT1	RBM38	CRYBA2	PRDM10	EIF3J	PKN3	ENSCJAG00000022754	CYTH4	PNPLA7	ENSCJAG00000009691	NFAM1	KIAA1958	SLC24A2	PHF19	ZER1	PTGR1	ENSCJAG00000013291	SNX9	ENSCJAG00000047963	SNCA	ENSCJAG00000045620	SF3A1	FNBP1	SMDT1	FAM19A5	SPTAN1	MED27	KIAA1958	DNAI1	HSDL2	PDGFRB	ID4	ENSCJAG00000038416	DNAH9	SOX4	C2orf76	SFI1
15	ENSCJAG00000020084	CYTH4	GNAZ	GUCD1	XPNPEP3	NUP214	TUT7	UGCG	TMEM245	CWC27	MYO10	KLF3	GDAP1L1	PSMA7	ASIC4	ENSCJAG00000040842	SPG21	SLC25A25	ENSCJAG00000046087	PPARA	QSOX2	CRKL	ARFGAP3	PTBP3	MPDZ	CDK5RAP2	ST6GALNAC4	FAM206A	ATP7B	ESR1	TMEM170B	PSMF1	ENSCJAG00000040433	ASCC2	GARNL3	TCF20	ENSCJAG00000019456	MAPKAP1	ABL1	LPAR1	DDX58	ANP32B	TGFBI	ENSCJAG00000023152	CBLN4	ARHGAP27	MGAT4D	C2CD6	ENSCJAG00000010447
16	TTC28	PPARA	ENSCJAG00000010824	ENSCJAG00000044663	CENPM	ZER1	APBA1	ENSCJAG00000048660	FSD1L	NLN	NPR3	PSMF1	DDX42	CWC25	CSF1	RELN	CSAD	FAM129B	NEFH	KIAA0930	ADAMTSL2	ENSCJAG00000015940	EFCAB6	UGCG	PTPRD	GNG10	FPGS	ENSCJAG00000050192	ACOD1	CCDC170	ALDH5A1	SLC4A1	ENSCJAG00000022754	KREMEN1	RALGPS1	ARFGAP3	PISD	SCAI	ODF2	ENSCJAG00000048660	LRRC19	RNF38	EBF1	MOB1B	RAP1GAP2	FREM2	CCDC158	ASIC4	NF2
17	ENSCJAG00000009691	KIAA0930	ENSCJAG00000047133	CRKL	ARFGAP3	FPGS	PGM5	TRIM14	SMC2	RAD17	RAI14	SLC4A1	P3H4	MRPS31	PODN	NRF1	FKBP4	MVB12B	RSPH14	CERK	AIF1L	XPNPEP3	COL5A1	ENSCJAG00000048660	NTRK2	TMEM245	ALAD	ABCA1	CARS2	ARMT1	SPATA5	SLFN14	MLC1	SDF2L1	MVB12B	PAXX	GAL3ST1	PSMD5	ST6GALNAC6	SLC44A1	PSIP1	RIC1	CNPY4	USP46	ENSCJAG00000049965	LRP2	ABLIM2	CSF1	KREMEN1
18	ENSCJAG00000041420	CERK	TEF	LZTR1	EFCAB6	TTC16	DAPK1	GLIPR2	ANP32B	POC5	DAB2	SLFN14	ZNF207	MORF4L1	ENSCJAG00000002504	GRM8	FBXL14	NR6A1	GNAZ	BRD1	LAMC3	RNF208	FUBP3	TRIM14	RORB	FSD1L	EPB41L4B	RNF20	2011-03-01	RMND1	STPG2	FAM117A	YWHAH	SERPIND1	PBX3	ENSCJAG00000011224	ENSCJAG00000010447	ENSCJAG00000016908	STRBP	CAVIN4	VPS13A	ENSCJAG00000042690	PCOLCE	NOL4L	SLC25A39	CFAP221	TLDC2	PODN	CCDC117
19	MAPK1	BRD1	ATF4	ENSCJAG00000049942	ABCA2	HSPA5	LRCH1	FOCAD	PAX5	ATG10	FCHO2	FAM117A	TUBG2	IWS1	ZSCAN20	UBA1	AASDHPPT	DENND1A	ENSCJAG00000010824	ALG12	FIBCD1	SURF2	TBC1D13	GLIPR2	SHC3	SMC2	TEX10	ENSCJAG00000010656	RAD1	ENSCJAG00000050601	CFAP299	ENSCJAG00000038745	ENSCJAG00000046087	C22orf15	DENND1A	ENSCJAG00000011166	AP1B1	STX17	RABGAP1	TGFBR1	ENSCJAG00000038294	DOCK8	SLC22A2	ENSCJAG00000020971	ENSCJAG00000000365	ENSCJAG00000049692	ENSCJAG00000017846	ENSCJAG00000002504	HPS4
20	UBE2L3	ALG12	2003-09-01	ZC3H7B	SPACA9	RPL35	FNDC3A	MLLT3	MELK	ENSCJAG00000048489	LYSMD3	GPR155	2009-09-01	FRZB	GPR137C	ZC3H7A	TMEM168	RABGAP1	ENSCJAG00000047133	SELENOO	PBX3	TSC1	DPM2	FOCAD	FAM124A	ANP32B	CCDC180	MOB3B	ENSCJAG00000049553	PDE7B	DOC2B	TRAK2	NEFH	SLC25A17	DAB2IP	AIF1L	HPS4	NCBP1	ENSCJAG00000045559	UBAP2	GKAP1	MAMDC2	PHACTR2	TOM1L2	ENSCJAG00000001104	SPAG17	HCK	PLXDC2	SGSM1
21	HIC2	SELENOO	NDUFA6	ENSCJAG00000004844	POMT1	ATP6V1G1	SETDB2	TLE4	ARHGEF39	CAMK4	RFESD	DYNC1I2	COL5A2	ENSCJAG00000021436	TRAPPC6B	ENSCJAG00000045167	ENSCJAG00000004564	CNTRL	TEF	PPP6R2	GAPVD1	FAM78A	SH2D3C	MLLT3	ENSCJAG00000049856	PAX5	TRMT10B	TTC39B	SLC30A5	LAMA2	MPP3	FRRS1	GRK3	SGSM3	CNTRL	URM1	SEZ6L	SMC5	ECPAS	MOB3B	CARNMT1	ECM2	SLC2A12	ZSWIM7	DDX52	WDR63	ZBTB46	MIPOL1	PPM1F
22	EP300	PPP6R2	TUBB4B	NFAM1	ENSCJAG00000020346	ALAD	INTS6	AGTPBP1	UHRF2	ALDH7A1	SNX24	ENSCJAG00000038745	FAM126B	ENSCJAG00000006894	MIPOL1	TMEM87B	NDE1	FBXW2	ATF4	YWHAH	SCAI	PTPA	RALGPS1	AGTPBP1	PCDH17	MELK	POLR1E	ENSCJAG00000049997	HEXB	MAN1A1	CASC3	AKR1C2	GNAZ	XRCC6	ASTN2	COQ4	KIAA1671	RORB	TMEM245	SLC24A2	RB1	ENSCJAG00000045875	CTGF	ENSCJAG00000033545	SLC7A1	WDR78	RTN4RL1	BUB1B	RBX1
23	TNRC6B	RASD2	FBXW5	RRP7A	SPTAN1	EPB41L4B	WDFY2	ANXA1	JAK2	HSPA4	ERGIC1	TRAK2	TBX15	GPX7	MYEF2	HRG	ENSCJAG00000006469	SLC46A2	2003-09-01	PRR14L	PTGS1	NUP188	COL27A1	PIP5K1B	PCDH9	ARHGEF39	ENSCJAG00000041796	ENSCJAG00000048011	SCAMP1	ENSCJAG00000050012	DNAH9	TMEM63C	ENSCJAG00000010824	NAGA	COL27A1	FPGS	UBE2L3	HAUS6	TMEM38B	MLANA	SETDB2	UPF3A	LAMA2	TMEM97	GPC1	BEST4	MPP3	CORO2B	SLC25A17
24	PARVG	YWHAH	DIPK1B	POLDIP3	PTGES2	POLR1E	KLF12	TRPM6	PIP5K1B	TRIM7	FAM20C	FRRS1	ENSCJAG00000031625	NEBL	CORO2B	APEH	SORCS3	ECPAS	NDUFA6	SFI1	C5	WDR34	CTNNAL1	ANXA1	SLAIN1	UHRF2	CCL19	C9orf3	ERAP1	SLC16A10	RHOT1	PLEK2	ENSCJAG00000047133	MCAT	ZNF618	CFAP157	SNAP29	IARS	ABCA1	SLC1A1	SCEL	F10	FHL5	ZNF652	FGGY	ARMH1	KIAA0100	SRRM4	MCHR1
25	SEC16A	PRR14L	OLFM1	MRPL41	LHX6	ENSCJAG00000041796	ENSCJAG00000050719	FGD3	CENPP	HRH2	ENSCJAG00000001454	AKR1C2	CACHD1	AHSA1	SRRM4	TMEM64	SENP2	ENSCJAG00000016908	TUBB4B	TCN2	TLR4	MAPKAP1	CORO2A	TRPM6	EDNRB	CENPP	PLGRKT	ENSCJAG00000003604	GRM6	ARMC2	LUC7L3	STYX	TEF	SHISAL1	INIP	GOLGA1	DESI1	SECISBP2	ZCCHC7	VLDLR	ENSCJAG00000049704	ENSCJAG00000049553	EPHA7	ENSCJAG00000021436	LRP8	GPN2	VPS25	ALKBH2	TNRC6B
26	CAMSAP1	TCN2	ENSCJAG00000047811	RNF208	BRINP1	TPM2	TBC1D4	ENSCJAG00000012556	OGN	TNIP1	NDST1	TMEM63C	TM2D1	ENSCJAG00000020821	ALKBH2	KAT2B	PIGX	ZCCHC7	FBXW5	ENSCJAG00000010447	TNFSF8	ENSCJAG00000049112	KIF24	FGD3	GPC5	OGN	ENSCJAG00000001769	TENT4A	FAF2	FHL5	PKP4	SLC25A21	CHADL	ZMYND19	EPB41L4B	MEGF9	SREBF2	SPIN1	CCDC107	KANK1	CLYBL	ENSCJAG00000042651	TBX18	MFF	MFSD2A	ARMC4	USPL1	CCDC91	XRCC6
27	WDR5	ENSCJAG00000010447	ENSCJAG00000020388	TRAF2	PTGR1	CCL19	GPC6	ENSCJAG00000013248	ASPN	BRD8	SH3RF2	PLEK2	ZSWIM5	FAM76B	CNTN5	WDR48	CSPG5	NPR2	DIPK1B	ASCC2	TMEM268	MRRF	NFX1	ANKRD18B	HS6ST3	OMD	TRPM3	ANKH	PRR7	LCA5	ABCB6	EPB42	ATF4	SEC16A	ELP1	PTBP3	EHMT1	PHF2	DCAF12	AGTPBP1	MYO16	MCCC2	COL12A1	GLIS1	PLEKHM2	ENSCJAG00000050127	XPO4	SLC2A13	TCF20
28	TSC1	AP1B1	GPR107	RABL6	TXN	LRRC19	UGGT2	ANKRD18B	ECM2	SLIT3	PRKN	STYX	TRAPPC3	SLC36A4	PAMR1	DISP1	SPAG1	ACO1	OLFM1	AP1B1	ZNF618	PSMD5	AK3	DACH1	DOCK9	ASPN	WNK2	FBXL7	ENSCJAG00000001527	ICK	WNT2B	KMT5A	NDUFA6	SPACA9	ZNF462	FAM206A	PNPLA7	ENSCJAG00000008585	DENND4C	DCT	LPCAT1	ARHGEF28	PRIM2	AGO4	DHRS3	PCNX4	CCDC57	CNTN5	PACSIN2
29	DDX31	EMID1	ENDOG	CCDC183	FKTN	ENSCJAG00000044622	SLC15A1	DACH1	FANCC	RPS6KA2	SNX9	SLC25A21	TMEM50A	CD82	ENSCJAG00000047435	ICAM3	KLHL12	HACD4	ENSCJAG00000047811	ENSCJAG00000019974	FKBP15	AKNA	GLIS3	KLF5	NALCN	ECM2	AHRR	NPR3	SMAD5	F13A1	FNBP1L	TSPAN11	TUBB4B	NTNG2	PLPPR1	FSD1L	NELFB	ENSCJAG00000003604	SNAPC3	TGDS	RANBP3L	ENSCJAG00000043774	BMP5	HACD1	PRKCQ	UNC13C	HOXD8	PAMR1	MCAT
30	SETX	HPS4	ENSCJAG00000047551	SNAPC4	SLC44A1	ENSCJAG00000048011	EFNB2	KLF5	ENSCJAG00000040778	ENSCJAG00000013452	ESR1	DTD2	C1orf174	GPR137	IMMP2L	ZNF823	SEMA6B	ENSCJAG00000020612	ENSCJAG00000020388	EMID1	ELP1	DNAJC25	ENSCJAG00000042690	UBAC2	FGF14	FANCC	ENSCJAG00000041339	RAI14	RARS	C6orf62	ZNF326	PGM2L1	RNF208	NUP214	INVS	TEX10	NOTCH1	TDRD3	MPDZ	TMTC4	HMGCS1	WDR41	HLA-E	METTL17	FBLN5	LRRIQ1	ARL5A	ENSCJAG00000047435	EHMT1
31	MED27	GRK3	ST6GALNAC6	ENSCJAG00000010665	RNF20	PLGRKT	CDH10	IRS2	SECISBP2	HECA	CCDC170	EPB42	ENSCJAG00000039231	WDR44	MKLN1	GADD45GIP1	ENSCJAG00000039886	DENND4C	GPR107	HPS4	TMEM38B	ERP44	KIF27	TMTC4	FAM155A	ENSCJAG00000040778	NIM1K	PRKAA1	COPS6	FAM198B	ENSCJAG00000042317	SPON1	GRIN1	FUBP3	GALNT12	FRMPD1	ENSCJAG00000049178	ARGLU1	KDM4C	ARHGEF7	ENSCJAG00000042234	ALDH7A1	FOXC1	EHD4	ZFYVE26	ENSCJAG00000021660	SCLY	KIAA1324L	ZMYND19
32	ABL1	KIAA1671	AK1	SURF2	MSANTD3-TMEFF1	TLE1	CDH6	ENSCJAG00000008977	TIPIN	ECT2L	ARMT1	KMT5A	FOS	TRMT2B	TENM1	SWT1	EXOSC5	CNTLN	ENSCJAG00000047551	BCR	INVS	DCAF10	SPTLC1	IRS2	MYO16	SECISBP2	TMEM267	HMGCR	GAL3ST4	ALPK1	ZFYVE9	SOX6	FBXW5	HMCN2	TDRD7	GNE	WDR5	IRS2	KIAA2026	DCUN1D2	ENSCJAG00000016246	HSPA4	GMDS	ENSCJAG00000038694	TOGARAM1	C11orf88	ROR1	IMMP2L	MAN1B1
33	SLC27A4	VPREB1	STXBP1	CFAP77	TEX10	SPTLC1	MTMR12	RETREG1	DIAPH3	AFG1L	RMND1	TSPAN11	CHD8	MAGED1	DGKK	SNX20	ASTN1	KDM4C	PTGES2	VPREB1	TGFBR1	UBAP2	SMC5	ENSCJAG00000008977	CTNND2	TIPIN	SREK1IP1	SCGB3A1	LRWD1	HPGDS	SZT2	KEL	PHPT1	USP20	ENSCJAG00000010552	TLN1	VAV2	TMCO3	SMARCA2	ENSCJAG00000042224	ANKRD31	CNOT6	RIPK1	ALDH2	TSPAN3	CEP126	HSPB11	MKLN1	SEC16A
34	FAM129B	YPEL1	LHX2	PLPP7	CCDC180	TRPM3	ADAMTS12	ENSCJAG00000018275	BORA	SOBP	ENSCJAG00000050601	PGM2L1	ANAPC7	EPG5	ENSCJAG00000038936	TENT4B	DPEP2	KIAA2026	ST6GALNAC6	MAPK1	TDRD7	LRRC19	CEMIP2	ANKRD33B	ENSCJAG00000011760	DIAPH3	CENPK	MAML1	NUPR2	FAM13A	RHBDL2	TSPAN33	QSOX2	TBC1D13	ENSCJAG00000008175	TPM2	PTPA	NSUN2	HNRNPK	SEMA5A	COL4A3BP	DDX41	BMP6	PHLDB1	GRAMD2A	C11orf97	CCDC30	ENSCJAG00000003568	QSOX2
35	MVB12B	PPIL2	STRBP	FAM78A	MOB3B	ENSCJAG00000013291	RICTOR	OXCT1	UBAC2	CD24	PDE7B	SPON1	SVOP	TUFM	UNC5D	PALM	IDH3G	JAK2	AK1	YPEL1	RNF38	ENSCJAG00000008021	C9orf85	DAP	HCN1	BORA	ENSCJAG00000040035	LTC4S	ENSCJAG00000038110	PPM1K	ZBTB8OS	ITM2A	MRPS2	ZER1	ACO1	GLDC	MIGA2	MTRR	PTAR1	TRIO	CKMT2	COX19	GUCY1A1	ETS1	RND1	CAT	EXOSC10	ENSCJAG00000038936	SPACA9
36	MAPKAP1	PI4KA	NDUFA8	FUBP3	SLC24A2	ATP7B	FYB1	EMB	TMTC4	CYP39A1	LAMA2	SOX6	ENSCJAG00000001647	CSGALNACT2	CCBE1	NA	NA	SMARCA2	STXBP1	PI4KA	RECK	ENSCJAG00000022413	IPPK	RETREG1	SV2C	UPF3A	MCCC2	ERGIC1	PHF10	2011-09-01	ZCCHC17	PBK	OLFM1	LRSAM1	FOCAD	TUT7	NUP188	FAM173B	PRUNE2	FYB1	RASA1	EIF3B	SFRP2	TSG101	ENSCJAG00000044831	HARBI1	TAF3	UNC5D	NUP214
37	NR6A1	SLC25A17	RAB14	PTPA	TTC39B	PCDH17	C9	ITGA1	ING1	RUNX2	ENSCJAG00000050012	KEL	MMP13	LIPK	PRKG1	NA	NA	DOCK8	RPL35	XRCC6	BNC2	SNAPC3	ENSCJAG00000012556	ENSCJAG00000018275	ENSCJAG00000019876	ING1	BTF3	FAM20C	ENSCJAG00000012552	MUC7	SPSB1	SLC25A37	ENSCJAG00000047811	SLC2A8	MLLT3	GDA	NR6A1	DAP	ERCC6L2	ELOVL7	SPATA9	TTYH3	EDNRA	BMT2	ENSCJAG00000014558	KIAA0895	EIF2S1	CCBE1	FUBP3
38	DENND1A	DESI1	RGS3	NUP188	NFIB	CARS2	SNX18	MAP3K1	CUL4A	VEGFA	SLC16A10	TSPAN33	UEVLD	DNAH6	HTR7	NA	NA	TLE4	LHX2	WBP2NL	RIC1	ERMP1	ENSCJAG00000013248	OXCT1	EDIL3	TFDP1	BHMT	TIMD4	EPHA7	ENSCJAG00000014226	BEGAIN	DMTN	ENSCJAG00000020388	GAPVD1	ENSCJAG00000020612	ENSCJAG00000048866	NEK6	NUP155	PTCH1	ERCC8	REEP5	GPX3	SLC7A11	SMC1A	ABCD2	DNAH11	ENSCJAG00000018590	RBBP6	PTPA
39	RABGAP1	XRCC6	POLE3	TBC1D13	MPDZ	F10	PLPP1	KIF2A	TFDP1	RNF8	ARMC2	REPS2	FADS1	TRAPPC12	SHTN1	NA	NA	NAA35	STRBP	NAGA	PDCD1LG2	RCL1	RNF219	EMB	LYSMD3	IL7R	WDR36	GM2A	PTP4A1	SULT1B1	ZNF410	XPO7	GPR107	OLFML2A	TTC39B	DAPK1	CDK5RAP2	WDR70	ZNF484	ERBIN	DCP2	FBXO38	FAT4	BNIP3L	TIMM8B	CFAP69	WBP11	PRKG1	MIGA2
40	MRRF	SREBF2	ZNF483	WDR34	LURAP1L	ENSCJAG00000043979	IL6ST	CCDC125	ANKRD33B	RPS18	OSTM1	PBK	ZMAT1	SCAP	ENSCJAG00000014351	NA	NA	TUT7	NDUFA8	TTLL1	SLC1A1	ENSCJAG00000048526	ABCC4	ITGA1	EFNA5	DEPDC1B	PRDM6	NDST1	MRPL14	SDC4	CCDC175	ANK1	ENDOG	ZBTB6	FREM1	ENSCJAG00000009380	FRRS1L	RICTOR	FAM120A	HMGCR	SLC22A4	JAKMIP2	SYNPO2	BMP1	AGBL2	LRGUK	MPP6	HTR7	ZER1
41	CNTRL	WBP2NL	PTPN3	GOLGA2	PTPRD	ENSCJAG00000041339	PDE4D	MARVELD2	DAP	HLA-DMA	FHL5	SLC25A37	FGFR1	FLNB	LDAH	NA	NA	HAUS6	RAB14	EHMT1	GNAQ	TLE1	ENSCJAG00000020073	MAP3K1	MCC	CWC27	ENSCJAG00000050291	SH3RF2	ENSCJAG00000039984	EYA2	EIF3J	FECH	ENSCJAG00000047551	RC3H2	NFIB	RCBTB2	CTNNAL1	MRPS30	FNDC3A	ENSCJAG00000019876	GRM6	DNAJC18	PTPN13	ENSCJAG00000002760	SLC43A3	EFHC2	MOSPD2	ENSCJAG00000051056	ENSCJAG00000019936
42	FBXW2	NAGA	GABBR2	CIZ1	AK3	RAD1	ZSWIM6	ARSB	IL7R	ENSCJAG00000047963	RRAGD	DMTN	ENSCJAG00000047465	DZIP3	SH3YL1	NA	NA	OSTF1	ATP6V1G1	NELFB	FRMD3	UBQLN1	F10	KIF2A	SNCAIP	CCNB1	TRIM41	NDFIP1	CUTA	KCNG1	SPG21	BTRC	WDR34	FBXW2	PTPRD	ENSCJAG00000008839	SMC2	MTREX	RCBTB1	SERINC5	TBC1D9B	SEC24A	ANXA3	RGR	POLD2	ENSCJAG00000048944	PPP2R2A	ENSCJAG00000014351	SLC25A25
43	FKBP15	PACSIN2	ENSCJAG00000010569	ST6GALNAC4	ENSCJAG00000042690	SREK1IP1	ERBIN	CMYA5	DEPDC1B	PSMG4	LCA5	XPO7	CNNM2	ZBED6	TP63	NA	NA	IARS	RGS3	TRAF2	APBA1	MAMDC2	LAMP1	CCDC125	MEGF10	CEP120	PDLIM7	HDAC3	ENSCJAG00000001638	ASGR2	CLPX	MBOAT2	DNM1	TNFSF8	UHRF2	INTS6	ZNF189	TRAPPC13	KPNA3	MAN2A1	FGF1	ENSCJAG00000039408	IGFBP7	EDRF1	ENSCJAG00000001161	ENSCJAG00000019691	ENSCJAG00000046653	LDAH	LRSAM1
44	SLC46A2	TTLL1	STOML2	LRSAM1	HNRNPK	CD180	MAST4	ENSCJAG00000050378	CCNB1	SLC35B3	ICK	ANK1	BNIP3	ENSCJAG00000049261	QARS	NA	NA	ERCC6L2	ZNF483	RABL6	PRUNE2	NMRK1	OTULIN	MARVELD2	SLC12A2	LMNB1	RANBP17	CD14	ABHD16A	PMP22	RNF10	ENSCJAG00000000664	PTGES2	WHRN	ENSCJAG00000010996	ATP7B	TBC1D2	SREK1	GPR180	CCDC112	NDFIP1	LRWD1	KDR	COA5	MAP3K15	FRMPD2	PCGF6	TP63	SLC2A8
45	DNAJC25	EHMT1	PHF24	SCAI	NTRK2	SLC30A5	ENSCJAG00000016290	SLCO4C1	CEP120	ALDH5A1	ENSCJAG00000051031	FECH	ENSCJAG00000038755	RAD23A	COLQ	NA	NA	SYK	PTPN3	NOTCH1	PCSK5	FBP1	GOLPH3	ARSB	CHSY3	HSPA4	ENSCJAG00000020981	TGFBI	ABCF1	TEKT3	ANAPC5	ARMC8	AK1	FKBP15	GNAQ	ENSCJAG00000050719	IGFBPL1	POLK	DZIP1	SGCD	ENSCJAG00000047877	ENSCJAG00000016203	C4orf48	ZC3H6	AHSP	CFAP58	ENSCJAG00000048622	QARS	OLFML2A
46	ECPAS	NELFB	ENSCJAG00000039110	GOLGA1	ALDH1A1	F2R	LHFPL2	2003-03-01	LMNB1	ENSCJAG00000022436	F13A1	BTRC	ELP6	ENSCJAG00000043424	PFKFB2	NA	NA	AUH	GABBR2	WDR5	DAPK1	SPIN1	DHX29	CMYA5	2008-09-01	MXD3	CD74	PANK3	HLA-E	APPBP2	GLTP	ENSCJAG00000009611	STXBP1	ZFP37	TLE4	CDC16	NPR2	ZFYVE16	MBNL2	GALNT10	CTNNA1	DTX2	ENSCJAG00000043683	IMMT	BMS1	FANK1	EIF2AK3	CHL1	PSMD5
47	ENSCJAG00000016908	NOTCH1	FAM219A	PSMD5	RORB	HOMER1	SSBP2	IRF1	SLC22A4	PRMT9	C6orf62	MBOAT2	GRAMD1C	CALM3	ZNF507	NA	NA	ITM2B	ENSCJAG00000010569	VAV2	SEMA4D	FAM120A	ADAMTS6	ENSCJAG00000050378	GPRIN1	NEURL1B	ENSCJAG00000047422	PWWP2A	PPP1R11	ENSCJAG00000040848	FKBP4	CR1L	HSPA5	FKTN	NTRK2	TM9SF2	CNTFR	MSH3	ENSCJAG00000043781	STK32A	CDC23	GALNT17	SLC13A3	ATOH8	ENSCJAG00000011554	DNAH6	DYNC2LI1	EIF3H	FBXW2
48	INVS	VAV2	CHMP5	TNFSF8	IPPK	RPS23	MEF2C	ENSCJAG00000040201	MXD3	STPG2	FNIP2	ENSCJAG00000000664	ZFPM2	ZC3H4	ARHGAP33	NA	NA	SETDB2	STOML2	SURF4	LRCH1	RCBTB2	NLN	SLCO4C1	SPARC	GALNT10	ENSCJAG00000021308	WIPI2	HFE	ASIC2	AASDHPPT	EPOR	RPL35	TMOD1	APBA1	PCID2	ACER2	ENSCJAG00000048489	ANKRD10	PPP2R2B	BRD8	IGF2R	ENSCJAG00000050443	POLE4	MFN1	ENSCJAG00000049729	DNMT3A	COLQ	WHRN
49	XPA	ADAMTSL2	BAG1	COL27A1	SHC3	FAM81B	RGMB	PHYKPL	NEURL1B	ENSCJAG00000006370	FAM198B	ARMC8	MMP16	ODR4	JPH3	NA	NA	KPNA3	PHF24	DDX31	FNDC3A	ENSCJAG00000008839	ENSCJAG00000019556	2003-03-01	PPP2R2B	CDC25C	HSPA9	KDELR2	PRDM5	ADAP2	ACAD8	ZNF563	LHX2	ENSCJAG00000010656	TRPM3	CCDC127	CNTLN	TTC37	CUL4A	SIL1	PKD2L2	ESR1	ACBD4	FEZ2	C3orf18	ENSCJAG00000043061	CCDC12	PFKFB2	FKBP15
50	NCBP1	RAPGEF1	SH3GL2	ERP44	WNK2	ERAP1	PAM	HK3	GALNT10	HELQ	GATB	ENSCJAG00000009611	ENSCJAG00000004676	ADAM15	NA	NA	NA	ENSCJAG00000008585	ENSCJAG00000039110	RAPGEF1	INTS6	EBPL	ATG10	SLC22A4	TENM2	GFRA3	ENSCJAG00000049576	ZNF789	RCHY1	TBKBP1	PGAP2	ENSCJAG00000035248	NDUFA8	DCAF10	TRPM6	ENSCJAG00000004019	FGD3	SNX24	TMEM255B	FAM13B	CYP3A4	RMND1	HOXB2	ENSCJAG00000041236	MAPKAPK3	FAM198A	ITGB5	ENSCJAG00000031321	FRRS1L
51	ZCCHC7	PRRC2B	SNAPC3	STX17	FAM124A	ENSCJAG00000022516	FER	RGS14	FBXO38	CFAP299	ARHGAP10	CR1L	C1orf35	ADAR	NA	NA	NA	TDRD3	FAM219A	PRRC2B	WDFY2	GPR180	ENSCJAG00000048489	ENSCJAG00000040201	GABRB2	KIF20A	ENSCJAG00000051070	AP4M1	GNPDA2	ABCA6	KIAA1549L	BLVRB	RAB14	TRMT10B	ENSCJAG00000008658	ZNF622	FANCC	ENSCJAG00000014433	TENT4A	CYFIP2	ENSCJAG00000004243	PPIL4	PLXDC1	TMEM42	TIMMDC1	ZNF501	ADCY5	ARHGAP33	CTNNAL1
52	RNF38	LAMC3	ENSCJAG00000041380	TBC1D2	ENSCJAG00000050860	SNCAIP	MAN2A1	GRK6	PRELID2	CNOT6L	SLC9B2	EPOR	EPHA3	DDX60	NA	NA	NA	UCHL3	CHMP5	ABL1	TBC1D4	STK24	ENSCJAG00000010418	PHYKPL	SDK1	HMMR	TECPR1	ENSCJAG00000000469	APBB2	EPSTI1	CELF1	PBX1	ATP6V1G1	POLR1E	PGM5	DAB2	SHC3	FNIP1	2006-03-01	GNA12	ENSCJAG00000009230	L3MBTL3	PNMT	FYCO1	ENSCJAG00000050823	CDHR4	CEP97	JPH3	SMC2
53	KIF24	FIBCD1	ENSCJAG00000044930	ENSCJAG00000010656	ENSCJAG00000003604	GRM6	NREP	DOK3	CDC25C	CCDC158	HPGDS	ZNF563	ENSA	LUC7L	NA	NA	NA	RBM26	BAG1	SPTAN1	GPC6	TPP2	HSD17B4	HK3	KPNA7	EBF1	RHBDD2	PACRG	ZCCHC4	RGMA	NUDCD3	SPTA1	RGS3	GLIPR2	PCSK5	CARD6	ENSCJAG00000009454	ACSL6	GOLPH3	SDK1	TRAF3IP2	MCM9	FAM20A	PRKAR2A	DECR1	ENSCJAG00000031846	CNOT10	NA	TMOD1
54	UBAP2	ENG	KLF9	TRMT10B	ENSCJAG00000049856	SCGB3A1	YTHDC2	SFXN1	GFRA3	TXK	FAM13A	BLVRB	NPRL3	NA	NA	NA	NA	CDC16	ENSCJAG00000044622	GOLGA2	UGGT2	DCUN1D2	PRR16	RGS14	C7orf61	TFR2	ENSCJAG00000004318	GINM1	SEPSECS	ENSCJAG00000016048	TMEM168	PHLPP2	ZNF483	CA9	NMRK1	SREK1IP1	SPRYD7	ENSCJAG00000033428	ENSCJAG00000018275	SMURF1	ENSCJAG00000040506	ZBTB24	LNX2	SLC12A8	UBE2S	ENSCJAG00000008891	EPRS	NA	IGFBPL1
55	ENSCJAG00000008021	NEK6	GDA	MSMP	PCDH9	LTC4S	KCNN2	HTR4	KIF20A	TACC3	PPM1K	PBX1	NA	NA	NA	NA	NA	ENSCJAG00000018972	SH3GL2	ENG	SLC15A1	NSUN2	ZNF608	GRK6	ACTL6B	STX1A	ENSCJAG00000011664	EPM2A	ZFYVE28	IL16	ENSCJAG00000004564	FAM122B	PTPN3	C9orf24	ENSCJAG00000043554	ADAMTS6	CNMD	TRIM41	NADK2	FGFR1OP	CEP57L1	MICAL1	TNFRSF19	UTP23	PRPF31	LRRC6	KANK2	NA	ENSCJAG00000010656
56	HACD4	ENSCJAG00000049112	ZFAND5	ACO1	SLAIN1	TBC1D9B	ENSCJAG00000014433	DIAPH1	KLHL3	ENSCJAG00000018361	SPP1	SPTA1	NA	NA	NA	NA	NA	TGDS	ENSCJAG00000041380	LRSAM1	CLYBL	SRD5A1	ALDH7A1	SFXN1	ENSCJAG00000015074	AUTS2	RAB32	ADGRG6	TLDC2	MSTN	VAPA	NA	GABBR2	UBE2R2	C9orf3	PPWD1	LMO7	KIAA1191	NIPBL	QKI	ATG5	PGM3	LATS2	RUBCN	LRRC4B	C8orf34	CLEC11A	NA	DCAF10
57	ACER2	PTGS1	HABP4	ENSCJAG00000022413	EDNRB	TIMD4	FNIP1	NRG2	HMMR	TRMT6	HSD17B11	PHLPP2	NA	NA	NA	NA	NA	TM9SF2	ENSCJAG00000044930	NEK6	2006-03-01	ENSCJAG00000043979	LYRM7	HTR4	EPHB4	FGFR1OP	CITED2	MARCKS	CNBD2	ENSCJAG00000005590	NDE1	NA	ENSCJAG00000010569	NFX1	AUH	BTF3	ENSCJAG00000018972	NSD1	TTC33	PACRG	ENSCJAG00000050382	LCA5	ENSCJAG00000049005	DISP1	LTBP4	NEK11	SPRED3	NA	TRMT10B
58	ENSCJAG00000020612	ASTN2	CDC14B	ADAMTSL1	UPF3A	ENSCJAG00000015505	FAM193B	H2AFY	EBF1	SLX4IP	2011-09-01	FAM122B	NA	NA	NA	NA	NA	PCCA	KLF9	ASTN2	CDH10	DROSHA	TRIM7	PRELID2	GALNT17	FBXO5	SGK1	FIG4	ROMO1	ENSCJAG00000005498	SORCS3	NA	CLTA	ENSCJAG00000007852	WNK2	CRHBP	COL4A1	RGS14	PRKAA1	AGPAT4	SRSF12	CD2AP	NR2F2	KIF26B	XRCC1	ENSCJAG00000047486	CRISPLD2	NA	POLR1E
59	DENND4C	PAPPA	CTSL	KIAA2026	SLITRK5	GM2A	CPEB4	CCNJL	TFR2	TASP1	CXCL8	NA	NA	NA	NA	NA	NA	ENSCJAG00000020064	GDA	PAPPA	CDH6	ZFR	ZNF354B	NRG2	PDE10A	KATNA1	RNF146	OSTM1	MAPRE1	CALCRL	MCCC1	NA	STOML2	IFT74	LRCH1	TBCA	COL4A2	DBN1	ZNF131	TULP4	ENSCJAG00000050517	PLA2G7	ENSCJAG00000050516	TARBP1	IRGQ	PBXIP1	ATP6AP1	NA	RNF38
60	CNTLN	TMEM268	DIRAS2	ERMP1	GPC5	ENSCJAG00000020981	KCNIP1	CLINT1	STX1A	XRN2	ADAMTS3	NA	NA	NA	NA	NA	NA	EFNB2	ZFAND5	WHRN	MTMR12	NUP155	DOK3	H2AFY	GRM1	MTFR2	KPNA5	RRAGD	ENSCJAG00000020971	CCDC141	SENP2	NA	PHF24	CAAP1	ENSCJAG00000049856	SCAMP1	TUBGCP3	BOD1	NNT	MTHFD1L	FILIP1	UHRF1BP1	ENSCJAG00000048898	AES	RTN2	ENSCJAG00000001392	DDX51	NA	TPM2
61	KDM4C	WHRN	HTR2A	GLIS3	HS6ST3	CD74	LCP2	CYFIP2	AUTS2	CTNNBL1	MUC7	NA	NA	NA	NA	NA	NA	ANKRD10	HABP4	C9orf84	SLC1A3	NDUFS4	THOC3	CCNJL	SLC35D3	CTGF	ENSCJAG00000004530	SRSF12	GFRA4	KLHL41	PIGX	NA	ENSCJAG00000039110	ENSCJAG00000008021	PCDH17	ARRDC3	ATP11A	FBXW11	PLPP1	UST	COL19A1	RPS18	ENSCJAG00000016113	ENSCJAG00000006113	TOR1AIP1	HYDIN	NA	NA	CA9
62	RCL1	AKNA	SUCLA2	ENSCJAG00000048526	DOCK9	ENSCJAG00000047422	TTYH3	LMTK2	FGFR1OP	ENSCJAG00000014274	ENSCJAG00000014226	NA	NA	NA	NA	NA	NA	TUBGCP3	CDC14B	ENSCJAG00000048946	GDNF	ERCC8	HRH2	CLINT1	MAP7	TBC1D32	HDAC2	PGM3	CRLS1	BBS5	IFT57	NA	FAM219A	CCDC171	DIAPH3	RHOBTB3	LAMP1	ENSCJAG00000001457	NDUFAF2	ARFGEF3	RUNX2	CAJA-DRA	CEMIP	HOOK2	CTCF	KREMEN2	NA	NA	FANCG
63	SMARCA2	ZNF618	CAB39L	KIF27	NALCN	ENSCJAG00000021308	CCDC69	ENSCJAG00000015910	FBXO5	TCFL5	SULT1B1	NA	NA	NA	NA	NA	NA	PCID2	CTSL	TBC1D2	ENSCJAG00000050288	BDP1	SH3PXD2B	CYFIP2	AHI1	HACE1	RPF2	SH3BGRL2	KAT14	FAP	SPAG1	NA	CHMP5	PLGRKT	PCDH9	CAST	TFDP1	G3BP1	BDP1	SGK1	USP49	ABHD16A	ENSCJAG00000011046	YJEFN3	FBXO8	NA	NA	NA	CNTFR
64	DOCK8	C9orf84	PCDH8	NAA35	FGF14	DELE1	TMEM173	TMEM120A	KATNA1	MAP2K3	ENSCJAG00000049265	NA	NA	NA	NA	NA	NA	CUL4A	DIRAS2	GNE	SNX18	F2R	FAT2	LMTK2	HEY2	MMS22L	LIN28B	TREM2	ENSCJAG00000048095	GCG	CSPP1	NA	BAG1	RCL1	DACH1	ERAP1	SRD5A1	ENSCJAG00000021121	CARTPT	TBPL1	SCUBE3	ENSCJAG00000046546	GULP1	ENSCJAG00000043424	SLC9A6	NA	NA	NA	UBAP2
65	UBQLN1	ELP1	ENSCJAG00000016415	ENSCJAG00000001769	FAM155A	HDAC3	CATSPER3	HIP1	MTFR2	C17orf53	RBM47	NA	NA	NA	NA	NA	NA	TMCO3	ENSCJAG00000009380	TLN1	PLPP1	TBCA	HBEGF	ENSCJAG00000015910	NKAIN2	BACH2	FILIP1	DAAM2	NDUFA9	TMEM37	ENSCJAG00000050596	NA	ENSCJAG00000044622	ENSCJAG00000050149	KLF12	ENSCJAG00000038676	PDZD2	PCDH1	MRPS27	EPB41L2	ENSCJAG00000019818	CDSN	PDE1A	SPACA6	PRTN3	NA	NA	NA	NFX1
66	SMC5	TMEM38B	MZT1	MAMDC2	MYO16	CD14	WWC1	NCF1	AHI1	DNAH9	SDC4	NA	NA	NA	NA	NA	NA	ICE1	HTR2A	RUSC2	SLC38A9	HOMER1	MZB1	ENSCJAG00000015859	SLC35F1	TTK	BMP5	CDKN1A	PSMA7	SPATS2L	KLHL12	NA	SH3GL2	PUM3	TBC1D4	KCNN2	PLCXD3	ANKHD1	FCHO2	FYN	C6orf201	F13A1	HOXD3	CD22	DMRTB1	NA	NA	NA	ENSCJAG00000007852
67	CEMIP2	ENSCJAG00000048946	PIBF1	NMRK1	AHRR	PSD2	RNF145	SYTL3	L3MBTL3	CEP95	EYA2	NA	NA	NA	NA	NA	NA	MTRR	SUCLA2	UBAP1	IL6ST	TTC37	SIL1	ZCWPW1	GRIK2	PRIM2	XPO5	ENSCJAG00000051031	DIDO1	CD28	EFCAB2	NA	DMAC1	ENSCJAG00000048526	MYCBP2	PGGT1B	MAP3K1	PANK3	SV2C	ENSCJAG00000005257	ENSCJAG00000001070	ENSCJAG00000023008	MAP3K20	YIF1B	ENSCJAG00000048493	NA	NA	NA	ENSCJAG00000039426
68	HAUS6	TGFBR1	LMO7	ERCC6L2	SRD5A1	DDX46	ENSCJAG00000051070	SYNE1	TBC1D32	ENSCJAG00000013573	KCNG1	NA	NA	NA	NA	NA	NA	TRIO	CAB39L	DCAF12	ZSWIM6	ERAP2	BRD8	TMEM120A	KLHL32	RAB23	SLC22A7	MDC1	MILR1	PARD3B	ENSCJAG00000039886	NA	ENSCJAG00000041380	FRMD3	SLAIN1	HSD17B4	MIER3	RARS	AP3B1	CDK19	TMEM170B	RNF175	DPP4	GART	NA	NA	NA	NA	SAXO1
69	OSTF1	DCAF10	NDFIP2	FBP1	TENT4A	KDELR2	CYTH3	STXBP5	HACE1	SYNRG	MYO1C	NA	NA	NA	NA	NA	NA	NIPBL	PCDH8	UBE2R2	MAST4	PPIP5K2	ENSCJAG00000005904	HIP1	MYO6	POLH	TTBK1	MRS2	NSRP1	SLC19A3	ZNF606	NA	ENSCJAG00000003319	C9orf64	RBM26	SRFBP1	LNPEP	ATP10B	ARSB	WASF1	PRSS48	ENSCJAG00000051135	RND3	LAMTOR2	NA	NA	NA	NA	BNC2
70	BICD2	GNE	MBNL2	SPIN1	CTNND2	USP42	AFDN	PHACTR2	MMS22L	LUC7L3	ASGR2	NA	NA	NA	NA	NA	NA	CPLANE1	ENSCJAG00000016415	B4GALT1	ENSCJAG00000016290	IRF1	UBE2B	NCF1	RIMS1	SLC26A8	DNPH1	FNIP2	PHF12	HTR2B	ENSCJAG00000016610	NA	ENSCJAG00000044930	NAA35	GPC5	ZNF454	CAMK4	TRRAP	ENSCJAG00000019556	COL9A1	TMEM184C	HSPA4L	ENSCJAG00000044870	VAC14	NA	NA	NA	NA	CCDC171
71	ENSCJAG00000043554	RECK	IPO5	RCBTB2	ENSCJAG00000011760	KPNA7	QKI	MYB	BACH2	SKAP1	PMP22	NA	NA	NA	NA	NA	NA	WDR70	PIBF1	DDX58	F2RL1	PPP2CA	SLIT3	SYTL3	ADGRB3	KIFC1	KLHDC3	CTSO	DERL2	ARMC9	EXOSC5	NA	KLF9	GOLM1	GPC6	RUFY1	KIF3A	ZSCAN25	ATG10	ICK	SLC25A31	INTU	MYO1B	TERF2	NA	NA	NA	NA	UHRF2
72	SYK	TLN1	ENSCJAG00000044699	ENSCJAG00000008839	PRKAA1	ENSCJAG00000040419	IGF2R	ECHDC1	ENSCJAG00000050517	TMEM104	TEKT3	NA	NA	NA	NA	NA	NA	RICTOR	LMO7	ACER2	ENSCJAG00000019955	RUFY1	PTTG1	SYNE1	KHDRBS2	HLA-DMA	PIM1	GATB	STXBP4	USP40	KIAA0513	NA	ABHD17B	C9orf153	ABCC4	ENSCJAG00000041830	CCNI2	BAZ1B	CCNH	ENSCJAG00000011904	FABP2	INTS12	PARD3B	CARMIL2	NA	NA	NA	NA	RCL1
73	AUH	RUSC2	ARHGEF7	EBPL	CARD6	AP4M1	TULP4	RNF217	TTK	DCLK1	LRRC75A	NA	NA	NA	NA	NA	NA	FYB1	MYCBP2	PSIP1	ENSCJAG00000048691	TBC1D9B	ZBED8	STXBP5	BEND6	DEK	UQCC2	ARHGAP10	CALCOCO2	ENSCJAG00000014130	WDR59	NA	ZFAND5	ENSCJAG00000042897	UGGT2	CLK4	ZNF354C	ENSCJAG00000018938	CETN3	MRPS18A	MYOZ2	MANBA	FN1	KIFC3	NA	NA	NA	NA	DOCK8
74	FAM120A	UBAP1	TMEM255B	KPNA3	TMEM267	GAL3ST4	CNKSR3	FRK	KCNQ5	SLC46A3	PLEKHM1	NA	NA	NA	NA	NA	NA	FBXO4	NDFIP2	PUM3	LHFPL2	SIMC1	ADAM19	PHACTR2	LRRC1	GMNN	ENSCJAG00000021575	SGMS2	CWC25	RAMP1	DPEP2	NA	ANXA1	ENSCJAG00000001769	HS6ST3	FAF2	RMND5B	ZNF273	FAM172A	TFEB	NDST4	HERC6	IGFBP2	IRX5	NA	NA	NA	NA	FRMD3
75	ITM2B	DCAF12	CCDC127	ENSCJAG00000049704	HCN1	LRCH4	LRP11	ENSCJAG00000005257	PRIM2	CRTC3	APPBP2	NA	NA	NA	NA	NA	NA	NNT	MBNL2	ENSCJAG00000010423	JMY	ZNF346	CARD11	MYB	GSTA4	ARMH2	ENSCJAG00000021566	SLC9B2	STAC2	VAV3	IDH3G	NA	CDC14B	PIP5K1B	FARP1	ZNF346	COL23A1	ENSCJAG00000038110	ENSCJAG00000010418	MOG	ENSCJAG00000015747	ENSCJAG00000047043	ENSCJAG00000013324	NETO2	NA	NA	NA	NA	NAA35
76	ENSCJAG00000008585	UBE2R2	ENSCJAG00000047445	GPR180	ENSCJAG00000040035	EPHB4	TAB2	SEC63	RAB23	FSD2	ENSCJAG00000040848	NA	NA	NA	NA	NA	NA	PARP8	IPO5	VPS13A	ZFYVE16	ENSCJAG00000050676	ENSCJAG00000015269	ECHDC1	ADGRF4	ENSCJAG00000050900	ENSCJAG00000021558	SPP1	MRPS31	SYDE2	PRMT2	NA	CTSL	C9orf85	DOCK9	ENSCJAG00000040569	SH3PXD2B	ENSCJAG00000039317	ARSK	PHACTR1	ENSCJAG00000007859	THAP6	COL6A3	WWC2	NA	NA	NA	NA	GOLM1
77	TDRD3	B4GALT1	ENSCJAG00000004019	ENSCJAG00000020073	ENSCJAG00000019876	RHBDD2	SAMD5	CRYBG1	POLH	NAB1	ASIC2	NA	NA	NA	NA	NA	NA	ARL15	ENSCJAG00000044699	ENSCJAG00000038294	MEF2C	C7orf50	ARPC1B	RNF217	ENSCJAG00000051017	HIST1H1D	ENSCJAG00000045515	CXCL8	PDS5B	LPAR3	CCDC78	NA	DIRAS2	TMC1	UBAC2	CCDC69	UBTD2	MAP3K4	CHD1	E2F3	CENPE	CLOCK	VCAM1	ENSCJAG00000011168	NA	NA	NA	NA	C9orf153
78	UCHL3	DDX58	BASP1	PCID2	TBCA	ENSCJAG00000004318	UTRN	ANKRD6	PNPLA1	PLEKHA3	ADAP2	NA	NA	NA	NA	NA	NA	MTREX	ARHGEF7	BICD2	RGMB	SGCD	MCM7	FRK	MOG	ENSCJAG00000022436	HLA-DQA1	ENSCJAG00000050092	ENSCJAG00000038685	SPATA6	NA	NA	ENSCJAG00000040941	ALDH1A1	NALCN	PPARGC1B	KCNIP1	TAB2	PPIP5K2	FNIP2	SLC9B1	FBXL5	TMEM56	KCNJ12	NA	NA	NA	NA	ENSCJAG00000042897
79	MYCBP2	PSIP1	CDH9	DCUN1D2	ENSCJAG00000019556	PHF10	AIG1	TBX18	KIFC1	ITGA6	ABCA6	NA	NA	NA	NA	NA	NA	GPBP1	TMEM255B	PTCH1	PAM	CNOT8	STAG3	ENSCJAG00000005257	PHACTR1	HIST1H1B	HLA-DRB5	RELL1	B3GNTL1	AJAP1	NA	NA	HTR2A	ENSCJAG00000045685	FGF14	ENSCJAG00000021308	PRKAR1B	SHPRH	FBXL17	GRIA2	STPG2	AFAP1	ARHGAP29	NA	NA	NA	NA	NA	PIP5K1B
80	RBM26	RIC1	MRPS30	OTULIN	EDIL3	ENSCJAG00000000469	CCDC28A	CYB5R4	DEK	SPC25	EPSTI1	NA	NA	NA	NA	NA	NA	NDUFAF2	CCDC127	ENSCJAG00000050724	FER	LARP1	ZNHIT1	SEC63	CARMIL1	ETFDH	CAJA-DRA	SLIT2	ASPSCR1	MRC1	NA	NA	SUCLA2	OSTF1	TPP2	LARS	ENSCJAG00000039994	REPS1	APC	PDGFC	NIPAL1	RGS12	TGFBR3	NA	NA	NA	NA	NA	OSTF1
81	ENSCJAG00000018972	SLC1A1	GPBP1	ZFR	EFNA5	ADGRG6	NHSL1	CRISP3	CDKAL1	FIGN	RGMA	NA	NA	NA	NA	NA	NA	IPO11	ENSCJAG00000047445	SUSD3	NREP	FAM114A2	ENSCJAG00000004295	ANKRD6	HIST1H1C	MND1	ENSCJAG00000042356	LAP3	P4HB	ITGA8	NA	NA	ITM2B	ENSCJAG00000012556	ENSCJAG00000020073	ARAP3	NDST1	FABP7	YTHDC2	CTSO	ENSCJAG00000047538	MXD4	LEPR	NA	NA	NA	NA	NA	FGD3
82	TGDS	PUM3	PLK2	NADK2	MCC	SGK1	IFNGR1	CRISP2	GMNN	PKP4	IL16	NA	NA	NA	NA	NA	NA	TRAPPC13	ENSCJAG00000004019	ENSCJAG00000009454	KCNN2	G3BP1	ENSCJAG00000021291	TBX18	TMEM144	ENSCJAG00000003236	C6orf136	CPZ	NPLOC4	PRKCQ	NA	NA	PCDH8	PTPDC1	FAM155A	UBE2D2	PRELID2	FAM184A	ENSCJAG00000016830	SLC10A7	NSUN7	ACSS2	MAN1C1	NA	NA	NA	NA	NA	ENSCJAG00000012556
83	STK24	ENSCJAG00000010423	RAB3C	NUP155	HSD17B4	ENSCJAG00000010406	MAP3K5	ADGRF1	ARMH2	ACVR1C	MSTN	NA	NA	NA	NA	NA	NA	ERBIN	BASP1	RB1	ENSCJAG00000043055	ANXA6	RPS6KA2	CYB5R4	GRIA2	SCLT1	ENSCJAG00000043681	LETM1	CBX4	RGS6	NA	NA	MZT1	CARD19	IRX2	JADE2	SPRY4	ENSCJAG00000033961	CEP120	ZNF827	ENSCJAG00000004681	MAP1LC3A	TMEM51	NA	NA	NA	NA	NA	ENSCJAG00000045875
84	TM9SF2	VPS13A	RGS7BP	NIM1K	PRR16	KPNA5	VNN1	TREM1	ENSCJAG00000050900	CXCR4	ENSCJAG00000005590	NA	NA	NA	NA	NA	NA	SREK1	MRPS30	ENSCJAG00000046872	GRAMD2B	MYOZ3	SYNJ2	KCNQ5	HHIP	PLK4	Caja-G	EBF4	OCA2	SLC38A6	NA	NA	PIBF1	ENSCJAG00000040678	ICE1	CDKN2AIPNL	ENSCJAG00000006982	PNISR	CSNK1G3	GAB1	CC2D2A	C20orf27	VIM	NA	NA	NA	NA	NA	DAPK1
85	CLYBL	ENSCJAG00000038294	PIK3R1	DHX29	PPIC	MARCKS	STX7	ENSCJAG00000048748	HIST1H1D	PTPN4	ENSCJAG00000005498	NA	NA	NA	NA	NA	NA	MRPS27	PLK2	ENSCJAG00000049685	ENSCJAG00000046933	TCERG1	VIP	CRISP3	GAB1	ZGRF1	TBC1D7	PTPRA	ENSCJAG00000040173	MYO5A	NA	NA	COMMD6	ENSCJAG00000040188	ADCY2	WIPI2	AMZ1	SNX14	2008-09-01	PDE5A	MMP24	ISM1	NET1	NA	NA	NA	NA	NA	SECISBP2
86	PCCA	FRMD3	MAP1B	ERCC8	ZNF608	RPF2	EPB41L2	ZFAND3	HIST1H1B	GYPC	CALCRL	NA	NA	NA	NA	NA	NA	TNPO1	RAB3C	KLF12	ENSCJAG00000014433	KCTD16	PLEKHG1	CRISP2	UGT8	LEF1	ENSCJAG00000021808	ENSCJAG00000004811	CRTC3	UACA	NA	NA	EDNRB	ENSCJAG00000023308	CTNND2	RAC1	FOXK1	NT5E	MAPK9	UGT8	CDK5RAP1	ENSCJAG00000050777	NFATC4	NA	NA	NA	NA	NA	CARD19
87	TPP2	GCNT1	ENC1	CENPK	MEGF10	FIG4	KIAA0408	RAB44	MND1	INO80D	CCDC141	NA	NA	NA	NA	NA	NA	GFM2	RGS7BP	ENSCJAG00000050719	FNIP1	PSD2	LATS1	ADGRF1	TACR3	GSTCD	PDGFC	POLR3F	MESD	CYP11A1	NA	NA	NDFIP2	SLITRK6	FBXL7	USP42	RADIL	ME1	CLTB	TSPAN5	PANK2	ADA	RASL12	NA	NA	NA	NA	NA	ENSCJAG00000040678
88	ANKRD10	PRUNE2	SV2C	TRAPPC13	SLC12A2	EPHA7	ENSCJAG00000050876	STK38	SLC10A7	CREB1	NFE2L2	NA	NA	NA	NA	NA	NA	ANKRD31	PIK3R1	DNAJC3	AFF4	CXXC5	ENSCJAG00000019295	TREM1	TSPAN5	CENPE	C4orf51	RPN2	CEMIP	OAS2	NA	NA	ENSCJAG00000041035	DNAJC3	MYO10	ENSCJAG00000015269	MMD2	DOP1A	UIMC1	SMARCAD1	SPTLC3	NCOA5	UACA	NA	NA	NA	NA	NA	ENSCJAG00000040188
89	TUBGCP3	PCSK5	CRHBP	HEXB	CHSY3	ENSCJAG00000022076	SESN1	MAPK14	ENSCJAG00000003236	USP37	BBS5	NA	NA	NA	NA	NA	NA	COL4A3BP	CARTPT	FARP1	ADAMTS2	DNAJC18	TBPL1	ENSCJAG00000048748	UNC5C	CISD2	ENSCJAG00000043620	CTSA	MORF4L1	STAB2	NA	NA	ENSCJAG00000044699	STK24	CDH18	TECPR1	SLC29A4	UBE3D	PDLIM7	RASGEF1B	NAA20	DPM1	THSD4	NA	NA	NA	NA	NA	RCBTB2
90	ATP11A	PTCH1	RASGRF2	FAM169A	LYRM7	FILIP1	FOXO3	SRPK1	SCLT1	GMPPA	FAP	NA	NA	NA	NA	NA	NA	POLK	MAP1B	ARGLU1	RNF130	ENSCJAG00000050772	AFG1L	ZFAND3	GRID2	KLHL8	SHROOM3	PLTP	SAP130	SPIC	NA	NA	LIG4	CARS2	CDH10	TRIM4	TNRC18	HMGN3	FAM193B	SCARB2	PLTP	ALDH3A2	STRA6	NA	NA	NA	NA	NA	DNAJC3
91	LAMP1	FBP2	ENSCJAG00000011129	HMGCR	2008-09-01	EFHC1	PRDM1	FLOT1	LARP1B	GIGYF2	GCG	NA	NA	NA	NA	NA	NA	POC5	ENC1	ATP11A	RASGEF1C	SEC24A	CD24	RAB44	CCSER1	LIN54	HOPX	STAU1	IWS1	PTPRQ	NA	NA	AHRR	BRD9	CDH6	MBLAC1	FBXL18	SMAP1	CPEB4	KCTD8	NCOA3	ULK2	TBX3	NA	NA	NA	NA	NA	STK24
92	TMCO3	ENSCJAG00000050724	ADGRV1	POLK	ENSCJAG00000050291	XPO5	GABRR2	SERPINB1	PLK4	ENSCJAG00000039159	HNMT	NA	NA	NA	NA	NA	NA	IQGAP2	CRHBP	OTULINL	UIMC1	CCNG1	TSTD3	STK38	SCD5	HNRNPD	C1QTNF7	CTSZ	FRZB	OTOGL	NA	NA	NDUFS6	IRX1	DROSHA	ACTL6B	RNF216	FAM135A	STK10	ENSCJAG00000044411	CSE1L	MAP3K14	LUM	NA	NA	NA	NA	NA	IRS2
93	ICE1	SEMA4D	NR2F1	SCAMP1	TRIM41	DNPH1	RARS2	ENSCJAG00000032252	CCNA2	FARP2	TMEM37	NA	NA	NA	NA	NA	NA	WDR41	RASGRF2	ADAMTS12	FAM193B	C1QTNF2	FBXL4	MAPK14	SLC4A4	CCDC158	ENSCJAG00000039214	MYO1C	HAT1	LIMA1	NA	NA	ENSCJAG00000043979	ANKH	RAI14	GIGYF1	ENSCJAG00000051141	LMBRD1	C7orf50	KLHL5	SYCP2	GDPD1	DCN	NA	NA	NA	NA	NA	CARS2
94	NSUN2	ENSCJAG00000008312	PCSK1	BHMT	ZNF354B	ENSCJAG00000008979	BCKDHB	GFOD1	ZGRF1	CD101	MYO1B	NA	NA	NA	NA	NA	NA	AP3B1	RPS23	C9	CPEB4	ZNF655	MAP3K7	SRPK1	EPHA5	CENPC	IDUA	CTNS	HNMT	ERBB3	NA	NA	ENSCJAG00000041339	ENSCJAG00000011760	SLC1A3	RHBDD2	GRID2IP	PHF3	FAM114A2	PCDH7	ENSCJAG00000010336	TRAF4	ACSS3	NA	NA	NA	NA	NA	PCID2
95	MTRR	SUSD3	FAM174A	ENSCJAG00000010418	GPRIN1	TREM2	PHIP	JARID2	LEF1	WNT2B	SPATS2L	NA	NA	NA	NA	NA	NA	TENT2	ENSCJAG00000011129	ENSCJAG00000049110	KCNIP1	CNPY4	SENP6	FLOT1	ADGRL3	NCAPG	GGT7	TMEM220	UBXN4	CPNE8	NA	NA	RETREG1	ENSCJAG00000011740	CPLANE1	RABGEF1	CYTH3	GSTA4	ENSCJAG00000039293	RBPJ	METTL16	VTN	CDK2	NA	NA	NA	NA	NA	BRD9
96	2006-03-01	ENSCJAG00000009454	PJA2	ERAP2	LMAN2	FGD2	OGFRL1	ATXN1	GSTCD	TAF13	CD28	NA	NA	NA	NA	NA	NA	MSH3	ADGRV1	ANKRD55	LCP2	LRCH4	SLC17A5	SERPINB1	KIT	TAPT1	POFUT1	ALDH3A2	MAP3K19	ENSCJAG00000003968	NA	NA	BASP1	DHX29	LIFR	2014-09-01	ZSCAN21	TRAM2	DPYSL3	ENSCJAG00000012800	DRC3	MINK1	CTDSP2	NA	NA	NA	NA	NA	IRX1
97	TRIO	RB1	SLC25A46	WDR36	SPARC	RPL10A	DST	KDM1B	PPA2	FNBP1L	PARD3B	NA	NA	NA	NA	NA	NA	SSBP2	NR2F1	PPWD1	ADAP1	LAT2	ZNF451	ENSCJAG00000032252	COMMD8	NSD2	TBC1D20	PLEKHM1	ENSCJAG00000021436	CD163	NA	NA	ZFR	IL6ST	OXCT1	FAM120B	C7orf61	VEGFA	TCERG1	KIAA0232	LPO	ENSCJAG00000041713	LRIG3	NA	NA	NA	NA	NA	ICE1
98	DROSHA	ENSCJAG00000046872	APC	PGGT1B	PPP2R2B	ENSCJAG00000021575	GCLC	ENSCJAG00000006184	CENPE	ZNF326	NDUFS1	NA	NA	NA	NA	NA	NA	XRCC4	PCSK1	ENSCJAG00000016246	CCDC69	RCC1L	TRAM2	GFOD1	GABRB1	TACC3	SEL1L2	ENSCJAG00000048550	TMBIM1	CCDC15	NA	NA	SETD9	IPO11	GHR	WTAP	CUX1	UBR2	NR3C1	TTLL9	LRRC75A	TMEM100	FGD4	NA	NA	NA	NA	NA	IL6ST
99	GOLPH3	ENSCJAG00000049685	CDO1	ATG12	KCTD16	ENSCJAG00000021558	ENSCJAG00000011119	KLHL2	CISD2	SPATA1	IGFBP2	NA	NA	NA	NA	NA	NA	VCAN	FAM174A	RASA1	CSF1R	RABGEF1	PTCHD4	JARID2	GABRA2	RBL1	GINS1	TMEM132E	OBSL1	PANX1	NA	NA	GPBP1	NLN	FGF10	RGS17	PRKRIP1	ANKS1A	KDM3B	C20orf194	KRT23	ENSCJAG00000047359	SLC6A13	NA	NA	NA	NA	NA	MIER3
100	SLC1A3	DNAJC3	UQCRQ	PPP2CA	IK	HLA-DRB5	TMEM14A	TMEM131L	LIN54	PIGK	TNS1	NA	NA	NA	NA	NA	NA	TMEM161B	PJA2	MCTP1	ARAP3	CRCP	CYP39A1	ATXN1	KCTD8	TPX2	GDAP1L1	VTN	CHRNG	STX3	NA	NA	PLK2	SLC30A5	HCN1	LATS1	HIP1	ZNF76	CAMLG	CRLS1	KRT12	STAT5A	SLC6A12	NA	NA	NA	NA	NA	NLN
101	NIPBL	FARP1	VDAC1	MGAT1	KDM3B	CAJA-DRA	MCM3	TMEM154	HNRNPD	ZFYVE9	WDFY1	NA	NA	NA	NA	NA	NA	FAM172A	SLC25A46	ELL2	PCDHGA4	CCT6A	RUNX2	KDM1B	NWD2	MCM8	PIGT	RABEP1	WDR3	MS4A4A	NA	NA	MAP1B	RAD17	PARP8	PEX3	CLIP2	DDX39B	UBE2B	RIN2	GAS2L2	WIPI1	MPZL2	NA	NA	NA	NA	NA	RAD17
102	CPLANE1	ARGLU1	ENSCJAG00000039449	CNOT6	SPOCK1	ENSCJAG00000042356	CD2AP	IL2	CENPC	MAST2	NYAP2	NA	NA	NA	NA	NA	NA	SLF1	APC	ENSCJAG00000048938	CTNNA1	ENSCJAG00000021277	RNF8	CDKAL1	ARAP2	FAM83D	RAB22A	SCPEP1	SLC16A1	MS4A7	NA	NA	ENC1	PTCD2	ITGA1	ABRACL	GTF2IRD1	VARS2	PWWP2A	PPP1R16B	MIS12	FOXK2	YAP1	NA	NA	NA	NA	NA	FAM169A
103	WDR70	OTULINL	CANX	MAML1	SMAD5	DDX39B	ENSCJAG00000011904	BBS7	CEP135	IPP	SLC19A3	NA	NA	NA	NA	NA	NA	CAST	ENSCJAG00000022516	FBN2	KDM3B	ERMARD	TAPBP	ENSCJAG00000006184	PCDH7	MYBL2	SREBF1	ENSCJAG00000039518	GNAI3	MS4A5	NA	NA	RPS23	GFM2	NDUFS4	IFNGR1	GTF2I	DUSP22	UBLCP1	FAM83D	NLRP1	SGSH	SLCO2B1	NA	NA	NA	NA	NA	IQGAP2
104	GDNF	ENSCJAG00000049110	CPLX2	CLK4	ENSCJAG00000005904	ENSCJAG00000004247	PLA2G7	ENSCJAG00000038520	TMEM156	ENSCJAG00000004386	HTR2B	NA	NA	NA	NA	NA	NA	LNPEP	UQCRQ	CDC42SE2	CATSPER3	MTHFD1L	RPS18	KLHL2	KCNIP4	ENSCJAG00000039113	UBTF	RAMP2	CLCC1	IFITM10	NA	NA	EDIL3	FAM169A	ARL15	PEX7	ENSCJAG00000002797	ECI2	ADAM19	DHX35	AKAP1	SV2B	HBB	NA	NA	NA	NA	NA	LHFPL2
105	ENSCJAG00000050288	ANKRD55	NSG2	FAF2	TENM2	ABCF1	TBC1D22B	TET2	ENSCJAG00000013218	RHBDL2	ARMC9	NA	NA	NA	NA	NA	NA	CHD1	VDAC1	CCNI2	JADE2	SHPRH	AIF1	TMEM131L	QDPR	AURKA	ENSCJAG00000015137	RETREG3	TRMT13	ENSCJAG00000007829	NA	NA	ENSCJAG00000011129	IQGAP2	SLC38A9	TRMT11	CASTOR2	RIOK1	MCM7	ZMYND8	TOM1L1	WDR73	AHNAK	NA	NA	NA	NA	NA	BHMT
106	NNT	PPWD1	DUSP1	ZNF346	GABRB2	HLA-E	UHRF1BP1	SLC39A8	NCAPG	ZBTB8OS	USP40	NA	NA	NA	NA	NA	NA	ST8SIA4	ENSCJAG00000039449	C5orf15	WWC1	FUCA2	IRF4	TMEM154	LDB2	CDH4	COX10	DGKH	ALG14	GRB10	NA	NA	MEF2C	BHMT	RAB3C	RNF217	ENSCJAG00000021288	CDKAL1	ENSCJAG00000015074	ARFGEF2	SAMD14	WHAMM	SLC22A6	NA	NA	NA	NA	NA	JMY
107	PARP8	ENSCJAG00000016246	ENSCJAG00000015776	SH3PXD2B	SDK1	ENSCJAG00000043681	ANKS1A	PDLIM5	TAPT1	ZCCHC17	ENSCJAG00000014130	NA	NA	NA	NA	NA	NA	FBXL17	CANX	SQSTM1	RNF145	VTA1	PSMG4	LARP1B	MMP24	TCFL5	ENSCJAG00000045334	SYNGR2	TGFBR3	ISPD	NA	NA	ADGRV1	JMY	PDE4D	ENSCJAG00000003835	ENSCJAG00000044701	MRS2	POP7	BCAS1	NFE2L1	IMP4	SLC22A8	NA	NA	NA	NA	NA	CAST
108	NDUFS4	F2RL1	EIF3B	RANBP17	TECPR1	Caja-G	SLC22A23	PTPN13	CD38	SRSF4	RAMP1	NA	NA	NA	NA	NA	NA	MAN2A1	CPLX2	NSD1	RADIL	TMEM200A	HIVEP1	IL2	PCNA	DHRS7B	GFAP	2009-09-01	ROR1	STEAP4	NA	NA	NR2F1	ENSCJAG00000048938	ZSWIM6	TBC1D32	ERMARD	TRIM27	CRCP	SPNS2	SP2	FRZB	IGF2	NA	NA	NA	NA	NA	ENSCJAG00000048938
109	ARL15	RASA1	GRIA1	ENSCJAG00000050676	MCM7	FOXC1	NEDD9	PLAC8	NSD2	RUNX3	HDLBP	NA	NA	NA	NA	NA	NA	CAMK4	NSG2	KCNMB1	GRID2IP	TRMT11	PRMT9	BBS7	LAMP5	C17orf53	P3H4	ENSCJAG00000016146	GLIS1	CD36	NA	NA	PJA2	DMXL1	KIF2A	ENSCJAG00000045608	TMEM181	FSTL5	ARID1B	SMTNL2	CDK12	HAT1	HOXA4	NA	NA	NA	NA	NA	SRFBP1
110	MTREX	MCTP1	SLC36A1	ENSCJAG00000001527	COPS6	ENSCJAG00000005182	DTNBP1	ANTXR2	RBL1	CLIC4	SYT6	NA	NA	NA	NA	NA	NA	DCP2	DUSP1	C5orf58	CYTH3	ENSCJAG00000033961	ENSCJAG00000002636	ENSCJAG00000049474	ENSCJAG00000050777	AURKB	ACACA	SH3GL3	GPX7	MET	NA	NA	SLC25A46	CCDC192	RNF180	CDC40	SYNJ2	GATB	KATNA1	ENSCJAG00000017441	IKZF3	DCAF17	SKAP2	NA	NA	NA	NA	NA	CCDC192
111	SLC38A9	ELL2	SYNPO	MAD1L1	ACTL6B	FSTL5	RNF144B	ANXA3	DSN1	ZBTB40	VAV3	NA	NA	NA	NA	NA	NA	YTHDC2	ENSCJAG00000015776	MAD1L1	ENSCJAG00000015373	MDN1	USP38	ENSCJAG00000038520	PCIF1	CDC27	CDK5RAP3	CTSH	SVBP	INSIG1	NA	NA	STARD4	CDC42SE2	RGS7BP	FIG4	NOX3	ANAPC10	EPM2A	NTN1	CPB2	FASTKD1	LRRC17	NA	NA	NA	NA	NA	CDC42SE2
112	NDUFAF2	ENSCJAG00000048938	CAMK2A	SGCD	GIGYF1	ENSCJAG00000021808	MBOAT1	ATP8A1	TPX2	KIF17	SNX7	NA	NA	NA	NA	NA	NA	PGGT1B	GRIA1	TTYH3	SLC12A9	ENSCJAG00000049533	BANK1	TET2	CBLN4	TOP2A	SP2	ENSCJAG00000049442	ENSCJAG00000041162	GIMAP8	NA	NA	ENSCJAG00000022516	ENSCJAG00000038351	CWC27	SMPD2	TIAM2	MAML3	BCLAF1	GAS7	WASF3	TTC21B	PRKAG2	NA	NA	NA	NA	NA	ACSL6
113	IPO11	GRAMD2B	ENSCJAG00000048317	CNOT8	GALNT17	ENSCJAG00000043620	GUCY1A1	CHRNA9	MCM8	MTOR	SYDE2	NA	NA	NA	NA	NA	NA	COMMD10	ENSCJAG00000015505	FAXDC2	BAZ1B	SNX14	BMPR1B	PDLIM5	TEKT1	CDC6	CACNB1	ENSCJAG00000042216	TCEA3	VSIG4	NA	NA	AP3S1	AFF4	MAST4	ARMC2	LRP11	LARP1B	HBS1L	YPEL2	MPHOSPH8	ACVR1C	WDR86	NA	NA	NA	NA	NA	PPP2CA
114	ADAMTS6	FBN2	FGF1	FAM114A2	ENSCJAG00000021277	PRDM5	SMAD1	RFC1	SLC24A3	SPSB1	LPAR3	NA	NA	NA	NA	NA	NA	DTWD2	SLC36A1	DCTN4	ENSCJAG00000019825	CEP162	SMARCAD1	PLAC8	EPN2	TRIM37	TUBG2	NFE2L2	EPHB2	CLCN5	NA	NA	SLC12A2	PPP2CA	PIK3R1	OSTM1	MAP3K5	ABHD18	KIAA0408	AATF	CHRFAM7A	STAM2	SLC13A4	NA	NA	NA	NA	NA	RACK1
115	SREK1	CDC42SE2	PCDHAC2	FAT2	ENSCJAG00000038110	NDST3	INPP4B	RELL1	FAM83D	VIM	AK5	NA	NA	NA	NA	NA	NA	DMXL1	SYNPO	PPARGC1B	THBS2	LMBRD1	HERC6	ANTXR2	GJC1	SKA2	ENSCJAG00000046101	MYO1B	PADI6	ENSCJAG00000002089	NA	NA	UQCRQ	ZNF354B	ENSCJAG00000016290	ENSCJAG00000047721	PPIL6	FGF2	ENSCJAG00000022493	ENSCJAG00000014721	TTC23	HNMT	CPED1	NA	NA	NA	NA	NA	ZNF354B
116	BDP1	C5orf15	NDUFA2	ANXA6	ERMARD	HADH	RNF150	ADGRA3	MYBL2	BEGAIN	EPS15	NA	NA	NA	NA	NA	NA	TNFAIP8	CAMK2A	ADRB2	AFDN	HMGCLL1	PKD2	ANXA3	MAPT	PRR11	RBFOX3	CASP8	NEBL	ENSCJAG00000043480	NA	NA	ENSCJAG00000039449	MAML1	TNPO1	FBXL4	MDN1	ANXA5	CEP85L	SSH2	ENSCJAG00000049754	ENSCJAG00000011695	EFNB1	NA	NA	NA	NA	NA	ZNF354C
117	MRPS27	ADAMTS2	CYSTM1	JAKMIP2	ENSCJAG00000012552	MMRN1	ELF2	PROM1	ENSCJAG00000039113	SERPINA11	SPATA6	NA	NA	NA	NA	NA	NA	SRFBP1	FGF1	ENSCJAG00000048230	QKI	IL17F	CNOT6L	NUP54	ENSCJAG00000033545	BRIP1	TMC6	NDUFS1	VIM	PSD3	NA	NA	ENSCJAG00000009931	RASGEF1C	POC5	UFL1	B3GAT2	PLA2G12A	KPNA5	UBE2Z	PRC1	ENSCJAG00000042533	ARHGAP6	NA	NA	NA	NA	NA	MAML1
118	TNPO1	SQSTM1	IGIP	ENSCJAG00000034714	PDE10A	ENSCJAG00000014827	HSPA4L	BST1	AURKA	PPP4R4	AJAP1	NA	NA	NA	NA	NA	NA	SNX2	PCDHAC2	ENSCJAG00000034714	IGF2R	CDC5L	ART3	ATP8A1	TTC25	TADA2A	ENSCJAG00000013878	IGFBP2	SEC61A2	DLC1	NA	NA	CANX	SIMC1	OTP	SLC35A1	EYS	COPS4	SOBP	SRCIN1	FSD2	TRAF3IP1	ENSCJAG00000045521	NA	NA	NA	NA	NA	RASGEF1C
119	GFM2	RASGEF1C	PURA	NDFIP1	GRM1	SHROOM3	SLC25A31	CPEB2	CDH4	ENSCJAG00000018025	MRC1	NA	NA	NA	NA	NA	NA	CSNK1G3	NDUFA2	GNPDA1	RSPH3	ENSCJAG00000042411	JCHAIN	TMEM33	PPM1E	ENSCJAG00000012848	ITGB4	TNS1	SLC24A4	MFHAS1	NA	NA	NOP16	PHYKPL	LHFPL2	CEP162	TDRD6	SEC31A	RTN4IP1	RGS9	ENSCJAG00000049442	BOK	RBPMS	NA	NA	NA	NA	NA	SIMC1
120	ANKRD31	STK10	ENSCJAG00000006888	PCDHGA4	MAP7	ENSCJAG00000036537	INTU	ENSCJAG00000017633	TAF4	EFCAB11	ITGA8	NA	NA	NA	NA	NA	NA	ENSCJAG00000038351	CYSTM1	UBE2D2	TMEM181	CUL9	STAP1	CHRNA9	LHX1	EME1	FAM189A1	WDFY1	NRDE2	EPB41L3	NA	NA	CPLX2	LMAN2	HOMER1	IMPG1	SLC25A27	BMP2K	HACE1	ELF1	SAP130	SLC35D1	ENSCJAG00000050720	NA	NA	NA	NA	NA	PHYKPL
121	COL4A3BP	KCNMB1	HSPA9	CXXC5	TMEM200A	KIT	USP53	HCK	DHRS7B	TSHR	PITRM1	NA	NA	NA	NA	NA	NA	ENSCJAG00000033428	PURA	ETF1	TULP4	FGD2	KIAA1211	RFC1	TMEM98	BRCA1	ANPEP	NYAP2	ALKBH1	MALT1	NA	NA	HRH2	SFXN1	TENT2	MYO6	POLH	SDAD1	ASCC3	IFT88	NEMP2	MIER1	APCDD1	NA	NA	NA	NA	NA	CLK4
122	IQGAP2	C5orf58	EGR1	DNAJC18	HEY2	GNPDA2	MYOZ2	CCM2L	ATP2A3	ZNF410	PRKCQ	NA	NA	NA	NA	NA	NA	MGAT1	ENSCJAG00000006888	ENSCJAG00000005793	ZDHHC14	C6orf106	CEP135	ADGRA3	ENSCJAG00000014096	FOXO1	FAM174B	PID1	FLVCR2	DSEL	NA	NA	NSG2	RANBP17	CMYA5	BEND6	CRIP3	CHIC2	FAXC	PSPC1	MFSD6	TMEM59	LAMA1	NA	NA	NA	NA	NA	BOD1
123	ENSCJAG00000019955	ADAP1	REEP2	TGFBI	NKAIN2	ENSCJAG00000050092	ENSCJAG00000004249	SIRPB2	ALOX15	TTC9	RGS6	NA	NA	NA	NA	NA	NA	ZNF879	EGR1	DDX46	TFB1M	ZNF76	CLOCK	PROM1	CA10	SUPT20H	WHAMM	PRLH	ALDH6A1	ACSM5	NA	NA	CREBRF	KCNMB1	RASGRF2	MRPL14	C6orf89	SLC30A9	MAP3K7	SLC38A10	PJVK	PPCS	ARHGAP28	NA	NA	NA	NA	NA	KCNMB1
124	WDR41	C7orf50	CXCL14	UBE2B	SLC35F1	APBB2	PLA2G12A	ENSCJAG00000043683	EPX	SLC39A9	SLC38A6	NA	NA	NA	NA	NA	NA	CNOT6	REEP2	ATP10B	CNKSR3	DEF6	FIP1L1	CD38	PPP1R1B	RFC3	PJVK	HDLBP	NEMF	SLC16A9	NA	NA	ERGIC1	ENSCJAG00000050676	SSBP2	RSPH9	SLC22A23	PDS5A	BACH2	TMC6	ENSCJAG00000046815	ZMPSTE24	COLEC12	NA	NA	NA	NA	NA	MAD1L1
125	AP3B1	FAXDC2	GABRG2	PANK3	HS3ST5	C1QTNF7	MANBA	RNF24	AURKB	ENSCJAG00000015263	LGALS3	NA	NA	NA	NA	NA	NA	ENSCJAG00000009931	CXCL14	ADRA1B	IPCEF1	HLA-DPA1	SCFD2	BST1	APOH	BRCA2	EPC2	CD2	DPH6	PAPSS2	NA	NA	DUSP1	SUN1	XRCC4	CUL9	PXDC1	DGKQ	PM20D2	OCA2	ENSCJAG00000049953	ZMYM1	TTR	NA	NA	NA	NA	NA	ENSCJAG00000001457
126	JMY	LARP1	GABRA1	RARS	GRIK2	CPZ	ENSCJAG00000006525	RASSF2	ENSCJAG00000001063	MTHFD1	MYO5A	NA	NA	NA	NA	NA	NA	MAPK9	GABRG2	HAVCR2	LRP11	C2	SEL1L3	CPEB2	RGS9	SLC46A3	FN1	TMIGD3	ENSCJAG00000020821	DNMBP	NA	NA	PDGFA	ADAP1	VCAN	KLHDC3	PRPF4B	RBM39	RARS2	ADAMTS17	ENSCJAG00000011678	KPNA6	PSTPIP2	NA	NA	NA	NA	NA	EIF3B
127	TENT2	DCTN4	BRI3	CCNG1	KLHL32	POLN	NUDT9	PLCB1	SLC47A1	CCDC175	C15orf48	NA	NA	NA	NA	NA	NA	TSPAN17	GABRA1	BRAT1	TAB2	DDX39B	ENSCJAG00000013218	ENSCJAG00000017633	TTYH2	SKA3	SMARCAL1	VCAM1	SCG3	ATRNL1	NA	NA	ENSCJAG00000015776	MAD1L1	TMEM161B	MEA1	FARS2	ASXL1	ZNF292	ACAN	RAPH1	EPHB2	MAPK4	NA	NA	NA	NA	NA	PDGFRB
128	ZFYVE16	CSF1R	TMEM130	PTTG1	MAP3K7	ROMO1	AFF1	RALGAPA2	ADORA2B	AP4E1	UACA	NA	NA	NA	NA	NA	NA	CREBRF	BRI3	GNA12	SASH1	PPP1R18	JAKMIP1	HCK	NBEA	ENSCJAG00000046033	CHPF	SNX7	PARP6	INPP5F	NA	NA	ENSCJAG00000015505	LARP1	MCTP1	TREM2	ENSCJAG00000010580	ENSCJAG00000020853	CYB5R4	SH3GL3	METTL21A	THAP3	CCDC68	NA	NA	NA	NA	NA	SLC26A2
129	MSH3	PPARGC1B	NYAP1	PWWP2A	MYO6	MMP24	ARHGAP24	BPI	CDC27	CSNK1G1	CYP11A1	NA	NA	NA	NA	NA	NA	UBTD2	TMEM130	FOXK1	SAMD5	ENSCJAG00000017727	ABLIM2	CCM2L	MTUS2	BAHCC1	PDE6D	CDC7	RAB35	ENSCJAG00000001251	NA	NA	SPARC	ANXA6	ST8SIA4	CPNE5	GFOD1	ATRN	BCKDHB	ENSCJAG00000050171	SPAG16	DFFB	CXCL12	NA	NA	NA	NA	NA	PDE6A
130	XRCC4	ADRB2	ENSCJAG00000015074	ADRA1B	RIMS1	GGT7	SEC31A	MMP9	ENSCJAG00000000365	ENSCJAG00000037051	P2RX4	NA	NA	NA	NA	NA	NA	STK10	NYAP1	TNRC18	UTRN	BPHL	PIGU	SIRPB2	MYO15B	TMEM94	ENSCJAG00000019916	DNASE2B	VSIG10	M1AP	NA	NA	SLC36A1	DCTN4	PAM	STK38	ATXN1	RNF24	PHIP	LIMS2	COL4A3	NUDT5	SLC16A12	NA	NA	NA	NA	NA	SMAD5
131	VCAN	ENSCJAG00000048230	ACHE	UBLCP1	ADGRB3	ENSCJAG00000018199	BMP2K	B4GALT5	ENSCJAG00000045365	MTFMT	OAS2	NA	NA	NA	NA	NA	NA	FBXW11	ACHE	FSCN1	AIG1	ENSCJAG00000021370	TM9SF4	ENSCJAG00000043683	GABRB3	ATP10A	TBX15	AK5	KSR2	EPAS1	NA	NA	SYNPO	SLC26A2	EFNA5	MAPK14	KIF13A	SLC23A2	SENP6	MYO7B	TM4SF20	CEP128	MYOF	NA	NA	NA	NA	NA	ENSCJAG00000005904
132	TMEM161B	ARAP3	FIS1	BRAT1	KHDRBS2	ENSCJAG00000020971	CCNG2	ATP9A	TOP2A	CLPX	STAB2	NA	NA	NA	NA	NA	NA	ENSCJAG00000011464	FIS1	ENSCJAG00000051141	NHSL1	ENSCJAG00000010580	C20orf27	RNF24	CERS3	APBA2	IGSF3	NRDC	FBXO21	GALNT14	NA	NA	ENSCJAG00000020981	PDE6A	FER	ENSCJAG00000019624	BTN2A2	BMP2	CD109	ZNF804A	HTR2B	AP5M1	CHST15	NA	NA	NA	NA	NA	H2AFY
133	FAM172A	CTNNA1	IFT22	ENSCJAG00000039408	BEND6	GFRA4	GC	ENSCJAG00000050537	CDC6	AAGAB	GNPTAB	NA	NA	NA	NA	NA	NA	ENSCJAG00000045090	IFT22	DAGLB	ARFGEF3	ENSCJAG00000003678	CDS2	RASSF2	RLBP1	FANCI	PHTF1	UROD	SLC8B1	NBAS	NA	NA	CD74	ABLIM3	EPB41L4A	SYNGAP1	BTN1A1	TMX4	ZNF451	NCKAP1	KCNJ13	KTN1	GREB1	NA	NA	NA	NA	NA	ENSCJAG00000005793
134	SLF1	ETF1	YWHAG	ENSCJAG00000015269	BMP5	PCNA	RUFY3	RFLNB	TRIM37	INSYN1	SPIC	NA	NA	NA	NA	NA	NA	RBM22	YWHAG	RAC1	IFNGR1	NOL7	TRMT6	PLCB1	SAXO2	TICRR	ATXN7L2	ENSCJAG00000045871	ENSCJAG00000002141	P3H2	NA	NA	CAMK2A	HTR4	MCC	PFDN6	TMEM192	RALGAPB	DST	WIPF1	MAGI3	ENSCJAG00000006750	SLC6A20	NA	NA	NA	NA	NA	DDX46
135	TTC37	ENSCJAG00000005793	ENSCJAG00000016303	ENSCJAG00000015859	LRRC1	KAT14	ENSCJAG00000003516	RPH3AL	SKA2	RFC5	NTN4	NA	NA	NA	NA	NA	NA	ENSCJAG00000021121	ENSCJAG00000016303	ENSCJAG00000039408	VNN1	RBM24	SLX4IP	RALGAPA2	NCKAP1	KIF7	PSMA5	PPT1	ENSCJAG00000018699	ALS2CL	NA	NA	ENSCJAG00000048317	YIPF5	FEM1C	ENSCJAG00000002050	ADAD1	CHD6	MUT	OLA1	WNT2B	SUPT16H	LTF	NA	NA	NA	NA	NA	HMMR
136	ARSK	ATP10B	MDH2	ARPC1B	PTCHD4	CD93	TEC	SMG6	PRR11	GLTP	PTPRQ	NA	NA	NA	NA	NA	NA	FBXO38	MDH2	USP42	STX7	NUP153	TASP1	BPI	ITPRID2	ENSCJAG00000043023	OLFM3	MFSD2A	EEF1AKMT3	PXK	NA	NA	PCDHGA4	DELE1	COMMD10	ENSCJAG00000002788	ELOVL6	ENSCJAG00000017913	OPN5	GRB14	SLC16A4	NDUFAF1	CAMP	NA	NA	NA	NA	NA	C1QTNF2
137	CAST	ENSCJAG00000049576	CLIP2	ZNF789	SLC22A7	SYNDIG1	NIPAL1	SPNS3	BRIP1	RIC8B	OTOGL	NA	NA	NA	NA	NA	NA	LARS	CLIP2	ZKSCAN5	EPB41L2	E2F3	KIZ	MMP9	OSBPL6	ITGA6	ABCD3	LAPTM5	RAP1B	EOGT	NA	NA	NDUFA2	CD14	DTWD2	CSNK2B	CASP6	DOK5	SUPT3H	PKP4	CLCC1	SPG11	SLC6A1	NA	NA	NA	NA	NA	IQCE
138	LNPEP	HAVCR2	PSMB1	TRIM4	KLHDC3	RPN2	NFXL1	SPNS2	TADA2A	TDG	PTPRB	NA	NA	NA	NA	NA	NA	NR3C1	PSMB1	CYP3A4	ARHGAP18	TMEM192	ENSCJAG00000050380	B4GALT5	CSRNP3	DYNC1I2	GBP4	TAF12	ENSCJAG00000041872	UBA3	NA	NA	CYSTM1	PFDN1	PRR16	Caja-G	ENSCJAG00000005294	PMEPA1	BICRAL	CCDC148	LRRC39	CAPN3	TRH	NA	NA	NA	NA	NA	CARD11
139	CHD1	GNA12	ENSCJAG00000039317	CNPY4	DAAM2	SRC	ATP10D	MPO	ENSCJAG00000012848	NEDD1	LIMA1	NA	NA	NA	NA	NA	NA	ARHGAP26	ENSCJAG00000039317	TRIM4	KIAA0408	OTUD4	CTNNBL1	ATP9A	SCN3A	SPC25	GIPC2	C1QB	RAB39A	CBLB	NA	NA	IGIP	NME5	SNCAIP	CAGE1	SCD5	VAPB	TAP1	FMNL2	RTCA	CA12	ABI3BP	NA	NA	NA	NA	NA	USP42
140	ST8SIA4	FOXK1	ENSCJAG00000011664	SAP25	ENSCJAG00000039984	RALGAPB	LIMCH1	SLC16A13	TOM1L1	TMBIM6	ERBB3	NA	NA	NA	NA	NA	NA	DIAPH1	AKAP12	TSC22D4	DCBLD1	ANAPC10	RPRD1B	ENSCJAG00000050502	SLC38A11	ENSCJAG00000014205	ERICH3	C1QA	DLAT	RGS22	NA	NA	PURA	SMAD5	ZNF608	ACOT13	ENSCJAG00000015197	STX16	ENSCJAG00000043681	ZEB2	ENSCJAG00000031662	MPHOSPH9	ANGPT1	NA	NA	NA	NA	NA	ENSCJAG00000015269
141	PPIP5K2	RADIL	AKAP12	POR	DEF6	ENSCJAG00000017913	FAM114A1	PIK3R6	EME1	CBX5	PPM1H	NA	NA	NA	NA	NA	NA	ANKHD1	HIVEP2	CUX1	ENSCJAG00000050876	SETD7	ELMO2	ENSCJAG00000050537	ERMN	MAIP1	LEPR	CDA	JAML	BAALC	NA	NA	ENSCJAG00000006888	ENSCJAG00000005904	GRAMD2B	BTN2A1	HNRNPD	VPS53	EXOC2	TMEM163	CTBS	RILPL1	RSPO2	NA	NA	NA	NA	NA	BAIAP2L1
142	FBXL17	TNRC18	HIVEP2	LAT2	ENSCJAG00000051017	SRSF6	STIM2	HS3ST3A1	NGFR	CAND1	PPFIBP1	NA	NA	NA	NA	NA	NA	FAM13B	ENSCJAG00000033261	PRKRIP1	FYN	NAA15	DPM1	RPH3AL	KCNJ3	SGO2	CACHD1	ESPN	PRDM10	MTSS1	NA	NA	EGR1	H2AFY	ENSCJAG00000046933	ENSCJAG00000022436	STBD1	YWHAE	ENSCJAG00000032252	ANKRD44	ENSCJAG00000007377	ENSCJAG00000020471	SNTB1	NA	NA	NA	NA	NA	TRIM4
143	DCP2	FSCN1	ENSCJAG00000033261	ENSCJAG00000002797	TAPBP	PIGT	RBPJ	TEX2	MED1	ETNK1	CPNE8	NA	NA	NA	NA	NA	NA	UBLCP1	MOXD1	ENSCJAG00000016216	PRDM1	CASP6	APCDD1L	SMG6	GALNT13	INO80D	TM2D1	NRP1	FAM76B	LRRC6	NA	NA	REEP2	ENSCJAG00000005793	MEGF10	MSMO1	CORIN	ATPAF2	CDYL	RFTN2	ANGPTL3	UBE3B	WISP1	NA	NA	NA	NA	NA	STAG3
144	COMMD10	GRID2IP	MOXD1	ENSCJAG00000004295	ENSCJAG00000021566	CTSA	TBC1D14	ENSCJAG00000001104	BRCA1	ERGIC2	ENSCJAG00000003968	NA	NA	NA	NA	NA	NA	ITK	ENSCJAG00000048256	DTX2	PNISR	SEC24B	ENSCJAG00000014274	ATP2A3	FSIP2	SPAG16	ZSWIM5	ITGB1	MYO7A	WWP1	NA	NA	FAM53C	HMMR	ADAMTS19	ARFIP1	ATP10D	MTMR4	ENSCJAG00000003678	MPP4	TTC4	PRDM4	MROH6	NA	NA	NA	NA	NA	ACTL6B
145	ENSCJAG00000043055	DAGLB	ENSCJAG00000048256	KCTD7	ABHD16A	PLTP	RGS12	CA4	MLX	SINHCAF	CLEC2B	NA	NA	NA	NA	NA	NA	RNF216	ENSCJAG00000022493	MLXIPL	GABRR2	COL25A1	LKAAEAR1	SPNS3	ENSCJAG00000003326	VWC2L	DMAP1	BAMBI	ENSCJAG00000040842	AADAC	NA	NA	ENSCJAG00000041183	NUDCD2	CHSY3	PRMT9	RFC1	ENSCJAG00000015137	HIVEP1	KLF7	CPT2	POLR3B	WWTR1	NA	NA	NA	NA	NA	LRWD1
146	DTWD2	RAC1	ENSCJAG00000022493	NUPR2	PPP1R18	SLC2A10	MXD4	ENSCJAG00000014721	FOXO1	LPCAT3	CD163	NA	NA	NA	NA	NA	NA	TRRAP	NCOA7	BUD23	ORC3	DAPP1	COPS3	SPNS2	LRP1B	BARD1	TINAGL1	SLC39A12	NELL1	ZNF385D	NA	NA	CXCL14	C1QTNF2	MEIKIN	ENSCJAG00000002636	ENSCJAG00000041458	CTC1	RANBP9	ERBB4	BSDC1	TBC1D15	ENSCJAG00000001981	NA	NA	NA	NA	NA	ENSCJAG00000016203
147	DMXL1	ZKSCAN5	RNF146	CRCP	C6orf136	CTSZ	C20orf96	CRLF3	SUPT20H	NCAPD2	CCDC15	NA	NA	NA	NA	NA	NA	SMURF1	SERINC1	GTF2I	BCKDHB	ENSCJAG00000007151	MAP2K3	MPO	THSD7B	XRCC5	SESN2	PITRM1	CD82	ITGA9	NA	NA	GABRG2	IQCE	FSTL4	ELMOD2	ANAPC4	MYH10	ENSCJAG00000045551	TNS1	LAPTM5	SPATS2	RBMS3	NA	NA	NA	NA	NA	ENSCJAG00000002797
148	TNFAIP8	CYP3A4	NCOA7	CCT6A	MOG	ENSCJAG00000023192	PLCB4	CPD	RFC3	KLRD1	STT3A	NA	NA	NA	NA	NA	NA	TMEM248	ENSCJAG00000010406	ENSCJAG00000002797	HMGN3	MMRN1	RTN4RL1	SLC16A13	DPP10	SP110	RPA2	ANKRD16	ARHGAP1	STUM	NA	NA	GABRA1	CARD11	RNF130	JADE1	PROM1	MYH3	TMA16	SH3BP4	SZRD1	ATF1	TGFBR2	NA	NA	NA	NA	NA	ENSCJAG00000004295
149	SRFBP1	ENSCJAG00000015373	SERINC1	PACRG	HIVEP1	ENSCJAG00000021746	KIF16B	WIPI1	BRCA2	ENSCJAG00000044086	TRPC6	NA	NA	NA	NA	NA	NA	FAM120B	TSPYL4	CASTOR2	PHIP	ENSCJAG00000023152	UBE2G1	HS3ST3A1	ENSCJAG00000044649	HJURP	PPP1R8	APOPT1	C11orf49	SMYD3	NA	NA	SLU7	BAIAP2L1	FAXDC2	ENSCJAG00000043620	HTT	ADPRM	GLRB	NGF	ENSCJAG00000038372	IGFBP6	KCNK2	NA	NA	NA	NA	NA	ENSCJAG00000021267
150	SNX2	SLC12A9	WASF1	WTAP	PHACTR1	UBTF	ACSS1	CD300A	SKA3	GRIN2B	PANX1	NA	NA	NA	NA	NA	NA	TBP	CDC40	KCTD7	CGAS	ENSCJAG00000006158	SHISA6	LRRC75A	TMEFF2	ENSCJAG00000049972	WDTC1	YY1	NUP160	KCNK1	NA	NA	FSCN1	ENSCJAG00000015859	GRIA1	SEC24D	FAM193A	MAP2K4	TMEM131L	LRIG2	ITIH2	ENSCJAG00000011259	EPHX1	NA	NA	NA	NA	NA	ENSCJAG00000018938
151	CSNK1G3	CUX1	NDUFAF4	TAGAP	CARMIL1	DLG4	SULF2	CD300LB	ENSCJAG00000046033	SENP1	SBF2	NA	NA	NA	NA	NA	NA	CCR6	WASF1	ENSCJAG00000045060	OGFRL1	ENSCJAG00000036537	GRAP	ADORA2B	HECW2	SNED1	ZNF593	SERPINA1	FADS3	INSR	NA	NA	FAM220A	STAG3	HMGXB3	ENSCJAG00000038520	LETM1	ZNF287	TBC1D9	SNX7	KIN	GLI1	LMOD1	NA	NA	NA	NA	NA	ZNF273
152	ENSCJAG00000046933	PRKRIP1	ENSCJAG00000038966	SERAC1	HIST1H1C	ENSCJAG00000015137	PMEPA1	RAB37	BAHCC1	CWF19L2	STX3	NA	NA	NA	NA	NA	NA	EZR	ENSCJAG00000038966	ENSCJAG00000004243	FAM135A	SDAD1	ENSCJAG00000049349	DCAF7	RFTN2	ENSCJAG00000005909	HMGCL	TMED10	ZNHIT2	ENSCJAG00000015556	NA	NA	BRI3	TMEM120A	ARHGEF37	ENSCJAG00000004249	SOGA1	ENSCJAG00000019827	SPATA5	HFM1	VRK1	FAR2	FMOD	NA	NA	NA	NA	NA	ENSCJAG00000038110
153	ENSCJAG00000038351	ENSCJAG00000016216	ENSCJAG00000000808	SYNJ2	HFE	ENSCJAG00000045334	PCMTD2	CD300LF	TMC8	NPAT	MS4A4A	NA	NA	NA	NA	NA	NA	ARID1B	ENSCJAG00000000808	ZNF273	DST	THAP6	EFTUD2	TEX2	ERBB4	SLC16A4	FAM131C	ELMSAN1	EPDR1	ENSCJAG00000038756	NA	NA	TMEM130	RCC1L	KCTD16	ENSCJAG00000015309	ENSCJAG00000001323	ENSCJAG00000050063	KIAA1109	ENSCJAG00000006894	C14orf132	MFAP5	NID1	NA	NA	NA	NA	NA	ENSCJAG00000041305
154	ENSCJAG00000033428	DTX2	SNAP91	VIP	TMEM144	ALDH3A2	ENSCJAG00000016581	FREM2	ATP10A	DIXDC1	MS4A7	NA	NA	NA	NA	NA	NA	ENSCJAG00000051147	SNAP91	SFT2D1	GCLC	ENSCJAG00000035174	NMT1	ENSCJAG00000001104	ENSCJAG00000013611	PSRC1	CLCNKB	ZFP36L1	HECW1	TSHZ3	NA	NA	ENSCJAG00000040419	ENSCJAG00000004295	ARHGAP26	PPM1K	DLGAP4	WIPF2	PRDM5	TCTEX1D1	ARG2	C1S	NOTCH3	NA	NA	NA	NA	NA	RPS6KA2
155	AFF4	MLXIPL	RWDD2A	LATS1	GRIA2	TRPV2	MAP3K14	FRY	APBA2	RNF214	MS4A5	NA	NA	NA	NA	NA	NA	TIAM2	RWDD2A	WTAP	ENSCJAG00000011119	REST	ACE	CA4	EPHX4	GPSM2	AADACL4	LGALS3	CPVL	ITSN1	NA	NA	TAF6	ENSCJAG00000021267	PCDHAC2	ENSCJAG00000006158	EPB41L1	VMP1	TBCK	SGIP1	ESR2	LPCAT3	ENSCJAG00000003576	NA	NA	NA	NA	NA	SFT2D1
156	ZNF879	GTF2I	ELOVL4	GINM1	OTUD4	GFAP	TANC2	LATS2	ENSCJAG00000016965	ENSCJAG00000013288	CYB561A3	NA	NA	NA	NA	NA	NA	SCAF8	ELOVL4	TAGAP	TMEM14A	EXOC1	ERN1	ENSCJAG00000014721	TTLL7	ENSCJAG00000004048	ENSCJAG00000039231	METTL3	ANKMY2	SYNJ1	NA	NA	ZCWPW1	ENSCJAG00000041305	NRG2	ART3	GGT7	RPS6KB1	PPA2	PDE4B	LRRC9	IFFO1	EPHA3	NA	NA	NA	NA	NA	MAP3K4
157	FLT4	CASTOR2	COX7A2	SHPRH	ENSCJAG00000002636	C1QL1	SLFN11	DNAH17	ENSCJAG00000016887	TRAPPC4	IFITM10	NA	NA	NA	NA	NA	NA	ENSCJAG00000049310	COX7A2	OPRM1	MCM3	PDCL2	CEP95	CRLF3	SLC44A5	CCDC18	ENSCJAG00000049628	HNRNPC	RELN	RGL1	NA	NA	ACHE	RPS6KA2	PSD2	POLR2B	PIGU	SYNRG	CISD2	FYB2	JKAMP	NRIP2	CFHR5	NA	NA	NA	NA	NA	IGF2R
158	RUFY1	TMEM248	GSTA4	EPM2A	HHIP	EIF1	ARRB2	ST6GALNAC2	FANCI	NLRX1	ENSCJAG00000007829	NA	NA	NA	NA	NA	NA	HECA	EFHC1	ENSCJAG00000009230	CD2AP	DCUN1D4	DHX58	CPD	ENSCJAG00000006412	ADGRL2	ACBD5	KATNBL1	CBLL1	MTSS1L	NA	NA	FIS1	SFT2D1	KLHL3	SRP72	ENSCJAG00000018199	HEATR6	WDFY3	LRRC42	ENSCJAG00000018732	WNK1	ENSCJAG00000008415	NA	NA	NA	NA	NA	SERAC1
159	ENSCJAG00000009931	ENSCJAG00000045060	SLC25A27	ENSCJAG00000019295	GAB1	LHX1	HELZ	IGF1R	TICRR	ETS1	ISPD	NA	NA	NA	NA	NA	NA	REPS1	SLC25A27	PPIL4	ENSCJAG00000011904	DHX15	VMP1	EFCAB5	NEGR1	DEPDC1	KIAA1217	DNAAF4	CHPF2	DDX60L	NA	NA	IFT22	SERAC1	SPOCK1	AASDH	MAPRE1	TAF15	CDS1	EPS15	ATG14	BORCS5	PLA2G4A	NA	NA	NA	NA	NA	ESR1
160	RNF130	ENSCJAG00000004243	RCAN2	FUCA2	SETD7	HEATR6	PRKCA	MCTP2	KIF7	ACAD8	TMEM106B	NA	NA	NA	NA	NA	NA	BCLAF1	RCAN2	UST	PLA2G7	FBXL5	PPM1D	TOM1L1	LRRC7	ITGB3BP	CACNB2	LEO1	CDK5	PALLD	NA	NA	YWHAG	ADGB	CATSPER3	RASL11B	ENSCJAG00000045227	SLFN11	TMEM150C	ENSCJAG00000021001	RTRAF	TMEM123	PRG4	NA	NA	NA	NA	NA	RMND1
161	MAPK9	ZNF273	ENPP5	PEX3	MFSD8	ENSCJAG00000048550	CEP112	ABHD2	ENSCJAG00000043023	FAT3	STEAP4	NA	NA	NA	NA	NA	NA	HBS1L	ENPP5	ENSCJAG00000043989	TBC1D22B	WDR1	SYNRG	MLX	SGIP1	ALG6	WDR37	C15orf48	SSBP1	HPGD	NA	NA	ENSCJAG00000016303	NMBR	SLIT3	FRYL	CHGB	LIG3	NUP54	TESK2	SAV1	NPAT	LAMC1	NA	NA	NA	NA	NA	ADGB
162	SIMC1	THBS2	TMEM151B	VTA1	UGT8	GAS2L2	GNA13	IQGAP1	NEMP2	ALG8	CD36	NA	NA	NA	NA	NA	NA	SLC18B1	TMEM151B	IL20RA	PPARD	HTT	PEX12	WIPI1	DHCR24	NDC1	ENSCJAG00000018162	PPIP5K1	NRF1	VEGFC	NA	NA	MDH2	CCDC28A	TENM2	ENSCJAG00000019056	POLR3F	ZNF207	ENSCJAG00000044257	COL9A2	PNN	USP28	DDR2	NA	NA	NA	NA	NA	PEX7
163	RMND5B	SFT2D1	ENSCJAG00000046966	TRMT11	SGMS2	VTN	ABCA8	SLCO3A1	ZNF804A	EMSY	MET	NA	NA	NA	NA	NA	NA	MED23	ENSCJAG00000046966	PEX7	NUDT3	GRK4	MYO1D	CD300A	LRRC42	ORC1	PTPN21	ANXA2	WDR44	WWC2	NA	NA	LIMK1	STX7	GABRB2	N4BP2	ENSCJAG00000050380	CPD	UBA6	CAP1	BAZ1A	RNF214	ATP1A4	NA	NA	NA	NA	NA	STX7
164	TSPAN17	RSPH3	DLK2	MCM9	TACR3	WSB1	KCNJ2	BCL2A1	SESTD1	PGAP2	INSIG1	NA	NA	NA	NA	NA	NA	AKAP7	DLK2	MAP3K5	UHRF1BP1	ENSCJAG00000001323	ATAD5	CD300LB	AGBL4	ENSCJAG00000049043	FOS	ENSCJAG00000019291	TRMT2B	RENBP	NA	NA	SBDS	ECHDC1	RNF145	KLF3	NAPB	NUFIP2	EXOC1	MYCL	MYH6	FOXRED1	CRABP2	NA	NA	NA	NA	NA	KIAA0408
165	UIMC1	ENSCJAG00000040557	MTCH1	ENSCJAG00000033961	DAPP1	RABEP1	ENOX1	UBE2E3	RIF1	ENSCJAG00000015239	GIMAP8	NA	NA	NA	NA	NA	NA	L3MBTL3	PPP2R5D	MCM9	ANKS1A	PROCR	KIAA0100	RAB37	RNF220	STIL	AREL1	ANP32A	ZDHHC15	SPATC1L	NA	NA	PSMB1	HDDC2	C7orf26	ZCCHC4	ZNF337	MSI2	DCUN1D4	TRIT1	PPP1R3E	FLI1	S100A8	NA	NA	NA	NA	NA	ECHDC1
166	NSD1	ZDHHC14	CPNE5	FYN	TSPAN5	RPAIN	ENSCJAG00000049883	CDCA7	SPOPL	GALNT18	MID2	NA	NA	NA	NA	NA	NA	PTPRK	ENSCJAG00000008979	ASF1A	BTNL2	TRPC4AP	KIF1C	CD300LF	HPCA	MAST2	SYNJ2BP	ENSCJAG00000018254	ERCC6L	ADAMTSL5	NA	NA	PHF10	CLVS2	ZNF655	ADGRA3	NNAT	KAT7	UBE2K	MACF1	ENSCJAG00000039087	ST14	S100A12	NA	NA	NA	NA	NA	HDDC2
167	THOC3	IPCEF1	PACSIN1	ZBTB24	UNC5C	DERL2	N4BP2L2	NOSTRIN	MCM6	C11orf58	PHKA1	NA	NA	NA	NA	NA	NA	FAM184A	CMTR1	ZBTB24	CDYL	ENSCJAG00000018199	KIAA0753	FREM2	PTP4A2	NASP	COX16	SCARB1	ENSCJAG00000038214	LYVE1	NA	NA	ENSCJAG00000011664	HSF2	SRRM3	TAPT1	PLCG1	SPOP	FAM114A1	KIAA0319L	ENSCJAG00000021101	ACER3	S100A9	NA	NA	NA	NA	NA	ENSCJAG00000003835
168	CREBRF	OPRM1	PFDN6	ATG5	BMPR1B	SCPEP1	RXFP2	GALNT3	LCT	ANO5	VSIG4	NA	NA	NA	NA	NA	NA	CEP85L	MTCH1	MICAL1	NEDD9	ENSCJAG00000018361	MSI2	FRY	KAZN	KIF2C	CNIH1	DDX54	UBA1	CCL16	NA	NA	GTF2H5	MAN1A1	AUTS2	BST1	ZHX3	NPEPPS	ARAP2	PHACTR4	RASGRP1	ENSCJAG00000015576	ENSCJAG00000002231	NA	NA	NA	NA	NA	FABP7
169	UBTD2	ENSCJAG00000009230	CSNK2B	LIN28B	GRID2	CALCOCO2	B3GLCT	GCA	R3HDM1	QSER1	CLCN5	NA	NA	NA	NA	NA	NA	NT5DC1	CPNE5	ATG5	DTNBP1	NECAB3	TRIM25	LATS2	KIF1B	CDC20	ENSCJAG00000044761	HSP90B1	ENSCJAG00000048001	OPRPN	NA	NA	IPCEF1	ZUP1	ENSCJAG00000004318	BOD1L1	SULF2	SOCS7	SEPSECS	MACO1	ENSCJAG00000020821	POLD3	CX3CL1	NA	NA	NA	NA	NA	HSF2
170	FBXW11	NUP43	ENSCJAG00000002565	CASP8AP2	CCSER1	ENSCJAG00000039518	ENSCJAG00000019344	DPP4	ENSCJAG00000011678	KIAA1549L	MED14	NA	NA	NA	NA	NA	NA	TRAF3IP2	RPL10A	CCNC	RNF144B	CBFA2T2	NGFR	DNAH17	PRXL2B	CDCA8	RNASE1	GNPTAB	ANGPT2	ETV3L	NA	NA	VIP	ENSCJAG00000004530	DLL1	JAKMIP1	PREX1	PPP1R1B	DHX15	CLIC4	ENSCJAG00000048377	ZNF143	SHCBP1	NA	NA	NA	NA	NA	ENSCJAG00000044233
171	ENSCJAG00000011464	PPIL4	TUBB	UBE2J1	HERC6	RPL23	ENSCJAG00000018870	TANK	ENSCJAG00000014205	C11orf49	SMS	NA	NA	NA	NA	NA	NA	REV3L	PACSIN1	UBE2J1	MBOAT1	SIRPD	SOCS7	TMC8	JCAD	CLSPN	RYR3	NTN4	POMK	NA	NA	NA	AKAP12	ENSCJAG00000044233	SMOC2	SAMHD1	SLC9A8	ENSCJAG00000050064	NOP14	EIF4G3	SPPL2A	NELL1	TLR3	NA	NA	NA	NA	NA	DDO
172	ENSCJAG00000045090	UST	GABBR1	ORC3	ENSCJAG00000006158	ENSCJAG00000008520	RAB40B	BAZ2B	MAIP1	PTPRJ	ENSCJAG00000002089	NA	NA	NA	NA	NA	NA	CDK19	PFDN6	SLC35A1	TLR2	ATRN	IKZF3	ST6GALNAC2	GAD2	ENSCJAG00000042591	ZNF770	FGD6	ELP2	NA	NA	NA	HIVEP2	RPF2	AFDN	ROMO1	TMEM189	RETREG3	ADD1	ARHGEF10L	SLC28A2	FNBP4	ENSCJAG00000046264	NA	NA	NA	NA	NA	MICAL1
173	G3BP1	SASH1	TUBB2A	UBE3D	NUP54	PSMD3	HERC2	WDSUB1	SGO2	DAGLA	ENSCJAG00000043480	NA	NA	NA	NA	NA	NA	SESN1	CSNK2B	SMIM8	ZNF827	JAG1	ARSG	IGF1R	FAM171A1	CLIC4	MAPKBP1	PTPRB	EPG5	NA	NA	NA	ENSCJAG00000033261	DDO	PDE10A	ENSCJAG00000018361	ATP9A	GNA13	PHF20	PADI2	DUOX1	ZNHIT2	OSR1	NA	NA	NA	NA	NA	SMPD2
174	MYOZ3	ENSCJAG00000043989	TUBB2B	SH3BGRL2	ART3	RAMP2	TARSL2	GPD2	ORC2	ENSCJAG00000018569	PSD3	NA	NA	NA	NA	NA	NA	FOXO3	ENSCJAG00000002565	EYS	SMAD1	SEC23B	TMEM104	ENSCJAG00000016887	ADARB2	E2F2	CIB2	FKBP11	ZC3H7A	NA	NA	NA	CITED2	SEC63	PRKN	SNTA1	ENSCJAG00000020407	NAA16	ENSCJAG00000017633	KAZN	ITGA11	RBM14	FOXC2	NA	NA	NA	NA	NA	PPIL6
175	ENSCJAG00000021121	ARFGEF3	NRN1	SLC17A5	SLC4A4	ENSCJAG00000046101	CHSY1	ARL6IP6	IKZF2	CHKA	DLC1	NA	NA	NA	NA	NA	NA	SCML4	TUBB	HCRTR2	RNF150	CRNKL1	DCLK1	MCTP2	UNC79	HP1BP3	BBS4	SLC11A2	ENSCJAG00000003660	NA	NA	NA	HECA	CCNC	SLC22A3	SIRPA	BMP7	PAN3	UQCC1	SPSB1	ENSCJAG00000001183	CARNS1	ENSCJAG00000040770	NA	NA	NA	NA	NA	AFG1L
176	TCERG1	IL20RA	CAP2	HMGCLL1	EPHA5	SOX9	CERS3	STK17B	SPAG16	GLI3	MFHAS1	NA	NA	NA	NA	NA	NA	CRYBG1	GABBR1	FAM83B	TBC1D9	ZNF337	KATNAL1	ABHD2	NRXN3	APITD1	ENSCJAG00000038694	CD63	TUFM	NA	NA	NA	MAP7	TSTD3	SNX9	EBF4	ENSCJAG00000050502	FLT3	TRPC4AP	ATAD3A	ENSCJAG00000045684	ENSCJAG00000050165	POU4F1	NA	NA	NA	NA	NA	TSTD3
177	LARS	PEX7	CPE	CDC5L	ADGRL3	RPL38	MEF2A	KLF7	VWC2L	OSBPL3	HGSNAT	NA	NA	NA	NA	NA	NA	PREP	TUBB2A	ENSCJAG00000050514	ENSCJAG00000044687	LPIN3	CENPJ	IQGAP1	SLC8A3	MASTL	TMEM132B	SUOX	STX1B	NA	NA	NA	NCOA7	IRAK1BP1	ZDHHC14	PCED1A	CDH4	MIPEP	NSFL1C	ENSCJAG00000048243	MMAB	VSTM2A	NA	NA	NA	NA	NA	NA	PNISR
178	NR3C1	ARHGAP18	NAF1	TMEM63B	HOPX	DGKH	BNC1	MOGAT1	BARD1	FAM133B	SPIRE1	NA	NA	NA	NA	NA	NA	ASCC3	NRN1	TJAP1	ELF2	SRSF6	GPS1	SLCO3A1	PLEKHH1	MCM10	ANAPC7	OS9	CSGALNACT2	NA	NA	NA	SERINC1	MTO1	SCAF8	MAVS	TAF4	ZDHHC20	CRNKL1	CCNY	SLC41A2	PLEKHA8	NA	NA	NA	NA	NA	NA	SLC35A1
179	ARHGAP26	DCBLD1	GLRB	MRPL14	GABRB1	ENSCJAG00000038685	SH3GL3	ENSCJAG00000013349	SP110	ENSCJAG00000016922	EPB41L3	NA	NA	NA	NA	NA	NA	USP45	CAP2	CNPY3	HSPA4L	SERINC3	MAFG	BCL2A1	KCNH5	CCDC3	RFX4	PPM1H	ENSCJAG00000043070	NA	NA	NA	ENSCJAG00000010406	ENSCJAG00000045443	CNKSR3	RASSF2	TCFL5	B3GNTL1	NKX2-2	ABI1	PMCH	FKBP14	NA	NA	NA	NA	NA	NA	SNX14
180	ANKHD1	MICAL1	GUCY1B1	TJAP1	GABRA2	NPLOC4	ZFAND6	DGKD	HJURP	KCNH2	TMEM241	NA	NA	NA	NA	NA	NA	UFL1	CPE	TRERF1	SLC25A31	NCOA5	ANAPC11	ZNF804A	SLC35F4	CCDC85C	DUSP6	ARNTL2	SPOCK2	NA	NA	NA	ENSCJAG00000004242	COL21A1	SYNE1	PCNA	ARFRP1	RAB40B	ENSCJAG00000046845	FRMD4A	MYBPC1	COL1A2	NA	NA	NA	NA	NA	NA	ME1
181	HBEGF	CCNC	MAP9	ENSCJAG00000042411	KCTD8	RBFOX3	AKAP13	LRRFIP1	ENSCJAG00000049972	AKR1B10	CELF4	NA	NA	NA	NA	NA	NA	PM20D2	MSMO1	GUCA1B	INTU	CSE1L	USP36	UBE2E3	MDGA2	VRK1	LUM	PPFIBP1	EIF4EBP2	NA	NA	NA	TSPYL4	FBXO9	PLEKHG1	SHLD1	TPD52L2	WDR45B	SRSF6	CLMN	APAF1	SEMA3C	NA	NA	NA	NA	NA	NA	IRAK1BP1
182	UBE2D2	SRSF12	TRIM2	CUL9	NWD2	TMC6	RAPGEF4	SLC22A15	SNED1	ALG13	SIGLEC15	NA	NA	NA	NA	NA	NA	RNGTT	NAF1	TFEB	MYOZ2	ENSCJAG00000011157	TNRC6C	CDCA7	LRFN5	CEP128	DCN	CLEC2B	LIPK	NA	NA	NA	HS3ST5	TFAP2D	ENSCJAG00000013452	SLX4IP	MYT1	MGAT5B	DNTTIP1	ENSCJAG00000018162	ELK3	FOXP2	NA	NA	NA	NA	NA	NA	MEI4
183	MZB1	SLC35A1	FBXW7	GUCA1B	ARAP2	RNF157	CYBRD1	ENSCJAG00000049238	ENSCJAG00000005909	GPKOW	MALT1	NA	NA	NA	NA	NA	NA	RARS2	FSTL5	FOXP4	PLA2G12A	ZNF217	EXOC7	GORASP2	NPAS3	TGFB3	ATG101	CLEC4E	ENSCJAG00000044910	NA	NA	NA	MARCKS	ENSCJAG00000038696	SASH1	JAG1	MPRIP	KCTD2	ZNF335	EFCAB11	PLXNC1	CAV2	NA	NA	NA	NA	NA	NA	MTO1
184	ENSCJAG00000050772	CGAS	SMARCA5	KCNK17	PCDH7	ITGB4	DHRS9	TSPAN2	PSRC1	ENSCJAG00000042445	DSEL	NA	NA	NA	NA	NA	NA	ZNF292	GLRB	ENSCJAG00000015388	MANBA	STX16	KLF13	NOSTRIN	AKAP6	DLST	IGFBP6	CD163L1	MMS19	NA	NA	NA	CD164	CLIC5	SAMD5	TASP1	COPS3	CYFIP1	NELFCD	TTC8	PAWR	ENSCJAG00000020371	NA	NA	NA	NA	NA	NA	EYS
185	SIL1	COL19A1	ENSCJAG00000048666	PIM1	ZCCHC4	MYO15B	ENSCJAG00000022937	PTPN22	GPSM2	ASMT	NFATC1	NA	NA	NA	NA	NA	NA	ENSCJAG00000050517	GUCY1B1	SCUBE3	RAP1GDS1	NELFCD	ENSCJAG00000017268	GALNT3	COCH	SYNE2	C12orf10	ACRBP	SORCS1	NA	NA	NA	FOXO3	SLC29A1	STXBP5	NDUFAF5	ABR	HERC2	OGFR	EML5	FAM186B	TPK1	NA	NA	NA	NA	NA	NA	PRIM2
186	FAM13B	EYS	PCDH10	CDKN1A	KCNIP4	SLC16A5	ABCB11	ST7L	ENSCJAG00000004048	ASMTL	ACSM5	NA	NA	NA	NA	NA	NA	SYNCRIP	MAP9	LST1	NUDT9	PHACTR3	ISG20	GCA	CBLN3	KIAA0586	SP1	CD9	MITD1	NA	NA	NA	SNX3	GTPBP2	UTRN	SEL1L2	NXN	MTMR10	TSR1	SPTLC2	SLC11A2	TMEM209	NA	NA	NA	NA	NA	NA	ENSCJAG00000045443
187	SEC24A	HCRTR2	SPRY1	UQCC2	SLIT2	FAM189A1	TANC1	SORT1	PTBP2	ERICH1	ZCCHC24	NA	NA	NA	NA	NA	NA	IBTK	TRIM2	NQO2	AFF1	TPD52L2	ZNF710	DPP4	ZNF219	DLGAP5	TARBP2	EMP1	DNAH6	NA	NA	NA	ENSCJAG00000046641	XPO5	AIG1	ENSCJAG00000004811	SGSM2	ENSCJAG00000017268	SLC43A2	ISM2	CBX5	STAG2	NA	NA	NA	NA	NA	NA	COL21A1
188	JADE2	FAM83B	CAMK2D	C6orf106	QDPR	ENSCJAG00000016048	MGAT5	FAM102B	CCDC18	AGPAT5	SGPL1	NA	NA	NA	NA	NA	NA	SMAP1	FBXW7	SLC22A23	ARHGAP24	RFLNB	SEMA4B	TANK	ITPKA	WDHD1	BICD1	MGST1	PPP4R3B	NA	NA	NA	UBE2J1	ZNF318	ENSCJAG00000049310	RRBP1	PITPNA	CERS3	GPATCH8	TGFB3	GLS2	PBDC1	NA	NA	NA	NA	NA	NA	TFAP2D
189	ADAM19	CNPY3	ANK2	ENSCJAG00000015388	LDB2	CEMIP	NCKAP5	GFI1	SAMD13	VPS37A	PAPSS2	NA	NA	NA	NA	NA	NA	PHF3	SMARCA5	PXDC1	SEC31A	RPA1	FSD2	BAZ2B	SECISBP2L	CDKN3	FOXJ2	SCN4B	LCLAT1	NA	NA	NA	ENSCJAG00000000808	BYSL	NHSL1	ENSCJAG00000005306	ENSCJAG00000002060	MEF2A	PER1	PSEN1	MARS	SLC16A2	NA	NA	NA	NA	NA	NA	ENSCJAG00000038696
190	CARD11	TRERF1	CXXC4	ZNF76	WDR1	CTSH	GTF3C3	CDC7	ADGRL2	SARAF	LIPA	NA	NA	NA	NA	NA	NA	SUPT3H	ENSCJAG00000048666	ENSCJAG00000049282	BMP2K	PRPF8	ADAMTSL3	WDSUB1	FRMD5	SAV1	ENSCJAG00000001647	TMEM25	CGREF1	NA	NA	NA	SYNCRIP	ENSCJAG00000050106	PDE7B	ACSS1	CRK	ENSCJAG00000016965	COX10	SMOC1	ENSCJAG00000013145	GPKOW	NA	NA	NA	NA	NA	NA	MRPS18A
191	WIPI2	TFEB	ENSCJAG00000015309	CUTA	JAKMIP1	SAP130	PLCL1	PKN2	DEPDC1	DDHD2	PI4K2A	NA	NA	NA	NA	NA	NA	VEGFA	PCDH10	PRPF4B	CCNG2	YWHAE	NUP35	GPD2	CRABP1	MIS18BP1	SLC6A13	TBRG1	HADHB	NA	NA	NA	SNAP91	MDGA1	AHI1	CTNNBL1	ENSCJAG00000007109	ENSCJAG00000023264	ENSCJAG00000004366	SUSD6	C12orf57	ARSE	NA	NA	NA	NA	NA	NA	UBR2
192	RNF216	FOXP4	ENSCJAG00000047272	HLA-DPA1	ENSCJAG00000001323	HIBCH	CASP10	WLS	ITGB3BP	SEH1L	HPS1	NA	NA	NA	NA	NA	NA	UBR2	SPRY1	LY86	SCARB2	ANKFY1	ITGA4	ARL6IP6	RORA	FANCM	MGP	TRPC6	ADCY3	NA	NA	NA	ELOVL4	CMTR1	MOXD1	BPI	ANKFY1	RASGRF1	ZNF624	PELI2	DUSP16	GYG2	NA	NA	NA	NA	NA	NA	TREM2
193	ENSCJAG00000051141	PPARD	ENSCJAG00000044234	TAP1	NCOA6	PJVK	ALS2	MIER1	ALG6	TXNL1	DNMBP	NA	NA	NA	NA	NA	NA	KCNK17	CAMK2D	CAGE1	GC	MYBBP1A	PLEKHA3	RIF1	NEO1	PSMA6	MMP13	CTSC	TMEM44	NA	NA	NA	COX7A2	TBC1D22B	AKAP7	SLC32A1	UBE2G1	RBM45	KANSL1	NID2	ENSCJAG00000050605	FBXO16	NA	NA	NA	NA	NA	NA	ENSCJAG00000050106
194	TRRAP	NUDT3	H2AFZ	ENSCJAG00000045515	MAPRE1	HAT1	CYP20A1	ACOT11	NDC1	BFAR	TAF5	NA	NA	NA	NA	NA	NA	BTBD9	ANK2	ENSCJAG00000001070	RUFY3	LSM12	COBLL1	MCM6	ABCB9	G2E3	ELMOD1	RNF169	ENSCJAG00000013876	NA	NA	NA	PTP4A1	PIM1	ARHGAP18	TOP1	MPP2	GPR155	TEX2	PYGL	AASDHPPT	ADCYAP1	NA	NA	NA	NA	NA	NA	CMTR1
195	SMURF1	SCUBE3	DNAJB14	ENSCJAG00000001638	SIRPD	ENSCJAG00000000889	CYP27A1	LRP8	ORC1	MRTFB	ATRNL1	NA	NA	NA	NA	NA	NA	PNPLA1	ENSCJAG00000004249	RANBP9	ENSCJAG00000003516	FXR2	FIGN	LCT	TMEM132D	ARHGAP11A	ENSCJAG00000047456	FOLR2	UQCRC1	NA	NA	NA	HMGCLL1	KCTD20	PTPRK	IFT52	TNK1	SCRN3	SKA2	ATL1	CWF19L2	YES1	NA	NA	NA	NA	NA	NA	TBC1D22B
196	ZNF655	BTNL2	LAMTOR3	HLA-DQA1	EBF4	MYL1	DOCK10	ZYG11B	ENSCJAG00000049043	GPR139	INPP5F	NA	NA	NA	NA	NA	NA	FKBP5	HADH	CD83	THEGL	PER1	CYTIP	ENSCJAG00000011678	ENSCJAG00000046803	C15orf41	NECTIN1	CAVIN3	QRICH1	NA	NA	NA	ENSCJAG00000011119	ETV7	NKAIN2	PKIG	PLSCR3	PDK1	PPM1D	MAP4K5	ALKBH8	ENOSF1	NA	NA	NA	NA	NA	NA	KCTD20
197	STAG3	LST1	PYURF	C2	ENSCJAG00000004811	FN1	B3GNT7	TESK2	STIL	ENSCJAG00000003660	ENSCJAG00000001251	NA	NA	NA	NA	NA	NA	LTB	CXXC4	ENSCJAG00000050214	USP46	STX8	CXCR4	CLASP1	ENSCJAG00000002273	BUB1B	CREBZF	SBF2	APEH	NA	NA	NA	EFHC1	SRPK1	SLC35F1	SLC35C2	STX8	METAP1D	RHBDL3	ENSCJAG00000050324	C11orf65	CLUL1	NA	NA	NA	NA	NA	NA	ETV7
198	TSC22D4	MDC1	SPARCL1	AIF1	GINS1	DNPEP	HDAC4	ZMPSTE24	RAD54L	ENSCJAG00000046048	DOCK1	NA	NA	NA	NA	NA	NA	PPP1R10	ENSCJAG00000015309	HIST1H2AC	TEC	PIGL	TMEM163	STK17B	CDK17	KNSTRN	ENSCJAG00000038315	CALCA	CACNA1D	NA	NA	NA	ENPP5	FKBP5	GPRC6A	PARD6B	LLGL1	CD302	SUZ12	MDGA2	ENSCJAG00000046284	GALNT1	NA	NA	NA	NA	NA	NA	FKBP5
199	BAZ1B	NQO2	MAPK10	LTB	ENSCJAG00000011157	CHPF	ENSCJAG00000047109	MTF1	NASP	DDX21	FHL2	NA	NA	NA	NA	NA	NA	ENSCJAG00000040213	ENSCJAG00000047272	TRIM27	NIPAL1	ENSCJAG00000047692	SLC35F5	KLF7	LRRIQ1	KNL1	PARVA	TCP11L1	FLNB	NA	NA	NA	TMEM151B	TEAD3	NT5DC1	BCAS4	EPN2	TANC1	KIF1C	ARHGAP5	HTR3B	ABCC6	NA	NA	NA	NA	NA	NA	C6orf106
200	RABGEF1	RIPK1	CDS1	PPP1R11	BCAS1	DNER	CDC14A	CSF3R	KIF2C	ENSCJAG00000048753	IL1A	NA	NA	NA	NA	NA	NA	DUSP22	ENSCJAG00000044234	DCLK2	ATP10D	C1QL1	GYPC	MOGAT1	SLC6A15	OIP5	ENSCJAG00000050086	TRAF6	DZIP3	NA	NA	NA	ENSCJAG00000046966	ITPR3	ENSCJAG00000050012	ADNP	AKAP10	UBXN4	SPAG9	HEATR5A	ENSCJAG00000038533	GDE1	NA	NA	NA	NA	NA	NA	ZNF76
201	FAM120B	PXDC1	SCD5	BPHL	CBLN4	PDE6D	BCAR3	ADPRHL2	CDC20	PBLD	PSD4	NA	NA	NA	NA	NA	NA	EXOC2	H2AFZ	TMEM184C	LIMCH1	SMURF2	ORC2	DGKD	TMTC2	NUSAP1	GTF2H1	PATL1	SLC35A5	NA	NA	NA	ENSCJAG00000042411	LEMD2	LAMA4	DIDO1	MAPT	RAB3GAP1	ERBB2	FITM1	ENSCJAG00000003839	NDUFAB1	NA	NA	NA	NA	NA	NA	SYNGAP1
202	TBP	ENSCJAG00000049282	PRDM8	SNRNP48	COPS3	PRLH	ENSCJAG00000017530	A3GALT2	CDCA8	ENSCJAG00000015920	M1AP	NA	NA	NA	NA	NA	NA	GMDS	DNAJB14	INPP4B	ENSCJAG00000049265	PSMD12	FAM126B	LRRFIP1	PPFIA2	MYO5C	UEVLD	ENSCJAG00000019137	TBC1D31	NA	NA	NA	PPP2R5D	C6orf106	REV3L	MAP2K3	ENSCJAG00000019861	CCDC93	NBR1	C14orf93	TAF1D	ENSCJAG00000035906	NA	NA	NA	NA	NA	NA	HLA-DRB5
203	EZR	PRPF4B	ENSCJAG00000039250	ENSCJAG00000010580	PRPF8	ENSCJAG00000019916	ST6GALNAC3	NKAIN1	CLSPN	SLIT1	EXOC6B	NA	NA	NA	NA	NA	NA	ENSCJAG00000021709	LAMTOR3	RAB33B	RBM47	WIPF2	CREB1	SLC22A15	NAV3	ENSCJAG00000001813	PSMC3	PLA2G16	LY6E	NA	NA	NA	ENSCJAG00000008979	HLA-DRB5	SLC16A10	DHRS7B	ERN1	CLK1	RUNDC1	RYR3	CEP295	TSPAN15	NA	NA	NA	NA	NA	NA	C2
204	TMEM181	CDYL	CDKL2	TBC1D7	SREBF1	CD2	MSH4	FGR	ENSCJAG00000042591	SMC3	EPAS1	NA	NA	NA	NA	NA	NA	RIPK1	PYURF	ANXA5	ENSCJAG00000042909	RPS6KB1	USP37	ENSCJAG00000049238	PTPRR	HAUS2	DDB1	DPF2	CYC1	NA	NA	NA	MTCH1	C2	SESN1	MYO1C	POLG2	FAM126B	ENSCJAG00000019229	BMF	CHRDL2	LGI1	NA	NA	NA	NA	NA	NA	ABHD16A
205	ARID1B	LY86	ENSCJAG00000020536	NOL7	NT5M	OLFML3	ENSCJAG00000006412	ZDHHC18	E2F2	CCDC186	GALM	NA	NA	NA	NA	NA	NA	FARS2	SPARCL1	BDH2	WDR19	AATF	BCS1L	TSPAN2	SCN8A	PIF1	TMEM258	RBM4B	TMEM64	NA	NA	NA	RPL10A	TCF19	AFG1L	ZZEF1	FKBP10	FAM117B	SERP2	CHP1	RNF121	HELLS	NA	NA	NA	NA	NA	NA	ENSCJAG00000003019
206	ENSCJAG00000051147	CAGE1	RASL11B	RBM24	SLC25A39	SLC16A1	PDE4B	DHDDS	HP1BP3	SEC23IP	GALNT14	NA	NA	NA	NA	NA	NA	RREB1	MAPK10	SLC9B1	FAM114A1	HEATR6	GMPPA	PTPN22	ENSCJAG00000040329	RASL12	FADS1	C11orf24	MTFR1	NA	NA	NA	PACSIN1	CCHCR1	PDSS2	LSM12	MYO19	NBEAL1	DGKH	MYO5A	IMMP1L	LZTS2	NA	NA	NA	NA	NA	NA	TCF19
207	TFB1M	ENSCJAG00000001070	SLC10A4	NUP153	ENSCJAG00000037786	TMIGD3	ATG4C	CEP85	APITD1	PSTK	FOSL2	NA	NA	NA	NA	NA	NA	SNRNP48	CDS1	HSD17B11	STIM2	RDM1	SP140	ST7L	SRGAP1	ZWILCH	ENSCJAG00000019035	IGFBP3	NAALADL2	NA	NA	NA	CUTA	C6orf15	GRIK2	HDAC5	RAD51D	ABI2	ENSCJAG00000046649	FRMD5	BTBD18	KCNIP3	NA	NA	NA	NA	NA	NA	CCHCR1
208	TIAM2	RANBP9	GABRA4	MRS2	SHISA6	ATXN7L2	NFIA	ALPL	ENSCJAG00000000157	IL18R1	NBAS	NA	NA	NA	NA	NA	NA	SLC35B3	PRDM8	ENSCJAG00000015197	RBPJ	GAS2L2	ENSCJAG00000006122	RAP1A	SLCO1A2	CLN6	GPR137	WIPF3	TRPC1	NA	NA	NA	ENSCJAG00000044874	FLOT1	KLHL32	UBTF	TMEM132E	NDUFS1	COG6	PEAK1	CD5	CNNM3	NA	NA	NA	NA	NA	NA	DUSP22
209	SCAF8	CD83	ENSCJAG00000019346	TDP2	COX10	VCAM1	USP24	PADI4	MEGF6	TCF7L1	DGKG	NA	NA	NA	NA	NA	NA	KIF13A	ENSCJAG00000039250	FRAS1	RAB28	RAD51D	FARP2	SORT1	SSPN	KIF23	CST6	IGF2BP3	SRPRB	NA	NA	NA	ENSCJAG00000002565	PPP1R10	CASP8AP2	TSPOAP1	TAOK1	ZDBF2	SUPT20H	RCN2	MACROD1	ACTR1B	NA	NA	NA	NA	NA	NA	BPHL
210	MTHFD1L	ENSCJAG00000050214	RPL9	CTSO	EPN2	TGFBR3	TUT4	DHRS3	MASTL	PIGF	P3H2	NA	NA	NA	NA	NA	NA	TDP2	ENSCJAG00000014827	NAAA	KIAA0232	RNF135	DTYMK	FAM102B	CNTN1	BCL7A	ENSCJAG00000000879	TMEM106B	KAT2B	NA	NA	NA	TUBB	ENSCJAG00000010562	RNGTT	ASGR2	MYO18A	XRCC5	ENSCJAG00000019344	TCF12	KCNQ1	RNF149	NA	NA	NA	NA	NA	NA	PRPF4B
211	PLEKHG1	HIST1H2AC	LGI2	ANAPC10	ENSCJAG00000023402	DNASE2B	TAL1	PGD	FAM107B	ATL2	ALS2CL	NA	NA	NA	NA	NA	NA	2001-03-01	CDKL2	MOB1B	TBC1D14	SUZ12	MAN1A2	GFI1	PRICKLE1	KNTC1	IGF2	PDK4	UBP1	NA	NA	NA	GABBR1	NQO2	IBTK	ENSCJAG00000016494	FAM222B	USP37	ENSCJAG00000038685	TPM1	RP9	ENSCJAG00000047282	NA	NA	NA	NA	NA	NA	ECI2
212	ADGB	ABT1	PPARGC1A	CASP6	ENSCJAG00000049349	GIPC2	SCMH1	ZEB1	MCM10	EIF2AK2	EOGT	NA	NA	NA	NA	NA	NA	TMA16	ENSCJAG00000020536	UTP3	RGS12	MRPS23	ENSCJAG00000012448	PKN2	CRYAB	SFSWAP	YAE1	PON2	DISP1	NA	NA	NA	TUBB2A	BPHL	KCNQ5	MYOCD	KSR1	TTLL4	NUP58	SNX1	SUGCT	GCC2	NA	NA	NA	NA	NA	NA	CAGE1
213	ENSCJAG00000049310	TMEM192	CRMP1	SMARCAD1	GJC1	ANKRD13C	SMAP2	ZNF438	CCDC3	SPAST	UBA3	NA	NA	NA	NA	NA	NA	RAPGEF2	RASL11B	ENSCJAG00000047538	EPB41L1	CDK12	MOV10	WLS	ZBTB16	CIT	POLD2	RUNDC3B	ENSCJAG00000023048	NA	NA	NA	TUBB2B	PSMG4	RIMS1	TVP23C	WSB1	AGFG1	ENSCJAG00000018870	OAZ2	NFE2L3	TTL	NA	NA	NA	NA	NA	NA	RANBP9
214	REPS1	TLR2	PPP2R2C	HERC5	EFTUD2	GADD45A	PTPRU	SVIL	KIN	LCLAT1	MITF	NA	NA	NA	NA	NA	NA	GUCY1A1	OCIAD1	CLNK	ITCH	STAT3	SLC25A24	MIER1	GRIK4	DTX1	LANCL2	FGL2	ZBED6	NA	NA	NA	NRN1	ENSCJAG00000048525	ADGRB3	ENSCJAG00000044463	CAMTA2	C2orf72	SAP18	DENND4A	IGF2BP3	STAMBP	NA	NA	NA	NA	NA	NA	GMPR
215	PERP	DCLK2	C4orf48	KLHL8	NMT1	LEPR	EPB41	MPP7	CCDC85C	RPS7	ATG7	NA	NA	NA	NA	NA	NA	ARFIP1	SLC10A4	WFS1	C20orf96	LRRC63	DIPK1A	ACOT11	HEPACAM	ENSCJAG00000046705	SCRN1	SYPL1	CATSPERE	NA	NA	NA	SSR1	ENSCJAG00000044447	KHDRBS2	TOP3A	WSCD1	ARMC9	ZMYM2	MEGF11	PON1	CLHC1	NA	NA	NA	NA	NA	NA	NUP153
216	BCLAF1	ZNF827	SLBP	ENSCJAG00000023152	MAPT	ROR1	WASF2	RAB18	VRK1	MCCC1	PPARG	NA	NA	NA	NA	NA	NA	LRBA	GABRA4	SH3TC1	PANK2	GTF2F2	ENSCJAG00000038902	TMEM59	PKNOX2	PARPBP	HOXA9	CFTR	ENSCJAG00000049261	NA	NA	NA	EEF1E1	ENSCJAG00000050796	LRRC1	PIGL	UTP18	GIGYF2	GPS1	SPPL3	LRRD1	KCNK12	NA	NA	NA	NA	NA	NA	KDM1B
217	HBS1L	TBC1D9	RAB5IF	SDAD1	ENSCJAG00000033545	TMEM59	SYTL1	STAM	CEP128	CCDC12	ENSCJAG00000017206	NA	NA	NA	NA	NA	NA	NR3C2	ENSCJAG00000019346	ADRA2C	GPCPD1	ELF1	SELENOF	LRP8	NTM	NUP37	DNAH11	PTPRN2	SEMA6B	NA	NA	NA	CAP2	GMPR	PTCHD4	ENSCJAG00000047692	SGCA	ATG16L1	CCDC40	ATP6V0A2	SEMA3A	WDR43	NA	NA	NA	NA	NA	NA	MRS2
218	TBPL1	ENSCJAG00000044687	ENSCJAG00000039892	THAP6	CCDC47	ENSCJAG00000022371	NBL1	BEND7	TGFB3	PLXNB1	ILDR1	NA	NA	NA	NA	NA	NA	SLC10A7	RPL9	NOP14	PLCB4	COG6	MCOLN2	ZYG11B	OPCML	GAS2L3	SP4	ACTR3B	TGFBR3L	NA	NA	NA	SCGN	NUP153	CYP39A1	MAP3K3	MLLT6	USP40	APBA2	NCOR2	PTPN12	SLC30A3	NA	NA	NA	NA	NA	NA	ALDH5A1
219	SLC18B1	ENSCJAG00000051135	SCAND1	MTHFD2L	MILR1	NSUN4	RERE	NET1	TTLL5	GNAI2	CBLB	NA	NA	NA	NA	NA	NA	IL15	LGI2	FAM193A	KIF16B	LHFPL6	SPATA1	RAD54L	JAM3	TMPO	NAMPT	GALNT11	ANGPTL6	NA	NA	NA	CPE	KDM1B	RCAN2	STRADA	LASP1	NDUFA10	ADAMTSL3	TMEM132B	DNAJC2	PAK2	NA	NA	NA	NA	NA	NA	ENSCJAG00000006184
220	MED23	ANXA5	ENSCJAG00000017846	UBA6	DHX58	ENSCJAG00000004197	CAMTA1	TAF3	DLST	SFMBT1	STK3	NA	NA	NA	NA	NA	NA	ELMOD2	PPARGC1A	RNF4	ACSS1	USPL1	PIGK	TESK2	CEP126	ACSS3	NOM1	AOC1	ICAM3	NA	NA	NA	ENSCJAG00000012433	DEK	LRFN2	ENSCJAG00000044483	STAT5B	SEC22B	CTSH	FBXO21	TFEC	RNF168	NA	NA	NA	NA	NA	NA	ENSCJAG00000005182
221	AKAP7	BDH2	MAP1LC3A	ENSCJAG00000035174	TTC25	DMAP1	ENSCJAG00000049224	RIN3	SYNE2	LHFPL4	RGS22	NA	NA	NA	NA	NA	NA	MAML3	CRMP1	SOGA1	NINL	MICU2	ST6GALNAC5	ZMPSTE24	FOLH1	E2F7	TMEM176B	IGSF1	RAD23A	NA	NA	NA	GUCY1B1	ALDH5A1	BTBD9	TRIM37	ATP6V0A1	WARS2	UGGT1	APPL2	STMP1	CLEC3B	NA	NA	NA	NA	NA	NA	PGBD1
222	PTPRK	SLC9B1	PDYN	REST	PPM1E	C1orf109	ENSCJAG00000048773	CCDC88C	MNAT1	NR2C2	BAALC	NA	NA	NA	NA	NA	NA	ENSCJAG00000051135	PPP2R2C	ENSCJAG00000001354	ENSCJAG00000050583	SLC38A10	SLC35D1	MTF1	GRM5	OSBPL8	ENSCJAG00000042604	ENOX2	SMIM7	NA	NA	NA	MAP9	ENSCJAG00000006184	ZFAND3	RNFT1	CACNG1	WDR3	GLS	TMTC2	AGBL3	IP6K2	NA	NA	NA	NA	NA	NA	TRIM27
223	MAN1A1	ENSCJAG00000015197	IDH3B	PAICS	VMP1	TINAGL1	PARD3	ADCK1	KIAA0586	SNX4	DCSTAMP	NA	NA	NA	NA	NA	NA	ABHD18	C4orf48	DLGAP4	ZMYND8	AANAT	TCEANC2	CSF3R	HIKESHI	MYRFL	EPHB6	RBMX2	CCDC124	NA	NA	NA	TRIM2	ENSCJAG00000005182	NUDT3	MED13	CACNG4	MAN1A2	NAB1	LIMA1	TNPO3	SLC25A26	NA	NA	NA	NA	NA	NA	ENSCJAG00000045551
224	FAM184A	FRAS1	ENSCJAG00000038490	KIAA1211	PPM1D	LAPTM5	ARHGAP12	SPTLC2	DLGAP5	HEG1	MTSS1	NA	NA	NA	NA	NA	NA	MFSD8	SLBP	PHF20	SULF2	RNF157	HSPB11	ADPRHL2	DLG2	TROAP	BPGM	AIFM1	NR2C2AP	NA	NA	NA	FBXW7	PGBD1	ENSCJAG00000051031	APPBP2	ENSCJAG00000050081	SYCP1	ENSCJAG00000005590	ERBB3	TRPC5	ATG7	NA	NA	NA	NA	NA	NA	ETFDH
225	ASF1A	SCARB2	LZTS3	EXOC1	ACACA	RCC1	MAP3K8	BATF	WDHD1	CCDC14	LRRC6	NA	NA	NA	NA	NA	NA	KIAA1109	RAB5IF	CEP250	PMEPA1	UNK	NSUN4	A3GALT2	PLEKHB1	RACGAP1	ENSCJAG00000038615	LAMP2	ENSCJAG00000023241	NA	NA	NA	SMARCA5	ETFDH	ENSCJAG00000021709	TADA2A	SLC39A11	TRIM33	ASNSD1	MYO1A	CLDN2	HDAC11	NA	NA	NA	NA	NA	NA	GATB
226	CEP85L	NAAA	ENSCJAG00000038416	PDCL2	PEX12	ZNF593	APBB1IP	GALNT16	CDKN3	IMPG2	ATP6V0D2	NA	NA	NA	NA	NA	NA	USP53	ENSCJAG00000039892	NOL4L	SPECC1	GGA3	IPP	HDAC1	PTPN5	ESPL1	ZMAT1	MID2	ENSCJAG00000007298	NA	NA	NA	ENSCJAG00000048666	C4orf51	ENSCJAG00000049282	DUSP14	SLC25A30	CEPT1	FAM171B	ETNK1	ENSCJAG00000034456	NR2C2	NA	NA	NA	NA	NA	NA	ENSCJAG00000039222
227	NT5DC1	MOB1B	ENSCJAG00000041447	CLOCK	TMEM98	SYF2	PRTFDC1	ACTN1	MIS18BP1	EBAG9	WWP1	NA	NA	NA	NA	NA	NA	SEC24D	SCAND1	ASXL1	MSL1	SLC16A5	KDM4A	NKAIN1	LUZP2	CBX5	ZNF711	UPRT	ENSCJAG00000043424	NA	NA	NA	SETD7	OTUD4	JARID2	C17orf50	N4BP2L1	PSMA5	UBE2E3	ITPR2	ZDHHC15	ENSCJAG00000017419	NA	NA	NA	NA	NA	NA	MAML3
228	TRAF3IP2	THEGL	CHGB	CHIC2	ENSCJAG00000014096	ENSCJAG00000041162	ARHGAP21	GCH1	FANCM	LY96	SDCBP	NA	NA	NA	NA	NA	NA	ENPEP	ENSCJAG00000017846	BCL2L1	ALOX12	TUBGCP5	YBX1	FGR	ANO3	STAT2	MAGT1	ENSCJAG00000041326	CHMP2A	NA	NA	NA	TRPC3	NAA15	DTNBP1	ATAD5	NPLOC4	STXBP3	AGPS	PPFIBP1	LAS1L	CCDC66	NA	NA	NA	NA	NA	NA	NAA15
229	REV3L	ENSCJAG00000047538	LAMP5	USP46	KIAA0100	RPL11	PIP4K2A	PTGER2	PSMA6	ZFHX4	AADAC	NA	NA	NA	NA	NA	NA	ELOVL6	NCOA6	HM13	NDEL1	NIPA2	RIMKLA	ZDHHC18	MPPED2	TIMELESS	PHKA1	ENSCJAG00000000229	ZSCAN22	NA	NA	NA	ENSCJAG00000046706	ELF2	CARMIL1	CRLF3	AATK	FAM102B	SP3	KIF21A	MTMR8	ZBTB11	NA	NA	NA	NA	NA	NA	ELF2
230	CDK19	MED28	SNAP25	UBE2K	TRIM25	EPHB2	FRMD4A	PTGDR	G2E3	IL7	ZNF385D	NA	NA	NA	NA	NA	NA	GAR1	MAP1LC3A	SIRPA	PRPSAP2	POLG	ENSCJAG00000001105	DHDDS	SLC1A2	ENSCJAG00000010662	GATA1	TEX11	PPP1R12C	NA	NA	NA	ENSCJAG00000038989	MFSD8	KLHL2	RAB11FIP4	CHMP6	FRRS1	GORASP2	PRICKLE1	FAAH2	SLC35A5	NA	NA	NA	NA	NA	NA	JADE1
231	CDC40	CLNK	BTBD3	DHX15	ANKFN1	C1QB	DHTKD1	GNG2	ARHGAP11A	RIPK2	ITGA9	NA	NA	NA	NA	NA	NA	MCUB	ENSCJAG00000038577	STK35	ZNF624	FURIN	MECR	CEP85	C11orf74	NEMP1	CFP	SLC38A5	LENG8	NA	NA	NA	ENSCJAG00000047272	BBS7	2001-03-01	PHF12	TBC1D16	PTBP2	UBR3	TMEM117	OTC	FZD6	NA	NA	NA	NA	NA	NA	ABHD18
232	SCML4	WFS1	DSTN	LAP3	CA10	C1QA	DIP2C	NIN	C15orf41	DPY19L4	TFRC	NA	NA	NA	NA	NA	NA	TBCK	TMEM74B	AVP	MAP3K14	ZNF592	PHACTR4	ALPL	ENSCJAG00000050217	ENSCJAG00000020669	PPEF1	TIMP1	DPY19L3	NA	NA	NA	ENSCJAG00000044234	METTL14	RAPGEF2	FLOT2	RNF157	RWDD3	TANK	ETV6	SH3KBP1	HAS2	NA	NA	NA	NA	NA	NA	FGF2
233	PDSS2	KIAA0232	ENSCJAG00000005306	RAB28	CDK5RAP3	CDA	KLF6	PYGL	BUB1B	TOX	CAPN2	NA	NA	NA	NA	NA	NA	PPA2	PDYN	ITPA	TANC2	UGGT1	ECE1	PADI4	SAC3D1	SINHCAF	CD99	SLC9A7	HAUS5	NA	NA	NA	H2AFZ	LARP7	FAM160A1	SDF2	UNK	DNTTIP2	2007-03-01	PTPRO	MYOM2	FAM91A1	NA	NA	NA	NA	NA	NA	BBS7
234	PREP	SH3TC1	ENSCJAG00000021513	AFAP1	LRRC46	EPHA2	FBH1	ABHD12B	KNSTRN	ENSCJAG00000050596	RPS6KC1	NA	NA	NA	NA	NA	NA	NFKB1	IDH3B	C20orf194	BPTF	TFPI	KIF17	DHRS3	CARNS1	DENND5B	DLGAP2	SMS	PSENEN	NA	NA	NA	DNAJB14	ALPK1	SH3D19	PELP1	CASKIN2	CCDC18	ACVR1	DIXDC1	ANGPT2	FABP4	NA	NA	NA	NA	NA	NA	ANXA5
235	ASCC3	NOP14	VSTM2L	CFAP99	SOCS7	FAM131C	USP6NL	SOS2	KNL1	ST18	STUM	NA	NA	NA	NA	NA	NA	SLC39A8	ENSCJAG00000038490	ADAM33	ENSCJAG00000050063	ZC3H15	MTOR	PGD	POU6F2	ENSCJAG00000050582	DEFB1	CTSB	COX7A1	NA	NA	NA	LAMTOR3	GAR1	LRBA	VMO1	NIPA2	RPAP2	PRPF40A	NCAM1	LOXL2	VIRMA	NA	NA	NA	NA	NA	NA	ENSCJAG00000004249
236	TSTD3	FAM193A	TTI1	ENSCJAG00000039214	APOH	ENSCJAG00000008310	HHIPL1	BAZ1A	OIP5	NAALADL2	ATP2B4	NA	NA	NA	NA	NA	NA	PPP3CA	LZTS3	SIGLEC1	MED13	PRKRA	CTNNBIP1	MEGF6	NPY	DDX11	NPM2	FNTA	CATSPERG	NA	NA	NA	RAP1GDS1	SEC24B	DCLK2	PSMB6	GABRB3	ZNF326	RIF1	SIK3	SH2D4A	ENSCJAG00000038727	NA	NA	NA	NA	NA	NA	PLA2G12A
237	USP45	RNF4	YWHAB	IDUA	ENSCJAG00000050081	AADACL4	DICER1	ADCY4	NUSAP1	TNIK	RAB7B	NA	NA	NA	NA	NA	NA	METAP1	ENSCJAG00000038416	HSPA12B	SLFN11	HNRNPA3	ENSCJAG00000045896	ZEB1	RAPGEF5	LPCAT3	DOK2	ENSCJAG00000023305	MAP4K1	NA	NA	NA	PYURF	HADH	NR3C2	SLC25A11	PCSK6	LRRC8C	LYPD6	BACE1	GSR	P2RY13	NA	NA	NA	NA	NA	NA	SEC24B
238	PNISR	SOGA1	PCIF1	PROCR	TTYH2	UTS2	ITPK1	SLC12A6	MYO5C	SI	PLXNA2	NA	NA	NA	NA	NA	NA	ENSCJAG00000006525	ENSCJAG00000041447	SHLD1	NF1	ATF2	CEP104	ZNF438	AGMO	FOXM1	ENSCJAG00000043013	HGSNAT	EIF3K	NA	NA	NA	SPARCL1	PAPSS1	ARHGAP10	VEZF1	LRRK1	KYAT3	MBD5	IGSF9B	ADAM2	PLOD2	NA	NA	NA	NA	NA	NA	COL25A1
239	FBXL4	ENSCJAG00000001354	SLC12A5	ACSS2	NBEA	ESPN	TTC7B	NEDD4	HDC	CMTM8	SMYD3	NA	NA	NA	NA	NA	NA	ENSCJAG00000006370	SNAP25	CHGB	ARRB2	WIPF1	NADK	SVIL	DGKB	CHEK1	PLAT	CEP76	ENSCJAG00000013931	NA	NA	NA	ENSCJAG00000048699	SLC9B2	SMAD1	CUEDC1	ALDH1A3	PKN2	ACVR2A	MAML2	MYOM1	METTL6	NA	NA	NA	NA	NA	NA	MANBA
240	UFL1	DLGAP4	GNAS	ZNF341	MTUS2	ENSCJAG00000045896	ENSCJAG00000050467	RAB27A	ENSCJAG00000001813	ENSCJAG00000012665	KCNK1	NA	NA	NA	NA	NA	NA	PTPN13	BTBD3	PCSK2	MINK1	GPR155	NOC2L	MPP7	ETV1	NCAPD3	IMPA2	SPIRE1	PAFAH1B3	NA	NA	NA	ENSCJAG00000039250	ENSCJAG00000007151	INPP4B	NXPH3	NTRK3	ZNHIT6	SLC35F5	MTMR2	ZSCAN30	OXNAD1	NA	NA	NA	NA	NA	NA	ENSCJAG00000051036
241	MDN1	EPB41L1	HRH3	NECAB3	MAFG	NRP1	STON2	DMXL2	SORD	NUAK2	ENSCJAG00000016161	NA	NA	NA	NA	NA	NA	WDFY3	DSTN	RRBP1	NLRP1	METAP1D	CREM	RAB18	THSD7A	MRE11	APCDD1	TMEM241	CLASRP	NA	NA	NA	ENSCJAG00000014827	ENSCJAG00000051036	RNF150	BRCA1	FANCI	ST6GALNAC3	ACTR3	NUMA1	INO80C	TRANK1	NA	NA	NA	NA	NA	NA	HERC5
242	PM20D2	PHF20	EEF1A2	CBFA2T2	ANAPC11	ITGB1	SUSD6	ATP8B4	HAUS2	RAB29	INSR	NA	NA	NA	NA	NA	NA	COPS4	ENSCJAG00000005306	RIN2	MBTD1	PPIG	MTPAP	STAM	ENSCJAG00000042459	EMSY	DLGAP1	GAREM1	ZC3H4	NA	NA	NA	CCNI	HERC5	PCDH10	EZH1	ENSCJAG00000051096	LRRC40	ENSCJAG00000023039	STIM1	C18orf63	ENSCJAG00000012550	NA	NA	NA	NA	NA	NA	HELQ
243	RNGTT	CEP250	STMN3	ASXL1	P4HB	SERPINA1	ZFYVE26	PSTPIP1	SLTM	CNST	ENSCJAG00000015556	NA	NA	NA	NA	NA	NA	RASGEF1B	SYNDIG1	NAA20	SPAG9	ACVR1	ARMC4	FAM107B	PPP1R9A	ENSCJAG00000015435	ABHD3	SIGLEC15	ZNF654	NA	NA	NA	CDKL2	HSD17B11	SCLT1	ENSCJAG00000046101	SEMA4B	CACHD1	PGAP1	DENND5A	PARD6G	XYLB	NA	NA	NA	NA	NA	NA	COQ2
244	ENSCJAG00000049533	ENSCJAG00000038577	OPRL1	TM9SF4	USP36	ENSCJAG00000018162	MPP5	DENND4A	DAPK2	TFB2M	ENSCJAG00000038756	NA	NA	NA	NA	NA	NA	USO1	ENSCJAG00000021513	NAPB	KAT7	ARL5A	ENSCJAG00000004695	BEND7	ZNF804B	ART5	ACAA2	TNFRSF11A	UCHL5	NA	NA	NA	DCK	HELQ	ENSCJAG00000049474	STAT3	SLCO3A1	EFCAB7	TRAK2	FAR1	IQCK	2001-03-01	NA	NA	NA	NA	NA	NA	LIN54
245	ZNF292	NOL4L	USP22	PTPRA	EXOC7	PTPN21	FUT8	PKM	PIF1	CATSPERE	TSHZ3	NA	NA	NA	NA	NA	NA	MTHFD2L	VSTM2L	ABHD12	NBR1	RAB3GAP1	MYO3A	NET1	SRI	ART1	ENSCJAG00000003163	NFATC1	ODR4	NA	NA	NA	RUFY3	COQ2	USP53	CAVIN1	SLC28A1	ATG4C	PIKFYVE	ENSCJAG00000040842	GP2	AIDA	NA	NA	NA	NA	NA	NA	SEC31A
246	SYNCRIP	BCL2L1	CAMKK1	C20orf27	OCA2	TMED10	SGPP1	ADPGK	RASL12	LGALS8	PEPD	NA	NA	NA	NA	NA	NA	ANKRD17	TTI1	SRC	CEP112	RALB	NSUN6	TAF3	ADAM22	ZDHHC13	C16orf45	ENSCJAG00000050640	SWT1	NA	NA	NA	PDGFRA	LIN54	NDST3	ABCA5	C15orf40	NDC1	CUL3	SOX6	ENSCJAG00000038601	CAPN2	NA	NA	NA	NA	NA	NA	ENSCJAG00000022250
247	SNX14	HM13	RAI1	CRLS1	GABRB3	NPC2	DAAM1	PXN	ZWILCH	HNRNPM	ITSN1	NA	NA	NA	NA	NA	NA	UBA6	PKIG	NNAT	GNA13	PGAP1	KIN	SERPINA11	SEMA3E	E2F8	POLR3E	ENSCJAG00000007227	ARPC5	NA	NA	NA	OCIAD1	ENSCJAG00000038293	ARSJ	MAP2K6	ADAMTS7	ZFYVE9	TRIP12	DCDC1	DYDC1	FBXO28	NA	NA	NA	NA	NA	NA	ENSCJAG00000047043
248	CEP162	SIRPA	MPP2	JAG1	RLBP1	ZFYVE1	PELI2	GLT1D1	KIF23	DNMT1	IFNAR1	NA	NA	NA	NA	NA	NA	POLR2B	YWHAB	PPP1R16B	ABCA8	TYW5	ENSCJAG00000018025	RIN3	CACNA2D1	KIF18A	SCNN1B	ZNF668	C1orf112	NA	NA	NA	GABRA4	G3BP2	CAMK2D	SOX9	ENSCJAG00000002739	NRDC	PDE4DIP	ENSCJAG00000050260	AP3M1	ITPKB	NA	NA	NA	NA	NA	NA	ENSCJAG00000038293
249	IBTK	STK35	ENSCJAG00000042547	ESF1	ZNF710	SLC35F4	TXNDC16	ANKRD13A	BCL7A	TYK2	SYNJ1	NA	NA	NA	NA	NA	NA	SRP72	SLC12A5	ZHX3	KCNJ2	KCTD18	DGLUCY	CCDC88C	GNAI1	ELF5	ENSCJAG00000047465	TGFB1I1	LMNA	NA	NA	NA	RPL9	ADAMTS3	ANK2	GTF2F2	TFPI	OSBPL9	NOTCH2	ABTB2	FAM149B1	ENSCJAG00000023048	NA	NA	NA	NA	NA	NA	PPEF2
250	HMGN3	AVP	RUNDC3A	SEL1L2	SEMA4B	CNIH1	ENSCJAG00000050324	ACACB	KNTC1	ENSCJAG00000031321	ENSCJAG00000042263	NA	NA	NA	NA	NA	NA	CHIC2	GNAS	L3MBTL1	SLC39A11	CLK1	EFCAB11	SPTLC2	MAGI2	CKAP5	ZNF267	BMPR1A	ADAM15	NA	NA	NA	LGI2	UGT2B4	LRIT3	ALG5	ENSCJAG00000047313	GPBP1L1	GDAP2	PTPRJ	CTNNA3	ACBD3	NA	NA	NA	NA	NA	NA	USO1
251	SENP6	ITPA	THRA	SEC23B	WHAMM	NEMF	HEATR5A	BTBD11	BRI3BP	ENSCJAG00000008036	RGL1	NA	NA	NA	NA	NA	NA	SPATA18	ENSCJAG00000023192	ADA	TSC22D1	ALS2CR12	SEL1L	GALNT16	PRKAR2B	FAM111A	ENSCJAG00000012512	PRXL2A	ADAR	NA	NA	NA	LAP3	REST	MCUB	SMAD9	HNRNPA3	ZSWIM5	RAP1A	MYRF	BICC1	CYB5R1	NA	NA	NA	NA	NA	NA	ADAMTS3
252	TMEM30A	C20orf194	NR1D1	CRNKL1	ADAMTSL3	ENSCJAG00000039096	PRKD1	TCP11L2	CIT	ENSCJAG00000016610	FMO5	NA	NA	NA	NA	NA	NA	FRYL	HRH3	NCOA3	ENOX1	NOP58	TSHR	ACTN1	DNAJB9	MS4A1	ZWINT	PLAU	BOLA1	NA	NA	NA	QDPR	PAICS	GSTCD	RFC3	CCNT2	KDM4A	AHCYL1	BMPER	A1CF	DSTYK	NA	NA	NA	NA	NA	NA	UGT2B4
253	SMAP1	ADAM33	RAPGEFL1	ENSCJAG00000050380	MESD	ENSCJAG00000044761	STXBP6	C12orf42	TAOK3	KLK2	CTSS	NA	NA	NA	NA	NA	NA	SLAIN2	EEF1A2	PREX1	ENSCJAG00000049883	ENSCJAG00000002901	DCAF4	PTGER2	CNTNAP2	CDCA5	SORBS1	UNC5B	PRPF3	NA	NA	NA	WDR1	KIAA1211	TET2	MEDAG	EPB41L5	FOXO6	GPSM2	ELMO1	ACTA2	EIF2D	NA	NA	NA	NA	NA	NA	REST
254	FAM135A	SIGLEC1	TEKT1	NAPB	ENSCJAG00000049442	CTSG	FMN1	UHRF1BP1L	DTX1	NR1H2	CTSK	NA	NA	NA	NA	NA	NA	TXK	STMN3	SLC9A8	B3GLCT	RUFY4	TTC9	PTGDR	TMEM178B	ENSCJAG00000002330	PYROXD2	SGPL1	APRT	NA	NA	NA	CRMP1	NFXL1	TACR3	ENSCJAG00000046501	ENSCJAG00000043025	AGO3	AGL	TNS3	LIPA	LYPD8	NA	NA	NA	NA	NA	NA	PAICS
255	LMBRD1	HSPA12B	NAA38	CST7	HS6ST1	CBLN3	MEIS2	APAF1	PARPBP	PSENEN	MTSS1L	NA	NA	NA	NA	NA	NA	NFXL1	OPRL1	PTPN1	ALOX5AP	ENSCJAG00000011145	SLC39A9	GNG2	CADPS2	RAD9A	SCD	LIPA	AMFR	NA	NA	NA	PPP2R2C	ENSCJAG00000050092	NFKB1	ANAPC11	SPATS2L	AGO1	ENSCJAG00000047109	ENSCJAG00000008406	PDE6C	ZNF124	NA	NA	NA	NA	NA	NA	KIAA1211
256	PHF3	SHLD1	MYH10	RPRD1B	NUP35	LRP10	CCPG1	LTA4H	NUP37	PLEKHG2	DDX60L	NA	NA	NA	NA	NA	NA	SLC30A9	ENSCJAG00000021746	ENSCJAG00000050890	SLC7A1	DNPEP	ENSCJAG00000015263	NIN	KCND2	DPY19L1	LDB1	PI4K2A	SNX20	NA	NA	NA	HGFAC	ENSCJAG00000042909	PPP3CA	ALYREF	CDK15	SFPQ	TRMT13	JAZF1	ENTPD1	SEMA6B	NA	NA	NA	NA	NA	NA	NFXL1
257	ZNF451	PCSK2	MAP2K4	ENSCJAG00000050777	NCKAP1	SLC7A7	USP8	PPP1R12A	GAS2L3	ENSCJAG00000020079	PALLD	NA	NA	NA	NA	NA	NA	PDS5A	USP22	NFATC2	FLT3	MFF	PIGH	PYGL	LRCH2	ANLN	FBXL15	HPS1	DDX60	NA	NA	NA	NSD2	LIAS	UNC5C	RNF213	BMPR2	ZMYM6	SLC30A7	NUPL2	ENO4	RANBP3	NA	NA	NA	NA	NA	NA	CORIN
258	TRAM2	RRBP1	UBB	DHX35	ITPRID2	DAD1	ENSCJAG00000002026	CPM	TMPO	GART	HPGD	NA	NA	NA	NA	NA	NA	UBE2K	CAMKK1	LSM14B	ENSCJAG00000019344	DNER	ENSCJAG00000019689	ABHD12B	PLP1	H2AFV	CNNM2	ARMH3	NEK1	NA	NA	NA	SLBP	TLR1	PDLIM5	USP36	CARF	PHC2	RNPC3	HDAC9	ENSCJAG00000051196	MCOLN1	NA	NA	NA	NA	NA	NA	ENSCJAG00000050092
259	IL17F	POLR3F	CENPV	ZHX3	OSBPL6	ENSCJAG00000009638	CASC4	ATP23	ACSS3	C21orf91	VEGFC	NA	NA	NA	NA	NA	NA	KLHL5	RAI1	ZBTB46	ENSCJAG00000018870	COPS7B	MTHFD1	SOS2	PCDH19	ZPBP	PDCD11	HTRA1	AGA	NA	NA	NA	RAB5IF	TLR10	GRID2	MRPL38	NRP2	MECR	PLPPR4	COL28A1	BAG3	RETN	NA	NA	NA	NA	NA	NA	PDS5A
260	SUPT3H	RIN2	WNT3	LPIN3	PPIG	RNASE1	STARD9	IRAK3	E2F7	CD247	WWC2	NA	NA	NA	NA	NA	NA	TMEM156	MPP2	MPRIP	ZDHHC20	DIS3L2	PPM1A	BAZ1A	CCDC120	INMT	XPNPEP1	DOCK1	HBM	NA	NA	NA	ENSCJAG00000039892	CCDC149	CCSER1	TSEN54	NHEJ1	RSRP1	ALG14	SLC25A13	BCCIP	ENSCJAG00000006139	NA	NA	NA	NA	NA	NA	ENSCJAG00000042909
261	UBR2	NAA20	NSF	IFT52	SCN3A	DPH6	TMEM87A	HELB	MYRFL	UBAP2L	CD99L2	NA	NA	NA	NA	NA	NA	TLR1	ENSCJAG00000042547	ABR	FASN	ATG16L1	DHRS7	NFATC4	ENSCJAG00000039851	CRHR2	NSMCE4A	NPAS2	LUC7L	NA	NA	NA	SCAND1	CLNK	SNCA	TMEM94	NYAP2	HMGCL	GLMN	ADAM22	DHX32	ENSCJAG00000005418	NA	NA	NA	NA	NA	NA	RFC1
262	BTBD9	ABHD12	CYB561	SERINC3	SLC38A11	PLCB2	VPS39	FAR2	TROAP	C1orf54	RENBP	NA	NA	NA	NA	NA	NA	KLF3	RUNDC3A	NXN	TBC1D16	ILKAP	EXOC5	ADCY4	DMD	ZNRF2	ACTR1B	FHL2	PALM	NA	NA	NA	TP53INP2	TBC1D14	FAM13A	NUP85	ENSCJAG00000013349	ZBTB40	ENSCJAG00000017530	ABCB4	INSYN2	ASNA1	NA	NA	NA	NA	NA	NA	BOD1L1
263	FKBP5	NINL	PSMC5	PKIG	GRB14	MAPKBP1	ETFA	CAPRIN2	RACGAP1	KIAA0513	SPATC1L	NA	NA	NA	NA	NA	NA	TBC1D1	THRA	VPS53	SEC14L1	NEU4	MAP4K5	SLC12A6	IL1RAPL1	CDCA7L	ENSCJAG00000009960	PSD4	B4GALNT4	NA	NA	NA	REM1	ENSCJAG00000014217	PKD2	TUBGCP5	PDE6D	USP48	ZNF644	SEMA3D	SLC9A2	NR2C2AP	NA	NA	NA	NA	NA	NA	CLNK
264	PPP1R10	NNAT	DDX5	CSE1L	ERMN	DNAAF4	IDH3A	AMN1	ESPL1	WDR59	ADAMTSL5	NA	NA	NA	NA	NA	NA	ENSCJAG00000041458	RAPGEFL1	RAP1GAP2	MFSD11	CD58	TOX4	NEDD4	GPM6B	LRRD1	ENSCJAG00000019467	EXOC6B	ENSCJAG00000042812	NA	NA	NA	PDYN	ZFYVE28	SPP1	ENSCJAG00000003753	DGKD	SPEN	COL24A1	GNAI1	MRPL19	GATAD2A	NA	NA	NA	NA	NA	NA	TBC1D14
265	DUSP22	PPP1R16B	KRT17	STAU1	KCNJ3	ENSCJAG00000036990	ENSCJAG00000045928	CLEC4D	ENSCJAG00000006244	DYNC1LI2	INF2	NA	NA	NA	NA	NA	NA	ANAPC4	NAA38	PAFAH1B1	HERC2	TRIM33	RFX7	RAB27A	CSMD1	DBF4	BOLA3	FSHR	OTOS	NA	NA	NA	IDH3B	NELFA	AFF1	OTUD7A	AGAP1	MTOR	TTLL7	NAPEPLD	FBXO41	ZNF681	NA	NA	NA	NA	NA	NA	RGS12
266	IRF4	L3MBTL1	ENSCJAG00000035627	DPM1	GALNT13	ENSCJAG00000046272	ENSCJAG00000050321	CLEC6A	SMARCC2	CNOT1	SOX15	NA	NA	NA	NA	NA	NA	ENSCJAG00000012800	MYH10	METTL16	ENSCJAG00000009977	LRIG2	WDR72	DMXL2	LZTS1	FAM185A	WDR92	MSH6	ENSCJAG00000005707	NA	NA	NA	LZTS3	ENSCJAG00000039214	MAPK10	ASB7	RAMP1	KIF1B	GIPC2	CTTNBP2	PEX13	ZNF549	NA	NA	NA	NA	NA	NA	ZFYVE28
267	EXOC2	ADA	DHX40	ZNF217	FSIP2	ENSCJAG00000002463	ADAM10	CLEC4A	STAT2	NUP93	LYVE1	NA	NA	NA	NA	NA	NA	STX18	MAP2K4	TSR1	MTMR10	STXBP3	AP4E1	ATP8B4	TUSC3	NCAPG2	ERLEC1	ENSCJAG00000015081	NA	NA	NA	NA	SNAP25	SLC26A1	ARHGAP24	POLG	ENSCJAG00000000476	RERE	FUBP1	HIPK2	PIGF	PPP1R12C	NA	NA	NA	NA	NA	NA	ENSCJAG00000039214
268	GMDS	NCOA3	CLTC	RAB22A	ENSCJAG00000003326	SERF2	ENSCJAG00000020441	ENSCJAG00000043823	TIMELESS	SH3RF1	PHLDA3	NA	NA	NA	NA	NA	NA	AFAP1	UBB	SMYD4	TARSL2	LRRC39	B2M	SEMA6D	SGCZ	XRCC2	STPG4	GALM	NA	NA	NA	NA	MKKS	RBL1	PRKG2	IDH2	SNED1	PER3	PATJ	KIAA1549	SOS1	PRKCG	NA	NA	NA	NA	NA	NA	SLC26A1
269	ENSCJAG00000021709	PREX1	INTS2	NELFCD	LRP1B	CIB2	TPM1	C1RL	ENSCJAG00000010662	SAP30	CCL16	NA	NA	NA	NA	NA	NA	ADD1	CENPV	WDR81	PCSK6	RTCA	TBC1D2B	ENSCJAG00000002463	CHRNA6	EZH2	KLHL6	CRIM1	NA	NA	NA	NA	BTBD3	ENSCJAG00000001354	ANTXR2	CRTC3	ENSCJAG00000006122	C1orf159	MYSM1	STRIP2	PRKD3	CTU1	NA	NA	NA	NA	NA	NA	DGKQ
270	ENSCJAG00000021370	SLC9A8	C17orf50	PHACTR3	THSD7B	PDCD7	DNAH10	CACNA1C	ENSCJAG00000020669	CASP3	OPRPN	NA	NA	NA	NA	NA	NA	CFAP99	WNT3	SLC43A2	CHSY1	RPAP2	CGNL1	PSTPIP1	GNAL	NUP205	APOD	TRMT61B	NA	NA	NA	NA	DSTN	CNBD2	FRAS1	RGMA	FARP2	ENSCJAG00000013667	ENSCJAG00000022371	CADPS2	ENSCJAG00000051140	ENSCJAG00000001887	NA	NA	NA	NA	NA	NA	GSS
271	FARS2	ENSCJAG00000050890	AP2B1	DIDO1	DPP10	IQCH	SLC15A4	IQSEC3	DENND5B	MTM1	ETV3L	NA	NA	NA	NA	NA	NA	HAUS3	NSF	CRK	LRRK1	SH3GLB1	RAB8B	DENND4A	CHST9	UPF3B	ZDHHC3	FOSL2	NA	NA	NA	NA	RPN2	CEP250	CNOT6L	ZNF592	MOV10	YME1L1	MKNK1	THOC2	NRBP1	LRP3	NA	NA	NA	NA	NA	NA	PIGU
272	RREB1	NFATC2	PSMB6	TPD52L2	ENSCJAG00000044649	RPLP1	CUX2	CLEC12A	ENSCJAG00000049828	G6PD	NA	NA	NA	NA	NA	NA	NA	SAMHD1	CYB561	ENSCJAG00000007109	ASB7	ZNHIT6	SNX1	PKM	NOL4	CENPI	NBEAL2	PDIA6	NA	NA	NA	NA	ENSCJAG00000021513	GSS	ENSCJAG00000036537	HDGFL3	SORT1	GAD2	RLF	DCX	HADHB	CLPTM1	NA	NA	NA	NA	NA	NA	CBFA2T2
273	TXNDC5	CASS4	MMD	LKAAEAR1	EPB41L5	CSK	ENSCJAG00000009147	ETV6	ENSCJAG00000050582	MECP2	NA	NA	NA	NA	NA	NA	NA	DSN1	DDX42	P2RX1	MEF2A	ANKRD13C	CSNK1G1	ADPGK	MAPK4	NONO	SCAP	CMPK2	NA	NA	NA	NA	VSTM2L	NCOA6	PARM1	ENSCJAG00000015607	CNN3	DNAJC1	PUM1	OPHN1	MBOAT2	PPP1R37	NA	NA	NA	NA	NA	NA	ENSCJAG00000038577
274	ENSCJAG00000003678	ZBTB46	HLF	METTL16	TMEFF2	SNUPN	WSCD2	PLBD1	DDX11	PRMT2	NA	NA	NA	NA	NA	NA	NA	RBM39	PSMC5	ZZEF1	TM6SF1	SRSF11	ENSCJAG00000037051	PXN	ST8SIA3	ENSCJAG00000015566	ELP6	EPHB3	NA	NA	NA	NA	TTI1	NECAB3	MTHFD2L	ZFAND6	ANKRD13C	PITRM1	AUNIP	SHROOM4	ADI1	SPHK2	NA	NA	NA	NA	NA	NA	ID1
275	KIF13A	MPRIP	NME1-NME2	TSR1	HECW2	RPLP0	APPL2	ARHGDIB	CRACR2A	CCDC78	NA	NA	NA	NA	NA	NA	NA	UQCC1	DDX5	GID4	ZFAND6	GADD45A	DIS3L	BRI3BP	ZNF532	SMC1A	CCDC36	EHHADH	NA	NA	NA	NA	YWHAB	CBFA2T2	ANKRD17	COL5A2	IL12RB2	FBH1	NIPAL3	PRAG1	ENSCJAG00000015132	RUVBL2	NA	NA	NA	NA	NA	NA	RBCK1
276	E2F3	SPECC1	EPN3	DPH1	RFTN2	CAMKK2	ENSCJAG00000033058	MMP27	FOXM1	NA	NA	NA	NA	NA	NA	NA	NA	ACSS2	DNAJC7	TOM1L2	ST20-MTHFS	SERBP1	AAGAB	GLT1D1	CDH19	POLA1	AMT	MAP3K13	NA	NA	NA	NA	TOMM34	ENSCJAG00000038577	SLC4A4	PRKRA	LEPROT	PPP1R13B	FUCA1	PLEKHA2	HRG	CYYR1	NA	NA	NA	NA	NA	NA	PSMF1
277	TRIM27	ABR	ENSCJAG00000045929	RTN4RL1	CLK1	MPHOSPH9	IGF1	MMP8	PLEKHA5	NA	NA	NA	NA	NA	NA	NA	NA	SLC23A2	EIF1	HDAC5	AKAP13	AK4	INSYN1	TAOK3	MBP	PRPS2	ABHD14A	TRA2B	NA	NA	NA	NA	PIGT	TM9SF4	CENPC	ZNF385B	USP24	EIF5	TCEA3	POLB	TCAIM	GABPA	NA	NA	NA	NA	NA	NA	SIRPD
278	2001-03-01	TIMM22	PPP1R9B	RPA1	ERBB4	SCARB1	AMDHD1	CASP4	VWA5A	NA	NA	NA	NA	NA	NA	NA	NA	MACROD2	KRT17	GPATCH8	ITGAV	RAVER2	ENSCJAG00000045684	ANKRD13A	RBFOX1	ASMT	ENSCJAG00000007179	DGKG	NA	NA	NA	NA	ENSCJAG00000048095	ID1	EPHA5	CIR1	TUT4	RCOR1	HNRNPR	TMEM241	P4HTM	ENSCJAG00000050129	NA	NA	NA	NA	NA	NA	ENSCJAG00000043683
279	RAPGEF2	NXN	NXPH3	CTNS	SMARCAL1	VSIG10	ENSCJAG00000050509	LAYN	CHEK1	NA	NA	NA	NA	NA	NA	NA	NA	MGME1	ENSCJAG00000035627	MTMR4	RAPGEF4	DAB1	TMED2	ACACB	LITAF	ZNF596	PRKCD	ENSCJAG00000032965	NA	NA	NA	NA	SLC12A5	HM13	ADGRL3	PPIG	SPATA6	YY1	KDM1A	OSBPL1A	SMIM4	RNF2	NA	NA	NA	NA	NA	NA	VPS16
280	ARFIP1	RAP1GAP2	PHB	TAX1BP3	STK11IP	KSR2	TMCC3	SIK3	NCAPD3	NA	NA	NA	NA	NA	NA	NA	NA	SLC24A3	IGFBP4	ENSCJAG00000016581	CYBRD1	ENSCJAG00000015880	ALDH2	BTBD11	ENSCJAG00000015952	ENSCJAG00000003899	C3orf67	CLEC3B	NA	NA	NA	NA	ENSCJAG00000050890	RBCK1	CEP135	WDSUB1	IPP	BCL11B	VPS13D	ELP2	LRTM1	MYOCOS	NA	NA	NA	NA	NA	NA	ATRN
281	LRBA	PAFAH1B1	ATP5MC1	P2RX1	PID1	FBXO21	PLXNC1	FLI1	MRE11	NA	NA	NA	NA	NA	NA	NA	NA	XRN2	DHX40	TNFSF12	DHRS9	ENSCJAG00000021582	ENSCJAG00000009147	TCP11L2	GPRC5B	ESCO2	CNTN3	IP6K2	NA	NA	NA	NA	GNAS	ANGPT4	LNX1	ORC4	ENSCJAG00000004386	BTBD7	ERRFI1	MOCOS	TMF1	SOAT1	NA	NA	NA	NA	NA	NA	C20orf27
282	NR3C2	SMYD4	ENSCJAG00000048986	MYBBP1A	ENSCJAG00000013611	RAD9B	POC1B	TMEM45B	POLD3	NA	NA	NA	NA	NA	NA	NA	NA	RALGAPB	CLTC	TNFSF13	ENSCJAG00000022937	FAF1	MYO1H	C12orf42	HS3ST2	CDCA2	ENSCJAG00000050883	NEK4	NA	NA	NA	NA	ENSCJAG00000023192	PSMF1	FIP1L1	DARS	ERI3	RIN3	MEGF6	SMAD2	IRAK2	S100A16	NA	NA	NA	NA	NA	NA	MAVS
283	USP38	WDR81	SRCIN1	DRG2	DIS3L2	CRY1	ZDHHC17	STIM1	ENSCJAG00000015435	NA	NA	NA	NA	NA	NA	NA	NA	DHX35	INTS2	CTC1	ABCB11	GPBP1L1	RIC8B	APAF1	SBK1	ENSCJAG00000002489	SLC6A1	PRICKLE2	NA	NA	NA	NA	ENSCJAG00000049095	RAD21L1	SCFD2	SCTR	PTPRF	SEL1L	KIF5B	ZNF516	XPC	S100A6	NA	NA	NA	NA	NA	NA	RASSF2
284	IL15	SLC43A2	PSMB3	TOM1L2	CHRNG	TXNRD1	YEATS4	HBB	ART5	NA	NA	NA	NA	NA	NA	NA	NA	TOP1	C17orf50	PIK3R5	ENSCJAG00000014982	ST3GAL3	POLR3B	LTA4H	RASGEF1A	CEP192	TAMM41	MITF	NA	NA	NA	NA	PSMA7	SIRPD	LRRC66	ENSCJAG00000047222	SZT2	VIPAS39	MINDY3	SEC14L5	FGD5	ENSCJAG00000002362	NA	NA	NA	NA	NA	NA	CDS2
285	ELMOD2	CRK	PIP4K2B	ETV4	ENSCJAG00000012448	HSP90B1	SPATS2	AMPD3	ART1	NA	NA	NA	NA	NA	NA	NA	NA	CHD6	AP2B1	GAS7	TANC1	CTPS1	SLC41A2	PPP1R12A	ENSCJAG00000011633	NDC80	TRH	PPARG	NA	NA	NA	NA	HRH3	ENSCJAG00000046439	SLAIN2	ORC2	CTPS1	MLH3	DCLRE1C	PRKCB	FILIP1L	RPRD2	NA	NA	NA	NA	NA	NA	LAMP5
286	MAML3	ENSCJAG00000007109	CACNB1	NAGS	PHTF1	FGD6	KCNH3	NUCB2	GTF2H1	NA	NA	NA	NA	NA	NA	NA	NA	IFT52	RAB11FIP4	ULK2	MGAT5	SF3A3	TDG	ZFC3H1	NRG3	METTL4	IFT122	ENSCJAG00000017206	NA	NA	NA	NA	ENSCJAG00000014274	STK35	GABRB1	STRADB	SMAP2	ENSCJAG00000011505	LARP4B	ZNF37A	WASHC5	CERS2	NA	NA	NA	NA	NA	NA	TASP1
287	RAB33B	HDAC5	PPP1R1B	LSM12	MOV10	DCN	DIP2B	ENSCJAG00000009421	ZDHHC13	NA	NA	NA	NA	NA	NA	NA	NA	RIMS4	PSMB6	AKAP10	GTF3C3	EPHA10	NEDD1	CPM	CTNNA3	RBBP8	EFCAB12	COPG1	NA	NA	NA	NA	ENSCJAG00000043168	NOP56	GABRA2	CREB1	SF3A3	COX16	USP6NL	ZNF365	E2F5	GSE1	NA	NA	NA	NA	NA	NA	SEL1L2
288	NAA15	ALOX12	RPL27	MTMR4	OLFM3	ENSCJAG00000042055	ACVRL1	ENSCJAG00000006055	E2F8	NA	NA	NA	NA	NA	NA	NA	NA	STK4	SPAG7	FMNL1	PLCL1	C1orf109	USP44	ATF1	LRRTM3	ENSCJAG00000020728	ENSCJAG00000017529	ILDR1	NA	NA	NA	NA	EEF1A2	VPS16	ATP8A1	PLEKHM3	CSMD2	ENSCJAG00000015263	PAPOLA	RTKN2	WWP1	TMEM231	NA	NA	NA	NA	NA	NA	POLR3F
289	ABHD18	DVL2	AXIN2	FXR2	SLC25A24	ATG101	NCKAP1L	DNAJC24	KIF18A	NA	NA	NA	NA	NA	NA	NA	NA	ARFGEF2	MMD	ARHGAP27	CASP10	GNL2	EPYC	ATP23	ANK3	KIAA1328	TXNRD3	DCSTAMP	NA	NA	NA	NA	ENSCJAG00000021746	DDRGK1	LIMCH1	PLCD4	TRIM62	MPP5	PPP4R3A	FAM13C	CNGB3	ZNF821	NA	NA	NA	NA	NA	NA	NINL
290	KIAA1109	ACAP1	RGS9	PER1	ABCD3	IGFBP6	DYRK2	IMMP1L	ELF5	NA	NA	NA	NA	NA	NA	NA	NA	UBE2V1	HLF	MRC2	ALS2	AGO3	CCNT1	IRAK3	FAM13C	SKA1	DTX3L	ENPP2	NA	NA	NA	NA	USP22	CDS2	APBB2	RHBDD1	YARS	DAAM1	DGLUCY	PHYHIPL	CALB1	ENSCJAG00000049839	NA	NA	NA	NA	NA	NA	ZNF337
291	ENSCJAG00000049474	ZBTB4	PRKAR1A	PIGL	RPAP2	C12orf10	PYROXD1	LMO2	CKAP5	NA	NA	NA	NA	NA	NA	NA	NA	VAPB	NME1-NME2	STRADA	FAM117B	AGO1	ENSCJAG00000020827	HELB	HECTD2	RTTN	GRAMD1C	TATDN1	NA	NA	NA	NA	CAMKK1	FERMT1	TBC1D1	ENSCJAG00000013786	LCK	ENSCJAG00000007126	PTPN21	PLCE1	KCNB2	RBL2	NA	NA	NA	NA	NA	NA	ENTPD6
292	SEC24D	TNFSF12	ABCA5	DCAF7	EPHX4	TESPA1	ABCC9	CAT	FAM111A	NA	NA	NA	NA	NA	NA	NA	NA	TAF4	EPN3	POLG2	CARF	ZMYM6	ENSCJAG00000042055	FAR2	KCNIP2	PARD6G	GCSAM	WISP1	NA	NA	NA	NA	ENSCJAG00000042547	LAMP5	NWD2	ENSCJAG00000049972	KHDRBS1	TXNDC16	RAD51B	NOC3L	MCMDC2	CENPU	NA	NA	NA	NA	NA	NA	KIAA1755
293	ALPK1	TNFSF13	TSC22D1	STRADA	DDAH1	RDH5	OVCH1	CD44	MS4A2	NA	NA	NA	NA	NA	NA	NA	NA	LAMA5	ENSCJAG00000045929	ENSCJAG00000008726	NBEAL1	TXLNA	CSAD	CAPRIN2	SUFU	MYH11	ENSCJAG00000049462	ZFAT	NA	NA	NA	NA	RUNDC3A	ANKEF1	STIM2	PER2	PTPRU	PRPF39	ENSCJAG00000050819	ENSCJAG00000022966	ENSCJAG00000047491	MBNL3	NA	NA	NA	NA	NA	NA	BPI
294	ELOVL6	CTC1	SERP2	SMURF2	TTLL7	CD63	TMTC1	TCN1	MS4A1	NA	NA	NA	NA	NA	NA	NA	NA	PCMTD2	PPP1R9B	KAT2A	CYP20A1	EYA3	ENSCJAG00000039433	AMN1	FGFR2	ENSCJAG00000050242	ENSCJAG00000035957	ENSCJAG00000021419	NA	NA	NA	NA	THRA	XRN2	TBC1D19	HDAC4	WDTC1	KLHL28	SPTB	MMS19	SNTG1	GNPTG	NA	NA	NA	NA	NA	NA	ENSCJAG00000050777
295	GAR1	NDEL1	AKAP11	KRT20	SLC44A5	DGKA	ENSCJAG00000051117	MS4A3	CDCA5	NA	NA	NA	NA	NA	NA	NA	NA	DPH1	NXPH3	ACLY	SLC11A1	FAM76A	ENSCJAG00000018968	ENSCJAG00000049828	NKX6-2	ERI2	NDRG1	PLEC	NA	NA	NA	NA	NAA38	NINL	SEL1L3	HDLBP	ARID1A	STRN3	ZBTB25	UBTD1	ENSCJAG00000042673	BGN	NA	NA	NA	NA	NA	NA	TTPAL
296	MCUB	GAS7	PDS5B	WIPF2	NEGR1	SUOX	FGD4	ENSCJAG00000050852	ENSCJAG00000002330	NA	NA	NA	NA	NA	NA	NA	NA	PITPNA	PHB	JUP	CYP27A1	SLC9A1	STAT6	CLEC4D	KCNIP3	REXO5	KHDRBS3	HEY1	NA	NA	NA	NA	TEKT3	ENTPD6	PPARGC1A	ENSCJAG00000019916	RAP1GAP	COCH	PPP2R5E	XPNPEP1	LRRC34	PRMT2	NA	NA	NA	NA	NA	NA	ADA
297	SEC24B	TMEM220	HSPH1	TUBD1	LRRC7	ENSCJAG00000048105	C12orf40	RTN3	DPY19L1	NA	NA	NA	NA	NA	NA	NA	NA	ALOX15	ATP5MC1	KRT20	DOCK10	PDIK1L	DCTN2	CLEC4A	ENSCJAG00000015268	PLK1	COMMD5	ATP6V0D2	NA	NA	NA	NA	UBB	KIAA1755	KCNIP4	CSDE1	IGSF21	DCAF11	SLC38A6	ADD3	SMC4	ENSCJAG00000048609	NA	NA	NA	NA	NA	NA	ACOT8
298	TBCK	ULK2	RNF6	RPS6KB1	SGIP1	ENSCJAG00000044898	SLC2A13	RASGRP2	ANLN	NA	NA	NA	NA	NA	NA	NA	NA	DRG2	ENSCJAG00000048986	YPEL2	EFHD1	PAFAH2	PIP4K2C	C1RL	CTNNA2	ERN2	TMEM70	SDCBP	NA	NA	NA	NA	GFAP	TTPAL	SLIT2	DBT	PLOD1	EFS	TMEM260	PDCD4	RARRES1	ZNF605	NA	NA	NA	NA	NA	NA	NEURL2
299	NFKB1	FMNL1	MTMR6	GGNBP2	UBE2U	ENSCJAG00000002241	TMEM117	EHD1	H2AFV	NA	NA	NA	NA	NA	NA	NA	NA	ETV4	SRCIN1	SLFN5	SH3BP4	SYF2	ENSCJAG00000044256	CACNA1C	LRRTM4	ENSCJAG00000007193	ENSCJAG00000034696	P2RY13	NA	NA	NA	NA	C1QL1	ACOT8	FAM184B	ENSCJAG00000040840	CLCN6	ACIN1	LGALS3	TCF7L2	GPR149	HBM	NA	NA	NA	NA	NA	NA	CTSA
300	BANK1	ARHGAP27	SACS	DDX52	C8A	ENSCJAG00000045644	A2M	TBC1D10C	ZPBP	NA	NA	NA	NA	NA	NA	NA	NA	EPX	PSMB3	NUFIP2	TRAF3IP1	SRRM1	MON2	IQSEC3	EGR4	DNA2	ZBTB10	COPB2	NA	NA	NA	NA	NSF	CTSA	LDB2	SELENOF	UBIAD1	SLC12A6	DDHD1	HSPA12A	GPR87	ENSCJAG00000038129	NA	NA	NA	NA	NA	NA	ARFGEF2
301	PPP3CA	MRC2	WDR45B	MYO1D	LRRC42	OS9	RIMKLB	ALDH3B1	GRB10	NA	NA	NA	NA	NA	NA	NA	NA	XAF1	PIP4K2B	MYO18A	HDAC4	HNRNPR	ETNK1	CLEC12A	TMEM17	RTKN2	C8orf59	PIK3R4	NA	NA	NA	NA	DDX5	SLC2A10	CPEB2	SPATA1	UBE4B	KATNBL1	L2HGDH	PTPRE	HLTF	CHTF18	NA	NA	NA	NA	NA	NA	PTPN1
302	METAP1	POLG2	ARHGDIA	RHBDL3	GLIS1	ARNTL2	ENSCJAG00000049246	PDE1C	INMT	NA	NA	NA	NA	NA	NA	NA	NA	ACAP1	RPL23	FAM222B	KIAA1324	KDM1A	RASSF8	ETV6	NRXN1	CDK1	MMP16	KCNH8	NA	NA	NA	NA	EIF1	STAU1	RAB28	MSH4	CTNNBIP1	DPH6	ENSCJAG00000016105	INPP4A	PLS1	ENSCJAG00000005587	NA	NA	NA	NA	NA	NA	GCNT7
303	ENSCJAG00000007151	ENSCJAG00000008726	OXLD1	RNF135	AGBL4	ENSCJAG00000041872	WNK1	EEPD1	CRHR2	NA	NA	NA	NA	NA	NA	NA	NA	PIK3R6	ENSCJAG00000008520	NEK8	ENSCJAG00000022502	UBR4	ERGIC2	PLBD1	DPYSL5	KIF20B	C8orf34	CX3CR1	NA	NA	NA	NA	KRT17	B4GALT5	STX18	ZRANB2	CAMTA1	GPR176	PPP2R3C	NPAS2	TRIM42	ENSCJAG00000042812	NA	NA	NA	NA	NA	NA	PMEPA1
304	RAP1GDS1	ACLY	BAIAP2	ATAD5	UROD	FOXJ2	CLEC1A	AOAH	MPP6	NA	NA	NA	NA	NA	NA	NA	NA	ENSCJAG00000044463	PSMD3	SUPT6H	ENSCJAG00000047109	RCC2	SLC38A1	ARHGDIB	RNF144A	KIF11	EIF5A2	TFRC	NA	NA	NA	NA	IGFBP4	PTPN1	GRK4	USP1	DNAJC11	PYGO1	NUBPL	TBC1D8	COPB2	ENSCJAG00000041381	NA	NA	NA	NA	NA	NA	RAB22A
305	PKD2	JUP	NPTX1	SUZ12	RNF220	CD163L1	LRP6	INHBA	CDCA7L	NA	NA	NA	NA	NA	NA	NA	NA	SLC47A1	RPL27	SARM1	CDC14A	SDHB	M6PR	MMP27	PEX5L	CEP55	MECOM	CAPN2	NA	NA	NA	NA	DHX40	RAB22A	ITCH	OMA1	CEP104	COPS2	HECTD1	MAP4K4	NME9	NA	NA	NA	NA	NA	NA	NA	SS18L1
306	WDFY3	YPEL2	ENSCJAG00000037619	RAB11FIP4	ENSCJAG00000045871	ACRBP	AEBP2	STK17A	LRRD1	NA	NA	NA	NA	NA	NA	NA	NA	NCOR1	AXIN2	KSR1	BCAR3	EPHA2	NCAPD2	MMP8	IL1RAP	HELLS	CLSTN2	DEGS1	NA	NA	NA	NA	CLTC	SS18L1	PTPRA	ECHDC2	WRAP73	SHC4	SCFD1	FHL2	ARMC8	NA	NA	NA	NA	NA	NA	NA	COL9A3
307	COPS4	MYO19	ENSCJAG00000046792	NSRP1	KDM4A	CD9	PDE3A	DBNL	DBF4	NA	NA	NA	NA	NA	NA	NA	NA	KANSL1	PRKAR1A	WSB1	ST6GALNAC3	EFHD2	PARP11	LAYN	ENSCJAG00000031316	DNTT	UBA5	CHIT1	NA	NA	NA	NA	GGNBP2	COL9A3	GPCPD1	CDKN2C	SKI	WDR76	HNRNPC	SH3RF3	PPP2R3A	NA	NA	NA	NA	NA	NA	NA	TCFL5
308	RASGEF1B	SLFN5	ENSCJAG00000014553	EFCAB5	SVBP	SLC6A13	ZC3H12C	MYO1G	HGF	NA	NA	NA	NA	NA	NA	NA	NA	ENSCJAG00000019827	ABCA5	CXCL16	MSH4	CLCN6	BORCS5	SIK3	CACNA2D2	ENSCJAG00000016514	ASTE1	RAB7B	NA	NA	NA	NA	ENSCJAG00000014096	KCNQ2	PLCB1	ENSCJAG00000021126	PRKCZ	UBR1	RNASE4	KIAA1841	CEP63	NA	NA	NA	NA	NA	NA	NA	ARFRP1
309	ENSCJAG00000047043	RAD51D	ENSCJAG00000003759	PHF12	YBX1	EMP1	RDX	ABCA13	FAM185A	NA	NA	NA	NA	NA	NA	NA	NA	MAP3K3	SOX9	PLD2	PDE4B	TMEM201	GRIN2B	GRAMD1B	DOCK3	FBXW4	TNK2	IL10	NA	NA	NA	NA	PIGS	OPRL1	PLCB4	POMGNT1	NADK	SCAPER	AQR	VRK2	COL6A6	NA	NA	NA	NA	NA	NA	NA	TPD52L2
310	USO1	TMEM132E	TM2D3	ALDOC	EPHA10	MGP	IL18	VOPP1	NCAPG2	NA	NA	NA	NA	NA	NA	NA	NA	PECAM1	RPL38	CAMTA2	ATG4C	PER3	PTPRO	FLI1	CACNA2D3	SMC3	ESRRG	PLXNA2	NA	NA	NA	NA	ARRB2	FLCN	PAK5	PRDX1	ACAP3	TEX9	IVD	RTN4	PP2D1	NA	NA	NA	NA	NA	NA	NA	OPRL1
311	ANKRD17	NUFIP2	AP3B2	MED11	ZMYM6	ELMOD1	NCAM1	MINDY4	PAXIP1	NA	NA	NA	NA	NA	NA	NA	NA	ENSCJAG00000000365	AKAP11	NUP88	NFIA	RNF207	PLEKHA5	TMEM45B	ERC2	DCLRE1A	AGT	SLC39A3	NA	NA	NA	NA	SPAG7	TIMM22	KIF16B	UROD	ZEB1	RNF111	MGA	PPP1R21	ZCWPW2	NA	NA	NA	NA	NA	NA	NA	TIMM22
312	JCHAIN	MYO18A	SAXO2	KIF1C	ENSCJAG00000001105	RAB39A	CADM1	CREB5	XRCC2	NA	NA	NA	NA	NA	NA	NA	NA	RARA	HSPH1	WSCD1	USP24	DFFB	SENP1	POLD3	CADPS	ENSCJAG00000051196	TMEM9	C3	NA	NA	NA	NA	NUP88	SMG6	OTOR	SLC6A9	ACBD5	USP3	RFX7	STRN	FBXL2	NA	NA	NA	NA	NA	NA	NA	MAP2K3
313	STAP1	FAM222B	RASGRF1	NUP88	S100PBP	ENSCJAG00000047456	SORL1	SCIN	EZH2	NA	NA	NA	NA	NA	NA	NA	NA	TUBD1	RNF6	DGKE	ECHDC2	CCNY	VDR	STIM1	SYNPR	EEF1AKMT2	CSRP1	ENSCJAG00000016161	NA	NA	NA	NA	MMD	DPH1	PCSK2	ATP6V0B	APBB1IP	NPTN	PRTG	TTC27	RAB3GAP2	NA	NA	NA	NA	NA	NA	NA	SMG6
314	POLR2B	NEK8	ENSCJAG00000015271	KIAA0753	ENSCJAG00000001021	TIMM8B	GRAMD1B	VPS50	UPF3B	NA	NA	NA	NA	NA	NA	NA	NA	BCAS3	MTMR6	MYCBPAP	TUT4	RSU1	DYNC2H1	HBB	MAGI1	MKI67	GPR37L1	ENSCJAG00000005297	NA	NA	NA	NA	HLF	RPA1	SLC24A3	RRAGC	PRTFDC1	SIN3A	MYO5C	KLHL29	ENSCJAG00000048865	NA	NA	NA	NA	NA	NA	NA	DPH1
315	SRP72	SUPT6H	FAM171B	MRPS23	PTP4A2	ZW10	MAML2	CDK6	CENPI	NA	NA	NA	NA	NA	NA	NA	NA	GGNBP2	SACS	ACSF2	SHISAL2A	ENSCJAG00000009494	CWF19L2	AMPD3	FAM19A1	C10orf143	CAMK1G	CALR	NA	NA	NA	NA	NME1-NME2	TRPV1	CFAP61	ENSCJAG00000023375	RSU1	ENSCJAG00000051065	DMXL2	NBAS	HSD11B1	NA	NA	NA	NA	NA	NA	NA	ENSCJAG00000002060
316	TMEM165	SARM1	ZC3H15	STXBP4	SESN2	JAML	SESN3	AKAP9	CYSLTR1	NA	NA	NA	NA	NA	NA	NA	NA	DDX52	WDR45B	ZNF652	EPS15	LARP4B	NPAT	NUCB2	CNTN6	NCAPH	C1orf35	KLF2	NA	NA	NA	NA	EPN3	EMC6	RALGAPA2	ZNF362	ITGA8	SETD1B	AP4E1	DLG1	ERO1B	NA	NA	NA	NA	NA	NA	NA	CRK
317	FIP1L1	ENSCJAG00000012425	ENSCJAG00000049239	UTP18	PPP1R8	TBRG1	GAB2	CDK14	ENSCJAG00000048304	NA	NA	NA	NA	NA	NA	NA	NA	TAF15	ARHGDIA	ABI3	TAL1	ENSCJAG00000008494	POU2AF1	ENSCJAG00000006055	CNTN4	AFF3	MRPL55	USHBP1	NA	NA	NA	NA	PPP1R9B	RASD1	KIZ	ZCCHC17	DIP2C	ZCCHC8	TRPM7	ENSCJAG00000050453	NWD1	NA	NA	NA	NA	NA	NA	NA	TRPV1
318	SCFD2	KSR1	PDE1A	UBE2Z	PINK1	ST3GAL4	ENSCJAG00000049437	PTPN12	NONO	NA	NA	NA	NA	NA	NA	NA	NA	SSH2	BAIAP2	MLLT6	MKNK1	FAM208B	DIXDC1	DNAJC24	GRM7	BUB1	SLC35F3	KLHL26	NA	NA	NA	NA	ATP5MC1	ASB16	ABHD12	SRSF4	XRCC3	SFSWAP	CATSPER2	ADAMTS9	ENSCJAG00000007298	NA	NA	NA	NA	NA	NA	NA	ANKFY1
319	SPATA18	CXCL16	MTX2	TBKBP1	KAZN	CWC15	FAM168A	SRPK2	ENSCJAG00000015566	NA	NA	NA	NA	NA	NA	NA	NA	TAOK1	NPTX1	LASP1	FOXJ3	WARS	DRD2	IMMP1L	ENSCJAG00000017419	CCDC138	TTC13	COMP	NA	NA	NA	NA	ENSCJAG00000048986	RAPGEFL1	RBPJL	SLC9A1	MARK3	FBXW8	PPIP5K1	FRMD4B	ENSCJAG00000041356	NA	NA	NA	NA	NA	NA	NA	SREBF1
320	DCUN1D4	PLD2	LNPK	RETREG3	KIF1B	CTSC	FCHSD2	MGAM2	SMC1A	NA	NA	NA	NA	NA	NA	NA	NA	FLOT2	ENSCJAG00000037619	PLXDC1	SCMH1	SETD3	RNF214	LMO2	STXBP5L	CKAP2L	ENSCJAG00000013206	LILRA4	NA	NA	NA	NA	PNPO	MKS1	EYA2	SLC30A2	TRAF3	PLBD2	TMEM62	RYBP	ENSCJAG00000008036	NA	NA	NA	NA	NA	NA	NA	PEMT
321	FRYL	CAMTA2	ENSCJAG00000008207	LRRC63	CTNNBIP1	ENSCJAG00000049251	PPFIBP2	MGAM	GLOD5	NA	NA	NA	NA	NA	NA	NA	NA	NLK	ENSCJAG00000046792	STARD3	CAP1	TDP1	CEP164	CAT	IGSF11	EIF2AK3	TIMM13	ENSCJAG00000004218	NA	NA	NA	NA	KPNB1	ALOX12	KCNB1	PAFAH2	TECPR2	ATXN2	TMEM87A	SEMA5B	KLK4	NA	NA	NA	NA	NA	NA	NA	RASD1
322	SLAIN2	NLRP1	CHN1	COG6	KLHL21	RPS3	WEE1	BRAF	POLA1	NA	NA	NA	NA	NA	NA	NA	NA	UTP18	ENSCJAG00000014553	CCDC200	MACF1	NEK9	ENSCJAG00000013288	TCN1	LSAMP	ALMS1	C19orf71	ZNF780A	NA	NA	NA	NA	PSMB3	ENSCJAG00000016931	NFATC2	SYF2	WDR20	ANAPC7	VPS39	GSK3B	LSM14A	NA	NA	NA	NA	NA	NA	NA	MPP2
323	SLC30A9	WSCD1	SP9	LHFPL6	PRXL2B	FOLR2	SWAP70	BCORL1	ARHGAP6	NA	NA	NA	NA	NA	NA	NA	NA	SPOP	ENSCJAG00000003759	EZH1	INPP5B	YLPM1	USP2	MS4A3	CLDND1	ENSCJAG00000049209	PLIN4	AXL	NA	NA	NA	NA	RPL23	DLG4	ZFP64	IFNLR1	PPP2R5C	BTBD11	HMG20A	IGSF11	ZFP82	NA	NA	NA	NA	NA	NA	NA	RAPGEFL1
324	TMEM33	DGKE	DLX1	UFM1	BAMBI	ENSCJAG00000038315	FAR1	PAK3	ZNF596	NA	NA	NA	NA	NA	NA	NA	NA	UBE2Z	TM2D3	STAT5A	AGO4	BBOF1	ENSCJAG00000007648	ENSCJAG00000050852	ALCAM	BCL11A	SAFB	B3GNT8	NA	NA	NA	NA	ENSCJAG00000008520	GPS2	TSHZ2	C1QB	EVL	CRY1	IDH3A	LSAMP	ZNF569	NA	NA	NA	NA	NA	NA	NA	MKS1
325	PDS5A	SPAG9	SLC25A12	KATNAL1	ENSCJAG00000049628	CAVIN3	PDE3B	MTMR8	ENSCJAG00000003899	NA	NA	NA	NA	NA	NA	NA	NA	SKAP1	NR2F2	ATP6V0A1	EPB41	ZFYVE1	VSIG2	RTN3	RIMS2	CCDC88A	ALKBH7	APOE	NA	NA	NA	NA	STAC2	ENSCJAG00000037786	PHACTR3	KIF17	CCDC85C	TXNRD1	CRABP1	COL8A1	CEACAM8	NA	NA	NA	NA	NA	NA	NA	TEKT1
326	ENSCJAG00000042909	RSAD1	GAD1	CENPJ	ACBD5	ENSCJAG00000011775	CALCB	SHROOM4	ESCO2	NA	NA	NA	NA	NA	NA	NA	NA	FBXL20	NGRN	ENSCJAG00000038325	CD164L2	RDH11	KIRREL3	RASGRP2	LRP12	MSH2	ELAVL1	ENSCJAG00000013058	NA	NA	NA	NA	MIEN1	POLR2A	PCMTD2	UBR4	SETD3	ENSCJAG00000033058	IREB2	ENSCJAG00000039899	ZNF235	NA	NA	NA	NA	NA	NA	NA	ENSCJAG00000016931
327	WDR19	ACSF2	KLHL23	MICU2	CACNB2	ENSCJAG00000010364	NAV2	CACNA1F	BNIP3L	NA	NA	NA	NA	NA	NA	NA	NA	MED1	AP3B2	PRKCA	ARID1A	ZBTB1	CEP57	EHD1	ZFPM2	SPAST	ENSCJAG00000039530	FCGRT	NA	NA	NA	NA	PSMD3	EIF4A1	SPECC1	RCC2	ITPK1	NUP37	CHRNA5	SAMD12	CEACAM20	NA	NA	NA	NA	NA	NA	NA	ENSCJAG00000045672
328	KLHL5	KAT7	SCN1A	CRYL1	FAM171A1	PARVA	LGR4	OTC	CDCA2	NA	NA	NA	NA	NA	NA	NA	NA	STAT5B	RASGRF1	LCP1	MAN1C1	HIF1A	DEUP1	TBC1D10C	CSMD3	ENSCJAG00000043061	TMEM205	SON	NA	NA	NA	NA	RPL27	MPDU1	PAFAH1B1	PEX14	TMED8	NEDD1	MNS1	SQLE	PRKD2	NA	NA	NA	NA	NA	NA	NA	ENSCJAG00000037786
329	TBC1D1	ZNF652	SCN2A	B3GNTL1	WDR37	CALCA	METTL15	CYBB	DUSP4	NA	NA	NA	NA	NA	NA	NA	NA	HELZ	IMP4	CPB2	EIF4G3	MNAT1	FAT3	ALDH3B1	NOV	CENPA	ZNF136	IFNAR1	NA	NA	NA	NA	TUBG2	FXR2	ENSCJAG00000017375	PGD	JDP2	ENSCJAG00000050509	ENSCJAG00000045928	FAM49B	CRYBG3	NA	NA	NA	NA	NA	NA	NA	POLR2A
330	ENSCJAG00000041458	ABI3	SLC4A10	FOXK2	ADARB2	NELL1	TCP11L1	BMX	ENSCJAG00000012338	NA	NA	NA	NA	NA	NA	NA	NA	MAP2K6	ENSCJAG00000015271	STARD13	NBL1	TMEM260	TENM4	PDE1C	PTK2	CENPO	ENSCJAG00000048488	ENSCJAG00000042263	NA	NA	NA	NA	CEP112	TMEM220	ATP1B2	PIK3CD	NEK9	CEP83	CCNB2	TMEM249	ENSCJAG00000049797	NA	NA	NA	NA	NA	NA	NA	MPDU1
331	SEL1L3	MLLT6	TBR1	CSNK1D	UNC79	ENSCJAG00000043097	LDLRAD3	ENSCJAG00000003884	ENSCJAG00000002489	NA	NA	NA	NA	NA	NA	NA	NA	ZC3H13	HIBCH	RXFP2	PADI2	KTN1	ALG8	EEPD1	ZNF704	SMC6	ASNA1	ENSCJAG00000049980	NA	NA	NA	NA	PRKAR1A	PRPSAP2	SHISA6	KLHL21	FCF1	NAP1L1	VPS13C	PMP2	FCRLB	NA	NA	NA	NA	NA	NA	NA	PRPSAP2
332	ANAPC4	LASP1	NR4A2	CCDC57	NRDE2	APIP	PRDM11	MSRA	CEP192	NA	NA	NA	NA	NA	NA	NA	NA	COG3	FAM171B	FLT1	UBE4B	ENSCJAG00000016105	ENSCJAG00000015576	AOAH	FABP5	RRM2	HOOK2	DPT	NA	NA	NA	NA	RPL38	NCOR1	ARHGAP44	RNF207	ELMSAN1	KANSL2	TLN2	MMP16	FMO5	NA	NA	NA	NA	NA	NA	NA	ENSCJAG00000050443
333	ENSCJAG00000012800	PLXDC1	KIF5C	ASPSCR1	NRXN3	ALKBH3	INCENP	KIF13B	ENSCJAG00000023104	NA	NA	NA	NA	NA	NA	NA	NA	VWA8	ENSCJAG00000049239	SGCG	GPR157	PPP2R3C	RRM1	INHBA	CA2	ZNF445	ASF1B	FMO4	NA	NA	NA	NA	TSC22D1	ENSCJAG00000049349	MRC2	EPC1	ZFYVE1	DIP2B	INTS14	CPQ	ENSCJAG00000002216	NA	NA	NA	NA	NA	NA	NA	AKAP10
334	FBXL5	STARD3	ENSCJAG00000047369	SLC38A10	ELMSAN1	PSMC3	HRASLS2	DOCK5	NDC80	NA	NA	NA	NA	NA	NA	NA	NA	NAA16	PDE1A	PARP4	SLC2A5	SCFD1	ZNF143	DBNL	CALB1	KIF15	DDX39A	F11R	NA	NA	NA	NA	AKAP11	HIGD1B	2010-03-01	MTPAP	DPF3	TFCP2	PIAS1	STAU2	SETDB1	NA	NA	NA	NA	NA	NA	NA	ZNF287
335	STX18	CCDC200	SLC39A10	CBX4	COX16	NUP160	PLA2G16	CSGALNACT1	METTL4	NA	NA	NA	NA	NA	NA	NA	NA	UFM1	MTX2	TBCD	RERE	CTSG	WEE1	ABCA13	NECAB1	TRAIP	NWD1	FMO5	NA	NA	NA	NA	SPART	EFTUD2	TANC2	JCAD	EXD2	CSAD	MYO9A	CHD7	ADGRG3	NA	NA	NA	NA	NA	NA	NA	NCOR1
336	ABLIM2	EZH1	ENSCJAG00000003990	SYNGR2	SLC8A3	ENSCJAG00000022142	KCNQ1	TNKS	RBBP8	NA	NA	NA	NA	NA	NA	NA	NA	ALG5	LNPK	FN3KRP	CAMTA1	CEBPE	GALNT18	VOPP1	KCNB2	RAD18	ANKLE1	ENSCJAG00000000771	NA	NA	NA	NA	HSPH1	FMNL1	ENSCJAG00000008726	MSRB2	PLEKHH1	STAT2	ARID3B	ENSCJAG00000048947	POLR2C	NA	NA	NA	NA	NA	NA	NA	ENSCJAG00000049349
337	HTT	STAT5A	SATB2	TNRC6C	PLEKHH1	DDB1	ELMO1	GTF2E2	SS18	NA	NA	NA	NA	NA	NA	NA	NA	N4BP2L2	ENSCJAG00000008207	FOXK2	KCNAB2	ACIN1	COPB1	MINDY4	VXN	FANCD2	LRRC25	VPS45	NA	NA	NA	NA	POLR1D	CDC27	PPM1E	SUV39H2	SAMD4A	PTGES3	RNF10	ENSCJAG00000050596	LRP2BP	NA	NA	NA	NA	NA	NA	NA	HIGD1B
338	GRK4	ATP6V0A1	BZW1	AANAT	ENSCJAG00000019689	TMEM258	IKZF1	WRN	ENSCJAG00000020728	NA	NA	NA	NA	NA	NA	NA	NA	N4BP2L1	CHN1	HEXD	SKI	LRP10	C11orf58	CREB5	CLVS1	CCDC14	ENSCJAG00000039542	CTSS	NA	NA	NA	NA	MTIF3	DCAF7	BCAS3	FAM208B	TRIM9	USP15	KDM2B	PLD1	ENSCJAG00000040528	NA	NA	NA	NA	NA	NA	NA	EFTUD2
339	ADD1	ENSCJAG00000038325	ENSCJAG00000040185	ENSCJAG00000013878	KCNH5	ENSCJAG00000019137	PLEKHA8	ADGRA2	KIAA1328	NA	NA	NA	NA	NA	NA	NA	NA	UBL3	SP9	CSNK1D	ENSCJAG00000049224	ENSCJAG00000009638	ANO5	SCIN	CA8	ENSCJAG00000049598	ENSCJAG00000045287	CTSK	NA	NA	NA	NA	RNF6	PSMC5	ACACA	UPF2	SOS2	MON2	ENSCJAG00000016476	ENSCJAG00000043153	SRRM2	NA	NA	NA	NA	NA	NA	NA	ENSCJAG00000047692
340	HAUS3	SLC39A11	NDUFB3	ACOX1	DHRS7	ENSCJAG00000047003	FKBP14	PPP4R1	SKA1	NA	NA	NA	NA	NA	NA	NA	NA	PAN3	DLX1	RPTOR	ARHGAP12	FAM98B	QSER1	VPS50	PENK	POLQ	ENSCJAG00000042015	SETDB1	NA	NA	NA	NA	SACS	CEP95	CCT6B	CDC42BPB	KLHDC2	TBK1	TCTN2	RNF13	TMLHE	NA	NA	NA	NA	NA	NA	NA	FMNL1
341	SAMHD1	LCP1	ZDBF2	UNK	EXOC5	ENSCJAG00000019035	ENSCJAG00000008406	TTC39C	SERPINB10	NA	NA	NA	NA	NA	NA	NA	NA	CDK8	SLC25A12	RNF213	MAP3K8	SPINT1	CSTF3	CDK6	XKR4	CIP2A	ETFB	CYBA	NA	NA	NA	NA	OGFOD3	SMURF2	ASIC2	ENSCJAG00000050130	NKX2-8	SLC35E3	SCARB1	GK5	ZNF140	NA	NA	NA	NA	NA	NA	NA	MAP3K14
342	RBM39	CPB2	ADAM23	SAP30BP	MDGA2	ENSCJAG00000033686	KLHL7	RIT2	RTTN	NA	NA	NA	NA	NA	NA	NA	NA	ATP8A2	GAD1	SLC26A11	ENSCJAG00000039548	PYGO1	DDB2	AKAP9	NLGN1	FBXO43	TSKS	CD99L2	NA	NA	NA	NA	RAC3	BPTF	NF1	SLC25A29	RBM23	FGFR1OP2	GLT1D1	CLSTN2	GAMT	NA	NA	NA	NA	NA	NA	NA	CDC27
343	UQCC1	GTF2F2	C2orf80	GGA3	LRFN5	FAU	FAM126A	PSTPIP2	PARD6G	NA	NA	NA	NA	NA	NA	NA	NA	MIPEP	KLHL23	ENGASE	APBB1IP	SPPL2A	PTPRJ	CDK14	ENSCJAG00000043153	RAD21	PLD3	SSR4	NA	NA	NA	NA	ARHGDIA	NOL11	NLK	CCNK	OSGEP	AMN1	MMP17	TMEM108	ADRB1	NA	NA	NA	NA	NA	NA	NA	DCAF7
344	TRPC4AP	STARD13	ENSCJAG00000010676	NUP85	NFKBIA	RNASEH2C	MACC1	DYM	MYH11	NA	NA	NA	NA	NA	NA	NA	NA	XPO4	SCN1A	TIMP2	PRTFDC1	TRPM7	SLC43A1	SRPK2	PPM1L	MTBP	ZNF235	METTL26	NA	NA	NA	NA	BAIAP2	KAT2A	ANKFN1	DICER1	TTC5	KIAA1551	VSIG10	KAT2B	ENSCJAG00000050630	NA	NA	NA	NA	NA	NA	NA	MAP3K3
345	PIGU	ALOX5AP	MAP2	KLF13	NPAS3	CST6	ENSCJAG00000001161	ZNF516	ERI2	NA	NA	NA	NA	NA	NA	NA	NA	IFT88	SCN2A	PGS1	ARHGAP21	USP8	CPSF7	PAXIP1	IQCJ-SCHIP1	ATAD2	CPT1C	S100P	NA	NA	NA	NA	NPTX1	P3H4	STXBP4	TRIP11	MAPKBP1	YAF2	SDSL	UBE2E1	ENSCJAG00000042536	NA	NA	NA	NA	NA	NA	NA	STRADA
346	ITCH	SLC7A1	UNC80	ENSCJAG00000017268	AKAP6	AIP	HDAC9	FOPNL	REXO5	NA	NA	NA	NA	NA	NA	NA	NA	CRYL1	SLC4A10	CYGB	CDNF	GABPB1	DAGLA	MGAM2	AMOTL2	IL7	ENSCJAG00000015843	C1QC	NA	NA	NA	NA	CBX4	JUP	CA10	ENSCJAG00000050202	JMJD7	PPHLN1	BRAP	ENSCJAG00000050110	SBK2	NA	NA	NA	NA	NA	NA	NA	ERN1
347	CDK5RAP1	FLT1	LANCL1	POLG	ENSCJAG00000007960	ENSCJAG00000000879	UMAD1	METTL9	PLK1	NA	NA	NA	NA	NA	NA	NA	NA	ZMYM2	TBR1	RHBDF2	FRMD4A	FAM227B	ENSCJAG00000018709	MGAM	TF	LRRCC1	MX1	GAL	NA	NA	NA	NA	RBFOX3	TUBD1	MBTD1	TTC7B	GABPB1	ZCRB1	TCTN1	VILL	ENSCJAG00000050976	NA	NA	NA	NA	NA	NA	NA	CEP95
348	RAD21L1	FLT3	ENSCJAG00000040361	ANPEP	TOX4	TPCN2	GRM3	IGSF6	ERN2	NA	NA	NA	NA	NA	NA	NA	NA	PSPC1	NR4A2	ACOX1	DHTKD1	CEP152	POLR2G	BRAF	BTD	ENSCJAG00000000080	CHAF1B	ENSCJAG00000005520	NA	NA	NA	NA	TIMP2	BRIP1	HELZ	ENSCJAG00000039244	STARD9	ANO6	RIC8B	PLCD1	NA	NA	NA	NA	NA	NA	NA	NA	BPTF
349	ATRN	SGCG	2004-03-01	FURIN	HNRNPC	IGF2	PHTF2	ITGAM	ENSCJAG00000007193	NA	NA	NA	NA	NA	NA	NA	NA	RAB40B	KIF5C	ENSCJAG00000013980	KLF6	SPG11	ENSCJAG00000018569	BCORL1	AZI2	TERF1	GRIK1	PHLDA3	NA	NA	NA	NA	SEC14L1	PSMD11	PRKCA	ADCK1	SNAP23	RIMKLB	C12orf75	GALNT2	NA	NA	NA	NA	NA	NA	NA	NA	NOL11
350	PANK2	ZDHHC20	ENSCJAG00000033560	FAM174B	RYR3	ENSCJAG00000049419	NAPEPLD	ENSCJAG00000013377	SHLD2	NA	NA	NA	NA	NA	NA	NA	NA	CYTH1	ENSCJAG00000047369	SAP30BP	FBH1	CATSPER2	CCDC88B	PAK3	ARPP21	MYBL1	EPHA3	ADRB1	NA	NA	NA	NA	ENSCJAG00000037619	NSRP1	ABCA8	SNW1	CHRNB4	C12orf4	WASHC4	TMEM63A	NA	NA	NA	NA	NA	NA	NA	NA	KAT2A
351	SLC23A2	PARP4	ARPC2	ENSCJAG00000016146	ZNF770	EPDR1	DOCK4	ALOX5	DNA2	NA	NA	NA	NA	NA	NA	NA	NA	RECQL5	SLC39A10	TSEN54	SFMBT2	TMEM62	BATF2	MTMR8	MOBP	MCM4	TPR	CEBPD	NA	NA	NA	NA	ENSCJAG00000046792	ENSCJAG00000012848	TTYH2	VASH1	SLTM	ERC1	UTP20	CAMSAP2	NA	NA	NA	NA	NA	NA	NA	NA	P3H4
352	CDS2	TBCD	PNKD	ENSCJAG00000046744	RPAP1	HECW1	CTTNBP2	MMRN2	RTKN2	NA	NA	NA	NA	NA	NA	NA	NA	UBE3A	ENSCJAG00000003990	GRB2	PPP2R5C	ENSCJAG00000045036	LRFN4	SHROOM4	PTPN14	PRKDC	CACNA1E	NA	NA	NA	NA	NA	GRB2	SARM1	ZC3H13	ACYP1	LACTB	LRP6	UHRF1BP1L	ENSCJAG00000050749	NA	NA	NA	NA	NA	NA	NA	NA	JUP
353	GPCPD1	FN3KRP	RETREG2	IMP4	RFX7	URGCP	NUB1	SAMD8	CDK1	NA	NA	NA	NA	NA	NA	NA	NA	TJP1	SATB2	CYFIP1	SLC25A29	CIAO2A	CHKA	CACNA1F	SYT14	ECT2	MYOC	NA	NA	NA	NA	NA	ENSCJAG00000014553	POLDIP2	ENOX1	RPS6KL1	APH1B	AEBP2	TMTC3	NFASC	NA	NA	NA	NA	NA	NA	NA	NA	VMP1
354	MGME1	HEXD	ENSCJAG00000011523	TFPI	SCG3	IGFBP3	GSTK1	VCL	ZWINT	NA	NA	NA	NA	NA	NA	NA	NA	ENSCJAG00000016965	BZW1	NTRK3	DICER1	PPIB	MRPL21	CYBB	CDC42BPA	SMC4	TNR	NA	NA	NA	NA	NA	TM2D3	ZNF232	VWA8	AREL1	PPIB	SENP1	EEA1	SLC45A3	NA	NA	NA	NA	NA	NA	NA	NA	TUBD1
355	KIZ	RNF213	TUBA4A	TTN	SECISBP2L	HOXA9	KIAA1147	MCU	KIF20B	NA	NA	NA	NA	NA	NA	NA	NA	ENSCJAG00000049985	ENSCJAG00000040185	ENSCJAG00000007127	ITPK1	PLEKHO2	GLI3	BMX	NFASC	ENSCJAG00000050003	KLHDC9	NA	NA	NA	NA	NA	ENSCJAG00000012996	KIAA0753	FOXO1	ALDH6A1	CSNK1G1	DDX10	PPP1R12A	CD46	NA	NA	NA	NA	NA	NA	NA	NA	BRIP1
356	ZNF337	SLC26A11	PTPRN	ATF2	FBN1	DNAH11	TBXAS1	MICU1	KIF11	NA	NA	NA	NA	NA	NA	NA	NA	ENSCJAG00000020444	NDUFB3	PRC1	KCNK13	PDCD7	UBE2D4	ENSCJAG00000003884	RGS7	ENSCJAG00000001991	ACKR1	NA	NA	NA	NA	NA	NGRN	MRPS23	LHFPL6	RGS6	ZNF609	ARCN1	GLIPR1L2	SMYD3	NA	NA	NA	NA	NA	NA	NA	NA	TADA2A
357	TOP1	TBC1D16	INHA	METTL5	FRMD5	ETV1	CREB3L2	HK1	CEP55	NA	NA	NA	NA	NA	NA	NA	NA	ENSCJAG00000015607	ZDBF2	MAN2A2	ENSCJAG00000050467	DPP8	GLCCI1	MSRA	FMN2	CEP70	MRPL24	NA	NA	NA	NA	NA	TMED3	DGKE	DCLK1	ENSCJAG00000046540	IGDCC4	CCDC15	CPSF6	ARID4B	NA	NA	NA	NA	NA	NA	NA	NA	SLFN11
358	CHD6	ENGASE	ACSL3	KLHL41	PPIP5K1	ENSCJAG00000043666	DGKI	SRGN	HELLS	NA	NA	NA	NA	NA	NA	NA	NA	WDR33	ADAM23	FES	STON2	IQCH	FAM133B	KIF13B	RYR2	SGO1	BCAN	NA	NA	NA	NA	NA	AKAP13	COX11	NBEA	SYNJ2BP	ANP32A	JAM3	ENSCJAG00000007853	SIPA1L2	NA	NA	NA	NA	NA	NA	NA	NA	PSMD11
359	RIMS4	TIMP2	SERPINE2	CSRNP3	CRABP1	PDK4	ENSCJAG00000012231	NRBF2	DNTT	NA	NA	NA	NA	NA	NA	NA	NA	MAP3K2	C2orf80	BLM	JDP2	CSK	LHFPL3	DOCK5	PLIN3	RBMS3	HAPLN2	NA	NA	NA	NA	NA	ENSCJAG00000047982	LUC7L3	STARD13	SLC39A9	TLE3	ACAD8	ENSCJAG00000049007	DNM2	NA	NA	NA	NA	NA	NA	NA	NA	NSRP1
360	ENSCJAG00000050583	PGS1	RHBDD1	ACVR1	IREB2	PON2	IL13RA1	IPMK	ENSCJAG00000016514	NA	NA	NA	NA	NA	NA	NA	NA	STAT1	ENSCJAG00000000889	HDGFL3	SIPA1L1	SCAMP2	TES	CSGALNACT1	PTPRS	SCN11A	C1orf61	NA	NA	NA	NA	NA	CCDC115	ANKRD40	PDS5B	GALNT16	PARP6	CHORDC1	ENSCJAG00000047457	SMARCA4	NA	NA	NA	NA	NA	NA	NA	NA	TAOK1
361	STK4	SEC14L1	ITM2C	ARL5A	RORA	FGL2	ENSCJAG00000050065	ANKRD22	FBXW4	NA	NA	NA	NA	NA	NA	NA	NA	GLS	ENSCJAG00000010676	BNC1	SUSD6	GCN1	ESYT2	TNKS	ICAM5	NEK2	FAM189B	NA	NA	NA	NA	NA	ENSCJAG00000010218	ITGA3	FRY	DCAF5	PTPN9	TENM4	LEMD3	NFIX	NA	NA	NA	NA	NA	NA	NA	NA	NUFIP2
362	NCOA5	MFSD11	C2orf72	SLC35F5	ENSCJAG00000019291	SYPL1	AMOT	EXOC6	DCLRE1A	NA	NA	NA	NA	NA	NA	NA	NA	NAB1	MAP2	ABHD17C	ZFYVE26	UNC119B	ZNF777	WRN	MAST1	DTL	S100A4	NA	NA	NA	NA	NA	ENSCJAG00000015271	PHB	KATNAL1	HIF1A	ENSCJAG00000015471	INTS4	NUP107	AKAP8L	NA	NA	NA	NA	NA	NA	NA	NA	PHF12
363	ELMO2	ST6GALNAC1	NCL	RALB	PPIB	NAMPT	TSC22D3	ENSCJAG00000016251	GFRA1	NA	NA	NA	NA	NA	NA	NA	NA	NEMP2	UNC80	HS6ST1	MPP5	SPPL3	TRIM24	ADGRA2	ENSCJAG00000019660	LIN9	RPRD2	NA	NA	NA	NA	NA	ITGAV	GNGT2	CDK8	KIAA0586	CSPG4	EMSY	IPO8	CATSPERG	NA	NA	NA	NA	NA	NA	NA	NA	SARM1
364	ZMYND8	CYGB	ENSCJAG00000047901	PGAP1	PLEKHO2	BCAP29	ATP7A	UBTD1	SLC18A2	NA	NA	NA	NA	NA	NA	NA	NA	TTN	LANCL1	ENSCJAG00000010218	FUT8	SETD1B	AKR1B10	PPP4R1	ENSCJAG00000009303	ASPM	PI4KB	NA	NA	NA	NA	NA	ZC3H15	CDK5RAP3	ATP8A2	ARID4A	PXN	UVRAG	DCP1B	RINL	NA	NA	NA	NA	NA	NA	NA	NA	WSB1
365	ARFGEF2	RHBDF2	NGEF	TYW5	ANP32A	DPP6	CHIC1	ENTPD7	ENSCJAG00000051196	NA	NA	NA	NA	NA	NA	NA	NA	SESTD1	ENSCJAG00000040361	MFSD6	SGPP1	ZCCHC8	ENSCJAG00000022803	TTC39C	TTYH1	KIF14	ENSCJAG00000017308	NA	NA	NA	NA	NA	ITPRID2	ARHGAP23	RPTOR	FERMT2	P2RX7	ARRB1	ZC3H12C	SIRT2	NA	NA	NA	NA	NA	NA	NA	NA	NUP88
366	PTPN1	ENSCJAG00000013980	COPS8	ALS2CR12	NEO1	CHPF2	ENSCJAG00000013390	ERLIN1	EEF1AKMT2	NA	NA	NA	NA	NA	NA	NA	NA	AGPS	2004-03-01	ENSCJAG00000047313	ENSCJAG00000019178	VPS37B	ALG13	RIT2	HAS1	UBE2T	TERF2	NA	NA	NA	NA	NA	ENSCJAG00000008207	CISD3	TNRC6C	NIN	ANAPC5	SCUBE2	ENSCJAG00000042981	LRFN1	NA	NA	NA	NA	NA	NA	NA	NA	KIAA0753
367	ENSCJAG00000050502	TSEN54	ENSCJAG00000047438	RUFY4	RNF10	CDK5	OPHN1	ADD3	MKI67	NA	NA	NA	NA	NA	NA	NA	NA	OLA1	ENSCJAG00000033560	ZNF385B	DAAM1	MPHOSPH9	RBM41	PSTPIP2	IGLON5	ENSCJAG00000038900	SLC12A4	NA	NA	NA	NA	NA	CHN1	FBXL20	ENSCJAG00000009977	NEMF	HIP1R	TMEM41B	ENSCJAG00000013288	ARHGAP35	NA	NA	NA	NA	NA	NA	NA	NA	CUEDC1
368	VAPB	CYFIP1	PDE4DIP	TMBIM1	SETD1B	AOC1	ZC4H2	MXI1	C10orf143	NA	NA	NA	NA	NA	NA	NA	NA	SP3	ARPC2	ENSCJAG00000014554	TXNDC16	SDSL	TBC1D8B	DYM	LRRC4B	FCMR	PSKH1	NA	NA	NA	NA	NA	DLX1	MED1	UBE3A	MIS18BP1	TMEM132C	C11orf58	TBCEL	RGL1	NA	NA	NA	NA	NA	NA	NA	NA	DGKE
369	STX16	ENSCJAG00000009977	PTGFRN	ENSCJAG00000011145	ENSCJAG00000045684	TMEM176B	TRO	ACSL5	ENSCJAG00000050142	NA	NA	NA	NA	NA	NA	NA	NA	MAP3K20	PNKD	CERS6	KLHDC1	NAA25	IL1RAPL2	ZNF516	MAG	WNT9A	NRN1L	NA	NA	NA	NA	NA	GAD1	PSMC3IP	ENSCJAG00000049294	FBXO33	SLC15A4	PIK3C2A	SPA17	MPZL1	NA	NA	NA	NA	NA	NA	NA	NA	COX11
370	FLCN	PCSK6	ATP1A1	BCS1L	DENR	ADCK2	OTUD5	NHLRC2	NCAPH	NA	NA	NA	NA	NA	NA	NA	NA	DCAF17	RETREG2	KCNH7	ENSCJAG00000050324	ACAD10	PIN4	FOPNL	APLP1	EXO1	ENSCJAG00000016078	NA	NA	NA	NA	NA	SSB	AXIN2	ENSCJAG00000045017	MBIP	TMEM132D	SAAL1	PKNOX2	ADCY10	NA	NA	NA	NA	NA	NA	NA	NA	UTP18
371	VPS53	LRRK1	CSDE1	GLB1L	TMEM132B	NUP205	ENSCJAG00000011965	ABLIM1	AFF3	NA	NA	NA	NA	NA	NA	NA	NA	TLK1	ENSCJAG00000011523	FMNL2	STXBP6	RAD9B	GPKOW	METTL9	PPP1R14A	CHAF1A	CARMIL2	NA	NA	NA	NA	NA	SCN9A	ENSCJAG00000051115	TJP1	SRP54	RIMBP2	PTPN5	ZBTB44	PRRX1	NA	NA	NA	NA	NA	NA	NA	NA	ANKRD40
372	PITPNA	NTRK3	HIPK1	ILKAP	TMEM132D	ENSCJAG00000017770	USP9X	PDZD8	BUB1	NA	NA	NA	NA	NA	NA	NA	NA	UBR3	TUBA4A	KYNU	SLC7A7	UTP20	ARAF	IGSF6	TIMM50	KDM4B	CA7	NA	NA	NA	NA	NA	SCN1A	COG1	IGF1R	AP4S1	ENSCJAG00000050835	QSER1	CEP57	DNM3	NA	NA	NA	NA	NA	NA	NA	NA	SPATA20
373	ENSCJAG00000002060	ENSCJAG00000007127	ENSCJAG00000048455	ENSCJAG00000043729	SDSL	RBM28	ENSCJAG00000007633	ADAM8	CCDC138	NA	NA	NA	NA	NA	NA	NA	NA	TTC21B	PTPRN	ENSCJAG00000049953	CCNB1IP1	IKBIP	ZNF41	ITGAM	RTN2	RFX2	ENSCJAG00000016841	NA	NA	NA	NA	NA	SCN2A	SLC9A3R1	ARRDC4	G2E3	EP400	CAPRIN1	FAM76B	TNR	NA	NA	NA	NA	NA	NA	NA	NA	PDK2
374	YWHAE	PRC1	ENSCJAG00000013425	ENSCJAG00000006122	TRAFD1	ENSCJAG00000039165	RPS6KA3	MGAT4A	CKAP2L	NA	NA	NA	NA	NA	NA	NA	NA	PSMD14	INHA	CCNT2	FMN1	ELK3	NDP	ENSCJAG00000013377	DSCAM	ENSCJAG00000008397	CDH11	NA	NA	NA	NA	NA	TBR1	TMEM104	ABHD2	EMC9	RAB35	TRIM44	MRE11	RALGPS2	NA	NA	NA	NA	NA	NA	NA	NA	ITGA3
375	ZZEF1	RCCD1	ATP5PB	DTYMK	ALDH2	IGSF1	SH3KBP1	CNOT11	EIF2AK3	NA	NA	NA	NA	NA	NA	NA	NA	ENSCJAG00000014861	ACSL3	NCKAP5	SPRED1	VEZT	XK	ALOX5	EVA1C	OLFM2	RSPRY1	NA	NA	NA	NA	NA	ERMN	COG3	RLBP1	JPH4	BICDL1	TTC17	TMEM135	ARHGEF11	NA	NA	NA	NA	NA	NA	NA	NA	SOCS7
376	ANKFY1	MAN2A2	KCNA2	NEU4	RFX4	APLN	CDKL5	RNF149	ELMOD3	NA	NA	NA	NA	NA	NA	NA	NA	CD302	SERPINE2	ENSCJAG00000021415	PLCB2	ENSCJAG00000002979	TXLNG	MMRN2	NCAM2	SPC24	PRIMPOL	NA	NA	NA	NA	NA	NR4A2	ENSCJAG00000046334	KIF7	SLC7A8	DTX1	HSD17B12	PICALM	ARHGEF2	NA	NA	NA	NA	NA	NA	NA	NA	ARHGAP23
377	UBE2G1	FES	SLC6A17	WARS2	ENSCJAG00000046803	LAMP2	NHS	IL1R1	ALMS1	NA	NA	NA	NA	NA	NA	NA	NA	2007-03-01	RHBDD1	CCDC93	CCPG1	LIN7A	DHRSX	SAMD8	ROBO2	HSH2D	CLCN7	NA	NA	NA	NA	NA	ENSCJAG00000003086	EPSTI1	BLM	LRP10	HECTD4	ALKBH3	RSF1	CMC2	NA	NA	NA	NA	NA	NA	NA	NA	MLLT6
378	GID4	BLM	PSMA5	WDR3	ENSCJAG00000002273	ENSCJAG00000038615	MOSPD2	IL18RAP	ENSCJAG00000049209	NA	NA	NA	NA	NA	NA	NA	NA	PRPF40A	ITM2C	CNTNAP5	GLDN	LARP4	ASMTL	VCL	ROBO1	FAM129C	HCFC1R1	NA	NA	NA	NA	NA	KIF5C	WBP4	ARNT2	MRPL52	TRAFD1	AMBRA1	MYO7A	CDYL2	NA	NA	NA	NA	NA	NA	NA	NA	FBXL20
379	GPATCH8	ZNF592	CELSR2	MAN1A2	CDK17	RBM41	TLR7	RPIA	BCL11A	NA	NA	NA	NA	NA	NA	NA	NA	STAM2	C2orf72	NABP1	CYP19A1	EIF4B	IL3RA	MCU	CADM2	ENSCJAG00000031321	MGRN1	NA	NA	NA	NA	NA	ENSCJAG00000047369	EXOSC8	WDR33	CHD8	HVCN1	NUP160	C2CD3	BCAR1	NA	NA	NA	NA	NA	NA	NA	NA	MED1
380	MSL1	HDGFL3	SARS	IGSF3	USP44	ZDHHC15	TDRP	DYSF	CCDC88A	NA	NA	NA	NA	NA	NA	NA	NA	RBM43	NCL	ENSCJAG00000004505	TNFAIP8L3	NFE2	ARHGEF10	MICU1	BRINP3	ENSCJAG00000045098	DKC1	NA	NA	NA	NA	NA	SLC39A10	N4BP2L2	MAP3K2	CCDC32	IFT81	CPSF7	FAM168A	FA2H	NA	NA	NA	NA	NA	NA	NA	NA	ENSCJAG00000050064
381	XAF1	ABHD17C	WDR47	ENSCJAG00000041286	MGAT4C	PIN4	FBXO25	SFXN5	MSH2	NA	NA	NA	NA	NA	NA	NA	NA	MBD5	ENSCJAG00000047901	BMPR2	GALK2	MMP19	AGPAT5	SRGN	ILDR2	ZNF43	ZNF276	NA	NA	NA	NA	NA	ENSCJAG00000048553	MTUS2	STAT1	KNL1	ANKRD13A	STX5	ARAP1	ZNF23	NA	NA	NA	NA	NA	NA	NA	NA	VPS25
382	PIK3R5	FAH	AGL	LRRC39	DUSP6	ENSCJAG00000038214	MYOM2	MXD1	TTC7A	NA	NA	NA	NA	NA	NA	NA	NA	ORC4	NGEF	ABI2	ENSCJAG00000002026	CS	DEFB136	IPMK	DNM3	ENSCJAG00000011995	CDH15	NA	NA	NA	NA	NA	SF3B1	MICU2	HIBCH	VPS18	GLTP	SF1	MRPL17	CFAP20	NA	NA	NA	NA	NA	NA	NA	NA	KCNH4
383	STX8	ST20-MTHFS	EXTL2	RTCA	LRRIQ1	SLC38A5	EXTL3	ANXA4	CCDC121	NA	NA	NA	NA	NA	NA	NA	NA	ZEB2	COPS8	RAPH1	CASC4	RBMS2	XKR6	ANKRD22	TSTD1	ENSCJAG00000008036	NPRL3	NA	NA	NA	NA	NA	ENSCJAG00000003990	CRYL1	CALCRL	CHAC1	ACACB	OVOL1	SYT9	CPNE2	NA	NA	NA	NA	NA	NA	NA	NA	CACNG1
384	ENSCJAG00000044463	ENSCJAG00000010218	NTNG1	GLMN	SLC6A15	CFP	ELP3	KCNK12	ENSCJAG00000043061	NA	NA	NA	NA	NA	NA	NA	NA	GTDC1	RBM44	NRP2	TTBK2	ENSCJAG00000049007	HMBOX1	EXOC6	ATP1A4	ENSCJAG00000042289	ARHGDIG	NA	NA	NA	NA	NA	SATB2	PARP4	ENSCJAG00000049239	TYRO3	CORO1C	ENSCJAG00000014317	SBF2	ENPP6	NA	NA	NA	NA	NA	NA	NA	NA	ABCA5
385	PRPSAP2	MFSD6	PLPPR4	GBP4	TMTC2	TIMP1	TNFRSF10A	HNRNPLL	CENPA	NA	NA	NA	NA	NA	NA	NA	NA	ARHGAP15	ENSCJAG00000047438	METTL21A	STARD9	GNS	FBXO16	ENSCJAG00000016251	CA14	NR1H2	CBARP	NA	NA	NA	NA	NA	BZW1	TBCD	OSBPL6	PIGB	SART3	AVL9	TEAD1	MAMLD1	NA	NA	NA	NA	NA	NA	NA	NA	KCNJ2
386	GRAP	ITGAV	PLPPR5	SH3GLB1	PPFIA2	MAOA	RHOBTB2	QPCT	CENPO	NA	NA	NA	NA	NA	NA	NA	NA	SPOPL	PDE4DIP	KANSL1L	SNAP23	NUP107	HR	UBTD1	ACD	SLC7A9	APC2	NA	NA	NA	NA	NA	ENSCJAG00000040185	FN3KRP	ATF2	GNB5	CHST11	HERPUD2	ANO5	GPC3	NA	NA	NA	NA	NA	NA	NA	NA	ENSCJAG00000051115
387	AKAP10	ZNF385B	ARHGAP29	ODF2L	NAV3	CXorf38	BMP1	FEZ2	SMC6	NA	NA	NA	NA	NA	NA	NA	NA	DARS	PTGFRN	PRKAG3	PEAK1	BHLHE41	VPS37A	ENTPD7	CDH8	WDR62	TSPAN4	NA	NA	NA	NA	NA	NDUFB3	CSNK1D	RAPGEF4	SCG3	TMPO	NUDCD3	ENSCJAG00000050512	VAMP7	NA	NA	NA	NA	NA	NA	NA	NA	COG1
388	ZNF624	ENSCJAG00000014554	BTBD8	CTBS	PTPRR	ENSCJAG00000023313	INTS10	NCOA1	RRM2	NA	NA	NA	NA	NA	NA	NA	NA	R3HDM1	ATP1A1	SLC23A3	IDH3A	ITPR2	ASH2L	ERLIN1	PLLP	ZNF567	RHBDL1	NA	NA	NA	NA	NA	ENSCJAG00000000889	P4HB	SLC25A12	USP8	ENSCJAG00000018699	MTURN	ENSCJAG00000049850	PLXNB3	NA	NA	NA	NA	NA	NA	NA	NA	TMEM104
389	NCOR1	HNRNPA3	LMO4	MIGA1	FKBP11	CTPS2	MTUS1	GREB1	RNF144A	NA	NA	NA	NA	NA	NA	NA	NA	ACTR3	CSDE1	B3GNT7	APH1B	MRPS35	DDHD2	ADD3	CBLN1	ZNF790	CHTF18	NA	NA	NA	NA	NA	LANCL1	HGS	DYNC1I2	ETFA	DGKA	HNRNPA2B1	PHF21A	LSS	NA	NA	NA	NA	NA	NA	NA	NA	FDXR
390	KANSL1	CERS6	C1orf52	ST6GALNAC5	SCN8A	ENSCJAG00000048001	MSR1	ATP11B	TRA2B	NA	NA	NA	NA	NA	NA	NA	NA	C2orf76	HIPK1	INPP5D	ZNF609	PZP	FGFR1	MXI1	ENSCJAG00000010203	ENSCJAG00000020079	GAS8	NA	NA	NA	NA	NA	2004-03-01	BAHCC1	TLK1	FBXO22	SMARCC2	MALSU1	ENSCJAG00000018014	RBP3	NA	NA	NA	NA	NA	NA	NA	NA	EPSTI1
391	ENSCJAG00000019827	KCNH7	SSX2IP	ERICH3	SP1	ENSCJAG00000042553	POLB	BCL6	SNRK	NA	NA	NA	NA	NA	NA	NA	NA	PTPN4	ENSCJAG00000048455	AGAP1	MAP2K1	PTPN6	ENSCJAG00000050935	ACSL5	SPOCK3	KPTN	ENSCJAG00000039848	NA	NA	NA	NA	NA	IGFBP5	CYTH1	CERS6	UBE2Q2	RBMS2	SP4	CAPN1	NA	NA	NA	NA	NA	NA	NA	NA	NA	EXOSC8
392	ACE	ENSCJAG00000014982	PRKACB	SLC35D1	ENSCJAG00000039433	ANOS1	MTCL1	FBXO45	KIF15	NA	NA	NA	NA	NA	NA	NA	NA	ANKRD44	ENSCJAG00000013425	ENSCJAG00000000476	TLE3	ENSCJAG00000008114	SEH1L	NHLRC2	AADAT	CCDC114	CLEC10A	NA	NA	NA	NA	NA	ENSCJAG00000033560	PGS1	STK39	ACSBG1	LRP1	ENSCJAG00000043686	CCDC85B	NA	NA	NA	NA	NA	NA	NA	NA	NA	N4BP2L2
393	MAP3K3	FMNL2	USP33	RAVER2	SRGAP1	CTSB	ARHGAP28	ANO10	FYCO1	NA	NA	NA	NA	NA	NA	NA	NA	SF3B1	ATP5PB	SCLY	SIN3A	NOP2	SMCHD1	ABLIM1	GALNTL6	CD37	ENSCJAG00000041381	NA	NA	NA	NA	NA	ARPC2	2009-09-01	GALNT3	WDR61	ATP23	ICA1	PPP6R3	NA	NA	NA	NA	NA	NA	NA	NA	NA	USPL1
394	ERN1	KYNU	DNAJC6	DAB1	RAP1B	NPM2	L3MBTL4	ABHD5	TRAIP	NA	NA	NA	NA	NA	NA	NA	NA	C2CD6	KCNA2	SYT6	P2RX7	TULP3	MIB1	PDZD8	WDR17	HMGN1	GFY	NA	NA	NA	NA	NA	AAMP	MFSD11	CSRNP3	RAB8B	PHC1	MIOS	PPFIA1	NA	NA	NA	NA	NA	NA	NA	NA	NA	ENSCJAG00000018870
395	BPTF	ENSCJAG00000049953	DHCR24	ENSCJAG00000015880	BICD1	ENSCJAG00000014105	LPIN2	LTF	POC1A	NA	NA	NA	NA	NA	NA	NA	NA	PLEKHM3	SLC6A17	MAGI3	DNAH10	KLRK1	RMC1	ADAM8	SORBS2	MIS18A	BPIFA2	NA	NA	NA	NA	NA	PNKD	UBE2O	SCN3A	CIAO2A	NECAP1	ENSCJAG00000042459	CTTN	NA	NA	NA	NA	NA	NA	NA	NA	NA	MICU2
396	PSMD12	ENSCJAG00000021415	SSBP3	TCEANC2	CNTN1	PLAT	ENOSF1	CAMP	PXK	NA	NA	NA	NA	NA	NA	NA	NA	PIKFYVE	CELSR2	CAPZA1	SLC15A4	BCL2L14	IMPACT	ENSCJAG00000050142	FGF13	NUF2	NA	NA	NA	NA	NA	NA	RETREG2	EXOC7	COBLL1	TRIP4	ZNF384	PEX1	VPS41	NA	NA	NA	NA	NA	NA	NA	NA	NA	ENSCJAG00000046501
397	ENSCJAG00000050063	CCDC93	RNF11	HSPB11	PRICKLE1	POMK	COLEC12	ENSCJAG00000045735	SHQ1	NA	NA	NA	NA	NA	NA	NA	NA	IKZF2	SARS	DENND2D	ENSCJAG00000050835	ERP27	CDH2	MGAT4A	ENSCJAG00000011356	CENPL	NA	NA	NA	NA	NA	NA	ENSCJAG00000011523	FBF1	FIGN	PARP16	ING4	ENSCJAG00000014000	UBE2D4	NA	NA	NA	NA	NA	NA	NA	NA	NA	SAP18
398	KAT2A	CNTNAP5	ELAVL4	NRDC	M6PR	ENSCJAG00000023305	THOC1	MAPKAPK3	RAD18	NA	NA	NA	NA	NA	NA	NA	NA	CRYBA2	WDR47	CD53	RBM19	FDX1	RNF138	CNOT11	UBE2G2	RALGPS2	NA	NA	NA	NA	NA	NA	TUBA4A	SAP30BP	KCNH7	DIS3L	ENSCJAG00000008114	CROT	OGDH	NA	NA	NA	NA	NA	NA	NA	NA	NA	CRYL1
399	RARA	NABP1	NDUFS5	GPBP1L1	STYK1	APCDD1	NPC1	ALAS1	FANCD2	NA	NA	NA	NA	NA	NA	NA	NA	GLB1L	AGL	COL11A1	TRAFD1	ZW10	TXNL1	RNF149	AXIN1	ANGPTL1	NA	NA	NA	NA	NA	NA	PTPRN	LINS1	IFIH1	AAGAB	ENSCJAG00000001593	PHTF2	MYO1G	NA	NA	NA	NA	NA	NA	NA	NA	NA	ENSCJAG00000004584
400	MED13	BMPR2	MAP7D1	TRIT1	MGST1	SNRPD1	OSBPL1A	TKT	ENSCJAG00000043514	NA	NA	NA	NA	NA	NA	NA	NA	ASIC4	EXTL2	ENSCJAG00000031662	GIT2	DSCAML1	GRIN2A	IL1R1	TMEM141	IQGAP3	NA	NA	NA	NA	NA	NA	OBSL1	ENSCJAG00000050663	SLC4A10	ACADS	TSPAN9	RSBN1L	ENSCJAG00000007952	NA	NA	NA	NA	NA	NA	NA	NA	NA	PARP4
401	BCAS3	ABI2	NCDN	AGO1	VDR	MIB1	RNF125	SLMAP	ENSCJAG00000049598	NA	NA	NA	NA	NA	NA	NA	NA	CUL3	NTNG1	LRRC8D	WSCD2	C2CD3	PARN	IL18RAP	ENSCJAG00000046931	UBAP2L	NA	NA	NA	NA	NA	NA	SLC4A3	ENSCJAG00000007127	ENSCJAG00000014861	RNF34	TULP3	GSAP	FAM126A	NA	NA	NA	NA	NA	NA	NA	NA	NA	B3GNTL1
402	AATF	RAPH1	ENSCJAG00000023375	KIAA0319L	CRYAB	ELP2	MAPRE2	EIF4E3	POLQ	NA	NA	NA	NA	NA	NA	NA	NA	AGFG1	PLPPR4	MIGA1	APPL2	CLPB	ENSCJAG00000008375	RPIA	ENSCJAG00000015258	ANP32E	NA	NA	NA	NA	NA	NA	SGPP2	UNC45A	BAZ2B	MLXIP	ADIPOR2	SRPK2	SNX13	NA	NA	NA	NA	NA	NA	NA	NA	NA	TBCD
403	TAF15	NRP2	HPCA	MECR	DRD2	MOCOS	GALNT1	PROK2	ARHGAP31	NA	NA	NA	NA	NA	NA	NA	NA	TRIP12	PLPPR5	ZRANB2	CHST11	ENSCJAG00000015332	ENSCJAG00000002760	DYSF	ENSCJAG00000035022	CDT1	NA	NA	NA	NA	NA	NA	ACSL3	MAN2A2	GPD2	DENR	FAM234B	ESYT2	C1GALT1	NA	NA	NA	NA	NA	NA	NA	NA	NA	HGS
404	RHOT1	METTL21A	FNDC5	TAF12	ZBTB16	ST8SIA5	SETBP1	TMEM40	CIP2A	NA	NA	NA	NA	NA	NA	NA	NA	ENSCJAG00000013324	ARHGAP29	LEPROT	ENSCJAG00000033058	FAM160A2	C16orf58	SFXN5	DLX6	CENPN	NA	NA	NA	NA	NA	NA	SCG2	IQGAP1	KCNJ3	ENSCJAG00000034075	RERG	UBE3C	SGCE	NA	NA	NA	NA	NA	NA	NA	NA	NA	BAHCC1
405	NF1	ENSCJAG00000002901	FABP3	EYA3	NECTIN1	ACAA2	ZBTB7C	ABTB1	CD200R1L	NA	NA	NA	NA	NA	NA	NA	NA	ENSCJAG00000013349	BTBD8	PATJ	NT5DC3	ENSCJAG00000007094	AHSP	MXD1	PCP2	SHCBP1	NA	NA	NA	NA	NA	NA	SERPINE2	ENSCJAG00000020444	GALNT13	ENSCJAG00000049100	ENSCJAG00000015054	LMBR1	VPS50	NA	NA	NA	NA	NA	NA	NA	NA	NA	CCDC40
406	SSH2	KANSL1L	SDC3	RPA2	GRIK4	SEC11C	DCC	WDR5B	ENSCJAG00000015719	NA	NA	NA	NA	NA	NA	NA	NA	PSMD1	LMO4	AKR1A1	IGF1	CAPRIN1	ENSCJAG00000046048	KCNK12	ENSCJAG00000042443	HMGB2	NA	NA	NA	NA	NA	NA	ITM2C	ENSCJAG00000016048	FSIP2	TMEM263	RAPGEF3	RHEB	ANKIB1	NA	NA	NA	NA	NA	NA	NA	NA	NA	PGS1
407	TAOK1	SLC11A1	YTHDF2	FAM76A	HEPACAM	CDH20	NEDD4L	DCBLD2	FBXO43	NA	NA	NA	NA	NA	NA	NA	NA	GIGYF2	DDAH1	ENSCJAG00000004386	AMDHD1	NAT10	ZNF37A	TTC7A	NA	SAP30	NA	NA	NA	NA	NA	NA	PSMD1	HOMER2	ENSCJAG00000003326	ALDH1L2	ARHGAP20	CUL1	DMTF1	NA	NA	NA	NA	NA	NA	NA	NA	NA	2009-09-01
408	FLOT2	PRKAG3	ATP5IF1	WDTC1	DCPS	ENSCJAG00000050640	PHLPP1	CD47	RAD21	NA	NA	NA	NA	NA	NA	NA	NA	ENSCJAG00000039159	C1orf52	ERI3	NR2C1	AMBRA1	RASSF4	HNRNPLL	NA	CEP44	NA	NA	NA	NA	NA	NA	NCL	BNC1	NMI	HCFC2	ENSCJAG00000010680	KEL	FBXL13	NA	NA	NA	NA	NA	NA	NA	NA	NA	MFSD11
409	NLK	SLC23A3	NUDC	SLC9A1	KIRREL3	PDXDC1	ABAT	CD200R1	MTBP	NA	NA	NA	NA	NA	NA	NA	NA	NOTCH2	SSX2IP	ENSCJAG00000003216	ENSCJAG00000050509	ENSCJAG00000019965	ECD	QPCT	NA	NEIL3	NA	NA	NA	NA	NA	NA	NGEF	IL16	EPC2	GLT8D2	ZBTB16	AGK	ORC5	NA	NA	NA	NA	NA	NA	NA	NA	NA	FBF1
410	MINK1	EFHD1	ENSCJAG00000009462	PDIK1L	ARHGAP32	C16orf45	PARN	MTDH	ATAD2	NA	NA	NA	NA	NA	NA	NA	NA	WARS2	PRKACB	HIVEP3	TMCC3	MTCH2	SLC29A3	FEZ2	NA	CENPU	NA	NA	NA	NA	NA	NA	COPS8	MORF4L1	GTDC1	C12orf42	DSCAML1	KDM7A	PUS7	NA	NA	NA	NA	NA	NA	NA	NA	NA	SAP30BP
411	MSI2	INPP5D	MTFR1L	PAFAH2	NTM	LCMT1	SNX29	SNX31	RECQL4	NA	NA	NA	NA	NA	NA	NA	NA	GDAP2	USP33	ENSCJAG00000002512	PLXNC1	AGBL2	VPS26A	NCOA1	NA	MTM1	NA	NA	NA	NA	NA	NA	ENSCJAG00000047438	ENSCJAG00000042216	ARHGAP15	GNPTAB	CCDC84	UBN2	COG5	NA	NA	NA	NA	NA	NA	NA	NA	NA	KCTD2
412	MBTD1	SH3BP4	LUZP1	AUNIP	OPCML	NSMCE1	IQCK	PAG1	LRRCC1	NA	NA	NA	NA	NA	NA	NA	NA	CD101	DNAJC6	AKIRIN1	YEATS4	SLC43A3	ENSCJAG00000048753	GREB1	NA	ZNF449	NA	NA	NA	NA	NA	NA	NEU4	ENSCJAG00000048656	LRP1B	CHPT1	UBASH3B	CALD1	DOCK4	NA	NA	NA	NA	NA	NA	NA	NA	NA	CYFIP1
413	MYCBPAP	AGAP1	SH2D5	MACO1	JAM3	SBK1	CDR2	CPNE3	ENSCJAG00000000080	NA	NA	NA	NA	NA	NA	NA	NA	RSBN1	SSBP3	THRAP3	SPATS2	ENSCJAG00000008394	PBLD	ATP11B	NA	CCNF	NA	NA	NA	NA	NA	NA	ATP1A1	COL3A1	NXPH2	ENSCJAG00000002141	FEZ1	ZC3HC1	CAV1	NA	NA	NA	NA	NA	NA	NA	NA	NA	ENSCJAG00000009977
414	SPOP	ENSCJAG00000000476	CAMK2N1	SRRM1	CEP126	ENSCJAG00000035906	ARHGAP17	PTDSS1	TERF1	NA	NA	NA	NA	NA	NA	NA	NA	CEPT1	ENSCJAG00000022371	PHC2	DIP2B	STX5	SGMS1	BCL6	NA	POLE	NA	NA	NA	NA	NA	NA	TSPAN2	NUP35	R3HDM1	VEZT	CDON	ENSCJAG00000010520	BRAF	NA	NA	NA	NA	NA	NA	NA	NA	NA	ENSCJAG00000049005
415	FBXL20	SCLY	ENSCJAG00000040582	HMGCL	FOLH1	MVP	HS3ST4	ARFGEF1	MYBL1	NA	NA	NA	NA	NA	NA	NA	NA	DRAM2	RNF11	RNF19B	TFCP2	SF1	PCGF5	FBXO45	NA	ENSCJAG00000011925	NA	NA	NA	NA	NA	NA	HIPK1	FKBP7	MGAT5	FGD6	CREBZF	ARMCX1	ENSCJAG00000013424	NA	NA	NA	NA	NA	NA	NA	NA	NA	OTUD7A
416	CDK12	TRAF3IP1	ENSCJAG00000006709	TCEA3	GRM5	ENSCJAG00000007227	KCTD13	TCF24	PDE7A	NA	NA	NA	NA	NA	NA	NA	NA	CSF1	ELAVL4	YARS	ACVR1B	ENSCJAG00000041489	2005-03-01	ANO10	NA	BSG	NA	NA	NA	NA	NA	NA	ENSCJAG00000048455	SESTD1	NCKAP5	TMCC3	GAB2	PABPC5	PARP12	NA	NA	NA	NA	NA	NA	NA	NA	NA	ASB7
417	IKZF3	MAGI3	ATP13A2	HNRNPR	DLG2	TGFB1I1	ENSCJAG00000046734	YTHDF3	TTPA	NA	NA	NA	NA	NA	NA	NA	NA	ENSCJAG00000002510	ENSCJAG00000004197	KPNA6	ITGA5	MAP3K11	IDE	ABHD5	NA	NA	NA	NA	NA	NA	NA	NA	PPM1J	NFE2L2	ENSCJAG00000014205	CEP290	ILK	DACH2	ENSCJAG00000013198	NA	NA	NA	NA	NA	NA	NA	NA	NA	LINS1
418	NBR1	CAPZA1	PRDM2	KDM1A	RNF169	ADIRF	2008-03-01	ASPH	GGH	NA	NA	NA	NA	NA	NA	NA	NA	SLC30A7	NDUFS5	KHDRBS1	TBC1D30	RBM14	ENSCJAG00000015920	LTF	NA	NA	NA	NA	NA	NA	NA	NA	CTTNBP2NL	CYBRD1	DPP10	EPYC	ST5	CHM	TMEM213	NA	NA	NA	NA	NA	NA	NA	NA	NA	ENSCJAG00000007127
419	STAT5B	DENND2D	MFN2	IFFO2	PLEKHB1	ENSCJAG00000011633	TMEM273	PLD1	MCM4	NA	NA	NA	NA	NA	NA	NA	NA	RNPC3	MAP7D1	TRNAU1AP	LEMD3	SSH3	SLIT1	CAMP	NA	NA	NA	NA	NA	NA	NA	NA	ATP5PB	METTL8	PTPN4	CCNT1	RNF141	ATP7A	NUP205	NA	NA	NA	NA	NA	NA	NA	NA	NA	IDH2
420	STAT3	CD53	CORT	RCC2	ENSCJAG00000050086	ENSCJAG00000012122	ARHGAP22	ENSCJAG00000050246	PRKDC	NA	NA	NA	NA	NA	NA	NA	NA	DPYD	TRAPPC3	STX12	DYRK2	IGHMBP2	HPSE2	ENSCJAG00000045735	NA	NA	NA	NA	NA	NA	NA	NA	KCNA2	MYO3B	CLASP1	WNT10B	NAV2	LANCL3	CNOT4	NA	NA	NA	NA	NA	NA	NA	NA	NA	UNC45A
421	ARSG	SLC16A4	CLSTN1	PADI6	LUZP2	SPOCK2	TSPAN14	GOLIM4	ECT2	NA	NA	NA	NA	NA	NA	NA	NA	PTBP2	NCDN	WASF2	ENSCJAG00000007464	TPCN2	SFXN3	MAPKAPK3	NA	NA	NA	NA	NA	NA	NA	NA	KCNC4	CCDC173	CNTNAP5	ENSCJAG00000020827	CSTF3	RBBP7	EXOC4	NA	NA	NA	NA	NA	NA	NA	NA	NA	IQGAP1
422	MAP2K6	KIAA1324	ERRFI1	EFHD2	MPPED2	CISD1	LRMDA	ENSCJAG00000005279	ENSCJAG00000049163	NA	NA	NA	NA	NA	NA	NA	NA	MTF2	ENSCJAG00000023375	SYTL1	PYROXD1	AVL9	SHOC2	ALAS1	NA	NA	NA	NA	NA	NA	NA	NA	SLC6A17	KLHL41	TMEFF2	LARP4	SLC1A2	PIR	CHCHD3	NA	NA	NA	NA	NA	NA	NA	NA	NA	SLCO3A1
423	ZC3H13	ENSCJAG00000022502	ENSCJAG00000000319	FHAD1	DDB2	DKK1	P4HA1	C3orf33	SMC4	NA	NA	NA	NA	NA	NA	NA	NA	EVI5	FNDC5	RPS6KA1	ABCC9	NPSR1	PSTK	TKT	NA	NA	NA	NA	NA	NA	NA	NA	AMPD2	NEB	HECW2	CSRNP2	CD82	KIF13B	POT1	NA	NA	NA	NA	NA	NA	NA	NA	NA	SLC28A1
424	COG3	COL11A1	ENSCJAG00000044951	TMEM201	CELF1	ENSCJAG00000044910	ARID5B	GYG1	ENSCJAG00000050003	NA	NA	NA	NA	NA	NA	NA	NA	GLMN	FABP3	LDLRAP1	BCAT1	CDK13	PTPRE	SLMAP	NA	NA	NA	NA	NA	NA	NA	NA	CELSR2	KYNU	PLCL1	BIN2	CREB3L1	ELP3	ING3	NA	NA	NA	NA	NA	NA	NA	NA	NA	ZNF592
425	VWA8	ENSCJAG00000031662	PRKCZ	RNF207	ENSCJAG00000008394	SCD	RHOBTB1	PLSCR1	GPR87	NA	NA	NA	NA	NA	NA	NA	NA	ENSCJAG00000017530	SDC3	RSRP1	OVCH1	URGCP	TUBGCP2	EIF4E3	NA	NA	NA	NA	NA	NA	NA	NA	SARS	ENSCJAG00000045589	KCTD18	NR4A1	ARHGAP1	XPO7	KLHL13	NA	NA	NA	NA	NA	NA	NA	NA	NA	ENSCJAG00000016048
426	NAA16	LRRC8D	GABRD	DFFB	POLR2G	SORCS1	CCDC6	CHST2	ENSCJAG00000001991	NA	NA	NA	NA	NA	NA	NA	NA	ZNF644	YTHDF2	HSPG2	TMTC1	OGDH	IGKC	PROK2	NA	NA	NA	NA	NA	NA	NA	NA	WDR47	GLI2	ALS2	ATG101	LRP4	LZTS1	RBM41	NA	NA	NA	NA	NA	NA	NA	NA	NA	WHAMM
427	ELF1	ZRANB2	AURKAIP1	NOC2L	SAC3D1	HTRA1	BICC1	CEP63	CEP70	NA	NA	NA	NA	NA	NA	NA	NA	ODF2L	ATP5IF1	TMCO4	ENSCJAG00000051117	ENSCJAG00000050624	GGCX	SHQ1	NA	NA	NA	NA	NA	NA	NA	NA	ENSCJAG00000002510	TFCP2L1	ADAM23	EIF4B	TNKS1BP1	WRN	ENSCJAG00000048872	NA	NA	NA	NA	NA	NA	NA	NA	NA	C15orf40
428	ALG5	LEPROT	JCAD	CREM	LRFN4	ENSCJAG00000051056	SGMS1	BFSP2	TOPBP1	NA	NA	NA	NA	NA	NA	NA	NA	CTBS	NUDC	CAPZB	FGD4	AQP1	MAT2A	TMEM40	NA	NA	NA	NA	NA	NA	NA	NA	EXTL2	ENSCJAG00000008511	C2orf80	ENSCJAG00000018477	ZDHHC5	ENSCJAG00000050935	ENSCJAG00000048304	NA	NA	NA	NA	NA	NA	NA	NA	NA	IMP4
429	N4BP2L1	ANGPTL3	MKX	MTPAP	CARNS1	DPYSL4	ENSCJAG00000050775	ENSCJAG00000013933	BTD	NA	NA	NA	NA	NA	NA	NA	NA	SAMD13	ENSCJAG00000009462	ARHGEF10L	C12orf40	NOD1	ELMOD3	ABTB1	NA	NA	NA	NA	NA	NA	NA	NA	BTBD8	NABP1	MAP2	PA2G4	ENSCJAG00000016256	CEP192	ABCB7	NA	NA	NA	NA	NA	NA	NA	NA	NA	ENSCJAG00000011046
430	USPL1	PATJ	GAD2	ARMC4	MRPL21	ACTR1B	TBC1D12	ACPP	SGO1	NA	NA	NA	NA	NA	NA	NA	NA	FUBP1	MTFR1L	NECAP2	SLC2A13	HIBADH	TCF7L1	ARHGAP31	NA	NA	NA	NA	NA	NA	NA	NA	EPHX4	MOB4	UNC80	R3HDM2	ATL3	SEH1L	CHIC1	NA	NA	NA	NA	NA	NA	NA	NA	NA	NAB1
431	UBL3	ECHDC2	GPR158	ENSCJAG00000004695	NPSR1	ST3GAL5	ENTPD1	CMTM6	UBE2E2	NA	NA	NA	NA	NA	NA	NA	NA	ENSCJAG00000006894	RPL11	SZRD1	YAF2	NUPL2	NAGK	DCBLD2	NA	NA	NA	NA	NA	NA	NA	NA	ENSCJAG00000042694	C2orf69	ENSCJAG00000010822	OS9	MARK2	PTPN2	SAT1	NA	NA	NA	NA	NA	NA	NA	NA	NA	COL3A1
432	PAN3	SHISAL2A	C1QL3	MYO3A	POU6F2	CAPG	BLNK	CNOT10	RBMS3	NA	NA	NA	NA	NA	NA	NA	NA	ENSCJAG00000049843	LUZP1	SPEN	TMEM117	MIOS	PNPT1	CD200R1	NA	NA	NA	NA	NA	NA	NA	NA	LMO4	TYW5	KANSL1L	RASSF3	PYGM	CEP76	CTPS2	NA	NA	NA	NA	NA	NA	NA	NA	NA	ENSCJAG00000047313
433	CDK8	MKNK1	NMT2	KIAA1217	NUDCD3	DOK1	FRAT2	CTDSPL	STAC	NA	NA	NA	NA	NA	NA	NA	NA	LRRC40	SH2D5	PLEKHM2	A2M	SDHAF3	EML6	MTDH	NA	NA	NA	NA	NA	NA	NA	NA	SSX2IP	ENSCJAG00000004505	IKZF2	LLPH	LTBP3	GNAL	OFD1	NA	NA	NA	NA	NA	NA	NA	NA	NA	FKBP7
434	MIPEP	ERI3	ZMYND11	NSUN6	WIPF3	BOLA3	SLK	2002-03-01	SCN11A	NA	NA	NA	NA	NA	NA	NA	NA	JAK1	PINK1	FHAD1	RIMKLB	SLC25A13	PIGF	SNX31	NA	NA	NA	NA	NA	NA	NA	NA	PRKACB	NOP58	EPHA4	BCAT1	SNX32	NAPG	ENSCJAG00000014105	NA	NA	NA	NA	NA	NA	NA	NA	NA	SESTD1
435	XPO4	ENSCJAG00000003216	PFKP	SLC39A12	RAPGEF5	STAMBP	ATE1	PPP2R5A	NEK2	NA	NA	NA	NA	NA	NA	NA	NA	DOCK7	CAMK2N1	RBP7	ENSCJAG00000049246	PEX1	PLEKHH2	PAG1	NA	NA	NA	NA	NA	NA	NA	NA	ADGRL2	CYP20A1	PAX3	SSPN	ENSCJAG00000001599	VAPA	VPS37A	NA	NA	NA	NA	NA	NA	NA	NA	NA	RBM45
436	IFT88	HIVEP3	ATP5F1C	TMEM236	SP4	ANTXR1	CHST15	TMEM63A	DTL	NA	NA	NA	NA	NA	NA	NA	NA	FGGY	ENSCJAG00000040582	PIK3CD	TIGAR	ENSCJAG00000014000	EIF2AK2	CPNE3	NA	NA	NA	NA	NA	NA	NA	NA	DNAJB4	INO80D	DOCK10	STK38L	KDM2A	ANKRD12	ZDHHC2	NA	NA	NA	NA	NA	NA	NA	NA	NA	NFE2L2
437	ZMYM2	PPT1	ENSCJAG00000044960	NUDT5	BZW2	WDR92	ADAM12	LBR	LIN9	NA	NA	NA	NA	NA	NA	NA	NA	MYSM1	ENSCJAG00000006709	SLC25A33	ERC1	GTPBP10	ZNF512	PTDSS1	NA	NA	NA	NA	NA	NA	NA	NA	USP33	ENSCJAG00000002901	COL4A4	ARNTL2	CHKA	METTL4	MICU3	NA	NA	NA	NA	NA	NA	NA	NA	NA	SCRN3
438	PSPC1	CAP1	KLC1	APOPT1	AGMO	SLC1A4	TBC1D8	INAVA	ENAH	NA	NA	NA	NA	NA	NA	NA	NA	OMA1	ATP13A2	GNB1	WNK1	RSBN1L	RPS7	ARFGEF1	NA	NA	NA	NA	NA	NA	NA	NA	SRSF11	ENSCJAG00000010676	SPHKAP	KLHL42	ENSCJAG00000015736	THOC1	ENSCJAG00000012338	NA	NA	NA	NA	NA	NA	NA	NA	NA	METAP1D
439	GPS1	MFSD2A	CKB	CDC42BPB	DGKB	ERLEC1	MAP4K4	ENSCJAG00000050749	ASPM	NA	NA	NA	NA	NA	NA	NA	NA	PODN	ENSCJAG00000008310	MIB2	B4GALNT3	FBXL13	TRAPPC12	TCF24	NA	NA	NA	NA	NA	NA	NA	NA	WLS	BARD1	PID1	ERGIC2	ENSCJAG00000044694	ABHD3	PURG	NA	NA	NA	NA	NA	NA	NA	NA	NA	DCAF17
440	RPTOR	ENSCJAG00000002512	ANKRD9	WARS	THSD7A	ENSCJAG00000040547	NCK2	KIF21B	KIF14	NA	NA	NA	NA	NA	NA	NA	NA	OSBPL9	MFN2	TMEM240	LRP6	ARMC10	ENSCJAG00000005148	PDE7A	NA	NA	NA	NA	NA	NA	NA	NA	DNAJC6	MREG	DNER	ENSCJAG00000051117	OSBPL5	RIOK3	FUT10	NA	NA	NA	NA	NA	NA	NA	NA	NA	MYO3B
441	CYTH1	MACF1	HSP90AA1	YY1	SDHAF3	FSHR	MERTK	PTPN7	UBE2T	NA	NA	NA	NA	NA	NA	NA	NA	SMAP2	CORT	PARD3	CREBL2	ORC5	RNF168	YTHDF3	NA	NA	NA	NA	NA	NA	NA	NA	JAK1	ENSCJAG00000048683	LRRFIP1	M6PR	IGFBP3	LAMA3	ADAM9	NA	NA	NA	NA	NA	NA	NA	NA	NA	ORC4
442	RECQL5	AKIRIN1	IFI27L2	SLC24A4	PPP1R9A	ENSCJAG00000015081	HK2	ENSCJAG00000048865	ENSCJAG00000038900	NA	NA	NA	NA	NA	NA	NA	NA	RLF	CLSTN1	SUV39H2	AEBP2	PUS7	CCDC12	ASPH	NA	NA	NA	NA	NA	NA	NA	NA	DHCR24	TMBIM1	PTGFRN	SPSB2	LANCL2	SS18	AFG3L2	NA	NA	NA	NA	NA	NA	NA	NA	NA	KYNU
443	GRB2	GJA9	DDX24	TDP1	SGCE	CRIM1	ARHGAP25	ENSCJAG00000018314	FCMR	NA	NA	NA	NA	NA	NA	NA	NA	TRIT1	ERRFI1	CAMK1D	PDE3A	BCAP29	PTPN23	PLD1	NA	NA	NA	NA	NA	NA	NA	NA	SSBP3	CHPF	SLC22A15	GPR162	CREB5	MAPRE2	PPP4R1	NA	NA	NA	NA	NA	NA	NA	NA	NA	CCNT2
444	TUBGCP5	INPP5B	MOAP1	SNW1	GTPBP10	YPEL5	PLEK	CD46	ENSCJAG00000040754	NA	NA	NA	NA	NA	NA	NA	NA	ENSCJAG00000002504	ENSCJAG00000000319	DIP2C	TMEM106C	ST7	PLXNB1	ENSCJAG00000050246	NA	NA	NA	NA	NA	NA	NA	NA	RNF11	MOGAT1	KCND3	TAPBPL	ENSCJAG00000001509	EPG5	SMCHD1	NA	NA	NA	NA	NA	NA	NA	NA	NA	SCTR
445	NIPA2	THRAP3	ENSCJAG00000018067	VIPAS39	ZNF804B	CGREF1	PELI1	DESI2	WNT9A	NA	NA	NA	NA	NA	NA	NA	NA	KIAA0319L	ENSCJAG00000044951	IL2RA	RDX	ZNF746	DAG1	GOLIM4	NA	NA	NA	NA	NA	NA	NA	NA	EFCAB14	WDFY1	CDC14A	ANO2	LHFPL3	ST8SIA5	TRAPPC8	NA	NA	NA	NA	NA	NA	NA	NA	NA	TFCP2L1
446	UBE3A	AGO4	ENSCJAG00000042125	FLVCR2	SRI	RAB10	UGP2	ADSS	EXO1	NA	NA	NA	NA	NA	NA	NA	NA	ZMYM4	UTS2	ITIH2	IL18	ZNF786	NISCH	GMPS	NA	NA	NA	NA	NA	NA	NA	NA	ENSCJAG00000004197	SLC19A3	OLFM3	PARP11	INSIG1	SMAD4	RNF125	NA	NA	NA	NA	NA	NA	NA	NA	NA	ENSCJAG00000043025
447	MTMR10	PHC2	CIPC	AREL1	ADAM22	HADHB	FAM161A	LYST	B3GALNT2	NA	NA	NA	NA	NA	NA	NA	NA	SFPQ	PRKCZ	ECHDC3	NCAM1	AGK	SFMBT1	GYG1	NA	NA	NA	NA	NA	NA	NA	NA	RNF220	B3GNT7	COL11A1	RAB39A	DPP6	TXNL1	GAREM1	NA	NA	NA	NA	NA	NA	NA	NA	NA	CLK1
448	TJP1	RNF19B	SIPA1L1	ABCD4	RUNDC3B	PDIA6	REL	PEAK3	CHAF1A	NA	NA	NA	NA	NA	NA	NA	NA	ZMYM1	GABRD	UPF2	CADM1	PARP12	ABHD6	PLSCR1	NA	NA	NA	NA	NA	NA	NA	NA	ENSCJAG00000045871	DIS3L2	NTNG1	CUL5	ACTR3B	FECH	RPRD1A	NA	NA	NA	NA	NA	NA	NA	NA	NA	FAM126B
449	ASB7	YARS	PLEKHD1	LIN52	SEMA3E	CMPK2	PPP1R21	RETN	UHRF1	NA	NA	NA	NA	NA	NA	NA	NA	ZSCAN20	AURKAIP1	PPP1R13B	ENSCJAG00000042607	COPG2	IL5RA	CHST2	NA	NA	NA	NA	NA	NA	NA	NA	ENSCJAG00000017658	EFHD1	VAV3	EXPH5	KMT2C	ZNF500	PIAS2	NA	NA	NA	NA	NA	NA	NA	NA	NA	ENSCJAG00000004505
450	ISG20	KPNA6	RAB15	ALDH6A1	CACNA2D1	EPHB3	ENSCJAG00000044422	MCEMP1	KDM4B	NA	NA	NA	NA	NA	NA	NA	NA	ZNF362	MKX	CDC42BPB	DDX6	TMEM209	LHFPL4	CEP63	NA	NA	NA	NA	NA	NA	NA	NA	SLC2A1	ILKAP	PALMD	CBL	ZNF282	USP7	DYM	NA	NA	NA	NA	NA	NA	NA	NA	NA	ALS2
451	ENSCJAG00000049985	KHDRBS1	RTN1	BBOF1	GNAI1	APOD	PPM1B	PRAM1	RFX2	NA	NA	NA	NA	NA	NA	NA	NA	PUM1	GPR158	TRAF3	SORL1	KLHDC10	NR2C2	TOPBP1	NA	NA	NA	NA	NA	NA	NA	NA	NFYC	ASB1	PLPPR5	PANX1	DENND2A	SMG1	MBD2	NA	NA	NA	NA	NA	NA	NA	NA	NA	CYP20A1
452	ENSCJAG00000048867	TRNAU1AP	ENSCJAG00000042622	SYNJ2BP	MAGI2	SENP5	SLC8A1	SLC44A2	ENSCJAG00000008397	NA	NA	NA	NA	NA	NA	NA	NA	SRSF4	C1QL3	RCOR1	UBASH3B	IRF5	ENSCJAG00000017430	BFSP2	NA	NA	NA	NA	NA	NA	NA	NA	PPT1	ATG4B	DPYD	CTSC	PLXNA4	CRYM	MALT1	NA	NA	NA	NA	NA	NA	NA	NA	NA	NDUFS1
453	ENSCJAG00000020444	STX12	ATL1	PIGH	CFTR	ENSCJAG00000051175	THUMPD2	ZNF700	OLFM2	NA	NA	NA	NA	NA	NA	NA	NA	MACO1	NMT2	TECPR2	MSANTD2	CALU	ENSCJAG00000049679	ENSCJAG00000013933	NA	NA	NA	NA	NA	NA	NA	NA	NDUFS5	ING5	ABCD3	PCF11	XIAP	XPO6	RELCH	NA	NA	NA	NA	NA	NA	NA	NA	NA	CREB1
454	TM6SF1	RPS6KA1	RPL36AL	ZBTB1	GALNT11	TOPAZ1	TMEM178A	ADGRE3	SPC24	NA	NA	NA	NA	NA	NA	NA	NA	RCAN3	ZMYND11	WDR20	MAML2	ENSCJAG00000017770	SNX4	ACPP	NA	NA	NA	NA	NA	NA	NA	NA	MAP7D1	TBX15	FNBP1L	PRCP	TSC22D3	C16orf58	ZNF407	NA	NA	NA	NA	NA	NA	NA	NA	NA	ENSCJAG00000010676
455	ENSCJAG00000015607	MAN1C1	ENSCJAG00000022603	PPM1A	ZNF777	CLEC3B	MAP4K3	ENSCJAG00000042753	ZNF441	NA	NA	NA	NA	NA	NA	NA	NA	NIPAL3	PFKP	EVL	MTMR2	RBM28	HEG1	CMTM6	NA	NA	NA	NA	NA	NA	NA	NA	TRAPPC3	CD58	DIPK1A	NARS2	ARMCX4	2008-03-01	TSHZ1	NA	NA	NA	NA	NA	NA	NA	NA	NA	BARD1
456	UGGT1	LDLRAP1	FKBP3	LRRC9	ENSCJAG00000042604	NBEAL2	PRKD3	TPM4	HSH2D	NA	NA	NA	NA	NA	NA	NA	NA	SRSF10	ATP5F1C	HHIPL1	SESN3	BEX5	PDIA5	STAC	NA	NA	NA	NA	NA	NA	NA	NA	PSMB2	DENND2C	EVI5	RNF169	CENPI	ADK	TXNL4A	NA	NA	NA	NA	NA	NA	NA	NA	NA	MREG
457	ENSCJAG00000042216	RSRP1	ARHGAP5	NAA30	CNTNAP2	KIF9	ALK	JAK3	C19orf44	NA	NA	NA	NA	NA	NA	NA	NA	ZBTB40	ENSCJAG00000044960	SYNE3	TMEM135	ENSCJAG00000008249	SLC15A2	CTDSPL	NA	NA	NA	NA	NA	NA	NA	NA	NCDN	ENSCJAG00000012448	LRRC8D	PAAF1	GNL3L	PSAP	ERCC4	NA	NA	NA	NA	NA	NA	NA	NA	NA	ENSCJAG00000048683
458	WDR33	HSPG2	COCH	TMEM260	EPHB6	ENSCJAG00000038444	ENSCJAG00000007433	ELL	FAM129C	NA	NA	NA	NA	NA	NA	NA	NA	USP48	KLC1	CLMN	GAB2	ENSCJAG00000022848	EAF2	2002-03-01	NA	NA	NA	NA	NA	NA	NA	NA	FNDC5	ENSCJAG00000041494	ENSCJAG00000038902	PGAP2	FGD1	TYSND1	IGSF6	NA	NA	NA	NA	NA	NA	NA	NA	NA	TMBIM1
459	MAP3K2	EIF4G3	NOVA1	KTN1	TMEM178B	UQCRC1	WDR35	GMIP	ENSCJAG00000045098	NA	NA	NA	NA	NA	NA	NA	NA	DDI2	CKB	TTC7B	P4HA3	IL2RG	IQCB1	PPP2R5A	NA	NA	NA	NA	NA	NA	NA	NA	PTP4A2	OLFML3	ODF2L	CAVIN3	FAM120C	TET1	EARS2	NA	NA	NA	NA	NA	NA	NA	NA	NA	PLCD4
460	STAT1	TMCO4	SLC22A17	TOGARAM1	PLXNA4	CCDC36	FAM49A	ENSCJAG00000043207	ZNF43	NA	NA	NA	NA	NA	NA	NA	NA	VPS13D	ANKRD9	FOXN3	FAM168A	ENSCJAG00000012525	ZBTB20	TMEM63A	NA	NA	NA	NA	NA	NA	NA	NA	FABP3	PHTF1	DDAH1	ENSCJAG00000041898	HUWE1	HERC4	ENSCJAG00000046520	NA	NA	NA	NA	NA	NA	NA	NA	NA	BCS1L
461	GLS	CAPZB	PSMB5	CEBPE	CADPS2	C3orf18	TAF1B	ENSCJAG00000041356	ENSCJAG00000011995	NA	NA	NA	NA	NA	NA	NA	NA	TNFRSF1B	HSP90AA1	ENSCJAG00000041769	FCHSD2	YIPF6	IMPG2	LBR	NA	NA	NA	NA	NA	NA	NA	NA	SDC3	CAPZA1	SAMD13	TAF10	DGKK	JMJD1C	MVP	NA	NA	NA	NA	NA	NA	NA	NA	NA	MOGAT1
462	ITGA4	ARHGEF10L	SALL2	KATNBL1	KCND2	TNNC1	ADAM17	NCR1	ENSCJAG00000036927	NA	NA	NA	NA	NA	NA	NA	NA	CUL2	IFI27L2	SLIRP	PPFIBP2	GNL3L	EIF3E	INAVA	NA	NA	NA	NA	NA	NA	NA	NA	YTHDF2	ST7L	AK5	AKIP1	OTUD5	MINPP1	ITGAM	NA	NA	NA	NA	NA	NA	NA	NA	NA	ARMC9
463	ENSCJAG00000047313	PADI2	SCG5	SPINT1	ENOX2	ENSCJAG00000007179	ENSCJAG00000047377	FCAR	VSTM1	NA	NA	NA	NA	NA	NA	NA	NA	EPC1	DDX24	VIPAS39	SWAP70	IQSEC2	OPLAH	ENSCJAG00000050749	NA	NA	NA	NA	NA	NA	NA	NA	ATP5IF1	GNAI3	SLC44A5	COPB1	ZNF41	PANK1	CSGALNACT2	NA	NA	NA	NA	NA	NA	NA	NA	NA	B3GNT7
464	PRKRA	SDHB	SRP14	CHP1	LRCH2	CACNA1D	PIK3CA	LAIR1	ENSCJAG00000041399	NA	NA	NA	NA	NA	NA	NA	NA	WAC	MOAP1	TMED8	LGR4	KDM5C	LY96	PTPN7	NA	NA	NA	NA	NA	NA	NA	NA	NUDC	SYPL2	ERICH3	ABCC8	SLC9A7	HECTD2	WAPL	NA	NA	NA	NA	NA	NA	NA	NA	NA	CHRND
465	AGPS	CROCC	ITPKA	LEO1	TBC1D8B	C3orf67	GNB4	NLRP12	ENSCJAG00000042289	NA	NA	NA	NA	NA	NA	NA	NA	YME1L1	ENSCJAG00000018067	ANGEL1	LDLRAD3	MAOA	ZFHX4	ENSCJAG00000048865	NA	NA	NA	NA	NA	NA	NA	NA	ZNF593	BCAR3	NEGR1	UEVLD	RPGR	TNKS2	ENSCJAG00000050666	NA	NA	NA	NA	NA	NA	NA	NA	NA	ATG16L1
466	WIPF1	NECAP2	TYRO3	SPPL2A	PLP1	SNTN	MCF2L2	CD33	SLC7A9	NA	NA	NA	NA	NA	NA	NA	NA	ABI1	ENSCJAG00000042125	VASH1	PRDM11	SYTL5	RIPK2	ENSCJAG00000018314	NA	NA	NA	NA	NA	NA	NA	NA	ENSCJAG00000009462	TMED5	LRRC7	ENSCJAG00000043097	ENSCJAG00000004909	BTAF1	ZMIZ1	NA	NA	NA	NA	NA	NA	NA	NA	NA	ILKAP
467	OLA1	SZRD1	ARPP19	GABPB1	PCDH19	SLC6A1	MAGEF1	KLK5	WDR62	NA	NA	NA	NA	NA	NA	NA	NA	PIP4K2A	AHSA1	ABCD4	ACP2	ENSCJAG00000004867	ENSCJAG00000000205	CD46	NA	NA	NA	NA	NA	NA	NA	NA	ENSCJAG00000041162	MTF2	GADD45A	ATG13	ENSCJAG00000022320	MORN4	SLC25A16	NA	NA	NA	NA	NA	NA	NA	NA	NA	HDAC4
468	SP3	ARHGEF19	TMOD2	CEP152	ZNF711	TAMM41	VPS8	CD22	KPTN	NA	NA	NA	NA	NA	NA	NA	NA	SPAG6	CIPC	SRSF5	CTNND1	ENSCJAG00000023313	DPY19L4	DESI2	NA	NA	NA	NA	NA	NA	NA	NA	RPL11	SH3GLB1	RAVER2	CKAP5	SHROOM2	R3HCC1L	REEP3	NA	NA	NA	NA	NA	NA	NA	NA	NA	ING5
469	MAP3K20	CLCNKB	LYSMD2	SPATA5L1	BRWD3	TRH	C3orf70	SPINT2	CCDC114	NA	NA	NA	NA	NA	NA	NA	NA	DNAJC1	NPC2	ARG2	INCENP	TLR8	INTS8	ADSS	NA	NA	NA	NA	NA	NA	NA	NA	LUZP1	SYDE2	ALG6	CELF1	DHRSX	FBXW4	CCDC6	NA	NA	NA	NA	NA	NA	NA	NA	NA	TBX15
470	METAP1D	SPEN	GATM	TUBGCP4	ENSCJAG00000004192	COPG1	CCDC50	GMFG	CD37	NA	NA	NA	NA	NA	NA	NA	NA	MLLT10	PLEKHD1	ENSCJAG00000050819	HRASLS2	MSL3	ENSCJAG00000014407	LYST	NA	NA	NA	NA	NA	NA	NA	NA	ENSCJAG00000046126	MIGA1	DOCK7	MTCH2	ARHGEF10	NHLRC2	IPMK	NA	NA	NA	NA	NA	NA	NA	NA	NA	WDR3
471	DCAF17	PLEKHM2	ENSCJAG00000022189	ENSCJAG00000045036	ERCC6L	ENSCJAG00000017529	HRASLS	ENSCJAG00000037018	HMGN1	NA	NA	NA	NA	NA	NA	NA	NA	TMEM236	RAB15	SAMD4A	PACS1	MCPH1	ST18	PEAK3	NA	NA	NA	NA	NA	NA	NA	NA	SH2D5	SERBP1	NFIA	CTNND1	MCPH1	TIAL1	PTEN	NA	NA	NA	NA	NA	NA	NA	NA	NA	CD58
472	TLK1	MTHFR	ENSCJAG00000002677	UBE2Q2	ENSCJAG00000012525	DTX3L	DLG1	ARHGEF1	MIS18A	NA	NA	NA	NA	NA	NA	NA	NA	MINDY3	RTN1	KLHDC2	KMT5B	ENSCJAG00000014551	KCNAB1	RETN	NA	NA	NA	NA	NA	NA	NA	NA	PINK1	ITGB3BP	CYP2J2	DAGLA	PINX1	ZRANB1	RNLS	NA	NA	NA	NA	NA	NA	NA	NA	NA	ENSCJAG00000012448
473	GORASP2	RBP7	MAP1A	TBC1D2B	IQSEC2	SLC35A5	FAM198A	ENSCJAG00000012987	RGS18	NA	NA	NA	NA	NA	NA	NA	NA	DCLRE1C	ENSCJAG00000042622	PNN	PPFIA1	POLR3D	PLCH1	MCEMP1	NA	NA	NA	NA	NA	NA	NA	NA	CAMK2N1	TCEANC2	DAB1	TMEM258	FZD3	C10orf143	TM9SF3	NA	NA	NA	NA	NA	NA	NA	NA	NA	PHTF1
474	UBR3	PIK3CD	LINGO1	ANXA2	CCDC120	ENSCJAG00000015549	CHDH	CEACAM8	NUF2	NA	NA	NA	NA	NA	NA	NA	NA	GDI2	ATL1	PRKD1	KCNQ1	MICU3	ERICH6	PRAM1	NA	NA	NA	NA	NA	NA	NA	NA	ENSCJAG00000040582	ZYG11B	PRKAA2	FADS2	ZNF395	ENSCJAG00000041216	ENSCJAG00000016514	NA	NA	NA	NA	NA	NA	NA	NA	NA	CAPZA1
475	TTC21B	SLC25A33	RCN2	LACTB	ENSCJAG00000039851	NOV	RYBP	PLAUR	CENPL	NA	NA	NA	NA	NA	NA	NA	NA	RBM17	RPL36AL	PPP1R3E	LSP1	TRMT9B	ACAD11	SLC44A2	NA	NA	NA	NA	NA	NA	NA	NA	CAPZB	ENSCJAG00000021582	ENSCJAG00000015880	UBXN1	RHOBTB2	TMEM131	HPSE2	NA	NA	NA	NA	NA	NA	NA	NA	NA	ST7L
476	COBLL1	GPR157	PSMA4	CIAO2A	NDP	ENPP2	ITPR1	PGLYRP1	RALGPS2	NA	NA	NA	NA	NA	NA	NA	NA	PFKFB3	ENSCJAG00000039096	ENSCJAG00000008389	ENSCJAG00000050165	LONRF1	ANKRD28	RAB3D	NA	NA	NA	NA	NA	NA	NA	NA	ATP13A2	NSUN4	ACOT11	GPR137	PPP3CC	ENSCJAG00000001153	OGA	NA	NA	NA	NA	NA	NA	NA	NA	NA	GNAI3
477	PSMD14	SLC2A5	FAM81A	DIS3L	DMD	TBC1D31	ARL8B	ERG	IQGAP3	NA	NA	NA	NA	NA	NA	NA	NA	CELF2	ENSCJAG00000022603	RBM23	ELMO1	GTF2E2	RFTN1	ZNF700	NA	NA	NA	NA	NA	NA	NA	NA	ENSCJAG00000008310	NASP	ENSCJAG00000049043	ESRRA	SARAF	RMND5A	GBF1	NA	NA	NA	NA	NA	NA	NA	NA	NA	SYPL2
478	ENSCJAG00000014861	KCNAB2	BNIP2	CLN6	IL1RAPL1	LY6E	SRGAP3	RUNX1	ANP32E	NA	NA	NA	NA	NA	NA	NA	NA	USP6NL	FKBP3	MMP14	IKZF1	LETM2	NGLY1	ADGRE3	NA	NA	NA	NA	NA	NA	NA	NA	ENSCJAG00000046788	IPO13	FAF1	ENSCJAG00000018026	ADGRA2	KDM3A	WBP1L	NA	NA	NA	NA	NA	NA	NA	NA	NA	DNTTIP2
479	CD302	CEP104	HACD3	BBS4	PPEF1	ENSCJAG00000021419	EEFSEC	IL10RB	CDT1	NA	NA	NA	NA	NA	NA	NA	NA	MARK3	ARHGAP5	ARHGEF40	ENSCJAG00000008406	IKBKB	OSBPL10	ENSCJAG00000042753	NA	NA	NA	NA	NA	NA	NA	NA	EFHD2	ST3GAL3	ELAVL4	SAC3D1	PLPP5	PTCD3	VTI1A	NA	NA	NA	NA	NA	NA	NA	NA	NA	BCAR3
480	2007-03-01	SKI	FEM1B	UNC119B	GPM6B	CYC1	PLXNA1	ENSCJAG00000000059	CENPN	NA	NA	NA	NA	NA	NA	NA	NA	CCNK	NOVA1	OSGEP	KLHL7	ESCO1	CMTM8	TPM4	NA	NA	NA	NA	NA	NA	NA	NA	PRDM2	YBX1	AGBL4	FIBP	LETM2	TCF7L1	PDZD8	NA	NA	NA	NA	NA	NA	NA	NA	NA	MTF2
481	CYTIP	GNB1	LRRC49	ANAPC5	DLGAP2	ENSCJAG00000022467	ALDH1L1	PAXBP1	RRAD	NA	NA	NA	NA	NA	NA	NA	NA	PAPOLA	CPNE6	TEP1	FAM126A	TPGS2	GLB1	JAK3	NA	NA	NA	NA	NA	NA	NA	NA	MFN2	HIVEP3	MAST2	CST6	FGFR1	GCFC2	EIF3A	NA	NA	NA	NA	NA	NA	NA	NA	NA	KYAT3
482	PRPF40A	MIB2	SEMA7A	CLIP1	ARHGEF10	VPS28	ITGB5	GBE1	SHCBP1	NA	NA	NA	NA	NA	NA	NA	NA	PPP4R4	SLC22A17	TTC5	MACC1	ENSCJAG00000023333	OXSR1	GMIP	NA	NA	NA	NA	NA	NA	NA	NA	CLSTN1	SCMH1	FOXJ3	MRPL11	SLC20A2	TIA1	WDR11	NA	NA	NA	NA	NA	NA	NA	NA	NA	SH3GLB1
483	STAM2	SUV39H2	ENSCJAG00000015613	ENSCJAG00000038694	CSMD1	CYHR1	SEC22A	EDEM3	HMGB2	NA	NA	NA	NA	NA	NA	NA	NA	BTBD7	ENSCJAG00000007960	ENSCJAG00000039087	ENSCJAG00000001161	SMAD2	HHATL	ENSCJAG00000043207	NA	NA	NA	NA	NA	NA	NA	NA	ENSCJAG00000000319	ZFP69	GRIK3	NDUFV1	CHRNB3	ENSCJAG00000019232	ATE1	NA	NA	NA	NA	NA	NA	NA	NA	NA	ZNHIT6
484	RBM43	CAMK1D	SCAMP5	VPS37B	MCPH1	LRRC14	DIRC2	NCF2	CEP44	NA	NA	NA	NA	NA	NA	NA	NA	GOLGA5	PSMB5	MEIS2	HDAC9	CTIF	ENSCJAG00000015904	ENSCJAG00000041356	NA	NA	NA	NA	NA	NA	NA	NA	ENSCJAG00000044951	RHBDL2	ZMYM4	MRPL21	HGSNAT	RAB1A	EEF1AKMT2	NA	NA	NA	NA	NA	NA	NA	NA	NA	SYDE2
485	EPC2	ANKRD16	ENSCJAG00000001174	ABCB9	DEFB1	C8orf34	PARP14	RGSL1	NEIL3	NA	NA	NA	NA	NA	NA	NA	NA	CPSF2	MRPL52	EIF2AK4	MTERF1	C18orf54	NUP133	NCR1	NA	NA	NA	NA	NA	NA	NA	NA	ENSCJAG00000045896	INPP5B	EYA3	IFITM10	SPIRE1	PAPOLG	STARD7	NA	NA	NA	NA	NA	NA	NA	NA	NA	MIGA1
486	MBD5	IL2RA	ENSCJAG00000042740	ENSCJAG00000034075	MICU3	CA8	FSTL1	MR1	CENPU	NA	NA	NA	NA	NA	NA	NA	NA	TRIP11	DAD1	IVD	PHTF2	ZCCHC2	ENAH	FCAR	NA	NA	NA	NA	NA	NA	NA	NA	TPRG1L	MTF1	ASAP3	DPY19L2	ANKRD62	FANCL	ENSCJAG00000008156	NA	NA	NA	NA	NA	NA	NA	NA	NA	SERBP1
487	ORC4	SFMBT2	CABP1	SFSWAP	SGCZ	ENSCJAG00000022921	BTLA	SELL	ZNF449	NA	NA	NA	NA	NA	NA	NA	NA	PPP4R3A	SALL2	CCDC32	NAPEPLD	CDH7	IPO9	LAIR1	NA	NA	NA	NA	NA	NA	NA	NA	ENSCJAG00000002454	THRAP3	PDPN	ANLN	RAB31	SPTBN1	ZC3H8	NA	NA	NA	NA	NA	NA	NA	NA	NA	IL12RB2
488	ZEB2	ITIH2	RNF34	RAB35	GOLGA7	ENSCJAG00000016631	ENSCJAG00000049931	SCYL3	CCNF	NA	NA	NA	NA	NA	NA	NA	NA	RPS6KA5	SCG5	RMDN3	ENSCJAG00000051098	ZNF236	ATP2B4	VSTM1	NA	NA	NA	NA	NA	NA	NA	NA	GABRD	TMEM54	CORT	POU6F2	L3MBTL4	ASB3	TMEM87B	NA	NA	NA	NA	NA	NA	NA	NA	NA	MIER1
489	GTDC1	ECHDC3	ENSCJAG00000043767	TCTN1	CHRNA6	SEC62	ST3GAL6	SUCO	FANCA	NA	NA	NA	NA	NA	NA	NA	NA	GALC	SRP14	DNAJC17	CDHR3	PDXDC1	SNRPE	NLRP12	NA	NA	NA	NA	NA	NA	NA	NA	GNB1	S100PBP	AJAP1	GLI3	CABLES1	FOXN2	ENSCJAG00000022035	NA	NA	NA	NA	NA	NA	NA	NA	NA	TCEANC2
490	ARHGAP15	UPF2	ENSCJAG00000048706	MYO1H	CEP76	MECOM	TFG	FASLG	POLE	NA	NA	NA	NA	NA	NA	NA	NA	GPATCH2L	TYRO3	ENSCJAG00000020770	SLC26A4	ERCC4	CNTN2	KLK5	NA	NA	NA	NA	NA	NA	NA	NA	VWA1	ZBTB8OS	PARD3	MRPL32	HRH4	FBXO11	ELMOD3	NA	NA	NA	NA	NA	NA	NA	NA	NA	ECHDC2
491	DARS	PPP1R13B	ENSCJAG00000003927	POLR3B	GNAL	P2RY13	SENP7	ARHGAP30	ENSCJAG00000042395	NA	NA	NA	NA	NA	NA	NA	NA	TTLL5	ENSCJAG00000036990	EHD4	DOCK4	GSPT1	DSTYK	CD22	NA	NA	NA	NA	NA	NA	NA	NA	AURKAIP1	ZBTB8A	ARHGAP12	URGCP	DTNA	MSH6	KCMF1	NA	NA	NA	NA	NA	NA	NA	NA	NA	ZFYVE9
492	RAB3GAP1	TRAF3	ENSCJAG00000043105	GLT8D2	DLGAP1	TRPC1	BOC	AIM2	ENSCJAG00000011925	NA	NA	NA	NA	NA	NA	NA	NA	BATF	ARPP19	PIGB	IFRD1	TXNDC11	CR2	ENSCJAG00000037018	NA	NA	NA	NA	NA	NA	NA	NA	ITGB1	HDAC1	ZNF438	ZPBP	ZNF397	SRBD1	ENSCJAG00000019436	NA	NA	NA	NA	NA	NA	NA	NA	NA	ZYG11B
493	CCNT2	TECPR2	WSB2	ENSCJAG00000002141	IMPACT	GK5	CCDC80	SEMA4A	ENSCJAG00000045961	NA	NA	NA	NA	NA	NA	NA	NA	LIN52	TMOD2	GNB5	TFEC	SMG1	HSD11B1	ARHGEF1	NA	NA	NA	NA	NA	NA	NA	NA	WAC	TXLNA	SVIL	SEC61G	RNF165	CAMKMT	AAK1	NA	NA	NA	NA	NA	NA	NA	NA	NA	NRDC
494	TMEM163	SLC25A29	RPH3A	IKBIP	CHST9	CLSTN2	ENSCJAG00000031235	DCST1	NA	NA	NA	NA	NA	NA	NA	NA	NA	NUMB	LYSMD2	SPATA5L1	CTTNBP2	GDE1	ZNF496	ENSCJAG00000012987	NA	NA	NA	NA	NA	NA	NA	NA	PIP4K2A	ADGRB2	BAMBI	MINDY4	CTIF	PPM1B	NFU1	NA	NA	NA	NA	NA	NA	NA	NA	NA	IPP
495	ACTR3	EVL	PTPN11	LUM	CDH2	COPB2	RNF19A	S100A8	NA	NA	NA	NA	NA	NA	NA	NA	NA	PSEN1	ENSCJAG00000046272	DUOX1	LMBR1	DCTN5	ZNF124	CEACAM8	NA	NA	NA	NA	NA	NA	NA	NA	C1QL3	COL16A1	MPP7	CCDC126	DSEL	HNRNPLL	REL	NA	NA	NA	NA	NA	NA	NA	NA	NA	NASP
496	CLASP1	SYNE3	ATP2A2	LIN7A	GAREM1	UBA5	OXR1	S100A12	NA	NA	NA	NA	NA	NA	NA	NA	NA	ENSCJAG00000014441	ENSCJAG00000022189	PDIA3	PRKAG2	NSMCE1	SNAP47	PLAUR	NA	NA	NA	NA	NA	NA	NA	NA	NMT2	DNAJC8	MYO3A	ENSCJAG00000003626	ZADH2	ENSCJAG00000003208	EFEMP1	NA	NA	NA	NA	NA	NA	NA	NA	NA	TESK2
497	ANKRD44	CLMN	C12orf76	RAB21	NOL4	ENSCJAG00000043224	RSPO2	S100A9	NA	NA	NA	NA	NA	NA	NA	NA	NA	PCNX1	SERF2	TP53BP1	RHEB	GTF3C1	CNST	PGLYRP1	NA	NA	NA	NA	NA	NA	NA	NA	ZMYND11	SMPDL3B	GPR158	RAPGEF5	ZNF236	ITSN2	LRPPRC	NA	NA	NA	NA	NA	NA	NA	NA	NA	SLC6A9
498	SF3B1	OTUB2	CKAP4	CPSF6	ENSCJAG00000023333	RARB	EXT1	HIST2H2AC	NA	NA	NA	NA	NA	NA	NA	NA	NA	DCAF5	ENSCJAG00000002677	CAPN3	NUB1	ATXN2L	ARID4B	ERG	NA	NA	NA	NA	NA	NA	NA	NA	PFKP	STX12	ENKUR	ANKMY2	ABAT	ENSCJAG00000007757	DHX57	NA	NA	NA	NA	NA	NA	NA	NA	NA	CCDC24
499	KCTD18	KCNK13	NUAK1	ENSCJAG00000020827	ZNF532	ENSCJAG00000035186	SAMD12	CRISPLD2	NA	NA	NA	NA	NA	NA	NA	NA	NA	RAD51B	MAP1A	UBE2Q2	SMARCD3	ENSCJAG00000035906	TARBP1	IL10RB	NA	NA	NA	NA	NA	NA	NA	NA	ASB13	WASF2	ARHGAP21	CASD1	ABCC1	ATAD2B	HEATR5B	NA	NA	NA	NA	NA	NA	NA	NA	NA	YBX1
500	ENSCJAG00000004505	SLIRP	SLC25A3	SLC11A2	CDH7	CRTAP	DEPTOR	KCNG4	NA	NA	NA	NA	NA	NA	NA	NA	NA	GPHN	LINGO1	HYKK	GSTK1	FBRS	AES	ENSCJAG00000000059	NA	NA	NA	NA	NA	NA	NA	NA	GDI2	DHDDS	KIAA1217	CYP51A1	SNX29	RNASEH1	BIRC6	NA	NA	NA	NA	NA	NA	NA	NA	NA	CTPS1
501	CASP8	TMED8	NDUFA12	EIF4B	CDH19	UBP1	TMEM65	TMEM231	NA	NA	NA	NA	NA	NA	NA	NA	NA	PLEKHG3	RCN2	CHRNB4	CLEC5A	KAT8	ENSCJAG00000008391	PAXBP1	NA	NA	NA	NA	NA	NA	NA	NA	GATA3	MTFR1L	MLLT10	AKAP9	CLEC16A	ENSCJAG00000005148	SPAST	NA	NA	NA	NA	NA	NA	NA	NA	NA	ZFP69
502	NOP58	ANGEL1	ENSCJAG00000019761	NFE2	MBP	CX3CR1	KCNQ3	ZNRF1	NA	NA	NA	NA	NA	NA	NA	NA	NA	ZBTB25	PSMA4	ENSCJAG00000049574	KIAA1147	MAPK8	HNRNPM	EDEM3	NA	NA	NA	NA	NA	NA	NA	NA	ENSCJAG00000044960	RCAN3	NEBL	ENSCJAG00000051098	XYLT1	ENSCJAG00000021241	LCLAT1	NA	NA	NA	NA	NA	NA	NA	NA	NA	ZFP69B
503	FAM117B	VASH1	ATP2B1	MMP19	RBFOX1	ENSCJAG00000017884	TMEM71	RFWD3	NA	NA	NA	NA	NA	NA	NA	NA	NA	PPP2R5E	FAM81A	ENSCJAG00000050580	TBXAS1	WAPL	CLEC17A	NCF2	NA	NA	NA	NA	NA	NA	NA	NA	KLC1	SRSF10	ARL5B	RINT1	SYT17	ABCC5	CLIP4	NA	NA	NA	NA	NA	NA	NA	NA	NA	INPP5B
504	CARF	JDP2	SYT1	CS	GRIN2A	RPL35A	FAM135B	CBFB	NA	NA	NA	NA	NA	NA	NA	NA	NA	PCNX4	BNIP2	ENSCJAG00000050321	CREB3L2	POLR3A	SLC35E1	RGSL1	NA	NA	NA	NA	NA	NA	NA	NA	BAG5	ID3	CACNB2	DLD	VPS35L	ATP13A3	BABAM2	NA	NA	NA	NA	NA	NA	NA	NA	NA	MTF1
505	NBEAL1	SRSF5	KCNC2	RBMS2	ERCC4	IARS2	NRBP2	CNGB1	NA	NA	NA	NA	NA	NA	NA	NA	NA	JKAMP	HACD3	ADAM10	DGKI	ZSWIM8	NR2F6	MR1	NA	NA	NA	NA	NA	NA	NA	NA	CKB	C1QA	TRDMT1	PNPLA8	ENSCJAG00000009116	ANO10	EIF2B4	NA	NA	NA	NA	NA	NA	NA	NA	NA	THRAP3
506	PLEKHM3	ZFP36L1	ENSCJAG00000031252	NEMP1	ENSCJAG00000008375	DEGS1	PKIA	ADGRG3	NA	NA	NA	NA	NA	NA	NA	NA	NA	ARID4A	FEM1B	CCNB2	ENSCJAG00000012231	ENSCJAG00000001720	UPF1	MPZL1	NA	NA	NA	NA	NA	NA	NA	NA	ANKRD9	HSPG2	FAM171A1	ENSCJAG00000016922	EEF2K	SETD2	TRIM54	NA	NA	NA	NA	NA	NA	NA	NA	NA	YARS
507	XRCC5	ARG2	TRHDE	STAT6	LITAF	AGT	ENSCJAG00000048835	LPCAT2	NA	NA	NA	NA	NA	NA	NA	NA	NA	AP5M1	RPLP1	MYO1E	AASS	ANAPC16	ZNF416	SELL	NA	NA	NA	NA	NA	NA	NA	NA	HSP90AA1	NBL1	ENSCJAG00000009432	WDR60	NFATC2IP	BSN	KIF3C	NA	NA	NA	NA	NA	NA	NA	NA	NA	HDAC1
508	CUL3	ENSCJAG00000019178	KCNMB4	ENSCJAG00000049007	ENSCJAG00000015952	CHIT1	TP53INP1	PHKB	NA	NA	NA	NA	NA	NA	NA	NA	NA	PELI2	LRRC49	ENSCJAG00000020441	XIAP	ASCC1	SHISA7	SUCO	NA	NA	NA	NA	NA	NA	NA	NA	DYNC1H1	PADI4	BEND7	RBM33	ZNF689	RBM5	NCOA1	NA	NA	NA	NA	NA	NA	NA	NA	NA	KPNA6
509	MFF	SAMD4A	ENSCJAG00000036604	MARS	GPRC5B	BTG2	CHD7	STOX2	NA	NA	NA	NA	NA	NA	NA	NA	NA	GCH1	SEMA7A	LACTB	LONRF3	SUPV3L1	JOSD2	FASLG	NA	NA	NA	NA	NA	NA	NA	NA	IFI27L2	CROCC	CAMK1D	GALNT11	BCL7C	DCAF1	PUM2	NA	NA	NA	NA	NA	NA	NA	NA	NA	ADGRB2
510	AGFG1	KLHDC2	CACNB3	GNS	HS3ST2	MRPL55	TBL1XR1	STK26	NA	NA	NA	NA	NA	NA	NA	NA	NA	ERO1A	ENSCJAG00000015613	TRIP4	IL13RA1	DDX21	MYH14	AIM2	NA	NA	NA	NA	NA	NA	NA	NA	DDX24	SPATA21	ADARB2	RARRES2	VSTM4	SFMBT1	WDR35	NA	NA	NA	NA	NA	NA	NA	NA	NA	MECR
511	TRIP12	PNN	RND1	LEMD3	FBRS	ZBTB18	NCEH1	ENSCJAG00000015476	NA	NA	NA	NA	NA	NA	NA	NA	NA	GPR137C	SCAMP5	PARP16	AMOT	TET1	ZNF568	SEMA4A	NA	NA	NA	NA	NA	NA	NA	NA	MOAP1	FBXO42	ENSCJAG00000049423	ZNF862	ARHGAP22	DCP1A	MYCN	NA	NA	NA	NA	NA	NA	NA	NA	NA	SRSF4
512	SP140	PPP1R3E	ENSCJAG00000045738	NUP107	ZNF668	TIMM13	TNFSF10	FLNA	NA	NA	NA	NA	NA	NA	NA	NA	NA	PRPF39	RPLP0	SNAPC5	TMEM164	RUFY2	ZFP30	DCST1	NA	NA	NA	NA	NA	NA	NA	NA	ENSCJAG00000018067	EPHA2	SFMBT2	ZNF746	GRID1	DENND6A	PIK3CA	NA	NA	NA	NA	NA	NA	NA	NA	NA	SMPDL3B
513	ENSCJAG00000013324	ACIN1	ENSCJAG00000020894	BHLHE41	AHSP	PLIN4	WDR49	LSS	NA	NA	NA	NA	NA	NA	NA	NA	NA	KLHL28	ENSCJAG00000001174	SMAD6	ACSL4	HNRNPH3	SIRT2	S100A8	NA	NA	NA	NA	NA	NA	NA	NA	ENSCJAG00000042125	CASP9	CELF2	GSTK1	ENSCJAG00000045038	SLMAP	ATP11B	NA	NA	NA	NA	NA	NA	NA	NA	NA	STX12
514	PSMD1	RBM23	FAIM2	TM7SF3	RASSF4	SAFB	MED12L	ITGB2	NA	NA	NA	NA	NA	NA	NA	NA	NA	TRAPPC6B	ENSCJAG00000042740	SMAD3	BTK	SIRT1	PLEKHG2	S100A12	NA	NA	NA	NA	NA	NA	NA	NA	ZC3H14	DISP3	MOK	COPG2	ZCCHC24	EIF4E3	VPS8	NA	NA	NA	NA	NA	NA	NA	NA	NA	WASF2
515	COPS7B	MMP14	GRASP	MRPS35	BMPR1A	ENSCJAG00000017072	RNF13	ENSCJAG00000046264	NA	NA	NA	NA	NA	NA	NA	NA	NA	MIPOL1	CABP1	ITGA11	CHM	REEP3	POU2F2	S100A9	NA	NA	NA	NA	NA	NA	NA	NA	AHSA1	SLC25A33	PPP4R4	SND1	CAMK2G	TMCC1	TBCCD1	NA	NA	NA	NA	NA	NA	NA	NA	NA	DHDDS
516	ATG16L1	METTL3	TARBP2	GXYLT1	NRG3	C3	HPS3	PNPLA2	NA	NA	NA	NA	NA	NA	NA	NA	NA	RALGAPA1	RNF34	GLCE	HDX	MINPP1	TMEM143	CRISPLD2	NA	NA	NA	NA	NA	NA	NA	NA	FOS	ENSCJAG00000000157	UNC79	ZNF800	P4HA1	IFT122	OPA1	NA	NA	NA	NA	NA	NA	NA	NA	NA	SLC30A2
517	NOTCH2	ARHGEF40	ENSCJAG00000040329	PZP	ENSCJAG00000043070	ELAVL1	SLC9A9	ENSCJAG00000042627	NA	NA	NA	NA	NA	NA	NA	NA	NA	ENSCJAG00000006750	CCDC92	NPTN	ATRX	ATAD1	PSMG1	KCNG4	NA	NA	NA	NA	NA	NA	NA	NA	TMED10	MIB2	RPS6KA5	RAB33A	SGPL1	ARHGEF3	LSG1	NA	NA	NA	NA	NA	NA	NA	NA	NA	RSRP1
518	GDAP2	OSGEP	ATP5F1B	CLEC4E	DLG5	RPS28	XRN1	ENSCJAG00000040534	NA	NA	NA	NA	NA	NA	NA	NA	NA	SPTSSA	ENSCJAG00000043767	CD276	CHIC1	BTAF1	VPS26C	TMEM231	NA	NA	NA	NA	NA	NA	NA	NA	NPC2	ENSCJAG00000039231	TDP1	ENSCJAG00000045207	HK1	OSBPL11	SACM1L	NA	NA	NA	NA	NA	NA	NA	NA	NA	RCAN3
519	CD58	TEP1	KIF5A	PTPN6	NUDT13	ENSCJAG00000039530	PXYLP1	NA	NA	NA	NA	NA	NA	NA	NA	NA	NA	NUBPL	ENSCJAG00000003927	PML	ENSCJAG00000004217	NOC3L	GART	ZNRF1	NA	NA	NA	NA	NA	NA	NA	NA	TTC9	CCNL2	FOXN3	TMEM255A	ENSCJAG00000051184	UMPS	PLXNB1	NA	NA	NA	NA	NA	NA	NA	NA	NA	SRSF10
520	TRIM33	TTC5	ARHGEF25	PARP11	ASCC1	KRI1	PIK3CB	NA	NA	NA	NA	NA	NA	NA	NA	NA	NA	HEATR5A	ENSCJAG00000043105	PPCDC	OPHN1	CHUK	C21orf91	ENSCJAG00000014457	NA	NA	NA	NA	NA	NA	NA	NA	PLEKHD1	CREM	KCNK10	IL13RA1	CPEB3	CCDC14	SLC25A20	NA	NA	NA	NA	NA	NA	NA	NA	NA	EPHB2
521	RSBN1	ENSCJAG00000039087	AGAP2	KDM5A	SLC29A3	ENSCJAG00000005297	NCK1	NA	NA	NA	NA	NA	NA	NA	NA	NA	NA	HECTD1	WSB2	PTPN9	MSN	FAM160B1	CRYBG3	RFWD3	NA	NA	NA	NA	NA	NA	NA	NA	ZFP36L1	CUL2	GALC	WDR44	EXOC6	SEC22A	RBM6	NA	NA	NA	NA	NA	NA	NA	NA	NA	ZBTB40
522	LRIG2	SPRED1	FAM19A2	ENSCJAG00000021660	UNC5B	ENSCJAG00000048488	RYK	NA	NA	NA	NA	NA	NA	NA	NA	NA	NA	STRN3	RPH3A	ENSCJAG00000001183	ZC4H2	GRK5	RIOX2	SNTB2	NA	NA	NA	NA	NA	NA	NA	NA	MAX	ENSCJAG00000039548	NRXN3	IL1RAPL2	CRTAC1	PARP14	SUCLG2	NA	NA	NA	NA	NA	NA	NA	NA	NA	HSPG2
523	RAP1A	IVD	ENSCJAG00000004315	ERP27	SUPV3L1	ASNA1	ATP2C1	NA	NA	NA	NA	NA	NA	NA	NA	NA	NA	TPPP2	PTPN11	P2RX4	TRO	WDR11	SMG7	CBFB	NA	NA	NA	NA	NA	NA	NA	NA	RAB15	ENSCJAG00000004695	TMEM63C	BEX5	COX15	GRAMD1C	PPP4R2	NA	NA	NA	NA	NA	NA	NA	NA	NA	PADI4
524	CEPT1	CCDC32	ENSCJAG00000047275	PTPRO	CTNNA3	ASF1B	SH3BP5	NA	NA	NA	NA	NA	NA	NA	NA	NA	NA	ENSCJAG00000021101	ATP2A2	CAMKK2	OTUD5	CPXM2	CREG1	ENSCJAG00000034991	NA	NA	NA	NA	NA	NA	NA	NA	ENSCJAG00000019178	NSUN6	TTLL5	HDX	BTRC	TBC1D23	ENSCJAG00000015479	NA	NA	NA	NA	NA	NA	NA	NA	NA	SPATA21
525	DRAM2	RMDN3	CMAS	DYNC2H1	LRRTM3	DDX39A	PLCL2	NA	NA	NA	NA	NA	NA	NA	NA	NA	NA	AQR	C12orf76	KDM2B	ENSCJAG00000011965	CTBP2	FCRLA	CNGB1	NA	NA	NA	NA	NA	NA	NA	NA	ACTR10	STAM	YLPM1	ENSCJAG00000022848	SHTN1	ENSCJAG00000031235	RAF1	NA	NA	NA	NA	NA	NA	NA	NA	NA	FBXO42
526	STXBP3	DNAJC17	SOX5	KDELC2	ANK3	SLC1A6	TBC1D5	NA	NA	NA	NA	NA	NA	NA	NA	NA	NA	RASGRP1	CKAP4	ORAI1	USP9X	EDRF1	FCER1G	ADGRG3	NA	NA	NA	NA	NA	NA	NA	NA	ENSCJAG00000042622	PHYH	LIN52	ENSCJAG00000013390	SFXN4	NIPAL2	KBTBD12	NA	NA	NA	NA	NA	NA	NA	NA	NA	SPEN
527	ENSCJAG00000002510	EHD4	MED21	FDX1	SLC16A9	KLF2	SLC4A7	NA	NA	NA	NA	NA	NA	NA	NA	NA	NA	FSIP1	NUAK1	MLXIP	ENSCJAG00000007633	ENSCJAG00000051056	SLAMF1	LPCAT2	NA	NA	NA	NA	NA	NA	NA	NA	RPL36AL	DHTKD1	ENTPD5	ENSCJAG00000012525	TACC2	PABPC1	ENSCJAG00000041385	NA	NA	NA	NA	NA	NA	NA	NA	NA	ENSCJAG00000000157
528	SLC30A7	PIGB	KLHL42	ENSCJAG00000010680	FAM13C	USHBP1	TGFBR2	NA	NA	NA	NA	NA	NA	NA	NA	NA	NA	CHP1	SLC25A3	CLIP1	RPS6KA3	ENSCJAG00000014400	DUSP23	PHKB	NA	NA	NA	NA	NA	NA	NA	NA	ENSCJAG00000039096	KLF6	NUMB	ZC4H2	PSTK	LRP12	ENSCJAG00000045524	NA	NA	NA	NA	NA	NA	NA	NA	NA	DFFB
529	RNPC3	GNB5	ENSCJAG00000046537	DLAT	HECTD2	RPL18A	CLASP2	NA	NA	NA	NA	NA	NA	NA	NA	NA	NA	MGA	NDUFA12	RSRC2	SH3KBP1	STARD7	FCRL5	STOX2	NA	NA	NA	NA	NA	NA	NA	NA	ENSCJAG00000022603	ANKRD16	SIPA1L1	PFKFB1	LHPP	EMC2	KPNA1	NA	NA	NA	NA	NA	NA	NA	NA	NA	WRAP73
530	DPYD	GLDN	KIF21A	USP28	SORBS1	CCDC124	SUSD4	NA	NA	NA	NA	NA	NA	NA	NA	NA	NA	PRTG	ENSCJAG00000019761	RILPL2	NHS	KANSL3	DAP3	AFF2	NA	NA	NA	NA	NA	NA	NA	NA	FKBP3	IL2RA	PCNX1	ITIH6	ADAM12	NUDCD1	CMSS1	NA	NA	NA	NA	NA	NA	NA	NA	NA	CCNL2
531	MTF2	CYP19A1	NELL2	CEP164	PYROXD2	LRRC25	TP53BP2	NA	NA	NA	NA	NA	NA	NA	NA	NA	NA	FAM214A	ATP2B1	RILPL1	AP1S2	REV1	ENSCJAG00000002362	STK26	NA	NA	NA	NA	NA	NA	NA	NA	STXBP6	PFKFB3	SLC8A3	WNK3	C10orf90	CCDC166	SENP7	NA	NA	NA	NA	NA	NA	NA	NA	NA	ENSCJAG00000039548
532	DIPK1A	TNFAIP8L3	CLSTN3	DSCAML1	HPSE2	ENSCJAG00000007470	FBXO28	NA	NA	NA	NA	NA	NA	NA	NA	NA	NA	TMOD3	SYT1	NCOR2	ZRSR2	TGFBRAP1	GOLPH3L	ENSCJAG00000015476	NA	NA	NA	NA	NA	NA	NA	NA	ENSCJAG00000007452	ITIH5	GPHN	PHF8	TCERG1L	ZNF16	CBLB	NA	NA	NA	NA	NA	NA	NA	NA	NA	ENSCJAG00000004695
533	EVI5	FAM227B	ENO2	USP2	SFXN3	COMP	ENSCJAG00000049330	NA	NA	NA	NA	NA	NA	NA	NA	NA	NA	HDC	KCNC2	STX2	CA5B	SLC20A1	POGZ	FLNA	NA	NA	NA	NA	NA	NA	NA	NA	SLC22A17	WDR25	FUT8	PPP1R3F	EDAR	ZBTB10	CD47	NA	NA	NA	NA	NA	NA	NA	NA	NA	SUV39H2
534	ZNF644	DUOX1	USP5	VSIG2	LDB1	NR2C2AP	ENSCJAG00000048342	NA	NA	NA	NA	NA	NA	NA	NA	NA	NA	MYEF2	ENSCJAG00000031252	ADGRD1	MOSPD2	PTCD3	WFDC1	FANCA	NA	NA	NA	NA	NA	NA	NA	NA	PSMB5	WARS	SYNE2	SLC38A5	EVA1A	RMDN1	NECTIN3	NA	NA	NA	NA	NA	NA	NA	NA	NA	PHYH
535	LRRC8C	PDIA3	ENSCJAG00000038843	CEP57	SUFU	NDUFA13	ENSCJAG00000042058	NA	NA	NA	NA	NA	NA	NA	NA	NA	NA	SORD	TRHDE	ENSCJAG00000009509	TLR7	CAPG	GAN	ITGB2	NA	NA	NA	NA	NA	NA	NA	NA	DAD1	EML1	RHOJ	RBM10	CCDC142	CPNE3	PHLDB2	NA	NA	NA	NA	NA	NA	NA	NA	NA	DHTKD1
536	ENSCJAG00000038902	CATSPER2	COPS7A	CEP295	PDCD11	CHMP2A	TGFB2	NA	NA	NA	NA	NA	NA	NA	NA	NA	NA	CTDSPL2	KCNMB4	FBXW8	ARHGAP6	DOK1	VAC14	ENSCJAG00000046264	NA	NA	NA	NA	NA	NA	NA	NA	RNASE1	ATG2B	KCNH5	NDP	RTKN	ENSCJAG00000000205	RGS22	NA	NA	NA	NA	NA	NA	NA	NA	NA	KLF6
537	ZNHIT6	CAPN3	PIANP	TENM4	TIAL1	RPS5	BATF3	NA	NA	NA	NA	NA	NA	NA	NA	NA	NA	TUBGCP4	ENSCJAG00000036604	TPCN1	PRKX	TTC31	PARD6A	ENSCJAG00000042395	NA	NA	NA	NA	NA	NA	NA	NA	SCG5	SYNE3	SYT16	ACOT9	SPRED2	PIP4P2	TNFRSF11B	NA	NA	NA	NA	NA	NA	NA	NA	NA	FBH1
538	MCOLN2	CHRNB4	MRPL51	MYO7A	FGFR2	ZSCAN22	NEK7	NA	NA	NA	NA	NA	NA	NA	NA	NA	NA	UBR1	CACNB3	BRAP	FDFT1	RTKN	TK2	PNPLA2	NA	NA	NA	NA	NA	NA	NA	NA	ZNF770	TMEM251	MNAT1	BCLAF3	XPO1	DPY19L4	TAF2	NA	NA	NA	NA	NA	NA	NA	NA	NA	PFKFB3
539	FUBP1	ENSCJAG00000049574	ENSCJAG00000048408	PPME1	NSMCE4A	RPL28	CAMSAP2	NA	NA	NA	NA	NA	NA	NA	NA	NA	NA	ZNF106	RND1	ATXN2	EXTL3	STAMBP	CNOT1	ENSCJAG00000042627	NA	NA	NA	NA	NA	NA	NA	NA	SRP14	GOLGA5	PPM1A	ADGRG2	TTC7A	ENSCJAG00000007605	PHF20L1	NA	NA	NA	NA	NA	NA	NA	NA	NA	EIF5
540	ENSCJAG00000049843	ENSCJAG00000050580	CDKN1B	CLPB	NKX6-2	LENG8	ENSCJAG00000018702	NA	NA	NA	NA	NA	NA	NA	NA	NA	NA	TMEM87A	ENSCJAG00000045738	CUX2	ELP3	DUSP11	KIFC3	ENSCJAG00000040534	NA	NA	NA	NA	NA	NA	NA	NA	ENSCJAG00000036990	ENSCJAG00000018025	RTN1	ENSCJAG00000023313	ENSCJAG00000044422	MTFR1	ENSCJAG00000046659	NA	NA	NA	NA	NA	NA	NA	NA	NA	WARS
541	SRSF11	CCNB2	APOLD1	NUMA1	KCNIP3	LILRA4	TRIM17	NA	NA	NA	NA	NA	NA	NA	NA	NA	NA	VPS39	ENSCJAG00000020894	HVCN1	ENSCJAG00000019969	SNRPG	DOK4	NA	NA	NA	NA	NA	NA	NA	NA	NA	ARPP19	CCDC88C	CCDC175	TXLNG	EPAS1	ARMC1	TP53INP1	NA	NA	NA	NA	NA	NA	NA	NA	NA	YY1
542	LRRC40	MYO1E	STRAP	RRM1	ENSCJAG00000009960	ENSCJAG00000001130	AKT3	NA	NA	NA	NA	NA	NA	NA	NA	NA	NA	HMG20A	FAIM2	TCTN1	ADAM28	TIA1	FAM192A	NA	NA	NA	NA	NA	NA	NA	NA	NA	TMOD2	NRDE2	ARMH4	ENSCJAG00000004341	EHD3	NSMAF	ARFGEF1	NA	NA	NA	NA	NA	NA	NA	NA	NA	EML1
543	SERBP1	PARP16	LMO3	ZNF143	NPAS2	TSEN34	SDCCAG8	NA	NA	NA	NA	NA	NA	NA	NA	NA	NA	SCAPER	GRASP	SSH1	TNFRSF10A	COMMD1	HERPUD1	NA	NA	NA	NA	NA	NA	NA	NA	NA	LYSMD2	SPATA7	SLC35F4	ENSCJAG00000004054	ALK	ENSCJAG00000051119	YTHDF3	NA	NA	NA	NA	NA	NA	NA	NA	NA	CYP46A1
544	JAK1	MEGF11	ASB8	ZBED5	ENSCJAG00000015268	NDUFA3	FH	NA	NA	NA	NA	NA	NA	NA	NA	NA	NA	ETFA	RDH5	SELPLG	TNFRSF10D	CCT4	CYLD	NA	NA	NA	NA	NA	NA	NA	NA	NA	FGF7	ALKBH1	EXOC5	WWC3	ENSCJAG00000007433	PENK	ATP6V1H	NA	NA	NA	NA	NA	NA	NA	NA	NA	CCDC85C
545	DOCK7	MAP2K1	DCUN1D5	COPB1	ENSCJAG00000019467	HAS1	GPR137B	NA	NA	NA	NA	NA	NA	NA	NA	NA	NA	IREB2	ENSCJAG00000048105	CRY1	RHOBTB2	XPO1	TENT4B	NA	NA	NA	NA	NA	NA	NA	NA	NA	GATM	GPATCH2L	GPR137C	FBXO25	TRIB2	PCMTD1	RB1CC1	NA	NA	NA	NA	NA	NA	NA	NA	NA	ENSCJAG00000018025
546	FGGY	SNAPC5	GRIA4	ENSCJAG00000007094	MAT2A	ETFB	ENSCJAG00000043237	NA	NA	NA	NA	NA	NA	NA	NA	NA	NA	TEX9	ENSCJAG00000044898	GLT8D2	PEBP4	FOXN2	LONP2	NA	NA	NA	NA	NA	NA	NA	NA	NA	ENSCJAG00000046272	IFT43	PTGER2	FDFT1	HPCAL1	DHX36	SPIDR	NA	NA	NA	NA	NA	NA	NA	NA	NA	CCDC88C
547	MYSM1	SMAD6	ARHGAP20	TSG101	CTNNA2	IGLON5	ZNF681	NA	NA	NA	NA	NA	NA	NA	NA	NA	NA	ENSCJAG00000045928	ENSCJAG00000002241	PAH	PIWIL2	MTA3	SH3RF1	NA	NA	NA	NA	NA	NA	NA	NA	NA	ENSCJAG00000022189	DLST	GNG2	INTS9	ADAM17	CEP70	NAALADL2	NA	NA	NA	NA	NA	NA	NA	NA	NA	NRDE2
548	OMA1	SMAD3	PAFAH1B2	CSTF3	LRRTM4	ENSCJAG00000004218	RYR1	NA	NA	NA	NA	NA	NA	NA	NA	NA	NA	TCF12	ENSCJAG00000045644	PMCH	BMP1	SOS1	TENM3	NA	NA	NA	NA	NA	NA	NA	NA	NA	SERF2	BBOF1	TMX1	SLC25A37	ASAP2	ENSCJAG00000013933	SLC7A14	NA	NA	NA	NA	NA	NA	NA	NA	NA	SPATA7
549	ENSCJAG00000021582	GLCE	ENSCJAG00000043240	NAT10	TIA1	COX7A1	ARHGAP35	NA	NA	NA	NA	NA	NA	NA	NA	NA	NA	MINDY2	KIF5A	GLIPR1L2	RAB11FIP1	NDUFAF7	MOSPD1	NA	NA	NA	NA	NA	NA	NA	NA	NA	ENSCJAG00000002677	ZNF410	FANCM	PEBP4	ENSCJAG00000047377	ACPP	BCHE	NA	NA	NA	NA	NA	NA	NA	NA	NA	ALKBH1
550	OSBPL9	TLE3	SCN2B	PDHX	TMEM17	EIF3K	ABCG1	NA	NA	NA	NA	NA	NA	NA	NA	NA	NA	SLTM	ARHGEF25	KCNH3	TACC1	TTC27	MBNL3	NA	NA	NA	NA	NA	NA	NA	NA	NA	MAP1A	DNAL1	LRFN5	LPL	ZMAT3	MRPL3	CCNL1	NA	NA	NA	NA	NA	NA	NA	NA	NA	VIPAS39
551	FAF1	ENSCJAG00000018254	TMEM25	TRAF6	EML6	RPS16	MRPS6	NA	NA	NA	NA	NA	NA	NA	NA	NA	NA	RNF111	AGAP2	PRPF40B	POLB	ENSCJAG00000003208	ENSCJAG00000013151	NA	NA	NA	NA	NA	NA	NA	NA	NA	LINGO1	ENSCJAG00000014441	TRAPPC6B	INTS10	GNB4	HACL1	MBNL1	NA	NA	NA	NA	NA	NA	NA	NA	NA	IFT43
552	AKR1A1	NPTN	RPS25	EXT2	NRXN1	SHKBP1	TIAM1	NA	NA	NA	NA	NA	NA	NA	NA	NA	NA	ICE2	FAM19A2	FMNL3	LDLRAD4	WDR43	RPS2	NA	NA	NA	NA	NA	NA	NA	NA	NA	PSTPIP1	DCAF4	SLC25A21	GTF2E2	C3orf70	PDCD6IP	TSC22D2	NA	NA	NA	NA	NA	NA	NA	NA	NA	NEK9
553	ST3GAL3	CD276	THY1	ARHGAP1	MSH6	AXL	ENSCJAG00000048893	NA	NA	NA	NA	NA	NA	NA	NA	NA	NA	VPS13C	ENSCJAG00000004315	NCKAP5L	MTCL1	RBKS	G6PD	NA	NA	NA	NA	NA	NA	NA	NA	NA	CIB2	MAP3K9	RALGAPA1	ENSCJAG00000045025	IGF2BP2	OXSR1	HPS3	NA	NA	NA	NA	NA	NA	NA	NA	NA	DLST
554	FOXJ3	PPCDC	ENSCJAG00000007648	ENSCJAG00000019965	STPG4	B3GNT8	APP	NA	NA	NA	NA	NA	NA	NA	NA	NA	NA	TPM1	ENSCJAG00000047275	CERS5	RAB12	SUPT7L	PLXNA3	NA	NA	NA	NA	NA	NA	NA	NA	NA	PSMA4	SRSF5	SPTSSA	ENSCJAG00000006505	ETV5	EXOG	ATR	NA	NA	NA	NA	NA	NA	NA	NA	NA	FCF1
555	CTPS1	ENSCJAG00000001183	NRGN	MTCH2	TRMT61B	PAFAH1B3	JAM2	NA	NA	NA	NA	NA	NA	NA	NA	NA	NA	USP3	CMAS	BIN2	PTPRM	ENSCJAG00000050897	MECP2	NA	NA	NA	NA	NA	NA	NA	NA	NA	FAM81A	ACTN1	NPAS3	TWSG1	ST6GAL1	ULK4	XRN1	NA	NA	NA	NA	NA	NA	NA	NA	NA	AREL1
556	NFYC	P2RX7	PKNOX2	SLC43A3	DPYSL5	APOE	ENSCJAG00000043016	NA	NA	NA	NA	NA	NA	NA	NA	NA	NA	HERC1	SOX5	ACVRL1	LPIN2	SELENOI	ARHGAP4	NA	NA	NA	NA	NA	NA	NA	NA	NA	ANXA2	RDH11	AKAP6	SNRPD1	IL1RAP	LRCH3	ENSCJAG00000001950	NA	NA	NA	NA	NA	NA	NA	NA	NA	ZNF410
557	RLF	KDM2B	APLP2	PATL1	ADCY3	ENSCJAG00000013058	SAMSN1	NA	NA	NA	NA	NA	NA	NA	NA	NA	NA	DAPK2	MED21	ENSCJAG00000007853	ENOSF1	ASXL2	MTA1	NA	NA	NA	NA	NA	NA	NA	NA	NA	DPP8	PIGH	PRKD1	GATA6	SMARCC1	2002-03-01	ENSCJAG00000039543	NA	NA	NA	NA	NA	NA	NA	NA	NA	MAP3K9
558	SF3A3	ORAI1	ADAMTS8	FADS3	PEX5L	GIPR	EPHA6	NA	NA	NA	NA	NA	NA	NA	NA	NA	NA	MTFMT	ENSCJAG00000046537	SMARCC2	COLEC12	NOL10	ZNF605	NA	NA	NA	NA	NA	NA	NA	NA	NA	HACD3	CGRRF1	NOVA1	ANKRD29	SHISA5	WDR26	SLC25A36	NA	NA	NA	NA	NA	NA	NA	NA	NA	SRSF5
559	AGO3	MLXIP	CCDC82	ENSCJAG00000018709	ENSCJAG00000005148	EMP3	ENSCJAG00000050768	NA	NA	NA	NA	NA	NA	NA	NA	NA	NA	MAP2K5	KIF21A	GLS2	THOC1	ODC1	ANKLE2	NA	NA	NA	NA	NA	NA	NA	NA	NA	IQCH	ERO1A	SALL2	IMPACT	ENSCJAG00000003305	KCTD3	PIK3CB	NA	NA	NA	NA	NA	NA	NA	NA	NA	ACTN1
560	ZMYM4	RSRC2	GPR83	TAF6L	EHHADH	ENSCJAG00000000377	PLA2G4A	NA	NA	NA	NA	NA	NA	NA	NA	NA	NA	PIAS1	NELL2	PTGES3	NPC1	RNASEH1	MPG	NA	NA	NA	NA	NA	NA	NA	NA	NA	FEM1B	FRMD6	FMN1	ZNF24	QRICH1	PROX1	RYK	NA	NA	NA	NA	NA	NA	NA	NA	NA	RDH11
561	SFPQ	RILPL2	HIKESHI	SF1	MAP3K13	FTL	NPL	NA	NA	NA	NA	NA	NA	NA	NA	NA	NA	CORO2B	ENSCJAG00000043823	LRP1	OSBPL1A	ZMAT3	CAPN15	NA	NA	NA	NA	NA	NA	NA	NA	NA	RPLP1	CDKL1	C15orf41	ENSCJAG00000043486	CCDC36	RPS6KC1	ATP2C1	NA	NA	NA	NA	NA	NA	NA	NA	NA	ENSCJAG00000015263
562	ZMYM1	RILPL1	ENSCJAG00000014359	BATF2	IL1RAP	RPS11	STX6	NA	NA	NA	NA	NA	NA	NA	NA	NA	NA	MYO9A	CLSTN3	R3HDM2	MAPRE2	MFN1	RAB40C	NA	NA	NA	NA	NA	NA	NA	NA	NA	LRRC49	KLHDC1	MEIS2	ENSCJAG00000004857	USP4	ANGEL2	CAPN7	NA	NA	NA	NA	NA	NA	NA	NA	NA	MPP5
563	ZNF362	NCOR2	ENSCJAG00000014814	ZNHIT2	ZDHHC3	FCGRT	DCAF6	NA	NA	NA	NA	NA	NA	NA	NA	NA	NA	ARIH1	ENO2	ARHGAP9	GALNT1	ACTL6A	ENSCJAG00000048215	NA	NA	NA	NA	NA	NA	NA	NA	NA	SEMA7A	GEMIN2	SPRED1	ENSCJAG00000034626	HEMK1	LPGAT1	UBE2E2	NA	NA	NA	NA	NA	NA	NA	NA	NA	FERMT2
564	HDAC1	ENSCJAG00000050835	CLNS1A	ENSCJAG00000041489	PTPN23	CPT1C	RASAL2	NA	NA	NA	NA	NA	NA	NA	NA	NA	NA	ARID3B	USP5	MARS	SETBP1	USP13	ENSCJAG00000045862	NA	NA	NA	NA	NA	NA	NA	NA	NA	ENSCJAG00000015613	PSMA6	FAM98B	C18orf54	PBRM1	INTS7	RARB	NA	NA	NA	NA	NA	NA	NA	NA	NA	ERO1A
565	TXLNA	STX2	PAK1	DPF2	TMEM89	SON	SOAT1	NA	NA	NA	NA	NA	NA	NA	NA	NA	NA	C15orf39	ENSCJAG00000038843	SLC16A7	ENSCJAG00000048632	YEATS2	ENSCJAG00000040246	NA	NA	NA	NA	NA	NA	NA	NA	NA	SCAMP5	ENSCJAG00000044761	NEDD4	PIGN	ENSCJAG00000031804	PPP2R5A	NGLY1	NA	NA	NA	NA	NA	NA	NA	NA	NA	FRMD6
566	PUM1	ADGRD1	MAP6	MAP3K11	IP6K2	GRIK1	TDRD5	NA	NA	NA	NA	NA	NA	NA	NA	NA	NA	EP400	PIANP	TBK1	ZBTB7C	HES1	EGFL8	NA	NA	NA	NA	NA	NA	NA	NA	NA	RPLP0	TGM1	RAB27A	FBXO15	PRICKLE2	TRAF5	STT3B	NA	NA	NA	NA	NA	NA	NA	NA	NA	CDKL1
567	PHACTR4	ENSCJAG00000009509	RAB6A	SNX32	AMT	ZNF654	ENSCJAG00000004742	NA	NA	NA	NA	NA	NA	NA	NA	NA	NA	SRRM4	MRPL51	ENSCJAG00000014566	SMAD7	SENP5	ANKRD34C	NA	NA	NA	NA	NA	NA	NA	NA	NA	ENSCJAG00000001174	CMTM5	FAM214A	GLYR1	PDZRN3	INAVA	UBP1	NA	NA	NA	NA	NA	NA	NA	NA	NA	KLHDC1
568	CD164L2	RBM19	STARD10	DRAP1	DOCK3	NSUN3	CD84	NA	NA	NA	NA	NA	NA	NA	NA	NA	NA	RFC5	ENSCJAG00000048408	KRAS	DCC	PAK2	NA	NA	NA	NA	NA	NA	NA	NA	NA	NA	ENSCJAG00000042740	ENSCJAG00000007960	SECISBP2L	C16orf89	ITPR1	DYRK3	MLH1	NA	NA	NA	NA	NA	NA	NA	NA	NA	FANCM
569	ARID1A	SLC8B1	CCKBR	RBM14	NISCH	ARPC5	ENSCJAG00000050161	NA	NA	NA	NA	NA	NA	NA	NA	NA	NA	MED13L	CDKN1B	STK38L	NEDD4L	TOPAZ1	NA	NA	NA	NA	NA	NA	NA	NA	NA	NA	CABP1	RAB2B	CEP152	GRIN2A	SETD5	ZNF692	IQCG	NA	NA	NA	NA	NA	NA	NA	NA	NA	PSMA6
570	RCAN3	ATXN2	APBB1	SSH3	CACNA2D3	MGST3	ARHGEF11	NA	NA	NA	NA	NA	NA	NA	NA	NA	NA	HECTD4	APOLD1	DNM1L	PHLPP1	KLHL18	NA	NA	NA	NA	NA	NA	NA	NA	NA	NA	CAMKK2	RPGRIP1	FBN1	PARN	LHFPL4	AHCTF1	TP53BP2	NA	NA	NA	NA	NA	NA	NA	NA	NA	ENSCJAG00000044761
571	NIPAL3	HVCN1	LMO1	UNC93B1	ERC2	DPT	ENSCJAG00000049269	NA	NA	NA	NA	NA	NA	NA	NA	NA	NA	ALKBH2	STRAP	GXYLT1	BCL2	DHX30	NA	NA	NA	NA	NA	NA	NA	NA	NA	NA	ENSCJAG00000046038	ARHGEF40	MYEF2	ENSCJAG00000016005	ENSCJAG00000016416	CATSPERE	FLVCR1	NA	NA	NA	NA	NA	NA	NA	NA	NA	AP4S1
572	SRSF10	SSH1	NRIP3	C11orf24	CADPS	MYOC	ENSCJAG00000049051	NA	NA	NA	NA	NA	NA	NA	NA	NA	NA	WASHC4	LMO3	C12orf57	KDSR	RBM6	NA	NA	NA	NA	NA	NA	NA	NA	NA	NA	ENSCJAG00000043767	NDRG2	TP53BP1	ENSCJAG00000003660	TIMP4	LYST	ACTA1	NA	NA	NA	NA	NA	NA	NA	NA	NA	G2E3
573	USP48	SELPLG	MRVI1	CPT1A	MAGI1	ENSCJAG00000045919	ENSCJAG00000051000	NA	NA	NA	NA	NA	NA	NA	NA	NA	NA	ALDH1L2	ASB8	ENSCJAG00000051013	GALR1	RBM5	NA	NA	NA	NA	NA	NA	NA	NA	NA	NA	ENSCJAG00000003927	PIP4P1	TTBK2	SPNS1	PPARG	EGLN1	DDX59	NA	NA	NA	NA	NA	NA	NA	NA	NA	CMTM5
574	ECE1	CHST11	ENSCJAG00000039717	IGHMBP2	FAM19A1	F11R	ENSCJAG00000043255	NA	NA	NA	NA	NA	NA	NA	NA	NA	NA	HCFC2	GRIA4	ENSCJAG00000001593	ABAT	TMEM115	NA	NA	NA	NA	NA	NA	NA	NA	NA	NA	ULK1	TEP1	TMEM266	ENSCJAG00000046734	TSEN2	CSNK1G2	PRELP	NA	NA	NA	NA	NA	NA	NA	NA	NA	ENSCJAG00000007960
575	UBR4	PAH	DKK3	YAE1	CNTN3	MRPL24	ENSCJAG00000050734	NA	NA	NA	NA	NA	NA	NA	NA	NA	NA	UHRF1BP1L	ARHGAP20	TSPAN9	SNX29	DCAF1	NA	NA	NA	NA	NA	NA	NA	NA	NA	NA	CIT	EIF2AK4	ENSCJAG00000041137	ZNF25	GRIP2	MAST1	ZC3H11A	NA	NA	NA	NA	NA	NA	NA	NA	NA	SLC7A8
576	DDI2	PMCH	MICAL2	UBE2D4	CNTN6	BCAN	SNX27	NA	NA	NA	NA	NA	NA	NA	NA	NA	NA	CEP83	TIMM8B	ITFG2	ENSCJAG00000050987	RAD54L2	NA	NA	NA	NA	NA	NA	NA	NA	NA	NA	ENSCJAG00000043105	RMDN3	ALDH1A2	ENSCJAG00000013387	ENSCJAG00000017479	ZNF333	MDM4	NA	NA	NA	NA	NA	NA	NA	NA	NA	RBM23
577	VPS13D	GLIPR1L2	PSMA1	POLD2	CNTN4	LMNA	KLHDC4	NA	NA	NA	NA	NA	NA	NA	NA	NA	NA	CRADD	PAFAH1B2	NINJ2	TMC7	ENSCJAG00000042339	NA	NA	NA	NA	NA	NA	NA	NA	NA	NA	WSB2	ENSCJAG00000020770	ADAM10	ERCC6	ARHGAP31	ANO8	CEP170	NA	NA	NA	NA	NA	NA	NA	NA	NA	CHD8
578	TNFRSF1B	PRPF40B	PLEKHA7	LANCL2	SUMF1	SSR2	FBXO31	NA	NA	NA	NA	NA	NA	NA	NA	NA	NA	CEP290	ENSCJAG00000043240	CLEC7A	SDR42E2	PBRM1	NA	NA	NA	NA	NA	NA	NA	NA	NA	NA	RPH3A	RPAP1	RORA	ENSCJAG00000049879	ST3GAL6	ENSCJAG00000014073	GPR137B	NA	NA	NA	NA	NA	NA	NA	NA	NA	ARHGEF40
579	CLCN6	FMNL3	RPS13	ENSCJAG00000050624	GRM7	S100A1	IRF8	NA	NA	NA	NA	NA	NA	NA	NA	NA	NA	POC1B	SCN2B	OLR1	CDR2	ACOX2	NA	NA	NA	NA	NA	NA	NA	NA	NA	NA	PTPN11	DNAAF4	HERC1	BMPR1A	CD96	ENSCJAG00000000650	ENSCJAG00000018023	NA	NA	NA	NA	NA	NA	NA	NA	NA	TTC5
580	UBE4B	NCKAP5L	KCNC1	AQP1	TSEN2	S100A4	MAF	NA	NA	NA	NA	NA	NA	NA	NA	NA	NA	EEA1	RPS25	ENSCJAG00000021660	PRKCB	SNTN	NA	NA	NA	NA	NA	NA	NA	NA	NA	NA	ARPC3	CCPG1	SMAD3	ENSCJAG00000011633	MATN2	ZFP28	PCNX2	NA	NA	NA	NA	NA	NA	NA	NA	NA	KATNBL1
581	PER3	CSRNP2	SERGEF	NOD1	CCDC174	S100A6	CFDP1	NA	NA	NA	NA	NA	NA	NA	NA	NA	NA	METTL25	TRAPPC4	DUSP16	ARHGAP17	SLC25A26	NA	NA	NA	NA	NA	NA	NA	NA	NA	NA	ATP2A2	LEO1	MAP2K5	ENSCJAG00000012512	MTSS1	ZNF667	TRIM67	NA	NA	NA	NA	NA	NA	NA	NA	NA	AQR
582	DNAJC11	BIN2	PTPN5	CPVL	ENSCJAG00000017419	ENSCJAG00000000771	HYDIN	NA	NA	NA	NA	NA	NA	NA	NA	NA	NA	ZDHHC17	THY1	ENSCJAG00000050102	HS3ST4	ARL6IP5	NA	NA	NA	NA	NA	NA	NA	NA	NA	NA	CKAP4	TMOD3	ARIH1	ZNF503	AGO2	U2AF2	DAPK3	NA	NA	NA	NA	NA	NA	NA	NA	NA	GPR176
583	NADK	ACVR1B	SLC17A6	IGF2BP3	ENSCJAG00000041385	BOLA1	ZNF821	NA	NA	NA	NA	NA	NA	NA	NA	NA	NA	NAP1L1	NRGN	GUCY2C	IL21R	ENSCJAG00000015202	NA	NA	NA	NA	NA	NA	NA	NA	NA	NA	NUAK1	FAM227B	BBS4	KAT6B	ADGRB1	SHISA7	C3	NA	NA	NA	NA	NA	NA	NA	NA	NA	RPAP1
584	TMEM240	ENSCJAG00000018699	ANO3	MIOS	ENSCJAG00000049679	S100A10	ZFHX3	NA	NA	NA	NA	NA	NA	NA	NA	NA	NA	GLIPR1	ST3GAL4	EPS8	ENSCJAG00000046734	MTMR14	NA	NA	NA	NA	NA	NA	NA	NA	NA	NA	HSP90B1	SORD	NEO1	ZSWIM8	MROH1	URI1	ZNF358	NA	NA	NA	NA	NA	NA	NA	NA	NA	DNAAF4
585	CCNY	ITGA5	LIN7C	PEX1	TXNRD3	CYBA	ZFP90	NA	NA	NA	NA	NA	NA	NA	NA	NA	NA	RAB21	APLP2	MMP20	ENSCJAG00000039609	ENSCJAG00000016416	NA	NA	NA	NA	NA	NA	NA	NA	NA	NA	ASCL1	CTDSPL2	VPS37B	ENSCJAG00000001720	ZNF251	ZNF507	ILF3	NA	NA	NA	NA	NA	NA	NA	NA	NA	CCPG1
586	CUL2	GLS2	FBXO3	ENSCJAG00000014000	STXBP5L	KLHL36	SLC38A7	NA	NA	NA	NA	NA	NA	NA	NA	NA	NA	CNOT2	CCDC82	ENSCJAG00000050605	TMEM273	TSEN2	NA	NA	NA	NA	NA	NA	NA	NA	NA	NA	SLC25A3	CASC4	TAOK3	CFAP70	ENSCJAG00000045125	WTIP	RAD23A	NA	NA	NA	NA	NA	NA	NA	NA	NA	PIGB
587	EPC1	SDR9C7	SLC1A2	TMEM243	IGSF11	NRN1L	CHD9	NA	NA	NA	NA	NA	NA	NA	NA	NA	NA	LYZ	CWC15	C11orf65	ARHGAP22	RAB43	NA	NA	NA	NA	NA	NA	NA	NA	NA	NA	CDK17	PDIA3	KSR2	ENSCJAG00000012122	TERF1	ACTN4	FCHO1	NA	NA	NA	NA	NA	NA	NA	NA	NA	LEO1
588	WAC	LRP1	SYT13	FBXL13	LSAMP	ENSCJAG00000016078	ENSCJAG00000050905	NA	NA	NA	NA	NA	NA	NA	NA	NA	NA	CPSF6	GPR83	ZC3H12C	TSPAN14	ENSCJAG00000039476	NA	NA	NA	NA	NA	NA	NA	NA	NA	NA	NDUFA12	TUBGCP4	RNFT2	DNAJB12	VXN	ENSCJAG00000048709	ENSCJAG00000050100	NA	NA	NA	NA	NA	NA	NA	NA	NA	FAM227B
589	ENSCJAG00000039548	ARHGAP9	NDUFS3	LHFPL3	RIMS2	TK2	SALL1	NA	NA	NA	NA	NA	NA	NA	NA	NA	NA	KANSL2	ENSCJAG00000014359	SIK2	ZCCHC24	MGLL	NA	NA	NA	NA	NA	NA	NA	NA	NA	NA	SOCS2	ZNF106	MED13L	COL13A1	CA8	ENSCJAG00000012791	ZNF254	NA	NA	NA	NA	NA	NA	NA	NA	NA	SORD
590	YME1L1	SLC16A7	ENSCJAG00000050217	PIK3CG	LRP12	ENSCJAG00000023015	C16orf87	NA	NA	NA	NA	NA	NA	NA	NA	NA	NA	ENSCJAG00000020874	ENSCJAG00000014814	PPP2R1B	KCNMA1	HCLS1	NA	NA	NA	NA	NA	NA	NA	NA	NA	NA	ENSCJAG00000019761	ENSCJAG00000045036	RAD9B	ENSCJAG00000048753	UBXN2B	ZNF224	CEP89	NA	NA	NA	NA	NA	NA	NA	NA	NA	CTDSPL2
591	ABI1	AVPR1A	RTN4RL2	CBLL1	CSMD3	NEK1	MYLK3	NA	NA	NA	NA	NA	NA	NA	NA	NA	NA	TMBIM6	PAK1	ENSCJAG00000046284	LRMDA	CMSS1	NA	NA	NA	NA	NA	NA	NA	NA	NA	NA	ATP2B1	ISL2	GIT2	CCAR1	XKR4	PLEKHA4	KIAA0355	NA	NA	NA	NA	NA	NA	NA	NA	NA	PDIA3
592	SPAG6	TBC1D30	MED19	ST7	WISP1	AGA	ATP11C	NA	NA	NA	NA	NA	NA	NA	NA	NA	NA	ENSCJAG00000006244	MAP6	USP28	P4HA1	RPL24	NA	NA	NA	NA	NA	NA	NA	NA	NA	NA	SLC6A15	ENSCJAG00000050400	WSCD2	SLC16A9	RGS20	SNRNP70	CXCL17	NA	NA	NA	NA	NA	NA	NA	NA	NA	TUBGCP4
593	DNAJC1	ENSCJAG00000014566	ENSCJAG00000008421	PTPRN2	KHDRBS3	ENSCJAG00000040263	ARHGEF6	NA	NA	NA	NA	NA	NA	NA	NA	NA	NA	ENSCJAG00000018590	RPS3	IL10RA	ARID5B	NAA50	NA	NA	NA	NA	NA	NA	NA	NA	NA	NA	SYT1	ENSCJAG00000050580	RFX4	ATAD1	ALKAL1	ENSCJAG00000046194	CCDC61	NA	NA	NA	NA	NA	NA	NA	NA	NA	UBR1
594	MLLT10	BCAT1	PRPF19	ACTR3B	PTK2	DCTD	INTS6L	NA	NA	NA	NA	NA	NA	NA	NA	NA	NA	NCKAP1L	RAB6A	ARCN1	RHOBTB1	GTPBP8	NA	NA	NA	NA	NA	NA	NA	NA	NA	NA	KCNC2	MINDY2	IGF1	IFIT5	UBE2V2	SETD4	GYS1	NA	NA	NA	NA	NA	NA	NA	NA	NA	ZNF106
595	RSU1	KRAS	ENSCJAG00000021865	ZNF746	OPLAH	TLR3	HPRT1	NA	NA	NA	NA	NA	NA	NA	NA	NA	NA	DGKA	STARD10	CBL	CCDC6	ENSCJAG00000015651	NA	NA	NA	NA	NA	NA	NA	NA	NA	NA	ENSCJAG00000031252	MYO1E	ANO4	IDE	NCEH1	ITSN1	PKNOX1	NA	NA	NA	NA	NA	NA	NA	NA	NA	ENSCJAG00000045036
596	MINDY3	STK38L	BSCL2	ZNF786	TMEM70	MTMR1	PHF6	NA	NA	NA	NA	NA	NA	NA	NA	NA	NA	BAZ2A	CCKBR	PANX3	BICC1	NUDCD1	NA	NA	NA	NA	NA	NA	NA	NA	NA	NA	KCNMB4	BNIP2	ENSCJAG00000046803	TBC1D12	VEPH1	PAXBP1	RSPH1	NA	NA	NA	NA	NA	NA	NA	NA	NA	ETFA
597	DCLRE1C	DNM1L	COX8A	SSBP1	ZNF704	PGP	PTX4	NA	NA	NA	NA	NA	NA	NA	NA	NA	NA	CTDSP2	APBB1	ESAM	RNLS	TSNARE1	NA	NA	NA	NA	NA	NA	NA	NA	NA	NA	ENSCJAG00000020894	ICE2	ENSCJAG00000002273	DPCD	ZIC4	LTN1	BRWD1	NA	NA	NA	NA	NA	NA	NA	NA	NA	ACSBG1
598	CDNF	YAF2	OTUB1	PARP12	CA2	HCFC1R1	IFT140	NA	NA	NA	NA	NA	NA	NA	NA	NA	NA	USP15	LMO1	SLC37A2	STAMBPL1	PUF60	NA	NA	NA	NA	NA	NA	NA	NA	NA	NA	FAIM2	RBPMS2	CRADD	NOLC1	PCOLCE2	ARL6	DYRK1A	NA	NA	NA	NA	NA	NA	NA	NA	NA	WDR61
599	SEC61A2	ENSCJAG00000005234	STIP1	TRIM24	NECAB1	CLIC2	CRAMP1	NA	NA	NA	NA	NA	NA	NA	NA	NA	NA	RASSF3	ENSCJAG00000011775	ARHGAP32	CPEB3	EXOSC4	NA	NA	NA	NA	NA	NA	NA	NA	NA	NA	ENSCJAG00000038948	MTFMT	ENSCJAG00000048838	CUEDC2	TOPBP1	SWT1	HLCS	NA	NA	NA	NA	NA	NA	NA	NA	NA	ENSCJAG00000050580
600	LARP4B	C12orf57	FKBP2	TMEM209	KCNB2	DKC1	GAB3	NA	NA	NA	NA	NA	NA	NA	NA	NA	NA	MSRB3	AKIP1	ENSCJAG00000038533	FFAR4	HSF1	NA	NA	NA	NA	NA	NA	NA	NA	NA	NA	GRASP	CLPX	METTL25	SUFU	NKIRAS1	SMG7	HUNK	NA	NA	NA	NA	NA	NA	NA	NA	NA	MINDY2
601	ENSCJAG00000008494	ENSCJAG00000051013	ESRRA	KLHDC10	PPP1R42	ENSCJAG00000011822	ENSCJAG00000050679	NA	NA	NA	NA	NA	NA	NA	NA	NA	NA	MDM1	NRIP3	NAALAD2	TBC1D12	ZNF251	NA	NA	NA	NA	NA	NA	NA	NA	NA	NA	C12orf10	ZWILCH	PPFIA2	NT5C2	CMTM8	UHMK1	ENSCJAG00000039767	NA	NA	NA	NA	NA	NA	NA	NA	NA	SLTM
602	FAM208B	TIGAR	ENSCJAG00000018014	IRF5	VXN	SSR4	ENSCJAG00000050966	NA	NA	NA	NA	NA	NA	NA	NA	NA	NA	SLC35E3	MRVI1	ENSCJAG00000033850	ENTPD1	FABP4	NA	NA	NA	NA	NA	NA	NA	NA	NA	NA	ZNF385A	PKM	LIN7A	ENSCJAG00000019565	TRIM71	POGK	GBE1	NA	NA	NA	NA	NA	NA	NA	NA	NA	BNIP2
603	GDI2	ENSCJAG00000001593	NRXN2	ENSCJAG00000049610	CYP7B1	ATP2B3	ENSCJAG00000051171	NA	NA	NA	NA	NA	NA	NA	NA	NA	NA	C2CD5	ENSCJAG00000039717	ENSCJAG00000032975	BLNK	E2F5	NA	NA	NA	NA	NA	NA	NA	NA	NA	NA	RDH5	ENSCJAG00000018355	PTPRQ	SEC23IP	SCN5A	SLC19A2	NSUN3	NA	NA	NA	NA	NA	NA	NA	NA	NA	RAB8B
604	PFKFB3	TSPAN9	ENSCJAG00000044597	AIFM1	CLVS1	ENSCJAG00000001606	ENSCJAG00000051126	NA	NA	NA	NA	NA	NA	NA	NA	NA	NA	ENSCJAG00000047139	DKK3	ENSCJAG00000050069	SLK	PIP4P2	NA	NA	NA	NA	NA	NA	NA	NA	NA	NA	CD63	ENSCJAG00000018254	OTOGL	NSMCE4A	GORASP1	SCYL3	TRMT1L	NA	NA	NA	NA	NA	NA	NA	NA	NA	CIAO2A
605	CELF2	ITFG2	CCDC85B	IL1RAPL2	ENSCJAG00000051119	ENSCJAG00000047679	FKBP6	NA	NA	NA	NA	NA	NA	NA	NA	NA	NA	TM7SF3	MICAL2	INTS4	ATE1	ENSCJAG00000007686	NA	NA	NA	NA	NA	NA	NA	NA	NA	NA	ENSCJAG00000044898	ADPGK	NAV3	CPXM2	TRAK1	PRRC2C	COLGALT2	NA	NA	NA	NA	NA	NA	NA	NA	NA	RBPMS2
606	MARK3	NINJ2	GRK2	ENSCJAG00000038643	XKR4	CDH15	ENSCJAG00000046931	NA	NA	NA	NA	NA	NA	NA	NA	NA	NA	CCDC91	PSMA1	ARRB1	CHST15	TRAM1	NA	NA	NA	NA	NA	NA	NA	NA	NA	NA	ENSCJAG00000002241	PML	ZDHHC17	ANKRD39	UBXN7	RC3H1	HSD17B7	NA	NA	NA	NA	NA	NA	NA	NA	NA	CLPX
607	RCOR1	B4GALNT3	NDUFV1	BEX5	ENSCJAG00000014407	HBM	ENSCJAG00000050678	NA	NA	NA	NA	NA	NA	NA	NA	NA	NA	IPO8	PLEKHA7	SLCO2B1	ADAM12	CYP7B1	NA	NA	NA	NA	NA	NA	NA	NA	NA	NA	ATP5F1B	GCN1	OSBPL8	KIAA1211L	KIF21B	ENSCJAG00000005913	UCK2	NA	NA	NA	NA	NA	NA	NA	NA	NA	ANP32A
608	WDR20	CLEC7A	NDUFS8	MAGT1	NLGN1	GAMT	NA	NA	NA	NA	NA	NA	NA	NA	NA	NA	NA	KIAA1551	RPS13	PPME1	TBC1D8	IMPAD1	NA	NA	NA	NA	NA	NA	NA	NA	NA	NA	ENSCJAG00000045644	MSI1	TRHDE	FBLN7	CSRP1	ASH1L	COP1	NA	NA	NA	NA	NA	NA	NA	NA	NA	PKM
609	PPP2R5C	OLR1	CTTN	RLIM	ENSCJAG00000043153	RPS15	NA	NA	NA	NA	NA	NA	NA	NA	NA	NA	NA	LRRK2	KCNC1	ARAP1	MAP4K4	SDR16C5	NA	NA	NA	NA	NA	NA	NA	NA	NA	NA	AGAP2	COQ5	RAB21	ANAPC1	NAV1	UBAP2L	CEP350	NA	NA	NA	NA	NA	NA	NA	NA	NA	ADPGK
610	CCNK	DUSP16	ENSCJAG00000018476	ENSCJAG00000000229	PPM1L	TSPAN4	NA	NA	NA	NA	NA	NA	NA	NA	NA	NA	NA	PPHLN1	SERGEF	RNF121	NCK2	TMEM68	NA	NA	NA	NA	NA	NA	NA	NA	NA	NA	XPOT	P2RX4	LGR5	TMSB10	ADORA1	BCL9	NOS1AP	NA	NA	NA	NA	NA	NA	NA	NA	NA	SIN3A
611	SETD3	GUCY2C	DUSP8	IL2RG	IQCJ-SCHIP1	RPLP2	NA	NA	NA	NA	NA	NA	NA	NA	NA	NA	NA	IRAK4	SLC17A6	ILK	GCC2	UBE2V2	NA	NA	NA	NA	NA	NA	NA	NA	NA	NA	ENSCJAG00000004315	ENSCJAG00000044221	CNOT2	ENSCJAG00000044762	SOX13	MTHFSD	ENSCJAG00000005303	NA	NA	NA	NA	NA	NA	NA	NA	NA	GCN1
612	PAPOLA	EPS8	LSM5	TEX11	PLCH1	RHBDL1	NA	NA	NA	NA	NA	NA	NA	NA	NA	NA	NA	ANO6	LIN7C	CYP2R1	TMEM87B	SPATA16	NA	NA	NA	NA	NA	NA	NA	NA	NA	NA	ENSCJAG00000047275	ENSCJAG00000016963	CPM	NAGK	PLEKHA6	CFDP1	KHDC4	NA	NA	NA	NA	NA	NA	NA	NA	NA	MSI1
613	BTBD7	MMP20	KBTBD2	GNL3L	ENSCJAG00000001950	CHTF18	NA	NA	NA	NA	NA	NA	NA	NA	NA	NA	NA	ARID2	FBXO3	CALCB	MERTK	PHC3	NA	NA	NA	NA	NA	NA	NA	NA	NA	NA	ENSCJAG00000046246	BCL7A	FMNL3	GFPT1	ENSCJAG00000018702	COG4	C1orf189	NA	NA	NA	NA	NA	NA	NA	NA	NA	P2RX4
614	CPSF2	ENSCJAG00000050605	2007-09-01	GATA1	ENSCJAG00000039543	ENSCJAG00000020162	NA	NA	NA	NA	NA	NA	NA	NA	NA	NA	NA	SCAF11	SYT13	INSC	ENSCJAG00000049581	GFM1	NA	NA	NA	NA	NA	NA	NA	NA	NA	NA	MED21	ENSCJAG00000020370	SLC4A8	WDR92	ENSCJAG00000046740	NFAT5	ADAMTS18	NA	NA	NA	NA	NA	NA	NA	NA	NA	ANAPC5
615	TRIP11	C11orf65	STARD3NL	ZNF182	AMOTL2	ENSCJAG00000021943	NA	NA	NA	NA	NA	NA	NA	NA	NA	NA	NA	SLC38A2	NDUFS3	NAV2	TRABD2A	CCNL1	NA	NA	NA	NA	NA	NA	NA	NA	NA	NA	ENSCJAG00000046537	STX2	SCN8A	CCT4	ENSCJAG00000013206	ZFP90	TMEM170A	NA	NA	NA	NA	NA	NA	NA	NA	NA	ENSCJAG00000044221
616	PPP4R3A	SIK2	AMPH	ARAF	TF	ENSCJAG00000012574	NA	NA	NA	NA	NA	NA	NA	NA	NA	NA	NA	KLRB1	ENSCJAG00000022142	CCDC34	HK2	DHX36	NA	NA	NA	NA	NA	NA	NA	NA	NA	NA	NELL2	RFC5	SLC16A7	PUS10	GNG7	NAE1	ZNRF1	NA	NA	NA	NA	NA	NA	NA	NA	NA	ENSCJAG00000051065
617	DGLUCY	PPP2R1B	ENSCJAG00000039517	SYTL5	ASTE1	ENSCJAG00000042812	NA	NA	NA	NA	NA	NA	NA	NA	NA	NA	NA	TNFRSF1A	RTN4RL2	ABTB2	SEMA4F	ENSCJAG00000048868	NA	NA	NA	NA	NA	NA	NA	NA	NA	NA	CLSTN3	ENSCJAG00000038586	FAM19A2	PPP4R3B	ZNF77	CNOT1	NFATC3	NA	NA	NA	NA	NA	NA	NA	NA	NA	ZCCHC8
618	RPS6KA5	ENSCJAG00000046284	ENSCJAG00000007842	XK	PIK3R4	ENSCJAG00000038450	NA	NA	NA	NA	NA	NA	NA	NA	NA	NA	NA	CRACR2A	MED19	TRIM44	ARHGAP25	GK5	NA	NA	NA	NA	NA	NA	NA	NA	NA	NA	ENO2	RBM19	PPM1H	ENSCJAG00000045385	NFIC	DDX60	CDH11	NA	NA	NA	NA	NA	NA	NA	NA	NA	MPHOSPH9
619	FOXN3	ENSCJAG00000042607	CAMK2B	TXLNG	ANKRD28	S100P	NA	NA	NA	NA	NA	NA	NA	NA	NA	NA	NA	DCP1B	ENSCJAG00000008421	TTC17	PLEK	ENSCJAG00000001950	NA	NA	NA	NA	NA	NA	NA	NA	NA	NA	USP5	TPCN1	SRGAP1	MSH2	ENSCJAG00000039430	CLCN3	NDRG4	NA	NA	NA	NA	NA	NA	NA	NA	NA	RFC5
620	ENSCJAG00000041769	CBL	ZMIZ2	TLR8	KCNH8	CLEC10A	NA	NA	NA	NA	NA	NA	NA	NA	NA	NA	NA	ADIPOR2	PRPF19	EXT2	PELI1	ENSCJAG00000049385	NA	NA	NA	NA	NA	NA	NA	NA	NA	NA	ENSCJAG00000038843	NAA25	TBC1D30	THADA	ATCAY	SAP30	CSNK2A2	NA	NA	NA	NA	NA	NA	NA	NA	NA	ENSCJAG00000038586
621	GALC	UBASH3B	COBL	MSL3	AZI2	C1QC	NA	NA	NA	NA	NA	NA	NA	NA	NA	NA	NA	KDM5A	ENSCJAG00000021865	TP53I11	UGP2	MSL2	NA	NA	NA	NA	NA	NA	NA	NA	NA	NA	COPS7A	TMEM116	MSRB3	MTA3	SH3GL1	SPCS3	BBS2	NA	NA	NA	NA	NA	NA	NA	NA	NA	RBM19
622	SEL1L	PANX3	SEC61G	GYG2	XYLB	INHBC	NA	NA	NA	NA	NA	NA	NA	NA	NA	NA	NA	KLRD1	ENSCJAG00000047003	DGKZ	PPP1R21	ENSCJAG00000002998	NA	NA	NA	NA	NA	NA	NA	NA	NA	NA	PIANP	ACAD10	GRIP1	ENSCJAG00000015081	PTPRS	PRIMPOL	IRX3	NA	NA	NA	NA	NA	NA	NA	NA	NA	PLBD2
623	GPATCH2L	ESAM	NEUROD6	CD99	MOBP	GAL	NA	NA	NA	NA	NA	NA	NA	NA	NA	NA	NA	ATF7IP	BSCL2	SPI1	ENSCJAG00000044422	RAB5A	NA	NA	NA	NA	NA	NA	NA	NA	NA	NA	MRPL51	SH2B3	MDM1	RMDN2	KDM4B	UFSP2	CYLD	NA	NA	NA	NA	NA	NA	NA	NA	NA	TPCN1
624	NEK9	SLC37A2	TAX1BP1	DHRSX	TNK2	ENSCJAG00000005520	NA	NA	NA	NA	NA	NA	NA	NA	NA	NA	NA	DERA	ENSCJAG00000033686	FNBP4	THADA	UBE2E1	NA	NA	NA	NA	NA	NA	NA	NA	NA	NA	CD9	FAM216A	ST8SIA1	NDUFAF7	ENSCJAG00000017205	ATP11C	BRD7	NA	NA	NA	NA	NA	NA	NA	NA	NA	HECTD4
625	YLPM1	ENSCJAG00000038533	ENSCJAG00000045417	AKAP17A	PTPN14	BPIFA2	NA	NA	NA	NA	NA	NA	NA	NA	NA	NA	NA	TMEM123	COX8A	ZDHHC5	SLC8A1	RARB	NA	NA	NA	NA	NA	NA	NA	NA	NA	NA	FBXL14	C12orf76	C2CD5	CEBPZ	SAFB	ENSCJAG00000013151	SIAH1	NA	NA	NA	NA	NA	NA	NA	NA	NA	TRAFD1
626	NUMB	NAALAD2	NPY	XKR6	KCNH1	ADRB1	NA	NA	NA	NA	NA	NA	NA	NA	NA	NA	NA	CASP4	OTUB1	SLC15A3	THUMPD2	ZCWPW2	NA	NA	NA	NA	NA	NA	NA	NA	NA	NA	ENSCJAG00000048408	SSH1	SOX5	GALNT14	INSR	CREBBP	WDR17	NA	NA	NA	NA	NA	NA	NA	NA	NA	NAA25
627	PSEN1	ENSCJAG00000033850	TSPAN13	ENSCJAG00000014551	SYT14	CEBPD	NA	NA	NA	NA	NA	NA	NA	NA	NA	NA	NA	CUL5	STIP1	PGA	TMEM178A	GPD1L	NA	NA	NA	NA	NA	NA	NA	NA	NA	NA	CDKN1B	NT5DC3	RASSF8	TOGARAM2	CAMSAP3	ENSCJAG00000004287	TRAPPC11	NA	NA	NA	NA	NA	NA	NA	NA	NA	TMEM116
628	ENSCJAG00000014441	ENSCJAG00000032975	ENSCJAG00000041046	HMBOX1	CDC42BPA	PCP2	NA	NA	NA	NA	NA	NA	NA	NA	NA	NA	NA	ATM	FKBP2	VWCE	MAP4K3	CRTAP	NA	NA	NA	NA	NA	NA	NA	NA	NA	NA	APOLD1	NTN4	TMTC1	SLC35F6	EVI5L	PDZD4	PDPK1	NA	NA	NA	NA	NA	NA	NA	NA	NA	ACAD10
629	DCAF4	CREBZF	ICA1	SLC39A14	TMEM9	ENSCJAG00000042443	NA	NA	NA	NA	NA	NA	NA	NA	NA	NA	NA	DDX10	ESRRA	TAF6L	PRKD3	EXOG	NA	NA	NA	NA	NA	NA	NA	NA	NA	NA	STRAP	NR2C1	CAPRIN2	ADCY3	FBN3	DIP2A	UBALD1	NA	NA	NA	NA	NA	NA	NA	NA	NA	HVCN1
630	PCNX1	ARRB1	ENSCJAG00000042459	POLR3D	CSRP1	ENSCJAG00000050927	NA	NA	NA	NA	NA	NA	NA	NA	NA	NA	NA	ENSCJAG00000010680	ENSCJAG00000018014	MARK2	HEATR5B	ULK4	NA	NA	NA	NA	NA	NA	NA	NA	NA	NA	ASB8	ENSCJAG00000002979	DENND5B	ENSCJAG00000022933	CERS4	PACS2	DEF8	NA	NA	NA	NA	NA	NA	NA	NA	NA	TCTN1
631	DCAF5	SLCO2B1	DYNC1I1	DOK2	GPR37L1	ENSCJAG00000050423	NA	NA	NA	NA	NA	NA	NA	NA	NA	NA	NA	NLRX1	NRXN2	FERMT3	PLB1	RUBCN	NA	NA	NA	NA	NA	NA	NA	NA	NA	NA	RDX	ENSCJAG00000051081	BICD1	CYS1	ADAMTS10	ZNF891	FANCA	NA	NA	NA	NA	NA	NA	NA	NA	NA	ANAPC7
632	RAD51B	P4HA3	STEAP2	TRMT9B	NFASC	NA	NA	NA	NA	NA	NA	NA	NA	NA	NA	NA	NA	ARHGEF12	ENSCJAG00000044597	SIPA1	BABAM2	LRCH3	NA	NA	NA	NA	NA	NA	NA	NA	NA	NA	CRYAB	POC1B	CNTN1	TAF1B	OLFM2	MUM1	ARHGDIG	NA	NA	NA	NA	NA	NA	NA	NA	NA	IFT81
633	RDH11	ARAP1	KIAA1324L	LONRF1	DSTYK	NA	NA	NA	NA	NA	NA	NA	NA	NA	NA	NA	NA	VWA5A	FAU	KAT5	RAB10	IARS2	NA	NA	NA	NA	NA	NA	NA	NA	NA	NA	SDHD	GLIPR1	PDZRN4	USP13	COL5A3	AGPAT1	ENSCJAG00000045858	NA	NA	NA	NA	NA	NA	NA	NA	NA	SSH1
634	ENSCJAG00000050819	RNF121	PCLO	LEPROTL1	IL10	NA	NA	NA	NA	NA	NA	NA	NA	NA	NA	NA	NA	ETS1	RNASEH2C	SNX32	ENSCJAG00000007757	AIDA	NA	NA	NA	NA	NA	NA	NA	NA	NA	NA	PAFAH1B2	GLIPR1L1	DBX2	TTC14	LDLR	PRLHR	ENSCJAG00000040719	NA	NA	NA	NA	NA	NA	NA	NA	NA	CRY1
635	GPHN	ILK	ENSCJAG00000022077	ENSCJAG00000043013	CAMK1G	NA	NA	NA	NA	NA	NA	NA	NA	NA	NA	NA	NA	ZBTB44	CCDC85B	C11orf80	ENSCJAG00000007433	WDR26	NA	NA	NA	NA	NA	NA	NA	NA	NA	NA	SIDT2	ZFC3H1	ARID2	MCCC1	ELAVL3	NA	NA	NA	NA	NA	NA	NA	NA	NA	NA	NA	GNPTAB
636	PLEKHG3	ENSCJAG00000050313	PRKAR2B	TACC1	TRIM58	NA	NA	NA	NA	NA	NA	NA	NA	NA	NA	NA	NA	CNTN5	DRAP1	ACY3	WDR35	EPRS	NA	NA	NA	NA	NA	NA	NA	NA	NA	NA	ENSCJAG00000043240	PTPRR	SCAF11	SENP2	ZNF625	NA	NA	NA	NA	NA	NA	NA	NA	NA	NA	NA	NTN4
637	ZBTB25	CYP2R1	GPR22	ENSCJAG00000050935	RGS7	NA	NA	NA	NA	NA	NA	NA	NA	NA	NA	NA	NA	CEP295	GRK2	UNC93B1	TAF1B	PROX1	NA	NA	NA	NA	NA	NA	NA	NA	NA	NA	SCN2B	ENSCJAG00000020874	SLC38A1	ENSCJAG00000048391	ADGRL1	NA	NA	NA	NA	NA	NA	NA	NA	NA	NA	NA	CEP83
638	PPP2R5E	INSC	NRCAM	FNTA	FMN2	NA	NA	NA	NA	NA	NA	NA	NA	NA	NA	NA	NA	CHORDC1	AIP	ENSCJAG00000015736	GNB4	FLVCR1	NA	NA	NA	NA	NA	NA	NA	NA	NA	NA	TMEM25	PRPF40B	ITFG2	TRA2B	SLC1A6	NA	NA	NA	NA	NA	NA	NA	NA	NA	NA	NA	POC1B
639	HIF1A	CCDC34	DNAJB9	IMPA2	RYR2	NA	NA	NA	NA	NA	NA	NA	NA	NA	NA	NA	NA	PICALM	NDUFV1	SUGCT	MCF2L2	COG2	NA	NA	NA	NA	NA	NA	NA	NA	NA	NA	RPS25	NCKAP5L	CACNA1C	MASP1	TMEM38A	NA	NA	NA	NA	NA	NA	NA	NA	NA	NA	NA	PTPRR
640	PCNX4	ABTB2	VIPR2	ABHD3	TARBP1	NA	NA	NA	NA	NA	NA	NA	NA	NA	NA	NA	NA	PCF11	NDUFS8	CCM2	VPS8	GALNT2	NA	NA	NA	NA	NA	NA	NA	NA	NA	NA	TRAPPC4	ASIC1	GRIN2B	BDH1	MYO9B	NA	NA	NA	NA	NA	NA	NA	NA	NA	NA	NA	ENSCJAG00000045738
641	JKAMP	TRIM44	DNAJB6	RMC1	SLC35F3	NA	NA	NA	NA	NA	NA	NA	NA	NA	NA	NA	NA	PRCP	CTTN	TNS3	C3orf70	ACBD3	NA	NA	NA	NA	NA	NA	NA	NA	NA	NA	HYOU1	CERS5	ATF7IP	ABHD14A	SLC27A1	NA	NA	NA	NA	NA	NA	NA	NA	NA	NA	NA	WNT10B
642	ARID4A	TTC17	ENSCJAG00000020371	RNF138	ENSCJAG00000041361	NA	NA	NA	NA	NA	NA	NA	NA	NA	NA	NA	NA	NARS2	ENSCJAG00000018476	PLEKHA8	ST6GAL1	ENSCJAG00000012665	NA	NA	NA	NA	NA	NA	NA	NA	NA	NA	C2CD2L	TNS2	EPS8	NEK4	MAU2	NA	NA	NA	NA	NA	NA	NA	NA	NA	NA	NA	ENSCJAG00000020827
643	AP5M1	DGKZ	AGAP3	TPGS2	TTC13	NA	NA	NA	NA	NA	NA	NA	NA	NA	NA	NA	NA	RSF1	DUSP8	JAZF1	CCDC50	KDM5B	NA	NA	NA	NA	NA	NA	NA	NA	NA	NA	THY1	RARG	DERA	UBA3	ZNF43	NA	NA	NA	NA	NA	NA	NA	NA	NA	NA	NA	ENSCJAG00000020874
644	ERO1A	SPI1	TCAF1	CTIF	DOT1L	NA	NA	NA	NA	NA	NA	NA	NA	NA	NA	NA	NA	ENSCJAG00000049437	LSM5	SNX10	MB21D2	BTG2	NA	NA	NA	NA	NA	NA	NA	NA	NA	NA	ENSCJAG00000007436	ENSCJAG00000039433	LMO3	ENSCJAG00000015202	ENSCJAG00000043237	NA	NA	NA	NA	NA	NA	NA	NA	NA	NA	NA	PRPF40B
645	MAP4K5	AGBL2	CASP2	C18orf54	ENSCJAG00000013206	NA	NA	NA	NA	NA	NA	NA	NA	NA	NA	NA	NA	ACER3	KBTBD2	NFE2L3	HRASLS	TRIM58	NA	NA	NA	NA	NA	NA	NA	NA	NA	NA	SORL1	CALCOCO1	ENSCJAG00000050577	TADA3	EPN1	NA	NA	NA	NA	NA	NA	NA	NA	NA	NA	NA	ASIC1
646	KLHDC1	ZDHHC5	NDUFB2	TNFRSF11A	PLIN3	NA	NA	NA	NA	NA	NA	NA	NA	NA	NA	NA	NA	GVQW3	2007-09-01	ENSCJAG00000001509	DLG1	SCCPDH	NA	NA	NA	NA	NA	NA	NA	NA	NA	NA	ENSCJAG00000007648	HOXC9	PLEKHA5	SLC6A11	CACNG7	NA	NA	NA	NA	NA	NA	NA	NA	NA	NA	NA	ATF1
647	PRPF39	CTNND1	MKRN1	ZCCHC2	ARRDC5	NA	NA	NA	NA	NA	NA	NA	NA	NA	NA	NA	NA	UVRAG	STARD3NL	GPNMB	FAM198A	ARRDC5	NA	NA	NA	NA	NA	NA	NA	NA	NA	NA	TBRG1	HOXC4	PDE3A	NUP210	EMC10	NA	NA	NA	NA	NA	NA	NA	NA	NA	NA	NA	TFCP2
648	KLHL28	SLC15A3	MTPN	VPS4B	PTPRS	NA	NA	NA	NA	NA	NA	NA	NA	NA	NA	NA	NA	NUMA1	AMPH	CFAP69	ITIH4	CERS4	NA	NA	NA	NA	NA	NA	NA	NA	NA	NA	HEPACAM	ENSCJAG00000048105	DYNC2H1	COPG1	MYH14	NA	NA	NA	NA	NA	NA	NA	NA	NA	NA	NA	ENSCJAG00000018590
649	ENSCJAG00000016105	PGA	ATP6V1F	ENSCJAG00000003163	TGFBR3L	NA	NA	NA	NA	NA	NA	NA	NA	NA	NA	NA	NA	TRIM22	ENSCJAG00000039517	ABCB4	ENSCJAG00000031804	ICAM1	NA	NA	NA	NA	NA	NA	NA	NA	NA	NA	APLP2	BAZ2A	PDGFD	RAB7A	ENSCJAG00000001884	NA	NA	NA	NA	NA	NA	NA	NA	NA	NA	NA	ENSCJAG00000039433
650	RALGAPA1	VWCE	CCDC136	TSHZ1	ZNF136	NA	NA	NA	NA	NA	NA	NA	NA	NA	NA	NA	NA	STK33	ENSCJAG00000007842	GRM3	CHDH	CRTC1	NA	NA	NA	NA	NA	NA	NA	NA	NA	NA	CWC15	ENSCJAG00000010662	GRIA4	EEFSEC	DPY19L3	NA	NA	NA	NA	NA	NA	NA	NA	NA	NA	NA	ENSCJAG00000048105
651	ENSCJAG00000006750	MARK2	ARF5	ZNF236	HOOK2	NA	NA	NA	NA	NA	NA	NA	NA	NA	NA	NA	NA	DENND5A	CAMK2B	CCDC146	IL17RB	NCAN	NA	NA	NA	NA	NA	NA	NA	NA	NA	NA	FOLH1	SHMT2	GUCY1A2	PLXNA1	GPATCH1	NA	NA	NA	NA	NA	NA	NA	NA	NA	NA	NA	STAT2
652	PPP2R3C	FERMT3	PTPRZ1	UBN1	MAST1	NA	NA	NA	NA	NA	NA	NA	NA	NA	NA	NA	NA	USP47	ZMIZ2	ENSCJAG00000021200	FHIT	MAU2	NA	NA	NA	NA	NA	NA	NA	NA	NA	NA	HIKESHI	ENSCJAG00000007243	ELMOD1	CHCHD6	ENSCJAG00000010784	NA	NA	NA	NA	NA	NA	NA	NA	NA	NA	NA	BAZ2A
653	SPTSSA	CCDC88B	FAM3C	GDE1	CALR	NA	NA	NA	NA	NA	NA	NA	NA	NA	NA	NA	NA	BTBD10	COBL	DNAJC2	PTPRG	GATAD2A	NA	NA	NA	NA	NA	NA	NA	NA	NA	NA	ENSCJAG00000014814	AVIL	ATM	DIRC2	ZNF181	NA	NA	NA	NA	NA	NA	NA	NA	NA	NA	NA	PTGES3
654	NUBPL	SIPA1	SMARCA1	TMEM159	ILVBL	NA	NA	NA	NA	NA	NA	NA	NA	NA	NA	NA	NA	FAR1	SEC61G	ATXN7L1	ENSCJAG00000050036	ZNF14	NA	NA	NA	NA	NA	NA	NA	NA	NA	NA	PAK1	ENSCJAG00000007464	SIK2	PARP9	SIPA1L3	NA	NA	NA	NA	NA	NA	NA	NA	NA	NA	NA	ENSCJAG00000010662
655	HECTD1	KAT5	GRIA3	PALB2	ENSCJAG00000009641	NA	NA	NA	NA	NA	NA	NA	NA	NA	NA	NA	NA	PDE3B	TAX1BP1	ENSCJAG00000010517	RYBP	TRIM28	NA	NA	NA	NA	NA	NA	NA	NA	NA	NA	ENSCJAG00000012300	KRAS	TTC12	FAM162A	RASGRP4	NA	NA	NA	NA	NA	NA	NA	NA	NA	NA	NA	SHMT2
656	STRN3	RBM4B	ENSCJAG00000047376	GTF3C1	ENSCJAG00000019660	NA	NA	NA	NA	NA	NA	NA	NA	NA	NA	NA	NA	PIK3C2A	ENSCJAG00000045417	PIP	ITPR1	ZNF274	NA	NA	NA	NA	NA	NA	NA	NA	NA	NA	RPS3	INTS13	CADM1	TMEM45A	SAMD4B	NA	NA	NA	NA	NA	NA	NA	NA	NA	NA	NA	AVIL
657	SCFD1	C11orf80	ENSCJAG00000046072	ATXN2L	ZNF14	NA	NA	NA	NA	NA	NA	NA	NA	NA	NA	NA	NA	HPS5	TSPAN13	MKRN1	ARL8B	ENSCJAG00000038950	NA	NA	NA	NA	NA	NA	NA	NA	NA	NA	RAB6A	TM7SF3	ARHGEF12	TFG	AKT2	NA	NA	NA	NA	NA	NA	NA	NA	NA	NA	NA	LRIG3
658	CCNB1IP1	ACY3	KLHL13	HIRIP3	ENSCJAG00000039542	NA	NA	NA	NA	NA	NA	NA	NA	NA	NA	NA	NA	TSG101	ENSCJAG00000041046	HIPK2	SRGAP3	ENSCJAG00000042256	NA	NA	NA	NA	NA	NA	NA	NA	NA	NA	PLEKHB1	MRPS35	GRIK4	NAA50	PLD3	NA	NA	NA	NA	NA	NA	NA	NA	NA	NA	NA	ENSCJAG00000014579
659	ENSCJAG00000021101	ENSCJAG00000015736	HTR2C	ENSCJAG00000002760	ENSCJAG00000009303	NA	NA	NA	NA	NA	NA	NA	NA	NA	NA	NA	NA	PRMT3	ICA1	ZC3HAV1L	ATG7	CLEC11A	NA	NA	NA	NA	NA	NA	NA	NA	NA	NA	STARD10	TSPAN11	GRAMD1B	NEPRO	ENSCJAG00000044546	NA	NA	NA	NA	NA	NA	NA	NA	NA	NA	NA	LLPH
660	AQR	PPFIA1	COL4A6	STX1B	ENSCJAG00000042015	NA	NA	NA	NA	NA	NA	NA	NA	NA	NA	NA	NA	METTL15	ENSCJAG00000043666	AGBL3	RAF1	IL4I1	NA	NA	NA	NA	NA	NA	NA	NA	NA	NA	ENSCJAG00000038315	ETFBKMT	MSANTD2	GTPBP8	ENSCJAG00000014669	NA	NA	NA	NA	NA	NA	NA	NA	NA	NA	NA	ENSCJAG00000014558
661	FAM98B	LSP1	ENSCJAG00000047828	KAT8	ZNF416	NA	NA	NA	NA	NA	NA	NA	NA	NA	NA	NA	NA	ELP4	DYNC1I1	LEP	EEFSEC	ENSCJAG00000004105	NA	NA	NA	NA	NA	NA	NA	NA	NA	NA	RRM1	DNM1L	KIRREL3	CCDC80	ENSCJAG00000020222	NA	NA	NA	NA	NA	NA	NA	NA	NA	NA	NA	IRAK3
662	RASGRP1	SUGCT	ENSCJAG00000003405	C16orf58	ISOC2	NA	NA	NA	NA	NA	NA	NA	NA	NA	NA	NA	NA	HIPK3	STEAP2	LRRC4	PLXNA1	UBA2	NA	NA	NA	NA	NA	NA	NA	NA	NA	NA	CCKBR	PKP2	ARHGAP32	NOV	ENSCJAG00000012623	NA	NA	NA	NA	NA	NA	NA	NA	NA	NA	NA	KRAS
663	FSIP1	CCM2	BEX3	ZNF267	SHISA7	NA	NA	NA	NA	NA	NA	NA	NA	NA	NA	NA	NA	EHF	KIAA1324L	ENSCJAG00000039165	ALDH1L1	FXYD5	NA	NA	NA	NA	NA	NA	NA	NA	NA	NA	APBB1	LRRK2	NTM	TBC1D31	GRIK5	NA	NA	NA	NA	NA	NA	NA	NA	NA	NA	NA	INTS13
664	EIF2AK4	TNS3	ENSCJAG00000003425	ZNF37A	PRPF31	NA	NA	NA	NA	NA	NA	NA	NA	NA	NA	NA	NA	CD44	PCLO	SASH3	ZNF148	ZNF566	NA	NA	NA	NA	NA	NA	NA	NA	NA	NA	TRIM3	IRAK4	OPCML	TATDN1	ZNF155	NA	NA	NA	NA	NA	NA	NA	NA	NA	NA	NA	FGFR1OP2
665	ENSCJAG00000020770	JAZF1	TCEAL5	RASGEF1A	CACNG8	NA	NA	NA	NA	NA	NA	NA	NA	NA	NA	NA	NA	PAMR1	ENSCJAG00000022077	ENSCJAG00000050065	ITGB5	ZNF829	NA	NA	NA	NA	NA	NA	NA	NA	NA	NA	ENSCJAG00000011775	ENSCJAG00000049828	ARHGAP42	NDRG1	ZNF296	NA	NA	NA	NA	NA	NA	NA	NA	NA	NA	NA	FAR2
666	MGA	SNX10	ENSCJAG00000003467	MAPK8	LRRC4B	NA	NA	NA	NA	NA	NA	NA	NA	NA	NA	NA	NA	HSD17B12	GPR22	TRPC5	SEC22A	ENSCJAG00000013419	NA	NA	NA	NA	NA	NA	NA	NA	NA	NA	NRIP3	A2M	SESN3	DENND3	ENSCJAG00000012382	NA	NA	NA	NA	NA	NA	NA	NA	NA	NA	NA	TSPAN11
667	PRTG	NFE2L3	GPRASP1	ZSWIM8	JOSD2	NA	NA	NA	NA	NA	NA	NA	NA	NA	NA	NA	NA	PHF21A	NRCAM	TSC22D3	PARP14	ACTN4	NA	NA	NA	NA	NA	NA	NA	NA	NA	NA	IPO7	ENSCJAG00000008234	AMOTL1	ENSCJAG00000022467	STRN4	NA	NA	NA	NA	NA	NA	NA	NA	NA	NA	NA	AMN1
668	PYGO1	ENSCJAG00000001509	TCEAL2	ENSCJAG00000001720	MYH14	NA	NA	NA	NA	NA	NA	NA	NA	NA	NA	NA	NA	LPXN	DNAJB6	KLHL4	KPNA1	AKT2	NA	NA	NA	NA	NA	NA	NA	NA	NA	NA	MRVI1	PRMT8	FAT3	ARHGAP39	NUCB1	NA	NA	NA	NA	NA	NA	NA	NA	NA	NA	NA	ENSCJAG00000049828
669	WDR72	GPNMB	TMEM35A	ANAPC16	TSKS	NA	NA	NA	NA	NA	NA	NA	NA	NA	NA	NA	NA	MS4A2	DPP6	CYSLTR1	FSTL1	KCNN4	NA	NA	NA	NA	NA	NA	NA	NA	NA	NA	ENSCJAG00000039717	B4GALNT3	NAALAD2	ENSCJAG00000043116	PRR12	NA	NA	NA	NA	NA	NA	NA	NA	NA	NA	NA	NECAP1
670	FAM214A	MTERF1	NAP1L3	EIF4EBP2	MAG	NA	NA	NA	NA	NA	NA	NA	NA	NA	NA	NA	NA	MS4A6A	ENSCJAG00000020371	NLGN3	ENSCJAG00000050673	ZNF283	NA	NA	NA	NA	NA	NA	NA	NA	NA	NA	DKK3	IQSEC3	GRM5	CRISPLD1	ENSCJAG00000005608	NA	NA	NA	NA	NA	NA	NA	NA	NA	NA	NA	C1S
671	TMOD3	ABCB4	ENSCJAG00000003672	VPS26A	TMEM147	NA	NA	NA	NA	NA	NA	NA	NA	NA	NA	NA	NA	AHNAK	AGAP3	AR	ENSCJAG00000049931	ZNF227	NA	NA	NA	NA	NA	NA	NA	NA	NA	NA	BTBD10	HEBP1	DLG2	PAG1	PDXK	NA	NA	NA	NA	NA	NA	NA	NA	NA	NA	NA	ENSCJAG00000008234
672	TRPM7	CCDC146	COX7B	TET1	HAUS5	NA	NA	NA	NA	NA	NA	NA	NA	NA	NA	NA	NA	GANAB	CASP2	FGD1	ST3GAL6	RELB	NA	NA	NA	NA	NA	NA	NA	NA	NA	NA	PSMA1	CASP4	ENSCJAG00000049437	SNX16	ENSCJAG00000015729	NA	NA	NA	NA	NA	NA	NA	NA	NA	NA	NA	ANO2
673	GALK2	ENSCJAG00000051098	NAP1L2	SLC25A16	APLP1	NA	NA	NA	NA	NA	NA	NA	NA	NA	NA	NA	NA	ATL3	NDUFB2	ENSCJAG00000047520	NECTIN3	GIPR	NA	NA	NA	NA	NA	NA	NA	NA	NA	NA	CALCA	LAYN	FCHSD2	LRRCC1	SLC37A1	NA	NA	NA	NA	NA	NA	NA	NA	NA	NA	NA	PRMT8
674	SEMA6D	ENSCJAG00000021200	CITED1	REEP3	PPP1R14A	NA	NA	NA	NA	NA	NA	NA	NA	NA	NA	NA	NA	ENSCJAG00000047435	MTPN	CASK	CCDC80	SYMPK	NA	NA	NA	NA	NA	NA	NA	NA	NA	NA	PLEKHA7	PPP2R1B	ENSCJAG00000032656	RIPK2	ABCG1	NA	NA	NA	NA	NA	NA	NA	NA	NA	NA	NA	NRIP2
675	B2M	DNAJC2	DLG3	MINPP1	SIRT2	NA	NA	NA	NA	NA	NA	NA	NA	NA	NA	NA	NA	KDM2A	ATP6V1F	SAT1	ENSCJAG00000031235	PPP5C	NA	NA	NA	NA	NA	NA	NA	NA	NA	NA	RPS13	DLAT	PPFIBP2	FAM92A	VPS26C	NA	NA	NA	NA	NA	NA	NA	NA	NA	NA	NA	HEBP1
676	SPG11	ATXN7L1	ARHGEF9	ATAD1	TIMM50	NA	NA	NA	NA	NA	NA	NA	NA	NA	NA	NA	NA	PPP6R3	CCDC136	ENSCJAG00000005365	STK3	ENSCJAG00000011565	NA	NA	NA	NA	NA	NA	NA	NA	NA	NA	KCNC1	BUD13	SWAP70	ENSCJAG00000004434	OLIG2	NA	NA	NA	NA	NA	NA	NA	NA	NA	NA	NA	RAPGEF3
677	CTDSPL2	CDHR3	NUDT11	PCGF5	ZNF227	NA	NA	NA	NA	NA	NA	NA	NA	NA	NA	NA	NA	BBS9	ARF5	FANCB	RNF19A	EMP3	NA	NA	NA	NA	NA	NA	NA	NA	NA	NA	SERGEF	CEP164	USP47	SDCBP	EVA1C	NA	NA	NA	NA	NA	NA	NA	NA	NA	NA	NA	TMEM123
678	TP53BP1	SLC26A4	SYP	IDE	ZNF235	NA	NA	NA	NA	NA	NA	NA	NA	NA	NA	NA	NA	HERPUD2	PTPRZ1	GLRA2	OXR1	PRR12	NA	NA	NA	NA	NA	NA	NA	NA	NA	NA	SLC17A6	SCN4B	PARVA	LYN	URB1	NA	NA	NA	NA	NA	NA	NA	NA	NA	NA	NA	LAYN
679	TMEM62	NOM1	PCSK1N	HHEX	RTN2	NA	NA	NA	NA	NA	NA	NA	NA	NA	NA	NA	NA	VPS41	FAM3C	OFD1	RSPO2	ENSCJAG00000005608	NA	NA	NA	NA	NA	NA	NA	NA	NA	NA	DNAJC24	IFT46	SPON1	ENSCJAG00000014407	ADAMTS5	NA	NA	NA	NA	NA	NA	NA	NA	NA	NA	NA	PPP2R1B
680	UBR1	PRKAG2	EBP	NOC3L	RIPK4	NA	NA	NA	NA	NA	NA	NA	NA	NA	NA	NA	NA	STK17A	SMARCA1	FRMPD4	EXT1	MX2	NA	NA	NA	NA	NA	NA	NA	NA	NA	NA	ENSCJAG00000005925	DDX6	ZDHHC13	PRKDC	FAM78B	NA	NA	NA	NA	NA	NA	NA	NA	NA	NA	NA	ENSCJAG00000010680
681	TTBK2	RHEB	SYN1	MMS19	MX2	NA	NA	NA	NA	NA	NA	NA	NA	NA	NA	NA	NA	MYO1G	GRIA3	MYOM2	SAMD12	DYRK1A	NA	NA	NA	NA	NA	NA	NA	NA	NA	NA	SYT13	NLRX1	PRMT3	SPATA16	TADA1	NA	NA	NA	NA	NA	NA	NA	NA	NA	NA	NA	CEP164
682	SNAP23	SMARCD3	USP11	COX15	DSCAM	NA	NA	NA	NA	NA	NA	NA	NA	NA	NA	NA	NA	GARS	ENSCJAG00000004920	INTS9	DEPTOR	HLCS	NA	NA	NA	NA	NA	NA	NA	NA	NA	NA	PSMC3	CLMP	GAS2	MYNN	RABGAP1L	NA	NA	NA	NA	NA	NA	NA	NA	NA	NA	NA	SCN4B
683	ZNF106	GBX1	CDK16	SLF2	VPS26C	NA	NA	NA	NA	NA	NA	NA	NA	NA	NA	NA	NA	SKAP2	ENSCJAG00000047376	PTK2B	SNTB1	CRYZL1	NA	NA	NA	NA	NA	NA	NA	NA	NA	NA	NDUFS3	VWA5A	LUZP2	IFT80	ABL2	NA	NA	NA	NA	NA	NA	NA	NA	NA	NA	NA	DDX6
684	HMG20A	ENSCJAG00000010517	NDUFB11	ARMH3	CHAF1B	NA	NA	NA	NA	NA	NA	NA	NA	NA	NA	NA	NA	HNRNPA2B1	ENSCJAG00000046072	SFTPC	WASHC5	URB1	NA	NA	NA	NA	NA	NA	NA	NA	NA	NA	ENSCJAG00000022142	STT3A	ANO3	GFM1	DUSP12	NA	NA	NA	NA	NA	NA	NA	NA	NA	NA	NA	NLRX1
685	PEAK1	CLEC5A	MAOB	XPNPEP1	EVA1C	NA	NA	NA	NA	NA	NA	NA	NA	NA	NA	NA	NA	OSBPL3	KLHL13	FAM160B2	NSMCE2	SCAF4	NA	NA	NA	NA	NA	NA	NA	NA	NA	NA	RTN4RL2	DCPS	LGR4	LXN	KIRREL1	NA	NA	NA	NA	NA	NA	NA	NA	NA	NA	NA	CLMP
686	SCAPER	ENSCJAG00000013424	DDX3X	SHOC2	BACH1	NA	NA	NA	NA	NA	NA	NA	NA	NA	NA	NA	NA	SNX13	HTR2C	INTS10	FAM49B	BACH1	NA	NA	NA	NA	NA	NA	NA	NA	NA	NA	MED19	SLC36A4	METTL15	MLF1	C1orf61	NA	NA	NA	NA	NA	NA	NA	NA	NA	NA	NA	STT3A
687	TEX9	HIPK2	ATP6AP2	FAM160B1	USP16	NA	NA	NA	NA	NA	NA	NA	NA	NA	NA	NA	NA	ENSCJAG00000001029	COL4A6	ASAH1	ASAP1	CCT8	NA	NA	NA	NA	NA	NA	NA	NA	NA	NA	PRPF19	ME3	MPPED2	ENSCJAG00000000902	SMG5	NA	NA	NA	NA	NA	NA	NA	NA	NA	NA	NA	FOXRED1
688	TCF12	ZC3HAV1L	ENSCJAG00000000758	SFXN4	NCAM2	NA	NA	NA	NA	NA	NA	NA	NA	NA	NA	NA	NA	PHF14	ENSCJAG00000047828	MSR1	KCNQ3	RWDD2B	NA	NA	NA	NA	NA	NA	NA	NA	NA	NA	TMEM132A	RAB30	ELP4	DIPK2A	ATP8B2	NA	NA	NA	NA	NA	NA	NA	NA	NA	NA	NA	DCPS
689	CGNL1	AGBL3	ARX	GRK5	ROBO2	NA	NA	NA	NA	NA	NA	NA	NA	NA	NA	NA	NA	UMAD1	ENSCJAG00000003405	LEPROTL1	PHF20L1	CHODL	NA	NA	NA	NA	NA	NA	NA	NA	NA	NA	TKFC	AQP11	PRRG4	ANAPC13	ENSCJAG00000049269	NA	NA	NA	NA	NA	NA	NA	NA	NA	NA	NA	SLC36A4
690	MINDY2	CALU	CNKSR2	WDR11	ROBO1	NA	NA	NA	NA	NA	NA	NA	NA	NA	NA	NA	NA	CASD1	BEX3	PLEKHA2	FAM135B	ALDH9A1	NA	NA	NA	NA	NA	NA	NA	NA	NA	NA	ENSCJAG00000021865	MRPL48	KIAA1549L	ACAD11	ENSCJAG00000002179	NA	NA	NA	NA	NA	NA	NA	NA	NA	NA	NA	CHORDC1
691	RNF111	LEP	MAP7D2	BUB3	CADM2	NA	NA	NA	NA	NA	NA	NA	NA	NA	NA	NA	NA	ANKIB1	ENSCJAG00000003425	ENSCJAG00000050720	NRBP2	ABL2	NA	NA	NA	NA	NA	NA	NA	NA	NA	NA	ENSCJAG00000047003	CLPB	LDLRAD3	PIK3R4	POGZ	NA	NA	NA	NA	NA	NA	NA	NA	NA	NA	NA	CREBZF
692	ICE2	LRRC4	PDHA1	CPXM2	UCHL5	NA	NA	NA	NA	NA	NA	NA	NA	NA	NA	NA	NA	CROT	TCEAL5	CHRNB3	PKIA	LHX4	NA	NA	NA	NA	NA	NA	NA	NA	NA	NA	EEF1G	ENSCJAG00000015332	EXT2	BTD	GALNS	NA	NA	NA	NA	NA	NA	NA	NA	NA	NA	NA	PCF11
693	VPS13C	AASS	RBBP7	CTBP2	BRINP3	NA	NA	NA	NA	NA	NA	NA	NA	NA	NA	NA	NA	TMEM243	ENSCJAG00000003467	PIEZO2	ENSCJAG00000048835	KHDC4	NA	NA	NA	NA	NA	NA	NA	NA	NA	NA	BSCL2	ZNF214	C11orf49	NEK10	ZCCHC14	NA	NA	NA	NA	NA	NA	NA	NA	NA	NA	NA	PRCP
694	RAB8B	RBMX2	CLCN4	EDRF1	UAP1	NA	NA	NA	NA	NA	NA	NA	NA	NA	NA	NA	NA	DMTF1	BHLHB9	ARHGAP28	CHD7	DPM3	NA	NA	NA	NA	NA	NA	NA	NA	NA	NA	ENSCJAG00000018569	TUB	RTN3	ACVR2B	USP10	NA	NA	NA	NA	NA	NA	NA	NA	NA	NA	NA	TENM4
695	APH1B	SASH3	ENSCJAG00000013757	PTPRE	ILDR2	NA	NA	NA	NA	NA	NA	NA	NA	NA	NA	NA	NA	HGF	GPRASP1	L3MBTL4	NCEH1	C1orf43	NA	NA	NA	NA	NA	NA	NA	NA	NA	NA	PLA2G16	RIC3	NRXN2	ENSCJAG00000009675	COTL1	NA	NA	NA	NA	NA	NA	NA	NA	NA	NA	NA	ACER3
696	USP3	ENSCJAG00000004920	PINX1	ENSCJAG00000014400	CREG1	NA	NA	NA	NA	NA	NA	NA	NA	NA	NA	NA	NA	SEMA3C	TCEAL2	CABLES1	FNDC3B	TPM3	NA	NA	NA	NA	NA	NA	NA	NA	NA	NA	ENSCJAG00000033686	STK33	PDE1C	NKTR	CDH13	NA	NA	NA	NA	NA	NA	NA	NA	NA	NA	NA	MRPL48
697	HERC1	AKAP14	CCDC25	TUBGCP2	DNM3	NA	NA	NA	NA	NA	NA	NA	NA	NA	NA	NA	NA	PTPN12	TMEM35A	CABYR	SKIL	CHTOP	NA	NA	NA	NA	NA	NA	NA	NA	NA	NA	COX8A	EIF4G2	BBS9	IARS2	CMIP	NA	NA	NA	NA	NA	NA	NA	NA	NA	NA	NA	CLPB
698	SNX1	LONRF3	CLU	STARD7	FCER1G	NA	NA	NA	NA	NA	NA	NA	NA	NA	NA	NA	NA	GSAP	NAP1L3	DTNA	MED12L	RNF115	NA	NA	NA	NA	NA	NA	NA	NA	NA	NA	OTUB1	GALNT18	DPY19L1	DUSP10	ADAT1	NA	NA	NA	NA	NA	NA	NA	NA	NA	NA	NA	FOLR2
699	TRIP4	TRPC5	CHRNA2	KANSL3	DUSP23	NA	NA	NA	NA	NA	NA	NA	NA	NA	NA	NA	NA	KMT2E	ENSCJAG00000003672	ZSCAN30	TSC22D2	ENSCJAG00000049736	NA	NA	NA	NA	NA	NA	NA	NA	NA	NA	STIP1	MICAL2	HECW1	NSL1	WDR59	NA	NA	NA	NA	NA	NA	NA	NA	NA	NA	NA	HBB
700	ZNF609	TMEM164	ADRA1A	MITD1	ACKR1	NA	NA	NA	NA	NA	NA	NA	NA	NA	NA	NA	NA	PIK3CG	COX7B	HAUS1	RNF13	ENSCJAG00000020687	NA	NA	NA	NA	NA	NA	NA	NA	NA	NA	FKBP2	ENSCJAG00000050086	ADCY1	ENSCJAG00000033694	ENSCJAG00000014587	NA	NA	NA	NA	NA	NA	NA	NA	NA	NA	NA	TUB
701	DPP8	ACSL4	DPYSL2	REV1	HAPLN2	NA	NA	NA	NA	NA	NA	NA	NA	NA	NA	NA	NA	HBP1	ENSCJAG00000048304	ENSCJAG00000008221	HPS3	PIEZO1	NA	NA	NA	NA	NA	NA	NA	NA	NA	NA	ENSCJAG00000044597	PDE3B	VWC2	SLC30A1	MTSS1L	NA	NA	NA	NA	NA	NA	NA	NA	NA	NA	NA	RIC3
702	RAB11A	KLHL4	NEFL	TTL	C1orf61	NA	NA	NA	NA	NA	NA	NA	NA	NA	NA	NA	NA	COG5	NAP1L2	ME2	SLC9A9	KLHL36	NA	NA	NA	NA	NA	NA	NA	NA	NA	NA	FAU	HPS5	GRB10	TMEM206	ZFHX3	NA	NA	NA	NA	NA	NA	NA	NA	NA	NA	NA	STK33
703	MAP2K5	HDX	NEFM	KRCC1	DPM3	NA	NA	NA	NA	NA	NA	NA	NA	NA	NA	NA	NA	IMMP2L	CITED1	VPS4B	XRN1	ENSCJAG00000014587	NA	NA	NA	NA	NA	NA	NA	NA	NA	NA	DRAP1	HIPK3	COBL	ENSCJAG00000015904	SMPD3	NA	NA	NA	NA	NA	NA	NA	NA	NA	NA	NA	TMEM41B
704	PIAS1	NLGN3	ENTPD4	SUCLG1	VPS45	NA	NA	NA	NA	NA	NA	NA	NA	NA	NA	NA	NA	ENSCJAG00000016891	ENSCJAG00000004192	DOK6	ENSCJAG00000001981	ENSCJAG00000015051	NA	NA	NA	NA	NA	NA	NA	NA	NA	NA	SF3B2	NAT10	EGFR	RCOR3	PRMT7	NA	NA	NA	NA	NA	NA	NA	NA	NA	NA	NA	EIF4G2
705	MYO9A	AR	EGR3	TTC31	CA14	NA	NA	NA	NA	NA	NA	NA	NA	NA	NA	NA	NA	BMT2	DLG3	C18orf63	RASA2	ENSCJAG00000038858	NA	NA	NA	NA	NA	NA	NA	NA	NA	NA	GRK2	PDHX	SCRN1	ABCB10	SLC7A6	NA	NA	NA	NA	NA	NA	NA	NA	NA	NA	NA	GALNT18
706	ARIH1	MSN	PHYHIP	RTKN	PRPF3	NA	NA	NA	NA	NA	NA	NA	NA	NA	NA	NA	NA	MDFIC	PDZD11	ANKS3	PXYLP1	TANGO6	NA	NA	NA	NA	NA	NA	NA	NA	NA	NA	AIP	C11orf74	TAX1BP1	ENSCJAG00000049358	CBFB	NA	NA	NA	NA	NA	NA	NA	NA	NA	NA	NA	ENSCJAG00000050086
707	PML	PHF8	LGI3	NAGK	POGZ	NA	NA	NA	NA	NA	NA	NA	NA	NA	NA	NA	NA	CAPZA2	ARHGEF9	GLYR1	PIK3CB	PRMT7	NA	NA	NA	NA	NA	NA	NA	NA	NA	NA	ENSCJAG00000000879	ENSCJAG00000019965	HIBADH	ENSCJAG00000050889	DYNC1LI2	NA	NA	NA	NA	NA	NA	NA	NA	NA	NA	NA	C11orf58
708	ARID3B	SLC9A7	GFRA2	CCT4	APRT	NA	NA	NA	NA	NA	NA	NA	NA	NA	NA	NA	NA	UBE3C	MAGED1	UBN1	IL20RB	NLRC5	NA	NA	NA	NA	NA	NA	NA	NA	NA	NA	NDUFS8	DDB2	KLHL7	IPO9	CHD9	NA	NA	NA	NA	NA	NA	NA	NA	NA	NA	NA	HPS5
709	SCAMP2	ENSCJAG00000047520	LZTS1	XPO1	ENSCJAG00000017308	NA	NA	NA	NA	NA	NA	NA	NA	NA	NA	NA	NA	RBM33	NUDT11	PPL	NCK1	NOD2	NA	NA	NA	NA	NA	NA	NA	NA	NA	NA	ENSCJAG00000018476	PTPMT1	ISPD	KLHL12	NKD1	NA	NA	NA	NA	NA	NA	NA	NA	NA	NA	NA	NAT10
710	C15orf39	CASK	ATP6V1B2	VRK2	WFDC1	NA	NA	NA	NA	NA	NA	NA	NA	NA	NA	NA	NA	KMT2C	SYP	BFAR	ATP2C1	N4BP1	NA	NA	NA	NA	NA	NA	NA	NA	NA	NA	DUSP8	SERPING1	AGMO	PIK3C2B	CBLN1	NA	NA	NA	NA	NA	NA	NA	NA	NA	NA	NA	ENSCJAG00000019965
711	PTPN9	SAT1	TUSC3	FOXN2	TERF2	NA	NA	NA	NA	NA	NA	NA	NA	NA	NA	NA	NA	ZNF398	PCSK1N	MRTFB	SH3BP5	NETO2	NA	NA	NA	NA	NA	NA	NA	NA	NA	NA	LSM5	MS4A7	DGKB	SCCPDH	ENSCJAG00000050907	NA	NA	NA	NA	NA	NA	NA	NA	NA	NA	NA	DDB2
712	SIN3A	ENSCJAG00000005365	PPP2CB	DHX57	ENSCJAG00000038858	NA	NA	NA	NA	NA	NA	NA	NA	NA	NA	NA	NA	CUL1	SYN1	ENSCJAG00000016005	PLCL2	ANXA10	NA	NA	NA	NA	NA	NA	NA	NA	NA	NA	KBTBD2	FADS3	ETV1	ENSCJAG00000041361	ENSCJAG00000048985	NA	NA	NA	NA	NA	NA	NA	NA	NA	NA	NA	NUP160
713	GCN1	AP1S2	PURG	RBKS	SLC12A4	NA	NA	NA	NA	NA	NA	NA	NA	NA	NA	NA	NA	TPK1	USP11	CLEC16A	TGFBR2	DCTD	NA	NA	NA	NA	NA	NA	NA	NA	NA	NA	2007-09-01	POLR2G	THSD7A	ENSCJAG00000039956	ENSCJAG00000035240	NA	NA	NA	NA	NA	NA	NA	NA	NA	NA	NA	MS4A7
714	SPPL3	CA5B	VDAC3	ZNF512	PSKH1	NA	NA	NA	NA	NA	NA	NA	NA	NA	NA	NA	NA	ENSCJAG00000013424	CDK16	SYT17	TRAK1	TRAPPC11	NA	NA	NA	NA	NA	NA	NA	NA	NA	NA	STARD3NL	BAD	PHF14	TTC13	STOX2	NA	NA	NA	NA	NA	NA	NA	NA	NA	NA	NA	STX5
715	ZCCHC8	FANCB	AP3M2	ENSCJAG00000007757	PARD6A	NA	NA	NA	NA	NA	NA	NA	NA	NA	NA	NA	NA	KDM7A	NDUFB11	VPS35L	VIPR1	UFSP2	NA	NA	NA	NA	NA	NA	NA	NA	NA	NA	AMPH	VPS51	NXPH1	DOT1L	IRF2	NA	NA	NA	NA	NA	NA	NA	NA	NA	NA	NA	ATL3
716	TMED2	GLRA2	HOOK3	UBXN2A	CARMIL2	NA	NA	NA	NA	NA	NA	NA	NA	NA	NA	NA	NA	ENSCJAG00000013198	MAOB	ENSCJAG00000009625	UBXN7	TLR3	NA	NA	NA	NA	NA	NA	NA	NA	NA	NA	ENSCJAG00000039517	RNASEH2C	GLCCI1	SLC39A3	FAT1	NA	NA	NA	NA	NA	NA	NA	NA	NA	NA	NA	MARK2
717	EP400	OFD1	RNMT	ODC1	ENSCJAG00000016841	NA	NA	NA	NA	NA	NA	NA	NA	NA	NA	NA	NA	UBN2	DDX3X	IQCK	SUSD4	MTMR1	NA	NA	NA	NA	NA	NA	NA	NA	NA	NA	ENSCJAG00000007842	PACS1	UMAD1	ENSCJAG00000041996	HS6ST2	NA	NA	NA	NA	NA	NA	NA	NA	NA	NA	NA	PYGM
718	FBXW8	FRMPD4	AFG3L2	CPSF3	CDH11	NA	NA	NA	NA	NA	NA	NA	NA	NA	NA	NA	NA	ZC3HAV1	ATP6AP2	EEF2K	FBXO28	ADCY9	NA	NA	NA	NA	NA	NA	NA	NA	NA	NA	CAMK2B	KLC2	DYNC1I1	GPR108	ENSCJAG00000044467	NA	NA	NA	NA	NA	NA	NA	NA	NA	NA	NA	RNASEH2C
719	MED13L	PRKX	RALBP1	RNASEH1	CDH8	NA	NA	NA	NA	NA	NA	NA	NA	NA	NA	NA	NA	CNOT4	ENSCJAG00000000758	GGA2	ENSCJAG00000049330	NMRAL1	NA	NA	NA	NA	NA	NA	NA	NA	NA	NA	ZMIZ2	CCS	PPP1R9A	ANGPTL4	ABCA3	NA	NA	NA	NA	NA	NA	NA	NA	NA	NA	NA	KLC2
720	TPCN1	IL3RA	NDUFV2	ENSCJAG00000011691	KIFC3	NA	NA	NA	NA	NA	NA	NA	NA	NA	NA	NA	NA	EXOC4	ARX	PALB2	ENSCJAG00000042058	UBALD1	NA	NA	NA	NA	NA	NA	NA	NA	NA	NA	NACAD	RBM4B	CDK6	UBL5	CASKIN1	NA	NA	NA	NA	NA	NA	NA	NA	NA	NA	NA	CCS
721	DDX54	ANGPT2	RAB12	MFN1	PLLP	NA	NA	NA	NA	NA	NA	NA	NA	NA	NA	NA	NA	CHCHD3	CNKSR2	IL4R	RPS6KC1	ENSCJAG00000004287	NA	NA	NA	NA	NA	NA	NA	NA	NA	NA	NEUROD6	C11orf80	FAM133B	EIF3G	PKD1	NA	NA	NA	NA	NA	NA	NA	NA	NA	NA	NA	RBM14
722	HECTD4	FDFT1	MYL12B	ACTL6A	AMFR	NA	NA	NA	NA	NA	NA	NA	NA	NA	NA	NA	NA	MKLN1	MAP7D2	KIAA0556	TATDN3	PTTG1IP	NA	NA	NA	NA	NA	NA	NA	NA	NA	NA	SNX10	SYT12	CDK14	DNMT1	ENSCJAG00000015315	NA	NA	NA	NA	NA	NA	NA	NA	NA	NA	NA	RBM4B
723	NAA25	INTS9	ANKRD29	USP13	CYLD	NA	NA	NA	NA	NA	NA	NA	NA	NA	NA	NA	NA	ENSCJAG00000010520	PDHA1	KCTD13	BATF3	GOLGA3	NA	NA	NA	NA	NA	NA	NA	NA	NA	NA	NPY	ACY3	RUNDC3B	TMEM205	FLYWCH1	NA	NA	NA	NA	NA	NA	NA	NA	NA	NA	NA	SYT12
724	BRAP	PTK2B	B4GALT6	KLHL6	LONP2	NA	NA	NA	NA	NA	NA	NA	NA	NA	NA	NA	NA	AHCYL2	RBBP7	MVP	CAMSAP2	HBQ1	NA	NA	NA	NA	NA	NA	NA	NA	NA	NA	TSPAN13	KMT5B	GRM3	ECSIT	ADCY9	NA	NA	NA	NA	NA	NA	NA	NA	NA	NA	NA	ACY3
725	GIT2	ADAM28	ASXL3	ENSCJAG00000013876	ENSCJAG00000010203	NA	NA	NA	NA	NA	NA	NA	NA	NA	NA	NA	NA	TNPO3	ENSCJAG00000004341	PHKG2	CHI3L1	GAMT	NA	NA	NA	NA	NA	NA	NA	NA	NA	NA	ENSCJAG00000041046	TPCN2	SEMA3E	ZNF564	ENSCJAG00000041006	NA	NA	NA	NA	NA	NA	NA	NA	NA	NA	NA	KMT5B
726	WASHC4	TNFRSF10D	SYT4	KLHL18	SPOCK3	NA	NA	NA	NA	NA	NA	NA	NA	NA	NA	NA	NA	SND1	ENSCJAG00000042553	ITGAX	IKBKE	DAZAP1	NA	NA	NA	NA	NA	NA	NA	NA	NA	NA	ENSCJAG00000043666	ANO1	PCLO	PRDX2	VPS9D1	NA	NA	NA	NA	NA	NA	NA	NA	NA	NA	NA	ANO1
727	ALDH1L2	PEBP4	ENSCJAG00000008319	DHX30	AADAT	NA	NA	NA	NA	NA	NA	NA	NA	NA	NA	NA	NA	POT1	CLCN4	SLC5A2	MAPKAPK2	INHBC	NA	NA	NA	NA	NA	NA	NA	NA	NA	NA	ENSCJAG00000020733	SHANK2	CACNA2D1	THSD8	ANKRD11	NA	NA	NA	NA	NA	NA	NA	NA	NA	NA	NA	LSP1
728	SLC41A2	FAM160B2	MAPK4	ENSCJAG00000002483	GALNTL6	NA	NA	NA	NA	NA	NA	NA	NA	NA	NA	NA	NA	WASL	ANOS1	WDFY4	ENSCJAG00000050991	AVPR2	NA	NA	NA	NA	NA	NA	NA	NA	NA	NA	STEAP2	NAP1L4	MAGI2	GADD45GIP1	MTA1	NA	NA	NA	NA	NA	NA	NA	NA	NA	NA	NA	EEPD1
729	HCFC2	ASAH1	ST8SIA3	DAG1	WDR17	NA	NA	NA	NA	NA	NA	NA	NA	NA	NA	NA	NA	ENSCJAG00000049610	ENSCJAG00000013757	FRMPD2	ZNF692	PDZK1IP1	NA	NA	NA	NA	NA	NA	NA	NA	NA	NA	SRI	ENSCJAG00000048705	ATXN7L1	TECR	ENSCJAG00000034524	NA	NA	NA	NA	NA	NA	NA	NA	NA	NA	NA	POU6F2
730	NT5DC3	RAB11FIP1	C16orf72	RASSF1	TENM3	NA	NA	NA	NA	NA	NA	NA	NA	NA	NA	NA	NA	TENM1	PINX1	ENSCJAG00000050461	AKT3	NA	NA	NA	NA	NA	NA	NA	NA	NA	NA	NA	ENSCJAG00000022077	LSP1	HBP1	ILVBL	NPRL3	NA	NA	NA	NA	NA	NA	NA	NA	NA	NA	NA	CDK13
731	UTP20	CHRNB3	CRYM	CACNA2D2	SORBS2	NA	NA	NA	NA	NA	NA	NA	NA	NA	NA	NA	NA	STAG2	CLU	ENSCJAG00000049879	FH	NA	NA	NA	NA	NA	NA	NA	NA	NA	NA	NA	DNAJB9	CDK13	NRCAM	HSH2D	REXO1	NA	NA	NA	NA	NA	NA	NA	NA	NA	NA	NA	AEBP1
732	ELK3	LDLRAD4	GSG1L	RAD54L2	FGF13	NA	NA	NA	NA	NA	NA	NA	NA	NA	NA	NA	NA	THOC2	CHRNA2	ENSCJAG00000050666	GPR137B	NA	NA	NA	NA	NA	NA	NA	NA	NA	NA	NA	CAPZA2	AEBP1	MDFIC	SLC35E1	PALM	NA	NA	NA	NA	NA	NA	NA	NA	NA	NA	NA	NUDCD3
733	VEZT	PIEZO2	ENSCJAG00000006341	SEMA3G	CLCN7	NA	NA	NA	NA	NA	NA	NA	NA	NA	NA	NA	NA	2006-09-01	DPYSL2	ZMIZ1	RGL3	NA	NA	NA	NA	NA	NA	NA	NA	NA	NA	NA	DNAJB6	H2AFV	ST7	ENSCJAG00000009641	ENSCJAG00000014560	NA	NA	NA	NA	NA	NA	NA	NA	NA	NA	NA	VSTM2A
734	NR2C1	PTPRM	ENSCJAG00000006874	PBRM1	IRAK1	NA	NA	NA	NA	NA	NA	NA	NA	NA	NA	NA	NA	DOCK11	NEFL	VDAC2	PKN1	NA	NA	NA	NA	NA	NA	NA	NA	NA	NA	NA	AGAP3	SPATA48	PTPRN2	CCDC124	GABRA6	NA	NA	NA	NA	NA	NA	NA	NA	NA	NA	NA	ENSCJAG00000050624
735	CEP83	CABLES1	FAM57B	NEK4	ZNF276	NA	NA	NA	NA	NA	NA	NA	NA	NA	NA	NA	NA	ENSCJAG00000048872	NEFM	CAMK2G	ZNF681	NA	NA	NA	NA	NA	NA	NA	NA	NA	NA	NA	CDK5	ENSCJAG00000050624	CNTNAP2	ARRDC2	PCP2	NA	NA	NA	NA	NA	NA	NA	NA	NA	NA	NA	MINDY4
736	CRADD	CABYR	SEZ6L2	PRKCD	MTA1	NA	NA	NA	NA	NA	NA	NA	NA	NA	NA	NA	NA	DIAPH2	ENTPD4	NUDT13	KMT5C	NA	NA	NA	NA	NA	NA	NA	NA	NA	NA	NA	ZNF777	HOXA7	TMEM178B	ENSCJAG00000039606	ENSCJAG00000042443	NA	NA	NA	NA	NA	NA	NA	NA	NA	NA	NA	HOXA7
737	ENSCJAG00000002979	DTNA	PRRT2	ABHD6	MPG	NA	NA	NA	NA	NA	NA	NA	NA	NA	NA	NA	NA	ENSCJAG00000003568	EGR3	DNAJB12	OSCAR	NA	NA	NA	NA	NA	NA	NA	NA	NA	NA	NA	PDIA4	GSDME	TRIM24	TMEM161A	EN2	NA	NA	NA	NA	NA	NA	NA	NA	NA	NA	NA	HOXA4
738	CEP290	ZSCAN30	RET	ACOX2	ARHGDIG	NA	NA	NA	NA	NA	NA	NA	NA	NA	NA	NA	NA	BRWD3	PHYHIP	PSAP	PEPD	NA	NA	NA	NA	NA	NA	NA	NA	NA	NA	NA	NDUFB2	ENSCJAG00000050118	CREB3L2	ENSCJAG00000046526	CH25H	NA	NA	NA	NA	NA	NA	NA	NA	NA	NA	NA	SKAP2
739	EEA1	ENSCJAG00000048632	ENSCJAG00000016268	ARL6IP5	METTL26	NA	NA	NA	NA	NA	NA	NA	NA	NA	NA	NA	NA	ATP7A	LGI3	ENSCJAG00000034339	LSM14A	NA	NA	NA	NA	NA	NA	NA	NA	NA	NA	NA	MTPN	ENSCJAG00000050980	DGKI	ENSCJAG00000009303	NA	NA	NA	NA	NA	NA	NA	NA	NA	NA	NA	NA	HNRNPA2B1
740	METTL25	HAUS1	SNCG	ENSCJAG00000015202	CBARP	NA	NA	NA	NA	NA	NA	NA	NA	NA	NA	NA	NA	ABCB7	GFRA2	ENSCJAG00000007203	ZNF569	NA	NA	NA	NA	NA	NA	NA	NA	NA	NA	NA	ENSCJAG00000050444	MEOX2	NRF1	CHMP2A	NA	NA	NA	NA	NA	NA	NA	NA	NA	NA	NA	NA	GSDME
741	OSBPL8	ENSCJAG00000008221	ZNF503	ENSCJAG00000050883	APC2	NA	NA	NA	NA	NA	NA	NA	NA	NA	NA	NA	NA	NHSL2	ATP6V1B2	ADAMTS14	RYR1	NA	NA	NA	NA	NA	NA	NA	NA	NA	NA	NA	ATP6V1F	TMEM106B	AHCYL2	ZNF274	NA	NA	NA	NA	NA	NA	NA	NA	NA	NA	NA	NA	CCDC126
742	NAP1L1	ME2	PPP3CB	MTMR14	ENSCJAG00000045862	NA	NA	NA	NA	NA	NA	NA	NA	NA	NA	NA	NA	OGT	PPP2CB	PALD1	GRIK5	NA	NA	NA	NA	NA	NA	NA	NA	NA	NA	NA	CCDC136	PDK4	GRM8	ZSCAN18	NA	NA	NA	NA	NA	NA	NA	NA	NA	NA	NA	NA	ENSCJAG00000001509
743	GLIPR1	BCL2	FAM241B	ENSCJAG00000016416	ENSCJAG00000039848	NA	NA	NA	NA	NA	NA	NA	NA	NA	NA	NA	NA	ENSCJAG00000013390	PURG	NPFFR1	ENSCJAG00000012536	NA	NA	NA	NA	NA	NA	NA	NA	NA	NA	NA	ARF5	GTPBP10	AASS	SSC5D	NA	NA	NA	NA	NA	NA	NA	NA	NA	NA	NA	NA	ENSCJAG00000050118
744	ZFC3H1	KDSR	ZNF365	IFT122	TMEM141	NA	NA	NA	NA	NA	NA	NA	NA	NA	NA	NA	NA	FAM120C	VDAC3	PPA1	ARHGAP35	NA	NA	NA	NA	NA	NA	NA	NA	NA	NA	NA	GPR37	ZNF804B	PTPRZ1	LENG8	NA	NA	NA	NA	NA	NA	NA	NA	NA	NA	NA	NA	ENSCJAG00000043686
745	CNOT2	DOK6	PHYHIPL	EFCAB12	GFY	NA	NA	NA	NA	NA	NA	NA	NA	NA	NA	NA	NA	HUWE1	AP3M2	STOX1	ABCG1	NA	NA	NA	NA	NA	NA	NA	NA	NA	NA	NA	WASL	FAM185A	KCND2	ENSCJAG00000018410	NA	NA	NA	NA	NA	NA	NA	NA	NA	NA	NA	NA	MEOX2
746	LYZ	C18orf63	LGI1	ENSCJAG00000017430	ENSCJAG00000035022	NA	NA	NA	NA	NA	NA	NA	NA	NA	NA	NA	NA	DGKK	HOOK3	SLC25A16	BACE2	NA	NA	NA	NA	NA	NA	NA	NA	NA	NA	NA	FAM3C	ARMC10	TENM1	PEPD	NA	NA	NA	NA	NA	NA	NA	NA	NA	NA	NA	NA	TMEM106B
747	KANSL2	ZADH2	CNNM1	RAB43	ANKRD34C	NA	NA	NA	NA	NA	NA	NA	NA	NA	NA	NA	NA	GLOD5	RNMT	ENSCJAG00000050775	MRPS6	NA	NA	NA	NA	NA	NA	NA	NA	NA	NA	NA	SMARCA1	KMT2E	GRIA3	KCTD15	NA	NA	NA	NA	NA	NA	NA	NA	NA	NA	NA	NA	FAM133B
748	CCNT1	GALR1	GOT1	ENSCJAG00000039476	DIRAS3	NA	NA	NA	NA	NA	NA	NA	NA	NA	NA	NA	NA	RP2	AFG3L2	ACTA2	ENSCJAG00000040417	NA	NA	NA	NA	NA	NA	NA	NA	NA	NA	NA	LAMP2	GPR22	LONRF3	PSENEN	NA	NA	NA	NA	NA	NA	NA	NA	NA	NA	NA	NA	ENSCJAG00000014000
749	ADCY6	ANKS3	ENSCJAG00000037906	ACAD9	ENSCJAG00000050727	NA	NA	NA	NA	NA	NA	NA	NA	NA	NA	NA	NA	KDM6A	RALBP1	HHEX	ENSCJAG00000048893	NA	NA	NA	NA	NA	NA	NA	NA	NA	NA	NA	ENSCJAG00000047376	LAMB4	LRCH2	POLR2I	NA	NA	NA	NA	NA	NA	NA	NA	NA	NA	NA	NA	CYP51A1
750	ENSCJAG00000020874	PPL	ENSCJAG00000017480	MGLL	ENSCJAG00000042977	NA	NA	NA	NA	NA	NA	NA	NA	NA	NA	NA	NA	MED14	NDUFV2	MYOF	APP	NA	NA	NA	NA	NA	NA	NA	NA	NA	NA	NA	2006-09-01	ENSCJAG00000016891	ALG13	TBCB	NA	NA	NA	NA	NA	NA	NA	NA	NA	NA	NA	NA	GTPBP10
751	CERS5	ABCC1	KCNIP2	CHCHD6	ENSCJAG00000005707	NA	NA	NA	NA	NA	NA	NA	NA	NA	NA	NA	NA	ENSCJAG00000038936	MYL12B	PIK3AP1	JAM2	NA	NA	NA	NA	NA	NA	NA	NA	NA	NA	NA	ENSCJAG00000043735	TMEM168	PAK3	ENSCJAG00000049557	NA	NA	NA	NA	NA	NA	NA	NA	NA	NA	NA	NA	ZNF804B
752	LARP4	ENSCJAG00000016005	FBXL15	PDIA5	ENSCJAG00000043612	NA	NA	NA	NA	NA	NA	NA	NA	NA	NA	NA	NA	TAB3	SNRPD1	WBP1L	ENSCJAG00000043016	NA	NA	NA	NA	NA	NA	NA	NA	NA	NA	NA	HTR2C	PAXIP1	AMMECR1	ZNF568	NA	NA	NA	NA	NA	NA	NA	NA	NA	NA	NA	NA	PHTF2
753	ATF1	ENSCJAG00000050987	TCF7L2	TMEM39A	NA	NA	NA	NA	NA	NA	NA	NA	NA	NA	NA	NA	NA	ZFX	ANKRD29	STN1	SAMSN1	NA	NA	NA	NA	NA	NA	NA	NA	NA	NA	NA	ACSL4	NUB1	MORC4	ZNF585B	NA	NA	NA	NA	NA	NA	NA	NA	NA	NA	NA	NA	RSBN1L
754	TFCP2	TMC7	HSPA12A	CLDND1	NA	NA	NA	NA	NA	NA	NA	NA	NA	NA	NA	NA	NA	PHKA2	B4GALT6	ENSCJAG00000018474	KCNT2	NA	NA	NA	NA	NA	NA	NA	NA	NA	NA	NA	COL4A6	ABCB8	ZMAT1	RYR1	NA	NA	NA	NA	NA	NA	NA	NA	NA	NA	NA	NA	FAM185A
755	ENSCJAG00000018590	SYT17	EMX2	TBC1D23	NA	NA	NA	NA	NA	NA	NA	NA	NA	NA	NA	NA	NA	CDKL5	ASXL3	ENO4	PLA2G4A	NA	NA	NA	NA	NA	NA	NA	NA	NA	NA	NA	ENSCJAG00000047828	TMEM176A	PCDH19	PAF1	NA	NA	NA	NA	NA	NA	NA	NA	NA	NA	NA	NA	ENSCJAG00000051098
756	ENSCJAG00000007853	VPS35L	TACC2	RPL24	NA	NA	NA	NA	NA	NA	NA	NA	NA	NA	NA	NA	NA	SCML2	CELF4	CACUL1	LAMC1	NA	NA	NA	NA	NA	NA	NA	NA	NA	NA	NA	PLP1	ZNF398	DIAPH2	MED29	NA	NA	NA	NA	NA	NA	NA	NA	NA	NA	NA	NA	KMT2E
757	BAZ2A	ENSCJAG00000009625	OAT	GCSAM	NA	NA	NA	NA	NA	NA	NA	NA	NA	NA	NA	NA	NA	CTPS2	SYT4	SFXN4	NPL	NA	NA	NA	NA	NA	NA	NA	NA	NA	NA	NA	ENSCJAG00000003405	ZNF786	ENSCJAG00000003672	DLL3	NA	NA	NA	NA	NA	NA	NA	NA	NA	NA	NA	NA	DLD
758	PTGES3	SDR42E2	CALY	NAA50	NA	NA	NA	NA	NA	NA	NA	NA	NA	NA	NA	NA	NA	ERICH1	ENSCJAG00000008319	RGS10	STX6	NA	NA	NA	NA	NA	NA	NA	NA	NA	NA	NA	BEX3	TTC26	KLHL4	NUMBL	NA	NA	NA	NA	NA	NA	NA	NA	NA	NA	NA	NA	TMEM168
759	R3HDM2	EEF2K	KNDC1	GTPBP8	NA	NA	NA	NA	NA	NA	NA	NA	NA	NA	NA	NA	NA	TDRP	SEC11C	BAG3	UHMK1	NA	NA	NA	NA	NA	NA	NA	NA	NA	NA	NA	ENSCJAG00000003425	ZC3HAV1	RPS6KA6	ENSCJAG00000047458	NA	NA	NA	NA	NA	NA	NA	NA	NA	NA	NA	NA	FOXP2
760	PIP4K2C	ENSCJAG00000048979	ENSCJAG00000050867	ENSCJAG00000015651	NA	NA	NA	NA	NA	NA	NA	NA	NA	NA	NA	NA	NA	FBXO25	C16orf72	PLPP4	DCAF6	NA	NA	NA	NA	NA	NA	NA	NA	NA	NA	NA	TCEAL5	CEP41	BRWD3	TGFB1	NA	NA	NA	NA	NA	NA	NA	NA	NA	NA	NA	NA	PAXIP1
761	CTDSP2	SCNN1B	COX5B	ENSCJAG00000006636	NA	NA	NA	NA	NA	NA	NA	NA	NA	NA	NA	NA	NA	BNIP3L	CRYM	FAM53B	PAPPA2	NA	NA	NA	NA	NA	NA	NA	NA	NA	NA	NA	ENSCJAG00000003467	KLHDC10	MAGT1	ARHGEF1	NA	NA	NA	NA	NA	NA	NA	NA	NA	NA	NA	NA	GALNT11
762	USP15	GGA2	RPL31	NUDCD1	NA	NA	NA	NA	NA	NA	NA	NA	NA	NA	NA	NA	NA	PPP2R2A	LCMT1	ENSCJAG00000049188	ASTN1	NA	NA	NA	NA	NA	NA	NA	NA	NA	NA	NA	GPRASP1	TSPAN33	PHKA1	PAFAH1B3	NA	NA	NA	NA	NA	NA	NA	NA	NA	NA	NA	NA	NUB1
763	MON2	PRKCB	ENSCJAG00000042067	DSCC1	NA	NA	NA	NA	NA	NA	NA	NA	NA	NA	NA	NA	NA	ENSCJAG00000020166	GSG1L	STK32C	RASAL2	NA	NA	NA	NA	NA	NA	NA	NA	NA	NA	NA	TCEAL2	ENSCJAG00000041607	ENSCJAG00000004217	LIPE	NA	NA	NA	NA	NA	NA	NA	NA	NA	NA	NA	NA	ABCB8
764	XPOT	IL4R	CREG2	NDRG1	NA	NA	NA	NA	NA	NA	NA	NA	NA	NA	NA	NA	NA	PPP3CC	ENSCJAG00000006341	SH3RF3	SOAT1	NA	NA	NA	NA	NA	NA	NA	NA	NA	NA	NA	TMEM35A	IGSF1	OGT	ZNF227	NA	NA	NA	NA	NA	NA	NA	NA	NA	NA	NA	NA	ZNF398
765	TBK1	IL21R	ST6GAL2	ZFAT	NA	NA	NA	NA	NA	NA	NA	NA	NA	NA	NA	NA	NA	ENSCJAG00000014105	ENSCJAG00000006874	SULT1C2	TDRD5	NA	NA	NA	NA	NA	NA	NA	NA	NA	NA	NA	NAP1L3	ZNF280C	EDA	BCL3	NA	NA	NA	NA	NA	NA	NA	NA	NA	NA	NA	NA	ZNF786
766	RASSF3	KIAA0556	SLC5A7	PUF60	NA	NA	NA	NA	NA	NA	NA	NA	NA	NA	NA	NA	NA	MTUS1	FAM57B	BCL2L11	TOR1AIP1	NA	NA	NA	NA	NA	NA	NA	NA	NA	NA	NA	COX7B	TMEM164	AR	SYMPK	NA	NA	NA	NA	NA	NA	NA	NA	NA	NA	NA	NA	PDIA4
767	MSRB3	PPP4C	ENSCJAG00000011993	PLEC	NA	NA	NA	NA	NA	NA	NA	NA	NA	NA	NA	NA	NA	DUSP4	SEZ6L2	PAX8	QSOX1	NA	NA	NA	NA	NA	NA	NA	NA	NA	NA	NA	ATRX	COL4A5	KDM6A	ZC3H4	NA	NA	NA	NA	NA	NA	NA	NA	NA	NA	NA	NA	KDM7A
768	MDM1	PHKG2	ENSCJAG00000017525	EXOSC4	NA	NA	NA	NA	NA	NA	NA	NA	NA	NA	NA	NA	NA	SARAF	PRRT2	LOXL3	NOS1AP	NA	NA	NA	NA	NA	NA	NA	NA	NA	NA	NA	NAP1L2	TRMT2B	CASK	NOP53	NA	NA	NA	NA	NA	NA	NA	NA	NA	NA	NA	NA	TTC26
769	SLC35E3	HSD3B7	EMX1	ZNF251	NA	NA	NA	NA	NA	NA	NA	NA	NA	NA	NA	NA	NA	ENSCJAG00000012338	ENSCJAG00000016268	ENSCJAG00000017810	ENSCJAG00000004742	NA	NA	NA	NA	NA	NA	NA	NA	NA	NA	NA	ENSCJAG00000000229	ARL13A	USP9X	EMP3	NA	NA	NA	NA	NA	NA	NA	NA	NA	NA	NA	NA	ZC3HAV1
770	ENSCJAG00000007464	ITGAX	CCT7	COMMD5	NA	NA	NA	NA	NA	NA	NA	NA	NA	NA	NA	NA	NA	RBPMS	SNCG	TET3	CD84	NA	NA	NA	NA	NA	NA	NA	NA	NA	NA	NA	ENSCJAG00000004192	SYTL4	DMD	LMTK3	NA	NA	NA	NA	NA	NA	NA	NA	NA	NA	NA	NA	CEP41
771	C2CD5	SLC5A2	EGR4	ZC2HC1A	NA	NA	NA	NA	NA	NA	NA	NA	NA	NA	NA	NA	NA	GSR	ADIRF	CYP26B1	ENSCJAG00000050441	NA	NA	NA	NA	NA	NA	NA	NA	NA	NA	NA	NLGN3	NHSL2	TAB3	ENSCJAG00000000072	NA	NA	NA	NA	NA	NA	NA	NA	NA	NA	NA	NA	WASL
772	ENSCJAG00000047139	WDFY4	CNRIP1	ZBTB10	NA	NA	NA	NA	NA	NA	NA	NA	NA	NA	NA	NA	NA	NRG1	ZNF503	APLF	ARHGEF11	NA	NA	NA	NA	NA	NA	NA	NA	NA	NA	NA	DLG3	STARD8	IL1RAPL1	LCA5L	NA	NA	NA	NA	NA	NA	NA	NA	NA	NA	NA	NA	ENSCJAG00000041607
773	RASSF8	LRRC18	ENSCJAG00000007018	FABP4	NA	NA	NA	NA	NA	NA	NA	NA	NA	NA	NA	NA	NA	UNC5D	PPP3CB	C1D	ENSCJAG00000049269	NA	NA	NA	NA	NA	NA	NA	NA	NA	NA	NA	PDZD11	VSIG4	ARX	SCAF4	NA	NA	NA	NA	NA	NA	NA	NA	NA	NA	NA	NA	IGSF1
774	ITPR2	FRMPD2	CCDC85A	E2F5	NA	NA	NA	NA	NA	NA	NA	NA	NA	NA	NA	NA	NA	KAT6A	ENSCJAG00000012122	SPRED2	ENSCJAG00000043255	NA	NA	NA	NA	NA	NA	NA	NA	NA	NA	NA	ARHGEF9	ENSCJAG00000003009	POLA1	N6AMT1	NA	NA	NA	NA	NA	NA	NA	NA	NA	NA	NA	NA	TMEM164
775	CCDC91	ENSCJAG00000050461	RTN4	ENSCJAG00000000205	NA	NA	NA	NA	NA	NA	NA	NA	NA	NA	NA	NA	NA	PTPN2	FAM241B	RAB1A	SNX27	NA	NA	NA	NA	NA	NA	NA	NA	NA	NA	NA	MAGED1	IQSEC2	PCYT1B	CDC73	NA	NA	NA	NA	NA	NA	NA	NA	NA	NA	NA	NA	ARMCX1
776	IPO8	ENSCJAG00000049879	SPTBN1	PIP4P2	NA	NA	NA	NA	NA	NA	NA	NA	NA	NA	NA	NA	NA	PSMG2	ZNF365	SLC1A4	KLHDC4	NA	NA	NA	NA	NA	NA	NA	NA	NA	NA	NA	SYP	TSPYL2	ZFX	TPR	NA	NA	NA	NA	NA	NA	NA	NA	NA	NA	NA	NA	TRMT2B
777	KIAA1551	ENSCJAG00000050666	ENSCJAG00000010291	VIRMA	NA	NA	NA	NA	NA	NA	NA	NA	NA	NA	NA	NA	NA	RAB31	PHYHIPL	FAM161A	IRF8	NA	NA	NA	NA	NA	NA	NA	NA	NA	NA	NA	PCSK1N	ENSCJAG00000038214	CNKSR2	EDEM3	NA	NA	NA	NA	NA	NA	NA	NA	NA	NA	NA	NA	SYTL4
778	LRRK2	ZMIZ1	ENSCJAG00000011645	INTS8	NA	NA	NA	NA	NA	NA	NA	NA	NA	NA	NA	NA	NA	ANKRD12	CISD1	KIAA1841	COTL1	NA	NA	NA	NA	NA	NA	NA	NA	NA	NA	NA	SUV39H1	CCDC22	RPS6KA3	STX6	NA	NA	NA	NA	NA	NA	NA	NA	NA	NA	NA	NA	NHSL2
779	PPHLN1	KCNMA1	CALM2	MTERF3	NA	NA	NA	NA	NA	NA	NA	NA	NA	NA	NA	NA	NA	ROCK1	DKK1	PRKCE	MAF	NA	NA	NA	NA	NA	NA	NA	NA	NA	NA	NA	EBP	WDR45	NHS	CREG1	NA	NA	NA	NA	NA	NA	NA	NA	NA	NA	NA	NA	ENSCJAG00000012525
780	IRAK4	VDAC2	PREPL	ENSCJAG00000007686	NA	NA	NA	NA	NA	NA	NA	NA	NA	NA	NA	NA	NA	SS18	LGI1	EML4	WWOX	NA	NA	NA	NA	NA	NA	NA	NA	NA	NA	NA	SYN1	ZNF157	REPS2	MYOC	NA	NA	NA	NA	NA	NA	NA	NA	NA	NA	NA	NA	EFNB1
781	ANO6	PLAU	COX7A2L	TRAM1	NA	NA	NA	NA	NA	NA	NA	NA	NA	NA	NA	NA	NA	TRAPPC8	CNNM1	DHX57	CFDP1	NA	NA	NA	NA	NA	NA	NA	NA	NA	NA	NA	TIMP1	MAOA	VEGFD	ENSCJAG00000042581	NA	NA	NA	NA	NA	NA	NA	NA	NA	NA	NA	NA	STARD8
782	ARID2	CAMK2G	SLC30A6	MTFR1	NA	NA	NA	NA	NA	NA	NA	NA	NA	NA	NA	NA	NA	RNF125	GOT1	RASGRP3	GLG1	NA	NA	NA	NA	NA	NA	NA	NA	NA	NA	NA	USP11	MED14	FRMPD4	SH2D2A	NA	NA	NA	NA	NA	NA	NA	NA	NA	NA	NA	NA	ZC3H12B
783	SCAF11	DNAJB12	CLIP4	TGS1	NA	NA	NA	NA	NA	NA	NA	NA	NA	NA	NA	NA	NA	RPRD1A	ENSCJAG00000037906	ENSCJAG00000044292	ZNF821	NA	NA	NA	NA	NA	NA	NA	NA	NA	NA	NA	CDK16	ENSCJAG00000004867	MID1	MRPL24	NA	NA	NA	NA	NA	NA	NA	NA	NA	NA	NA	NA	ENSCJAG00000003009
784	SLC38A1	PSAP	ENSCJAG00000008984	TMEM68	NA	NA	NA	NA	NA	NA	NA	NA	NA	NA	NA	NA	NA	PIK3C3	ENSCJAG00000017480	ALK	ZFHX3	NA	NA	NA	NA	NA	NA	NA	NA	NA	NA	NA	UBA1	PHKA2	ANOS1	RRNAD1	NA	NA	NA	NA	NA	NA	NA	NA	NA	NA	NA	NA	RRAGB
785	SLC38A2	ENSCJAG00000034339	ENSCJAG00000045072	EFCAB1	NA	NA	NA	NA	NA	NA	NA	NA	NA	NA	NA	NA	NA	PIAS2	TCF7L2	KIF3C	ZFP90	NA	NA	NA	NA	NA	NA	NA	NA	NA	NA	NA	NDUFB11	ENSCJAG00000048001	ENSCJAG00000013757	ENSCJAG00000005776	NA	NA	NA	NA	NA	NA	NA	NA	NA	NA	NA	NA	PFKFB1
786	KLRB1	ENSCJAG00000007203	PPM1G	UBE2V2	NA	NA	NA	NA	NA	NA	NA	NA	NA	NA	NA	NA	NA	SMAD4	HSPA12A	ENSCJAG00000008281	CKLF	NA	NA	NA	NA	NA	NA	NA	NA	NA	NA	NA	ENSCJAG00000042445	TBL1X	ENSCJAG00000002089	HCN3	NA	NA	NA	NA	NA	NA	NA	NA	NA	NA	NA	NA	TSPYL2
787	ENSCJAG00000008114	ADAMTS14	MAPRE3	SPATA16	NA	NA	NA	NA	NA	NA	NA	NA	NA	NA	NA	NA	NA	MBD2	EMX2	DNMT3A	ADGRG1	NA	NA	NA	NA	NA	NA	NA	NA	NA	NA	NA	MAOB	ASMTL	CSMD1	FAM189B	NA	NA	NA	NA	NA	NA	NA	NA	NA	NA	NA	NA	DGKK
788	TNFRSF1A	PALD1	KCNK3	CCNL1	NA	NA	NA	NA	NA	NA	NA	NA	NA	NA	NA	NA	NA	TCF4	TACC2	EFR3B	RBL2	NA	NA	NA	NA	NA	NA	NA	NA	NA	NA	NA	DDX3X	DLGAP2	AGPAT5	GATAD2B	NA	NA	NA	NA	NA	NA	NA	NA	NA	NA	NA	NA	ZNF157
789	TULP3	NPFFR1	RDH14	DHX36	NA	NA	NA	NA	NA	NA	NA	NA	NA	NA	NA	NA	NA	WDR7	OAT	FAM49A	ENSCJAG00000050905	NA	NA	NA	NA	NA	NA	NA	NA	NA	NA	NA	ATP6AP2	ERICH1	XKR6	S100A13	NA	NA	NA	NA	NA	NA	NA	NA	NA	NA	NA	NA	MAOA
790	DCP1B	PPA1	VSNL1	ENSCJAG00000048868	NA	NA	NA	NA	NA	NA	NA	NA	NA	NA	NA	NA	NA	CCBE1	DPYSL4	HPCAL1	SALL1	NA	NA	NA	NA	NA	NA	NA	NA	NA	NA	NA	ENSCJAG00000000758	EBF2	MSRA	ENSCJAG00000049051	NA	NA	NA	NA	NA	NA	NA	NA	NA	NA	NA	NA	MED14
791	ADIPOR2	STOX1	DDX1	ERICH6	NA	NA	NA	NA	NA	NA	NA	NA	NA	NA	NA	NA	NA	PIGN	CALY	CPSF3	C16orf87	NA	NA	NA	NA	NA	NA	NA	NA	NA	NA	NA	TMEM47	TNFRSF10A	HMBOX1	POLR3C	NA	NA	NA	NA	NA	NA	NA	NA	NA	NA	NA	NA	ENSCJAG00000004867
792	ERC1	RNLS	TRIB2	PCCB	NA	NA	NA	NA	NA	NA	NA	NA	NA	NA	NA	NA	NA	RELCH	KNDC1	ASAP2	MYLK3	NA	NA	NA	NA	NA	NA	NA	NA	NA	NA	NA	SMS	TNFRSF10B	PIWIL2	ENSCJAG00000020687	NA	NA	NA	NA	NA	NA	NA	NA	NA	NA	NA	NA	EIF1AX
793	BORCS5	STAMBPL1	ENSCJAG00000021005	RAB5A	NA	NA	NA	NA	NA	NA	NA	NA	NA	NA	NA	NA	NA	SERPINB10	ENSCJAG00000050867	ADI1	ACSL1	NA	NA	NA	NA	NA	NA	NA	NA	NA	NA	NA	MAP7D2	CCAR2	NPM2	ENSCJAG00000050558	NA	NA	NA	NA	NA	NA	NA	NA	NA	NA	NA	NA	BCLAF3
794	CREBL2	ACTA2	YWHAQ	UBE2E1	NA	NA	NA	NA	NA	NA	NA	NA	NA	NA	NA	NA	NA	TMX3	COX5B	SNTG2	SNX25	NA	NA	NA	NA	NA	NA	NA	NA	NA	NA	NA	CDKL5	SLC39A14	CSGALNACT1	BOLA1	NA	NA	NA	NA	NA	NA	NA	NA	NA	NA	NA	NA	PHKA2
795	ATF7IP	CPEB3	KIDINS220	ZCWPW2	NA	NA	NA	NA	NA	NA	NA	NA	NA	NA	NA	NA	NA	CD226	ENSCJAG00000042067	ENSCJAG00000047377	ATP11C	NA	NA	NA	NA	NA	NA	NA	NA	NA	NA	NA	AP1S2	FAM160B2	PSD3	C1orf54	NA	NA	NA	NA	NA	NA	NA	NA	NA	NA	NA	NA	ENSCJAG00000048001
796	DERA	MYOF	ID2	ENSCJAG00000050110	NA	NA	NA	NA	NA	NA	NA	NA	NA	NA	NA	NA	NA	ZNF407	CREG2	ENSCJAG00000012901	ARHGEF6	NA	NA	NA	NA	NA	NA	NA	NA	NA	NA	NA	GPM6B	RNF122	MTMR7	PRPF3	NA	NA	NA	NA	NA	NA	NA	NA	NA	NA	NA	NA	TBL1X
797	TMEM123	FFAR4	MYT1L	STT3B	NA	NA	NA	NA	NA	NA	NA	NA	NA	NA	NA	NA	NA	TSHZ1	ST6GAL2	ENSCJAG00000021241	INTS6L	NA	NA	NA	NA	NA	NA	NA	NA	NA	NA	NA	ENSCJAG00000039280	EIF4EBP1	SGCZ	GABPB2	NA	NA	NA	NA	NA	NA	NA	NA	NA	NA	NA	NA	ASMTL
798	CUL5	PIK3AP1	NDUFB5	GPD1L	NA	NA	NA	NA	NA	NA	NA	NA	NA	NA	NA	NA	NA	ATP9B	SLC5A7	ABCC5	PHF6	NA	NA	NA	NA	NA	NA	NA	NA	NA	NA	NA	ENSCJAG00000042553	ASH2L	DLC1	PIP5K1A	NA	NA	NA	NA	NA	NA	NA	NA	NA	NA	NA	NA	TNFRSF10A
799	ATM	WBP1L	PSMD2	GLB1	NA	NA	NA	NA	NA	NA	NA	NA	NA	NA	NA	NA	NA	ABCC1	ENSCJAG00000011993	MAGEF1	IFT140	NA	NA	NA	NA	NA	NA	NA	NA	NA	NA	NA	CLCN4	DDHD2	TNKS	PI4KB	NA	NA	NA	NA	NA	NA	NA	NA	NA	NA	NA	NA	SLC39A14
800	DDX10	STN1	FAM131A	MLH1	NA	NA	NA	NA	NA	NA	NA	NA	NA	NA	NA	NA	NA	CIITA	RANBP2	ETV5	CRAMP1	NA	NA	NA	NA	NA	NA	NA	NA	NA	NA	NA	CTSB	ENSCJAG00000002489	NRG1	CYBA	NA	NA	NA	NA	NA	NA	NA	NA	NA	NA	NA	NA	SARAF
801	POU2AF1	ENSCJAG00000018474	SST	ENSCJAG00000012550	NA	NA	NA	NA	NA	NA	NA	NA	NA	NA	NA	NA	NA	XYLT1	ST3GAL5	AHSG	NLRC3	NA	NA	NA	NA	NA	NA	NA	NA	NA	NA	NA	MTMR9	ADAM18	KAT6A	ZC3H18	NA	NA	NA	NA	NA	NA	NA	NA	NA	NA	NA	NA	RNF122
802	IL10RA	GSTO2	FGF12	EXOG	NA	NA	NA	NA	NA	NA	NA	NA	NA	NA	NA	NA	NA	GPR139	ENSCJAG00000017525	LPP	F8	NA	NA	NA	NA	NA	NA	NA	NA	NA	NA	NA	CCDC25	PSMG2	LDLRAD4	ENSCJAG00000040203	NA	NA	NA	NA	NA	NA	NA	NA	NA	NA	NA	NA	EIF4EBP1
803	ARCN1	ENO4	ENSCJAG00000031316	HHATL	NA	NA	NA	NA	NA	NA	NA	NA	NA	NA	NA	NA	NA	TMEM159	EMX1	PIGZ	GAB3	NA	NA	NA	NA	NA	NA	NA	NA	NA	NA	NA	CLU	PRELID3A	PTPRM	HSDL1	NA	NA	NA	NA	NA	NA	NA	NA	NA	NA	NA	NA	ASH2L
804	DDX6	CACUL1	ENSCJAG00000021835	RUBCN	NA	NA	NA	NA	NA	NA	NA	NA	NA	NA	NA	NA	NA	ENSCJAG00000048979	CCT7	SMARCC1	DIP2A	NA	NA	NA	NA	NA	NA	NA	NA	NA	NA	NA	CHRNA2	MPPE1	DLGAP1	ENSCJAG00000016654	NA	NA	NA	NA	NA	NA	NA	NA	NA	NA	NA	NA	ENSCJAG00000002489
805	ARHGEF12	RGS10	PCBP4	FYTTD1	NA	NA	NA	NA	NA	NA	NA	NA	NA	NA	NA	NA	NA	RBBP6	ANTXR1	PRKAR2A	ZNF140	NA	NA	NA	NA	NA	NA	NA	NA	NA	NA	NA	PTK2B	ESCO1	LPIN2	C16orf46	NA	NA	NA	NA	NA	NA	NA	NA	NA	NA	NA	NA	ENSCJAG00000050935
806	MSANTD2	BAG3	C3orf14	AIDA	NA	NA	NA	NA	NA	NA	NA	NA	NA	NA	NA	NA	NA	TNRC6A	CNRIP1	ENSCJAG00000003305	CHFR	NA	NA	NA	NA	NA	NA	NA	NA	NA	NA	NA	ADRA1A	RBBP8	ROCK1	ATMIN	NA	NA	NA	NA	NA	NA	NA	NA	NA	NA	NA	NA	PSMG2
807	ZBTB44	PLPP4	FEZF2	CNIH4	NA	NA	NA	NA	NA	NA	NA	NA	NA	NA	NA	NA	NA	XPO6	ENSCJAG00000007018	USP4	ENSCJAG00000050679	NA	NA	NA	NA	NA	NA	NA	NA	NA	NA	NA	DPYSL2	RMC1	GREB1L	VAT1L	NA	NA	NA	NA	NA	NA	NA	NA	NA	NA	NA	NA	CEP76
808	MTMR2	FAM53B	SYNPR	WDR26	NA	NA	NA	NA	NA	NA	NA	NA	NA	NA	NA	NA	NA	ITGAL	CCDC85A	TWF2	ENSCJAG00000050966	NA	NA	NA	NA	NA	NA	NA	NA	NA	NA	NA	NEFL	TAF4B	TTC39C	SYCE1L	NA	NA	NA	NA	NA	NA	NA	NA	NA	NA	NA	NA	NAPG
809	DEUP1	ENSCJAG00000049188	ENSCJAG00000039881	KCTD3	NA	NA	NA	NA	NA	NA	NA	NA	NA	NA	NA	NA	NA	FUS	RTN4	STAB1	ENSCJAG00000051171	NA	NA	NA	NA	NA	NA	NA	NA	NA	NA	NA	NEFM	RNF138	ZNF521	CNTNAP4	NA	NA	NA	NA	NA	NA	NA	NA	NA	NA	NA	NA	VAPA
810	CHORDC1	STK32C	BHLHE40	ANGEL2	NA	NA	NA	NA	NA	NA	NA	NA	NA	NA	NA	NA	NA	ZNF25	SPTBN1	SMIM4	ENSCJAG00000051126	NA	NA	NA	NA	NA	NA	NA	NA	NA	NA	NA	EGR3	TPGS2	ENSCJAG00000020728	GLG1	NA	NA	NA	NA	NA	NA	NA	NA	NA	NA	NA	NA	RIOK3
811	TMEM135	SH3RF3	CAMK1	FLVCR1	NA	NA	NA	NA	NA	NA	NA	NA	NA	NA	NA	NA	NA	NCOA4	ENSCJAG00000010291	FRMD4B	ENSCJAG00000049002	NA	NA	NA	NA	NA	NA	NA	NA	NA	NA	NA	PHYHIP	KATNAL2	CHST9	PDPR	NA	NA	NA	NA	NA	NA	NA	NA	NA	NA	NA	NA	RMC1
812	PICALM	GCC2	ATP2B2	ENSCJAG00000015904	NA	NA	NA	NA	NA	NA	NA	NA	NA	NA	NA	NA	NA	TIMM23	ENSCJAG00000011645	PDZRN3	ENSCJAG00000048719	NA	NA	NA	NA	NA	NA	NA	NA	NA	NA	NA	LGI3	ME2	CDH2	CALB2	NA	NA	NA	NA	NA	NA	NA	NA	NA	NA	NA	NA	TAF4B
813	PCF11	SULT1C2	SYN2	COG2	NA	NA	NA	NA	NA	NA	NA	NA	NA	NA	NA	NA	NA	PARG	ENSCJAG00000040547	CHL1	FKBP6	NA	NA	NA	NA	NA	NA	NA	NA	NA	NA	NA	NUDT18	CPLX4	ASXL3	ENSCJAG00000015051	NA	NA	NA	NA	NA	NA	NA	NA	NA	NA	NA	NA	ZNF24
814	PRCP	IL1B	IQSEC1	NUP133	NA	NA	NA	NA	NA	NA	NA	NA	NA	NA	NA	NA	NA	2008-03-01	CALM2	IRAK2	ENSCJAG00000045671	NA	NA	NA	NA	NA	NA	NA	NA	NA	NA	NA	ATP6V1B2	ZCCHC2	NOL4	NQO1	NA	NA	NA	NA	NA	NA	NA	NA	NA	NA	NA	NA	TPGS2
815	ENSCJAG00000050069	SLC20A1	HDAC11	ENSCJAG00000023048	NA	NA	NA	NA	NA	NA	NA	NA	NA	NA	NA	NA	NA	CCSER2	PREPL	SEC13	ENSCJAG00000050678	NA	NA	NA	NA	NA	NA	NA	NA	NA	NA	NA	ENSCJAG00000048943	CCDC102B	FHOD3	PSMB10	NA	NA	NA	NA	NA	NA	NA	NA	NA	NA	NA	NA	EPG5
816	NARS2	ENSCJAG00000049581	APPL1	IPO9	NA	NA	NA	NA	NA	NA	NA	NA	NA	NA	NA	NA	NA	SH2D4B	COX7A2L	VGLL4	NA	NA	NA	NA	NA	NA	NA	NA	NA	NA	NA	NA	MTUS1	NFATC1	KIAA1328	CA7	NA	NA	NA	NA	NA	NA	NA	NA	NA	NA	NA	NA	RNF165
817	INTS4	BCL2L11	ARHGEF3	ARL8A	NA	NA	NA	NA	NA	NA	NA	NA	NA	NA	NA	NA	NA	KAT6B	SLC30A6	SLC6A6	NA	NA	NA	NA	NA	NA	NA	NA	NA	NA	NA	NA	TUSC3	UBN1	SETBP1	CMTM4	NA	NA	NA	NA	NA	NA	NA	NA	NA	NA	NA	NA	KATNAL2
818	RSF1	PAX8	GAP43	KDM5B	NA	NA	NA	NA	NA	NA	NA	NA	NA	NA	NA	NA	NA	ADK	YPEL5	FGD5	NA	NA	NA	NA	NA	NA	NA	NA	NA	NA	NA	NA	LONRF1	NTAN1	DCC	ENSCJAG00000045763	NA	NA	NA	NA	NA	NA	NA	NA	NA	NA	NA	NA	ENSCJAG00000004857
819	ACER3	SEMA4F	ZDHHC23	PIK3C2B	NA	NA	NA	NA	NA	NA	NA	NA	NA	NA	NA	NA	NA	HK1	CLIP4	RAB7A	NA	NA	NA	NA	NA	NA	NA	NA	NA	NA	NA	NA	PPP2CB	PDXDC1	RAB27B	RSPRY1	NA	NA	NA	NA	NA	NA	NA	NA	NA	NA	NA	NA	ME2
820	UVRAG	LOXL3	ENSCJAG00000041147	CNTN2	NA	NA	NA	NA	NA	NA	NA	NA	NA	NA	NA	NA	NA	DDX50	ENSCJAG00000008984	UMPS	NA	NA	NA	NA	NA	NA	NA	NA	NA	NA	NA	NA	GOLGA7	MYH11	TCF4	ZNF423	NA	NA	NA	NA	NA	NA	NA	NA	NA	NA	NA	NA	SMAD4
821	ENSCJAG00000015576	ENSCJAG00000017810	ALCAM	ENSCJAG00000050991	NA	NA	NA	NA	NA	NA	NA	NA	NA	NA	NA	NA	NA	CCAR1	ENSCJAG00000045072	KALRN	NA	NA	NA	NA	NA	NA	NA	NA	NA	NA	NA	NA	ANK1	BFAR	WDR7	C16orf87	NA	NA	NA	NA	NA	NA	NA	NA	NA	NA	NA	NA	FECH
822	C2CD3	TET3	IFT57	HSD11B1	NA	NA	NA	NA	NA	NA	NA	NA	NA	NA	NA	NA	NA	HERC4	PPM1G	MYLK	NA	NA	NA	NA	NA	NA	NA	NA	NA	NA	NA	NA	VDAC3	MRTFB	NEDD4L	CBR4	NA	NA	NA	NA	NA	NA	NA	NA	NA	NA	NA	NA	CPLX4
823	ENSCJAG00000015332	CYP26B1	TAGLN3	ZNF496	NA	NA	NA	NA	NA	NA	NA	NA	NA	NA	NA	NA	NA	JMJD1C	SLC30A3	ENSCJAG00000045524	NA	NA	NA	NA	NA	NA	NA	NA	NA	NA	NA	NA	AP3M2	GSPT1	ZNF532	AADAT	NA	NA	NA	NA	NA	NA	NA	NA	NA	NA	NA	NA	ZCCHC2
824	TRIM22	SNRPG	ATP6V1A	SNAP47	NA	NA	NA	NA	NA	NA	NA	NA	NA	NA	NA	NA	NA	PRKG1	MAPRE3	PARP15	NA	NA	NA	NA	NA	NA	NA	NA	NA	NA	NA	NA	HOOK3	ENSCJAG00000049880	CDH20	CASP3	NA	NA	NA	NA	NA	NA	NA	NA	NA	NA	NA	NA	CCDC102B
825	FAM160A2	APLF	NIPAL2	SCCPDH	NA	NA	NA	NA	NA	NA	NA	NA	NA	NA	NA	NA	NA	PTEN	VSNL1	PARP9	NA	NA	NA	NA	NA	NA	NA	NA	NA	NA	NA	NA	FNTA	ENSCJAG00000050242	PHLPP1	ENSCJAG00000022314	NA	NA	NA	NA	NA	NA	NA	NA	NA	NA	NA	NA	ZNF236
826	STK33	C1D	ENSCJAG00000047602	EFCAB2	NA	NA	NA	NA	NA	NA	NA	NA	NA	NA	NA	NA	NA	HTR7	DDX1	CD80	NA	NA	NA	NA	NA	NA	NA	NA	NA	NA	NA	NA	RNMT	ACSM5	BCL2	C4orf47	NA	NA	NA	NA	NA	NA	NA	NA	NA	NA	NA	NA	ZNF500
827	DENND5A	SPRED2	ANKRD46	KMO	NA	NA	NA	NA	NA	NA	NA	NA	NA	NA	NA	NA	NA	TNKS2	TRIB2	UPK1B	NA	NA	NA	NA	NA	NA	NA	NA	NA	NA	NA	NA	RALBP1	SCNN1B	CDH19	CD99L2	NA	NA	NA	NA	NA	NA	NA	NA	NA	NA	NA	NA	GLYR1
828	USP47	RAB1A	ENSCJAG00000015844	ARID4B	NA	NA	NA	NA	NA	NA	NA	NA	NA	NA	NA	NA	NA	CYP26A1	ENSCJAG00000021005	FILIP1L	NA	NA	NA	NA	NA	NA	NA	NA	NA	NA	NA	NA	RAB12	COG7	TMX3	MTM1	NA	NA	NA	NA	NA	NA	NA	NA	NA	NA	NA	NA	UBN1
829	BTBD10	KIAA1841	NCALD	GADD45B	NA	NA	NA	NA	NA	NA	NA	NA	NA	NA	NA	NA	NA	TM9SF3	YWHAQ	ABI3BP	NA	NA	NA	NA	NA	NA	NA	NA	NA	NA	NA	NA	MYL12B	PALB2	DOK6	UBE2I	NA	NA	NA	NA	NA	NA	NA	NA	NA	NA	NA	NA	NTAN1
830	PIK3C2A	PRKCE	RRM2B	SLC39A3	NA	NA	NA	NA	NA	NA	NA	NA	NA	NA	NA	NA	NA	ENSCJAG00000022966	KIDINS220	NFKBIZ	NA	NA	NA	NA	NA	NA	NA	NA	NA	NA	NA	NA	USP14	SLC5A11	RTTN	IGFALS	NA	NA	NA	NA	NA	NA	NA	NA	NA	NA	NA	NA	MYH11
831	HPS5	EML4	KLF10	AES	NA	NA	NA	NA	NA	NA	NA	NA	NA	NA	NA	NA	NA	R3HCC1L	ID2	BOC	NA	NA	NA	NA	NA	NA	NA	NA	NA	NA	NA	NA	MIB1	ARHGAP17	CBLN2	NPW	NA	NA	NA	NA	NA	NA	NA	NA	NA	NA	NA	NA	GSPT1
832	PRMT3	SRSF7	AZIN1	TBXA2R	NA	NA	NA	NA	NA	NA	NA	NA	NA	NA	NA	NA	NA	COX15	MYT1L	MATN2	NA	NA	NA	NA	NA	NA	NA	NA	NA	NA	NA	NA	AQP4	NSMCE1	NETO1	PAM16	NA	NA	NA	NA	NA	NA	NA	NA	NA	NA	NA	NA	ENSCJAG00000049880
833	ELP4	RASGRP3	ATP6V1C1	ALKBH7	NA	NA	NA	NA	NA	NA	NA	NA	NA	NA	NA	NA	NA	SLF2	NDUFB5	TG	NA	NA	NA	NA	NA	NA	NA	NA	NA	NA	NA	NA	B4GALT6	GTF3C1	ATP9B	NAA10	NA	NA	NA	NA	NA	NA	NA	NA	NA	NA	NA	NA	VPS35L
834	HIPK3	ENSCJAG00000044292	ENSCJAG00000046722	DENND1C	NA	NA	NA	NA	NA	NA	NA	NA	NA	NA	NA	NA	NA	OGA	PSMD2	TRAPPC9	NA	NA	NA	NA	NA	NA	NA	NA	NA	NA	NA	NA	SLC39A6	KIAA0556	RBFOX1	SSR4	NA	NA	NA	NA	NA	NA	NA	NA	NA	NA	NA	NA	ACSM5
835	CAPRIN1	PLB1	SYBU	TRIP10	NA	NA	NA	NA	NA	NA	NA	NA	NA	NA	NA	NA	NA	GBF1	FAM131A	AGO2	NA	NA	NA	NA	NA	NA	NA	NA	NA	NA	NA	NA	CELF4	SBK1	C16orf45	MCM3AP	NA	NA	NA	NA	NA	NA	NA	NA	NA	NA	NA	NA	ENSCJAG00000009116
836	EHF	KIF3C	MAL2	STXBP2	NA	NA	NA	NA	NA	NA	NA	NA	NA	NA	NA	NA	NA	NT5C2	SST	DENND3	NA	NA	NA	NA	NA	NA	NA	NA	NA	NA	NA	NA	SYT4	RABEP2	ZC3H7A	ENSCJAG00000001863	NA	NA	NA	NA	NA	NA	NA	NA	NA	NA	NA	NA	COG7
837	HSD17B12	ENSCJAG00000008281	ZHX1	CERS4	NA	NA	NA	NA	NA	NA	NA	NA	NA	NA	NA	NA	NA	CALHM2	FGF12	SLC45A4	NA	NA	NA	NA	NA	NA	NA	NA	NA	NA	NA	NA	ENSCJAG00000008319	ATP2A1	ENSCJAG00000048876	ZNF276	NA	NA	NA	NA	NA	NA	NA	NA	NA	NA	NA	NA	GGA2
838	PHF21A	DNMT3A	NDUFB9	ANGPTL6	NA	NA	NA	NA	NA	NA	NA	NA	NA	NA	NA	NA	NA	ENSCJAG00000023002	ENSCJAG00000051175	ZC3H3	NA	NA	NA	NA	NA	NA	NA	NA	NA	NA	NA	NA	HDHD2	ATXN2L	TVP23A	DPEP1	NA	NA	NA	NA	NA	NA	NA	NA	NA	NA	NA	NA	ARHGAP17
839	AMBRA1	EFR3B	EFR3A	ICAM1	NA	NA	NA	NA	NA	NA	NA	NA	NA	NA	NA	NA	NA	PDCD4	KIF9	MROH1	NA	NA	NA	NA	NA	NA	NA	NA	NA	NA	NA	NA	SEC11C	ENSCJAG00000042498	TNRC6A	PTTG1IP	NA	NA	NA	NA	NA	NA	NA	NA	NA	NA	NA	NA	NSMCE1
840	ACP2	HPCAL1	ENSCJAG00000021456	CARM1	NA	NA	NA	NA	NA	NA	NA	NA	NA	NA	NA	NA	NA	VTI1A	CSPG5	ARHGAP39	NA	NA	NA	NA	NA	NA	NA	NA	NA	NA	NA	NA	LMAN1	PHKG2	GSG1L	HBQ1	NA	NA	NA	NA	NA	NA	NA	NA	NA	NA	NA	NA	GTF3C1
841	FNBP4	ASAP2	GRINA	LDLR	NA	NA	NA	NA	NA	NA	NA	NA	NA	NA	NA	NA	NA	CCDC186	ENSCJAG00000038444	RALYL	NA	NA	NA	NA	NA	NA	NA	NA	NA	NA	NA	NA	DIPK1C	STX1B	FUS	RAB11FIP3	NA	NA	NA	NA	NA	NA	NA	NA	NA	NA	NA	NA	KIAA0556
842	SLC43A1	ADI1	SCRT1	KANK2	NA	NA	NA	NA	NA	NA	NA	NA	NA	NA	NA	NA	NA	SHTN1	ENSCJAG00000002483	RMDN1	NA	NA	NA	NA	NA	NA	NA	NA	NA	NA	NA	NA	MBP	ENSCJAG00000039609	ENSCJAG00000046048	DAZAP1	NA	NA	NA	NA	NA	NA	NA	NA	NA	NA	NA	NA	SBK1
843	LPXN	SNTG2	RPL8	TMEM205	NA	NA	NA	NA	NA	NA	NA	NA	NA	NA	NA	NA	NA	SLC18A2	ENSCJAG00000021835	MCMDC2	NA	NA	NA	NA	NA	NA	NA	NA	NA	NA	NA	NA	ENSCJAG00000020005	RASGEF1A	NCOA4	ZNF718	NA	NA	NA	NA	NA	NA	NA	NA	NA	NA	NA	NA	ATP2A1
844	MS4A6A	ENSCJAG00000012901	GDAP1	ZNF44	NA	NA	NA	NA	NA	NA	NA	NA	NA	NA	NA	NA	NA	RAB11FIP2	TEX264	LYN	NA	NA	NA	NA	NA	NA	NA	NA	NA	NA	NA	NA	C16orf72	TIMM23	PARG	ENSCJAG00000050966	NA	NA	NA	NA	NA	NA	NA	NA	NA	NA	NA	NA	ATXN2L
845	CPSF7	ABCC5	STMN2	ENSCJAG00000035248	NA	NA	NA	NA	NA	NA	NA	NA	NA	NA	NA	NA	NA	EIF3A	PCBP4	TGS1	NA	NA	NA	NA	NA	NA	NA	NA	NA	NA	NA	NA	MARF1	MMRN2	ZFAND4	POLR2L	NA	NA	NA	NA	NA	NA	NA	NA	NA	NA	NA	NA	ENSCJAG00000042498
846	AHNAK	ETV5	ENSCJAG00000046659	SLC35E1	NA	NA	NA	NA	NA	NA	NA	NA	NA	NA	NA	NA	NA	FAM45A	C3orf14	SNTG1	NA	NA	NA	NA	NA	NA	NA	NA	NA	NA	NA	NA	LITAF	ENSCJAG00000049527	WDFY4	TPGS1	NA	NA	NA	NA	NA	NA	NA	NA	NA	NA	NA	NA	PHKG2
847	GANAB	AHSG	FABP5	NWD1	NA	NA	NA	NA	NA	NA	NA	NA	NA	NA	NA	NA	NA	TIAL1	FEZF2	EFCAB1	NA	NA	NA	NA	NA	NA	NA	NA	NA	NA	NA	NA	GPRC5B	POLR3A	MAPK8	HAGHL	NA	NA	NA	NA	NA	NA	NA	NA	NA	NA	NA	NA	BCL7C
848	NXF1	ENSCJAG00000032965	C8orf88	NR2F6	NA	NA	NA	NA	NA	NA	NA	NA	NA	NA	NA	NA	NA	LHPP	ENSCJAG00000039881	TNFSF10	NA	NA	NA	NA	NA	NA	NA	NA	NA	NA	NA	NA	THUMPD1	DLG5	CCSER2	CPLX1	NA	NA	NA	NA	NA	NA	NA	NA	NA	NA	NA	NA	FBXL19
849	STX5	ST6GAL1	PDP1	ANKLE1	NA	NA	NA	NA	NA	NA	NA	NA	NA	NA	NA	NA	NA	ZRANB1	BHLHE40	WDR49	NA	NA	NA	NA	NA	NA	NA	NA	NA	NA	NA	NA	ENSCJAG00000044198	COMTD1	NRG3	ENSCJAG00000012417	NA	NA	NA	NA	NA	NA	NA	NA	NA	NA	NA	NA	STX1B
850	ATL3	LPP	UQCRB	CRTC1	NA	NA	NA	NA	NA	NA	NA	NA	NA	NA	NA	NA	NA	ENSCJAG00000014351	CAMK1	SELENOT	NA	NA	NA	NA	NA	NA	NA	NA	NA	NA	NA	NA	METTL9	SAMD8	KCNMA1	ENSCJAG00000031398	NA	NA	NA	NA	NA	NA	NA	NA	NA	NA	NA	NA	C16orf58
851	PACS1	MB21D2	ENSCJAG00000021933	UPF1	NA	NA	NA	NA	NA	NA	NA	NA	NA	NA	NA	NA	NA	PPP2R2D	ATP2B2	CP	NA	NA	NA	NA	NA	NA	NA	NA	NA	NA	NA	NA	LCMT1	VCL	LRMDA	ENSCJAG00000022552	NA	NA	NA	NA	NA	NA	NA	NA	NA	NA	NA	NA	RASGEF1A
852	KDM2A	PIGZ	ENSCJAG00000040227	SUGP2	NA	NA	NA	NA	NA	NA	NA	NA	NA	NA	NA	NA	NA	LMAN2L	SYN2	HLTF	NA	NA	NA	NA	NA	NA	NA	NA	NA	NA	NA	NA	TUFM	ENSCJAG00000001521	USP54	OTOS	NA	NA	NA	NA	NA	NA	NA	NA	NA	NA	NA	NA	ENSCJAG00000013387
853	KMT5B	ZNF445	RAB2A	MAU2	NA	NA	NA	NA	NA	NA	NA	NA	NA	NA	NA	NA	NA	TMEM131	IQSEC1	ENSCJAG00000050320	NA	NA	NA	NA	NA	NA	NA	NA	NA	NA	NA	NA	ENSCJAG00000006341	ENSCJAG00000044852	MCU	ELF3	NA	NA	NA	NA	NA	NA	NA	NA	NA	NA	NA	NA	ERCC6
854	PPP6R3	SMARCC1	PENK	GATAD2A	NA	NA	NA	NA	NA	NA	NA	NA	NA	NA	NA	NA	NA	INPP4A	HDAC11	ENSCJAG00000048739	NA	NA	NA	NA	NA	NA	NA	NA	NA	NA	NA	NA	CORO1A	MICU1	SPOCK2	NA	NA	NA	NA	NA	NA	NA	NA	NA	NA	NA	NA	NA	BMPR1A
855	AVL9	PRKAR2A	ENSCJAG00000048038	ENSCJAG00000007298	NA	NA	NA	NA	NA	NA	NA	NA	NA	NA	NA	NA	NA	IL18R1	APPL1	PPP2R3A	NA	NA	NA	NA	NA	NA	NA	NA	NA	NA	NA	NA	ENSCJAG00000006874	ASCC1	ENSCJAG00000034339	NA	NA	NA	NA	NA	NA	NA	NA	NA	NA	NA	NA	NA	MMRN2
856	BBS9	ENSCJAG00000003305	ATP6V1H	ENSCJAG00000045287	NA	NA	NA	NA	NA	NA	NA	NA	NA	NA	NA	NA	NA	ENSCJAG00000001153	ARHGEF3	UBE2E2	NA	NA	NA	NA	NA	NA	NA	NA	NA	NA	NA	NA	FAM57B	SLC29A3	LRRTM3	NA	NA	NA	NA	NA	NA	NA	NA	NA	NA	NA	NA	NA	ENSCJAG00000011633
857	ENSCJAG00000050165	USP4	PXDNL	PPP1R12C	NA	NA	NA	NA	NA	NA	NA	NA	NA	NA	NA	NA	NA	IL1A	GAP43	CMTM7	NA	NA	NA	NA	NA	NA	NA	NA	NA	NA	NA	NA	DOC2A	UNC5B	ARID5B	NA	NA	NA	NA	NA	NA	NA	NA	NA	NA	NA	NA	NA	ENSCJAG00000045038
858	HERPUD2	TWF2	ENSCJAG00000002427	OSCAR	NA	NA	NA	NA	NA	NA	NA	NA	NA	NA	NA	NA	NA	ZC3H6	ZDHHC23	TRANK1	NA	NA	NA	NA	NA	NA	NA	NA	NA	NA	NA	NA	PRRT2	SUPV3L1	ANK3	NA	NA	NA	NA	NA	NA	NA	NA	NA	NA	NA	NA	NA	POLR3A
859	VPS41	STAB1	SHOX2	CLEC11A	NA	NA	NA	NA	NA	NA	NA	NA	NA	NA	NA	NA	NA	ANAPC1	ENSCJAG00000041147	ENSCJAG00000012550	NA	NA	NA	NA	NA	NA	NA	NA	NA	NA	NA	NA	ENSCJAG00000016268	VPS26A	PCDH15	NA	NA	NA	NA	NA	NA	NA	NA	NA	NA	NA	NA	NA	DLG5
860	CDK13	SMIM4	ENSCJAG00000001271	IL4I1	NA	NA	NA	NA	NA	NA	NA	NA	NA	NA	NA	NA	NA	RMND5A	TAGLN3	PLCD1	NA	NA	NA	NA	NA	NA	NA	NA	NA	NA	NA	NA	SNCG	DDX50	ENSCJAG00000050775	NA	NA	NA	NA	NA	NA	NA	NA	NA	NA	NA	NA	NA	COMTD1
861	OGDH	ENSCJAG00000006864	ZIC1	DPY19L3	NA	NA	NA	NA	NA	NA	NA	NA	NA	NA	NA	NA	NA	KDM3A	ATP6V1A	ENSCJAG00000032931	NA	NA	NA	NA	NA	NA	NA	NA	NA	NA	NA	NA	ADIRF	RUFY2	PAPSS2	NA	NA	NA	NA	NA	NA	NA	NA	NA	NA	NA	NA	NA	ENSCJAG00000001521
862	GARS	ITIH4	ZBTB38	ANKRD27	NA	NA	NA	NA	NA	NA	NA	NA	NA	NA	NA	NA	NA	IMMT	ENSCJAG00000015549	FYTTD1	NA	NA	NA	NA	NA	NA	NA	NA	NA	NA	NA	NA	ENSCJAG00000049045	HNRNPH3	STAMBPL1	NA	NA	NA	NA	NA	NA	NA	NA	NA	NA	NA	NA	NA	ENSCJAG00000001720
863	ZNRF2	ENSCJAG00000031804	MRAS	UBA2	NA	NA	NA	NA	NA	NA	NA	NA	NA	NA	NA	NA	NA	KCMF1	NIPAL2	MARK1	NA	NA	NA	NA	NA	NA	NA	NA	NA	NA	NA	NA	FUT11	PBLD	PCGF5	NA	NA	NA	NA	NA	NA	NA	NA	NA	NA	NA	NA	NA	MICU1
864	HIBADH	PTPRG	ENSCJAG00000002826	ENSCJAG00000040252	NA	NA	NA	NA	NA	NA	NA	NA	NA	NA	NA	NA	NA	GCFC2	ANKRD46	TP53BP2	NA	NA	NA	NA	NA	NA	NA	NA	NA	NA	NA	NA	PPP3CB	MYPN	FRA10AC1	NA	NA	NA	NA	NA	NA	NA	NA	NA	NA	NA	NA	NA	ASCC1
865	SKAP2	PRICKLE2	SRPRB	ZNF568	NA	NA	NA	NA	NA	NA	NA	NA	NA	NA	NA	NA	NA	MOB1A	ENSCJAG00000015844	NVL	NA	NA	NA	NA	NA	NA	NA	NA	NA	NA	NA	NA	PPA1	SIRT1	SORBS1	NA	NA	NA	NA	NA	NA	NA	NA	NA	NA	NA	NA	NA	UNC5B
866	HNRNPA2B1	FRMD4B	MRPL3	ZNF829	NA	NA	NA	NA	NA	NA	NA	NA	NA	NA	NA	NA	NA	ENSCJAG00000019436	NCALD	CNIH4	NA	NA	NA	NA	NA	NA	NA	NA	NA	NA	NA	NA	FAM241B	RPP30	ZNF518A	NA	NA	NA	NA	NA	NA	NA	NA	NA	NA	NA	NA	NA	TYSND1
867	NUPL2	ENSCJAG00000050036	NUDT16	ZNF790	NA	NA	NA	NA	NA	NA	NA	NA	NA	NA	NA	NA	NA	AAK1	RRM2B	CNIH3	NA	NA	NA	NA	NA	NA	NA	NA	NA	NA	NA	NA	EGR2	2005-03-01	SLIT1	NA	NA	NA	NA	NA	NA	NA	NA	NA	NA	NA	NA	NA	SUPV3L1
868	SNX13	PDZRN3	EAF1	ZNF420	NA	NA	NA	NA	NA	NA	NA	NA	NA	NA	NA	NA	NA	GFPT1	KLF10	ENSCJAG00000049249	NA	NA	NA	NA	NA	NA	NA	NA	NA	NA	NA	NA	ENSCJAG00000022968	DNMBP	SEC31B	NA	NA	NA	NA	NA	NA	NA	NA	NA	NA	NA	NA	NA	VPS26A
869	ENSCJAG00000001029	CHL1	SATB1	CATSPERG	NA	NA	NA	NA	NA	NA	NA	NA	NA	NA	NA	NA	NA	PPP3R1	AZIN1	TGFB2	NA	NA	NA	NA	NA	NA	NA	NA	NA	NA	NA	NA	CNNM1	CHUK	CNNM2	NA	NA	NA	NA	NA	NA	NA	NA	NA	NA	NA	NA	NA	KIF1BP
870	ANKMY2	IRAK2	NR1D2	MAP4K1	NA	NA	NA	NA	NA	NA	NA	NA	NA	NA	NA	NA	NA	MEIS1	ATP6V1C1	LPGAT1	NA	NA	NA	NA	NA	NA	NA	NA	NA	NA	NA	NA	GOT1	CWF19L1	SORCS3	NA	NA	NA	NA	NA	NA	NA	NA	NA	NA	NA	NA	NA	DDX50
871	PHF14	VGLL4	THRB	ACTN4	NA	NA	NA	NA	NA	NA	NA	NA	NA	NA	NA	NA	NA	AFTPH	ENSCJAG00000046722	CCSAP	NA	NA	NA	NA	NA	NA	NA	NA	NA	NA	NA	NA	ENSCJAG00000037906	SLF2	SORCS1	NA	NA	NA	NA	NA	NA	NA	NA	NA	NA	NA	NA	NA	STOX1
872	GLCCI1	SLC6A6	ARPP21	ENSCJAG00000013931	NA	NA	NA	NA	NA	NA	NA	NA	NA	NA	NA	NA	NA	VPS54	SYBU	ITPKB	NA	NA	NA	NA	NA	NA	NA	NA	NA	NA	NA	NA	ENSCJAG00000017480	SFXN3	MXI1	NA	NA	NA	NA	NA	NA	NA	NA	NA	NA	NA	NA	NA	RUFY2
873	SLC25A13	FGD5	EIF1B	AKT2	NA	NA	NA	NA	NA	NA	NA	NA	NA	NA	NA	NA	NA	WDPCP	UTP23	KIF21B	NA	NA	NA	NA	NA	NA	NA	NA	NA	NA	NA	NA	FBXL15	ARMH3	AFAP1L2	NA	NA	NA	NA	NA	NA	NA	NA	NA	NA	NA	NA	NA	MINPP1
874	CASD1	RAB7A	ENSCJAG00000018017	HNRNPUL1	NA	NA	NA	NA	NA	NA	NA	NA	NA	NA	NA	NA	NA	EHBP1	MAL2	NAV1	NA	NA	NA	NA	NA	NA	NA	NA	NA	NA	NA	NA	INA	NEURL1	ABLIM1	NA	NA	NA	NA	NA	NA	NA	NA	NA	NA	NA	NA	NA	EXOC6
875	ANKIB1	KALRN	ZBTB47	KCNN4	NA	NA	NA	NA	NA	NA	NA	NA	NA	NA	NA	NA	NA	USP34	ZHX1	ARL8A	NA	NA	NA	NA	NA	NA	NA	NA	NA	NA	NA	NA	SMC3	GSTO2	ATRNL1	NA	NA	NA	NA	NA	NA	NA	NA	NA	NA	NA	NA	NA	MORN4
876	CFAP69	MYLK	DUSP10	RELB	NA	NA	NA	NA	NA	NA	NA	NA	NA	NA	NA	NA	NA	PUS10	NDUFB9	ADIPOR1	NA	NA	NA	NA	NA	NA	NA	NA	NA	NA	NA	NA	GPAM	CCDC186	GFRA1	NA	NA	NA	NA	NA	NA	NA	NA	NA	NA	NA	NA	NA	CHUK
877	CROT	ENSCJAG00000045524	ESRRG	CLASRP	NA	NA	NA	NA	NA	NA	NA	NA	NA	NA	NA	NA	NA	REL	EFR3A	PPFIA4	NA	NA	NA	NA	NA	NA	NA	NA	NA	NA	NA	NA	ACSL5	CACUL1	RAB11FIP2	NA	NA	NA	NA	NA	NA	NA	NA	NA	NA	NA	NA	NA	CWF19L1
878	DMTF1	KPNA1	SMYD2	SYMPK	NA	NA	NA	NA	NA	NA	NA	NA	NA	NA	NA	NA	NA	PAPOLG	ENSCJAG00000021456	ENSCJAG00000018702	NA	NA	NA	NA	NA	NA	NA	NA	NA	NA	NA	NA	HTRA1	PRDX3	GRK5	NA	NA	NA	NA	NA	NA	NA	NA	NA	NA	NA	NA	NA	SLF2
879	SEMA3C	HCLS1	SHISA4	PPP5C	NA	NA	NA	NA	NA	NA	NA	NA	NA	NA	NA	NA	NA	FANCL	GLI4	ENSCJAG00000003840	NA	NA	NA	NA	NA	NA	NA	NA	NA	NA	NA	NA	BUB3	RGS10	INPP5F	NA	NA	NA	NA	NA	NA	NA	NA	NA	NA	NA	NA	NA	SFXN3
880	RSBN1L	CD80	PLEKHA6	SPHK2	NA	NA	NA	NA	NA	NA	NA	NA	NA	NA	NA	NA	NA	VRK2	GRINA	TRAF3IP3	NA	NA	NA	NA	NA	NA	NA	NA	NA	NA	NA	NA	OAT	C10orf88	PLPP4	NA	NA	NA	NA	NA	NA	NA	NA	NA	NA	NA	NA	NA	NT5C2
881	GSAP	UPK1B	MFSD4A	PPFIA3	NA	NA	NA	NA	NA	NA	NA	NA	NA	NA	NA	NA	NA	PSME4	ENSCJAG00000022467	NLRP3	NA	NA	NA	NA	NA	NA	NA	NA	NA	NA	NA	NA	CALY	ENSCJAG00000049188	FGFR2	NA	NA	NA	NA	NA	NA	NA	NA	NA	NA	NA	NA	NA	CCDC186
882	ARMC10	ENSCJAG00000050673	NUCKS1	PRR12	NA	NA	NA	NA	NA	NA	NA	NA	NA	NA	NA	NA	NA	ASB3	SCRT1	KIF26B	NA	NA	NA	NA	NA	NA	NA	NA	NA	NA	NA	NA	KNDC1	ENSCJAG00000014400	ACADSB	NA	NA	NA	NA	NA	NA	NA	NA	NA	NA	NA	NA	NA	CACUL1
883	ORC5	FILIP1L	ENSCJAG00000041786	ENSCJAG00000015843	NA	NA	NA	NA	NA	NA	NA	NA	NA	NA	NA	NA	NA	FBXO11	VPS28	ENSCJAG00000048443	NA	NA	NA	NA	NA	NA	NA	NA	NA	NA	NA	NA	ENSCJAG00000050867	PPP2R2D	UROS	NA	NA	NA	NA	NA	NA	NA	NA	NA	NA	NA	NA	NA	SFXN4
884	KMT2E	ABI3BP	GUK1	HLCS	NA	NA	NA	NA	NA	NA	NA	NA	NA	NA	NA	NA	NA	SRBD1	CYHR1	ERO1B	NA	NA	NA	NA	NA	NA	NA	NA	NA	NA	NA	NA	NKX6-2	DPYSL4	DOCK1	NA	NA	NA	NA	NA	NA	NA	NA	NA	NA	NA	NA	NA	RGS10
885	PUS7	NFKBIZ	OPN3	CRYZL1	NA	NA	NA	NA	NA	NA	NA	NA	NA	NA	NA	NA	NA	CAMKMT	RPL8	RBM34	NA	NA	NA	NA	NA	NA	NA	NA	NA	NA	NA	NA	COX5B	SYCE1	KANSL3	NA	NA	NA	NA	NA	NA	NA	NA	NA	NA	NA	NA	NA	C10orf88
886	HBP1	NECTIN3	TOMM20	SCAF4	NA	NA	NA	NA	NA	NA	NA	NA	NA	NA	NA	NA	NA	PPM1B	GDAP1	DISC1	NA	NA	NA	NA	NA	NA	NA	NA	NA	NA	NA	NA	ENSCJAG00000042067	LMAN2L	MGAT4A	NA	NA	NA	NA	NA	NA	NA	NA	NA	NA	NA	NA	NA	CPXM2
887	COG5	MATN2	SIPA1L2	CCT8	NA	NA	NA	NA	NA	NA	NA	NA	NA	NA	NA	NA	NA	LRPPRC	STMN2	SPRTN	NA	NA	NA	NA	NA	NA	NA	NA	NA	NA	NA	NA	SLC5A7	REV1	AFF3	NA	NA	NA	NA	NA	NA	NA	NA	NA	NA	NA	NA	NA	ENSCJAG00000049188
888	ENSCJAG00000016891	ENSCJAG00000049462	PLEKHJ1	RWDD2B	NA	NA	NA	NA	NA	NA	NA	NA	NA	NA	NA	NA	NA	HAAO	ENSCJAG00000046659	FAM89A	NA	NA	NA	NA	NA	NA	NA	NA	NA	NA	NA	NA	ENSCJAG00000011993	LONRF2	ST6GAL2	NA	NA	NA	NA	NA	NA	NA	NA	NA	NA	NA	NA	NA	ENSCJAG00000014400
889	IFRD1	SNTB1	ENSCJAG00000015084	LTN1	NA	NA	NA	NA	NA	NA	NA	NA	NA	NA	NA	NA	NA	ATL2	C8orf88	MKNK2	NA	NA	NA	NA	NA	NA	NA	NA	NA	NA	NA	NA	RANBP2	ENSCJAG00000010160	ENSCJAG00000015268	NA	NA	NA	NA	NA	NA	NA	NA	NA	NA	NA	NA	NA	PPP2R2D
890	BMT2	TATDN1	UBXN6	CHODL	NA	NA	NA	NA	NA	NA	NA	NA	NA	NA	NA	NA	NA	STRN	PDP1	TMPRSS9	NA	NA	NA	NA	NA	NA	NA	NA	NA	NA	NA	NA	BOLA3	RPL31	MERTK	NA	NA	NA	NA	NA	NA	NA	NA	NA	NA	NA	NA	NA	LMAN2L
891	MDFIC	NSMCE2	ENSCJAG00000016923	ARL13B	NA	NA	NA	NA	NA	NA	NA	NA	NA	NA	NA	NA	NA	BIRC6	UQCRB	NFIC	NA	NA	NA	NA	NA	NA	NA	NA	NA	NA	NA	NA	CYP26B1	ENSCJAG00000017754	SUCLG1	NA	NA	NA	NA	NA	NA	NA	NA	NA	NA	NA	NA	NA	CNNM3
892	TFEC	FAM49B	CLPP	CRYBG3	NA	NA	NA	NA	NA	NA	NA	NA	NA	NA	NA	NA	NA	ITSN2	ENSCJAG00000021933	MATK	NA	NA	NA	NA	NA	NA	NA	NA	NA	NA	NA	NA	EMX1	MALL	CTNNA2	NA	NA	NA	NA	NA	NA	NA	NA	NA	NA	NA	NA	NA	ENSCJAG00000017754
893	TES	ASAP1	TUBB4A	RIOX2	NA	NA	NA	NA	NA	NA	NA	NA	NA	NA	NA	NA	NA	ATAD2B	ENSCJAG00000040227	DENND1C	NA	NA	NA	NA	NA	NA	NA	NA	NA	NA	NA	NA	CCT7	POLR1B	LRRTM4	NA	NA	NA	NA	NA	NA	NA	NA	NA	NA	NA	NA	NA	MALL
894	CAPZA2	TG	ZNF358	ENSCJAG00000008562	NA	NA	NA	NA	NA	NA	NA	NA	NA	NA	NA	NA	NA	LDAH	RAB2A	TRIP10	NA	NA	NA	NA	NA	NA	NA	NA	NA	NA	NA	NA	EGR4	IGKC	EXOC6B	NA	NA	NA	NA	NA	NA	NA	NA	NA	NA	NA	NA	NA	IGKC
895	WDR60	TRAPPC9	ENSCJAG00000010709	TPR	NA	NA	NA	NA	NA	NA	NA	NA	NA	NA	NA	NA	NA	PUM2	ENSCJAG00000022921	VAV1	NA	NA	NA	NA	NA	NA	NA	NA	NA	NA	NA	NA	CNRIP1	REEP1	SFXN5	NA	NA	NA	NA	NA	NA	NA	NA	NA	NA	NA	NA	NA	REEP1
896	ESYT2	AGO2	ICAM5	SMG7	NA	NA	NA	NA	NA	NA	NA	NA	NA	NA	NA	NA	NA	GEN1	ENSCJAG00000016631	MCOLN1	NA	NA	NA	NA	NA	NA	NA	NA	NA	NA	NA	NA	ACTR2	MAT2A	ALMS1	NA	NA	NA	NA	NA	NA	NA	NA	NA	NA	NA	NA	NA	TCF7L1
897	UBE3C	DENND3	CDKN2D	ALDH9A1	NA	NA	NA	NA	NA	NA	NA	NA	NA	NA	NA	NA	NA	ROCK2	ENSCJAG00000048038	STXBP2	NA	NA	NA	NA	NA	NA	NA	NA	NA	NA	NA	NA	CEP68	TGOLN2	TGFA	NA	NA	NA	NA	NA	NA	NA	NA	NA	NA	NA	NA	NA	TMSB10
898	LMBR1	SLC45A4	MRI1	ENSCJAG00000049980	NA	NA	NA	NA	NA	NA	NA	NA	NA	NA	NA	NA	NA	ADAM17	ATP6V1H	ANGPTL4	NA	NA	NA	NA	NA	NA	NA	NA	NA	NA	NA	NA	SLC1A4	TTC31	ENSCJAG00000049209	NA	NA	NA	NA	NA	NA	NA	NA	NA	NA	NA	NA	NA	RTKN
899	RBM33	ZC3H3	GIPC1	C1orf112	NA	NA	NA	NA	NA	NA	NA	NA	NA	NA	NA	NA	NA	SH3YL1	PXDNL	MYO1F	NA	NA	NA	NA	NA	NA	NA	NA	NA	NA	NA	NA	AFTPH	MRPL53	ANTXR1	NA	NA	NA	NA	NA	NA	NA	NA	NA	NA	NA	NA	NA	ENSCJAG00000017810
900	KMT2C	MROH1	NDUFB7	TNR	NA	NA	NA	NA	NA	NA	NA	NA	NA	NA	NA	NA	NA	PIK3CA	ENSCJAG00000002427	ADAMTS10	NA	NA	NA	NA	NA	NA	NA	NA	NA	NA	NA	NA	UGP2	WBP1	PPP3R1	NA	NA	NA	NA	NA	NA	NA	NA	NA	NA	NA	NA	NA	DUSP11
901	ZNF398	HSF1	ABHD8	LHX4	NA	NA	NA	NA	NA	NA	NA	NA	NA	NA	NA	NA	NA	TTC14	SHOX2	ENSCJAG00000006139	NA	NA	NA	NA	NA	NA	NA	NA	NA	NA	NA	NA	ENSCJAG00000007018	ENSCJAG00000017810	MEIS1	NA	NA	NA	NA	NA	NA	NA	NA	NA	NA	NA	NA	NA	MPHOSPH10
902	CUL1	ARHGAP39	ENSCJAG00000042502	KLHDC9	NA	NA	NA	NA	NA	NA	NA	NA	NA	NA	NA	NA	NA	FXR1	ENSCJAG00000001271	ENSCJAG00000006113	NA	NA	NA	NA	NA	NA	NA	NA	NA	NA	NA	NA	BCL11A	TET3	PELI1	NA	NA	NA	NA	NA	NA	NA	NA	NA	NA	NA	NA	NA	ADD2
903	TPK1	RALYL	REX1BD	SLAMF1	NA	NA	NA	NA	NA	NA	NA	NA	NA	NA	NA	NA	NA	KLHL24	ZIC1	PIN1	NA	NA	NA	NA	NA	NA	NA	NA	NA	NA	NA	NA	CFAP36	DUSP11	VPS54	NA	NA	NA	NA	NA	NA	NA	NA	NA	NA	NA	NA	NA	ANXA4
904	PIP	RMDN1	TMEM59L	DAP3	NA	NA	NA	NA	NA	NA	NA	NA	NA	NA	NA	NA	NA	VWA5B2	ZBTB38	ILF3	NA	NA	NA	NA	NA	NA	NA	NA	NA	NA	NA	NA	ENSCJAG00000010291	ADD2	WDPCP	NA	NA	NA	NA	NA	NA	NA	NA	NA	NA	NA	NA	NA	APLF
905	AGK	MCMDC2	ENSCJAG00000046526	PBXIP1	NA	NA	NA	NA	NA	NA	NA	NA	NA	NA	NA	NA	NA	TP63	MRAS	DNM2	NA	NA	NA	NA	NA	NA	NA	NA	NA	NA	NA	NA	ERLEC1	ANXA4	EHBP1	NA	NA	NA	NA	NA	NA	NA	NA	NA	NA	NA	NA	NA	FAM161A
906	KDM7A	LYN	NCAN	C1orf43	NA	NA	NA	NA	NA	NA	NA	NA	NA	NA	NA	NA	NA	OPA1	ENSCJAG00000002826	CARM1	NA	NA	NA	NA	NA	NA	NA	NA	NA	NA	NA	NA	ENSCJAG00000011645	APLF	USP34	NA	NA	NA	NA	NA	NA	NA	NA	NA	NA	NA	NA	NA	GPR75
907	ENSCJAG00000013198	SNTG1	HAPLN4	INTS3	NA	NA	NA	NA	NA	NA	NA	NA	NA	NA	NA	NA	NA	ATP13A3	MRPL3	KANK2	NA	NA	NA	NA	NA	NA	NA	NA	NA	NA	NA	NA	ENSCJAG00000040547	COMMD1	CCDC88A	NA	NA	NA	NA	NA	NA	NA	NA	NA	NA	NA	NA	NA	ENSCJAG00000010678
908	UBN2	FNDC3B	YJEFN3	CHTOP	NA	NA	NA	NA	NA	NA	NA	NA	NA	NA	NA	NA	NA	ACAP2	NUDT16	ELAVL3	NA	NA	NA	NA	NA	NA	NA	NA	NA	NA	NA	NA	CALM2	FAM161A	EML6	NA	NA	NA	NA	NA	NA	NA	NA	NA	NA	NA	NA	NA	KCNK12
909	ZC3HAV1	SKIL	ENSCJAG00000032471	ENSCJAG00000002362	NA	NA	NA	NA	NA	NA	NA	NA	NA	NA	NA	NA	NA	SNRK	EAF1	ZNF653	NA	NA	NA	NA	NA	NA	NA	NA	NA	NA	NA	NA	COX7A2L	PNPT1	PSME4	NA	NA	NA	NA	NA	NA	NA	NA	NA	NA	NA	NA	NA	MSH2
910	CNOT4	SELENOT	PEG3	RNF115	NA	NA	NA	NA	NA	NA	NA	NA	NA	NA	NA	NA	NA	TCAIM	SATB1	TNPO2	NA	NA	NA	NA	NA	NA	NA	NA	NA	NA	NA	NA	EML4	ENSCJAG00000047273	NRXN1	NA	NA	NA	NA	NA	NA	NA	NA	NA	NA	NA	NA	NA	MTA3
911	ENSCJAG00000022803	CP	UBE2S	ENSCJAG00000049736	NA	NA	NA	NA	NA	NA	NA	NA	NA	NA	NA	NA	NA	LARS2	ENSCJAG00000043224	CACNA1A	NA	NA	NA	NA	NA	NA	NA	NA	NA	NA	NA	NA	TMEM178A	ENSCJAG00000010678	LHCGR	NA	NA	NA	NA	NA	NA	NA	NA	NA	NA	NA	NA	NA	THUMPD2
912	EXOC4	HLTF	BRSK1	ENSCJAG00000020687	NA	NA	NA	NA	NA	NA	NA	NA	NA	NA	NA	NA	NA	SACM1L	NR1D2	ZSWIM4	NA	NA	NA	NA	NA	NA	NA	NA	NA	NA	NA	NA	SLC30A6	PREPL	PRKCE	NA	NA	NA	NA	NA	NA	NA	NA	NA	NA	NA	NA	NA	ENSCJAG00000015081
913	CHCHD3	ENSCJAG00000001981	SYT5	RPRD2	NA	NA	NA	NA	NA	NA	NA	NA	NA	NA	NA	NA	NA	FYCO1	THRB	RASAL3	NA	NA	NA	NA	NA	NA	NA	NA	NA	NA	NA	NA	YPEL5	THUMPD2	SIX3	NA	NA	NA	NA	NA	NA	NA	NA	NA	NA	NA	NA	NA	EIF2AK2
914	COPG2	ENSCJAG00000050320	CDC42EP5	ARNT	NA	NA	NA	NA	NA	NA	NA	NA	NA	NA	NA	NA	NA	SETD2	ENSCJAG00000035186	AKAP8L	NA	NA	NA	NA	NA	NA	NA	NA	NA	NA	NA	NA	ENSCJAG00000008984	EIF2AK2	SLC8A1	NA	NA	NA	NA	NA	NA	NA	NA	NA	NA	NA	NA	NA	TOGARAM2
915	ENSCJAG00000010520	ENSCJAG00000048739	LENG9	PIP5K1A	NA	NA	NA	NA	NA	NA	NA	NA	NA	NA	NA	NA	NA	QARS	EIF1B	AKAP8	NA	NA	NA	NA	NA	NA	NA	NA	NA	NA	NA	NA	ENSCJAG00000045072	YIPF4	MAP4K3	NA	NA	NA	NA	NA	NA	NA	NA	NA	NA	NA	NA	NA	TRMT61B
916	AHCYL2	IL20RB	TTYH1	PIEZO1	NA	NA	NA	NA	NA	NA	NA	NA	NA	NA	NA	NA	NA	RHOA	ENSCJAG00000017884	EPS15L1	NA	NA	NA	NA	NA	NA	NA	NA	NA	NA	NA	NA	RAB10	DPY30	CRIM1	NA	NA	NA	NA	NA	NA	NA	NA	NA	NA	NA	NA	NA	ZNF512
917	TNPO3	PPP2R3A	PRKCG	VAC14	NA	NA	NA	NA	NA	NA	NA	NA	NA	NA	NA	NA	NA	GNAI2	CTNNB1	SIN3B	NA	NA	NA	NA	NA	NA	NA	NA	NA	NA	NA	NA	DNAJC27	ENSCJAG00000044292	LTBP1	NA	NA	NA	NA	NA	NA	NA	NA	NA	NA	NA	NA	NA	ENSCJAG00000050897
918	SND1	CMTM7	MYADM	CA7	NA	NA	NA	NA	NA	NA	NA	NA	NA	NA	NA	NA	NA	RASSF1	ENSCJAG00000018017	MYO9B	NA	NA	NA	NA	NA	NA	NA	NA	NA	NA	NA	NA	ENSCJAG00000044060	TRMT61B	ENSCJAG00000008281	NA	NA	NA	NA	NA	NA	NA	NA	NA	NA	NA	NA	NA	SLC30A3
919	POT1	TRANK1	KCNC3	ENSCJAG00000045763	NA	NA	NA	NA	NA	NA	NA	NA	NA	NA	NA	NA	NA	POC1A	RPL35A	ANO8	NA	NA	NA	NA	NA	NA	NA	NA	NA	NA	NA	NA	VSNL1	RBKS	SMC6	NA	NA	NA	NA	NA	NA	NA	NA	NA	NA	NA	NA	NA	SLC35F6
920	WASL	PLCD1	AP2A1	DOK4	NA	NA	NA	NA	NA	NA	NA	NA	NA	NA	NA	NA	NA	ENSCJAG00000006864	SMYD2	FCHO1	NA	NA	NA	NA	NA	NA	NA	NA	NA	NA	NA	NA	FAM49A	GPN1	ROCK2	NA	NA	NA	NA	NA	NA	NA	NA	NA	NA	NA	NA	NA	ASXL2
921	STAG2	ULK4	LRP3	RSPRY1	NA	NA	NA	NA	NA	NA	NA	NA	NA	NA	NA	NA	NA	DCP1A	SHISA4	MAST3	NA	NA	NA	NA	NA	NA	NA	NA	NA	NA	NA	NA	ENSCJAG00000021005	ZNF512	RNF144A	NA	NA	NA	NA	NA	NA	NA	NA	NA	NA	NA	NA	NA	UBXN2A
922	XIAP	TRAK1	GPI	FAM192A	NA	NA	NA	NA	NA	NA	NA	NA	NA	NA	NA	NA	NA	DENND6A	PLEKHA6	ENSCJAG00000014073	NA	NA	NA	NA	NA	NA	NA	NA	NA	NA	NA	NA	PDIA6	ENSCJAG00000050897	SH3YL1	NA	NA	NA	NA	NA	NA	NA	NA	NA	NA	NA	NA	NA	LPIN1
923	THOC2	VIPR1	FXYD1	NLRC5	NA	NA	NA	NA	NA	NA	NA	NA	NA	NA	NA	NA	NA	ENSCJAG00000019570	MFSD4A	IFI30	NA	NA	NA	NA	NA	NA	NA	NA	NA	NA	NA	NA	YWHAQ	HADHA	PEX5L	NA	NA	NA	NA	NA	NA	NA	NA	NA	NA	NA	NA	NA	NOL10
924	2006-09-01	ENSCJAG00000032931	USF2	NOD2	NA	NA	NA	NA	NA	NA	NA	NA	NA	NA	NA	NA	NA	LRIG1	NUCKS1	PGPEP1	NA	NA	NA	NA	NA	NA	NA	NA	NA	NA	NA	NA	KIDINS220	ASXL2	FXR1	NA	NA	NA	NA	NA	NA	NA	NA	NA	NA	NA	NA	NA	CPSF3
925	DOCK11	MARK1	RBM42	N4BP1	NA	NA	NA	NA	NA	NA	NA	NA	NA	NA	NA	NA	NA	SUCLG2	ENSCJAG00000041786	SSBP4	NA	NA	NA	NA	NA	NA	NA	NA	NA	NA	NA	NA	ID2	UBXN2A	MCF2L2	NA	NA	NA	NA	NA	NA	NA	NA	NA	NA	NA	NA	NA	ENSCJAG00000021241
926	ENSCJAG00000048872	NVL	CLIP3	ANXA10	NA	NA	NA	NA	NA	NA	NA	NA	NA	NA	NA	NA	NA	TMF1	GUK1	ENSCJAG00000039606	NA	NA	NA	NA	NA	NA	NA	NA	NA	NA	NA	NA	MYT1L	LPIN1	DGKG	NA	NA	NA	NA	NA	NA	NA	NA	NA	NA	NA	NA	NA	ABCC5
927	BTK	CNIH3	DPF1	PRIMPOL	NA	NA	NA	NA	NA	NA	NA	NA	NA	NA	NA	NA	NA	ENSCJAG00000013138	OPN3	ENSCJAG00000047058	NA	NA	NA	NA	NA	NA	NA	NA	NA	NA	NA	NA	NDUFB5	NOL10	BCL6	NA	NA	NA	NA	NA	NA	NA	NA	NA	NA	NA	NA	NA	CLCN2
928	DIAPH2	ENSCJAG00000049249	PSMD8	UFSP2	NA	NA	NA	NA	NA	NA	NA	NA	NA	NA	NA	NA	NA	ENSCJAG00000049493	TOMM20	ZNF667	NA	NA	NA	NA	NA	NA	NA	NA	NA	NA	NA	NA	SOX2	CPSF3	LPP	NA	NA	NA	NA	NA	NA	NA	NA	NA	NA	NA	NA	NA	MAP3K13
929	CHM	LPGAT1	TTC9B	MOSPD1	NA	NA	NA	NA	NA	NA	NA	NA	NA	NA	NA	NA	NA	PPP4R2	SIPA1L2	SPACA6	NA	NA	NA	NA	NA	NA	NA	NA	NA	NA	NA	NA	PSMD2	ENSCJAG00000011691	P3H2	NA	NA	NA	NA	NA	NA	NA	NA	NA	NA	NA	NA	NA	TRA2B
930	ENSCJAG00000008249	CCSAP	RABAC1	ENSCJAG00000013151	NA	NA	NA	NA	NA	NA	NA	NA	NA	NA	NA	NA	NA	EDEM1	PLEKHJ1	ENSCJAG00000046495	NA	NA	NA	NA	NA	NA	NA	NA	NA	NA	NA	NA	EIF4G1	KLHL24	UTS2B	NA	NA	NA	NA	NA	NA	NA	NA	NA	NA	NA	NA	NA	ZNF502
931	ENSCJAG00000003568	ITPKB	IRGQ	RPS2	NA	NA	NA	NA	NA	NA	NA	NA	NA	NA	NA	NA	NA	SETD5	GADD45B	ENSCJAG00000038602	NA	NA	NA	NA	NA	NA	NA	NA	NA	NA	NA	NA	FAM131A	YEATS2	CCDC50	NA	NA	NA	NA	NA	NA	NA	NA	NA	NA	NA	NA	NA	CDCP1
932	ATRX	ACBD3	ZNF428	ADCY9	NA	NA	NA	NA	NA	NA	NA	NA	NA	NA	NA	NA	NA	ENSCJAG00000043514	ENSCJAG00000015084	ZNF175	NA	NA	NA	NA	NA	NA	NA	NA	NA	NA	NA	NA	TMEM41A	CLCN2	FGF12	NA	NA	NA	NA	NA	NA	NA	NA	NA	NA	NA	NA	NA	LARS2
933	ABCB7	NAV1	ENSCJAG00000011875	NMRAL1	NA	NA	NA	NA	NA	NA	NA	NA	NA	NA	NA	NA	NA	NUP210	UBXN6	C19orf12	NA	NA	NA	NA	NA	NA	NA	NA	NA	NA	NA	NA	SST	MAP3K13	MB21D2	NA	NA	NA	NA	NA	NA	NA	NA	NA	NA	NA	NA	NA	LTF
934	ENSCJAG00000004217	PPFIA4	PTGIR	UBALD1	NA	NA	NA	NA	NA	NA	NA	NA	NA	NA	NA	NA	NA	TMCC1	ENSCJAG00000017072	ANKRD27	NA	NA	NA	NA	NA	NA	NA	NA	NA	NA	NA	NA	XXYLT1	KNG1	HRASLS	NA	NA	NA	NA	NA	NA	NA	NA	NA	NA	NA	NA	NA	DHX30
935	NHSL2	CHI3L1	TMEM160	PLXNA3	NA	NA	NA	NA	NA	NA	NA	NA	NA	NA	NA	NA	NA	FAM208A	ENSCJAG00000016923	CEP89	NA	NA	NA	NA	NA	NA	NA	NA	NA	NA	NA	NA	APOD	ZNF445	ATP13A4	NA	NA	NA	NA	NA	NA	NA	NA	NA	NA	NA	NA	NA	CAMP
936	OGT	IKBKE	CCDC9	ARHGAP4	NA	NA	NA	NA	NA	NA	NA	NA	NA	NA	NA	NA	NA	ZXDC	CLPP	KIAA0355	NA	NA	NA	NA	NA	NA	NA	NA	NA	NA	NA	NA	SENP5	ZNF502	ACAP2	NA	NA	NA	NA	NA	NA	NA	NA	NA	NA	NA	NA	NA	APEH
937	YIPF6	MAPKAPK2	NAPA	PTTG1IP	NA	NA	NA	NA	NA	NA	NA	NA	NA	NA	NA	NA	NA	OSBPL11	TUBB4A	GRAMD1A	NA	NA	NA	NA	NA	NA	NA	NA	NA	NA	NA	NA	KIF9	ZDHHC3	SNRK	NA	NA	NA	NA	NA	NA	NA	NA	NA	NA	NA	NA	NA	ABHD14A
938	FGD1	TRAF3IP3	CA11	ZNF605	NA	NA	NA	NA	NA	NA	NA	NA	NA	NA	NA	NA	NA	DIRC2	ZNF358	ENSCJAG00000040252	NA	NA	NA	NA	NA	NA	NA	NA	NA	NA	NA	NA	CSPG5	LARS2	ZNF197	NA	NA	NA	NA	NA	NA	NA	NA	NA	NA	NA	NA	NA	ENSCJAG00000042339
939	FAM120C	ZNF692	LIN7B	ANKLE2	NA	NA	NA	NA	NA	NA	NA	NA	NA	NA	NA	NA	NA	CD86	ENSCJAG00000010709	ZNF585B	NA	NA	NA	NA	NA	NA	NA	NA	NA	NA	NA	NA	ENSCJAG00000038444	LZTFL1	DOCK3	NA	NA	NA	NA	NA	NA	NA	NA	NA	NA	NA	NA	NA	ENSCJAG00000031804
940	HUWE1	NLRP3	PCP4	HBQ1	NA	NA	NA	NA	NA	NA	NA	NA	NA	NA	NA	NA	NA	GOLGB1	RPS28	SIPA1L3	NA	NA	NA	NA	NA	NA	NA	NA	NA	NA	NA	NA	DHX30	PTH1R	CACNA1D	NA	NA	NA	NA	NA	NA	NA	NA	NA	NA	NA	NA	NA	SFMBT1
941	ZNF41	KIF26B	WRB	AXIN1	NA	NA	NA	NA	NA	NA	NA	NA	NA	NA	NA	NA	NA	GSK3B	CDKN2D	RASGRP4	NA	NA	NA	NA	NA	NA	NA	NA	NA	NA	NA	NA	ENSCJAG00000002483	KLHL18	CACNA2D3	NA	NA	NA	NA	NA	NA	NA	NA	NA	NA	NA	NA	NA	ENSCJAG00000007179
942	RP2	ENSCJAG00000048443	ETS2	CAPN15	NA	NA	NA	NA	NA	NA	NA	NA	NA	NA	NA	NA	NA	TIMMDC1	LDLR	SAMD4B	NA	NA	NA	NA	NA	NA	NA	NA	NA	NA	NA	NA	UQCRC1	ELP6	ERC2	NA	NA	NA	NA	NA	NA	NA	NA	NA	NA	NA	NA	NA	DCP1A
943	KDM6A	ERO1B	TTC3	RAB40C	NA	NA	NA	NA	NA	NA	NA	NA	NA	NA	NA	NA	NA	TMEM39A	ECSIT	ENSCJAG00000048709	NA	NA	NA	NA	NA	NA	NA	NA	NA	NA	NA	NA	ENSCJAG00000021835	SLC26A6	PXK	NA	NA	NA	NA	NA	NA	NA	NA	NA	NA	NA	NA	NA	SLMAP
944	TAB3	RBM34	ENSCJAG00000039761	DAZAP1	NA	NA	NA	NA	NA	NA	NA	NA	NA	NA	NA	NA	NA	BTLA	MRI1	COQ8B	NA	NA	NA	NA	NA	NA	NA	NA	NA	NA	NA	NA	ENSCJAG00000038512	APEH	FHIT	NA	NA	NA	NA	NA	NA	NA	NA	NA	NA	NA	NA	NA	FLNB
945	ZFX	DISC1	SOD1	POLR2L	NA	NA	NA	NA	NA	NA	NA	NA	NA	NA	NA	NA	NA	TBC1D23	GIPC1	ENSCJAG00000047458	NA	NA	NA	NA	NA	NA	NA	NA	NA	NA	NA	NA	PCBP4	IP6K1	PTPRG	NA	NA	NA	NA	NA	NA	NA	NA	NA	NA	NA	NA	NA	C3orf67
946	ENSCJAG00000004867	SPRTN	ENSCJAG00000013803	BSG	NA	NA	NA	NA	NA	NA	NA	NA	NA	NA	NA	NA	NA	TFG	NDUFB7	HNRNPUL1	NA	NA	NA	NA	NA	NA	NA	NA	NA	NA	NA	NA	TWF2	SEMA3F	CADPS	NA	NA	NA	NA	NA	NA	NA	NA	NA	NA	NA	NA	NA	SLC25A26
947	PHKA2	SCAMP4	CXADR	B4GALNT4	NA	NA	NA	NA	NA	NA	NA	NA	NA	NA	NA	NA	NA	SENP7	ENSCJAG00000009641	TGFB1	NA	NA	NA	NA	NA	NA	NA	NA	NA	NA	NA	NA	WDR82	RAD54L2	ENSCJAG00000019570	NA	NA	NA	NA	NA	NA	NA	NA	NA	NA	NA	NA	NA	UBA3
948	SCML2	MKNK2	RGS8	GAS8	NA	NA	NA	NA	NA	NA	NA	NA	NA	NA	NA	NA	NA	NXPE3	ABHD8	ENSCJAG00000020222	NA	NA	NA	NA	NA	NA	NA	NA	NA	NA	NA	NA	TKT	ENSCJAG00000007179	MAGI1	NA	NA	NA	NA	NA	NA	NA	NA	NA	NA	NA	NA	NA	ENSCJAG00000050036
949	ZRSR2	TMPRSS9	RGS16	ENSCJAG00000044424	NA	NA	NA	NA	NA	NA	NA	NA	NA	NA	NA	NA	NA	BBX	RPL18A	MEGF8	NA	NA	NA	NA	NA	NA	NA	NA	NA	NA	NA	NA	C3orf14	FLNB	LRIG1	NA	NA	NA	NA	NA	NA	NA	NA	NA	NA	NA	NA	NA	SHQ1
950	PPP2R2A	NFIC	RGS4	EGFL8	NA	NA	NA	NA	NA	NA	NA	NA	NA	NA	NA	NA	NA	CD47	ENSCJAG00000042502	PPP1R37	NA	NA	NA	NA	NA	NA	NA	NA	NA	NA	NA	NA	FEZF2	C3orf67	FAM19A1	NA	NA	NA	NA	NA	NA	NA	NA	NA	NA	NA	NA	NA	SUMF1
951	ENSCJAG00000019969	HMG20B	RGS5	OTOS	NA	NA	NA	NA	NA	NA	NA	NA	NA	NA	NA	NA	NA	ENSCJAG00000020284	ENSCJAG00000007470	DACT3	NA	NA	NA	NA	NA	NA	NA	NA	NA	NA	NA	NA	SYNPR	PSMD6	MITF	NA	NA	NA	NA	NA	NA	NA	NA	NA	NA	NA	NA	NA	VGLL4
952	ENSCJAG00000020166	MATK	TIPRL	ENSCJAG00000041381	NA	NA	NA	NA	NA	NA	NA	NA	NA	NA	NA	NA	NA	CD200R1L	REX1BD	PRKD2	NA	NA	NA	NA	NA	NA	NA	NA	NA	NA	NA	NA	ARL6IP5	ENSCJAG00000050036	ENSCJAG00000013138	NA	NA	NA	NA	NA	NA	NA	NA	NA	NA	NA	NA	NA	TMCC1
953	PPP3CC	VAV1	ATP1B1	FJX1	NA	NA	NA	NA	NA	NA	NA	NA	NA	NA	NA	NA	NA	ENSCJAG00000039899	TMEM59L	ENSCJAG00000011666	NA	NA	NA	NA	NA	NA	NA	NA	NA	NA	NA	NA	ENSCJAG00000039881	SHQ1	CNTN3	NA	NA	NA	NA	NA	NA	NA	NA	NA	NA	NA	NA	NA	IFT122
954	PIWIL2	MCOLN1	KIFAP3	AVPR2	NA	NA	NA	NA	NA	NA	NA	NA	NA	NA	NA	NA	NA	ENSCJAG00000015719	ENSCJAG00000046526	C5AR1	NA	NA	NA	NA	NA	NA	NA	NA	NA	NA	NA	NA	BHLHE40	SUMF1	CNTN6	NA	NA	NA	NA	NA	NA	NA	NA	NA	NA	NA	NA	NA	ACAD9
955	RBPMS	ANGPTL4	VAMP4	NA	NA	NA	NA	NA	NA	NA	NA	NA	NA	NA	NA	NA	NA	PABPC1	HAPLN4	DHX34	NA	NA	NA	NA	NA	NA	NA	NA	NA	NA	NA	NA	ARL8B	ENSCJAG00000049350	CNTN4	NA	NA	NA	NA	NA	NA	NA	NA	NA	NA	NA	NA	NA	KLF15
956	GSR	MYO1F	PRDX6	NA	NA	NA	NA	NA	NA	NA	NA	NA	NA	NA	NA	NA	NA	UBR5	NDUFA13	SNRNP70	NA	NA	NA	NA	NA	NA	NA	NA	NA	NA	NA	NA	MTMR14	VGLL4	GRM7	NA	NA	NA	NA	NA	NA	NA	NA	NA	NA	NA	NA	NA	HEG1
957	NRG1	ADAMTS10	BRINP2	NA	NA	NA	NA	NA	NA	NA	NA	NA	NA	NA	NA	NA	NA	DCAF13	YJEFN3	PPFIA3	NA	NA	NA	NA	NA	NA	NA	NA	NA	NA	NA	NA	CAMK1	MKRN2	LMCD1	NA	NA	NA	NA	NA	NA	NA	NA	NA	NA	NA	NA	NA	ENSCJAG00000008132
958	EIF4EBP1	ENSCJAG00000006139	NDUFS2	NA	NA	NA	NA	NA	NA	NA	NA	NA	NA	NA	NA	NA	NA	EMC2	ENSCJAG00000032471	RRAS	NA	NA	NA	NA	NA	NA	NA	NA	NA	NA	NA	NA	ATP2B2	RAB43	SRGAP3	NA	NA	NA	NA	NA	NA	NA	NA	NA	NA	NA	NA	NA	GOLGB1
959	ASH2L	ENSCJAG00000006113	PFDN2	NA	NA	NA	NA	NA	NA	NA	NA	NA	NA	NA	NA	NA	NA	EBAG9	RPS5	RIPK4	NA	NA	NA	NA	NA	NA	NA	NA	NA	NA	NA	NA	IQSEC1	ACAD9	ENSCJAG00000043514	NA	NA	NA	NA	NA	NA	NA	NA	NA	NA	NA	NA	NA	CCDC191
960	LETM2	PIN1	TSTD1	NA	NA	NA	NA	NA	NA	NA	NA	NA	NA	NA	NA	NA	NA	TRPS1	PEG3	FAM3B	NA	NA	NA	NA	NA	NA	NA	NA	NA	NA	NA	NA	FBLN2	ZXDC	SYN2	NA	NA	NA	NA	NA	NA	NA	NA	NA	NA	NA	NA	NA	GRAMD1C
961	PLEKHA2	DNM2	ENSCJAG00000040827	NA	NA	NA	NA	NA	NA	NA	NA	NA	NA	NA	NA	NA	NA	EIF3H	UBE2S	ENSCJAG00000008184	NA	NA	NA	NA	NA	NA	NA	NA	NA	NA	NA	NA	ENSCJAG00000042664	KLF15	PODXL2	NA	NA	NA	NA	NA	NA	NA	NA	NA	NA	NA	NA	NA	ZBTB11
962	ADAM9	RGL3	ATP1A4	NA	NA	NA	NA	NA	NA	NA	NA	NA	NA	NA	NA	NA	NA	TAF2	RPL28	DOP1B	NA	NA	NA	NA	NA	NA	NA	NA	NA	NA	NA	NA	RBSN	HEG1	FAM208A	NA	NA	NA	NA	NA	NA	NA	NA	NA	NA	NA	NA	NA	CD96
963	KAT6A	ELAVL3	IGSF8	NA	NA	NA	NA	NA	NA	NA	NA	NA	NA	NA	NA	NA	NA	DSCC1	BRSK1	CBR3	NA	NA	NA	NA	NA	NA	NA	NA	NA	NA	NA	NA	ENSCJAG00000017529	MYLK	TXNRD3	NA	NA	NA	NA	NA	NA	NA	NA	NA	NA	NA	NA	NA	ENSCJAG00000020284
964	ENSCJAG00000050720	ZNF653	VSIG8	NA	NA	NA	NA	NA	NA	NA	NA	NA	NA	NA	NA	NA	NA	TMEM65	SYT5	IFNGR2	NA	NA	NA	NA	NA	NA	NA	NA	NA	NA	NA	NA	ABTB1	ENSCJAG00000008132	SNX4	NA	NA	NA	NA	NA	NA	NA	NA	NA	NA	NA	NA	NA	NEPRO
965	IKBKB	ZNF791	PRCC	NA	NA	NA	NA	NA	NA	NA	NA	NA	NA	NA	NA	NA	NA	TMEM71	CDC42EP5	EPHA6	NA	NA	NA	NA	NA	NA	NA	NA	NA	NA	NA	NA	ENSCJAG00000008695	IQCB1	ZNF148	NA	NA	NA	NA	NA	NA	NA	NA	NA	NA	NA	NA	NA	GTPBP8
966	PTPN2	ENSCJAG00000038528	SYT11	NA	NA	NA	NA	NA	NA	NA	NA	NA	NA	NA	NA	NA	NA	SLA	ENSCJAG00000001130	ENSCJAG00000050768	NA	NA	NA	NA	NA	NA	NA	NA	NA	NA	NA	NA	ENSCJAG00000008938	GOLGB1	KALRN	NA	NA	NA	NA	NA	NA	NA	NA	NA	NA	NA	NA	NA	MTDH
967	VAPA	TNPO2	RUSC1	NA	NA	NA	NA	NA	NA	NA	NA	NA	NA	NA	NA	NA	NA	ENSCJAG00000049365	NDUFA3	RGS1	NA	NA	NA	NA	NA	NA	NA	NA	NA	NA	NA	NA	POGLUT1	TMEM39A	STXBP5L	NA	NA	NA	NA	NA	NA	NA	NA	NA	NA	NA	NA	NA	DEPTOR
968	RAB31	CACNA1A	UBE2Q1	NA	NA	NA	NA	NA	NA	NA	NA	NA	NA	NA	NA	NA	NA	RECQL4	PRKCG	FAM129A	NA	NA	NA	NA	NA	NA	NA	NA	NA	NA	NA	NA	GAP43	CCDC191	GTF2E1	NA	NA	NA	NA	NA	NA	NA	NA	NA	NA	NA	NA	NA	ENSCJAG00000016938
969	ANKRD12	ZSWIM4	ENSCJAG00000049243	NA	NA	NA	NA	NA	NA	NA	NA	NA	NA	NA	NA	NA	NA	ZNF517	MYADM	UCK2	NA	NA	NA	NA	NA	NA	NA	NA	NA	NA	NA	NA	ENSCJAG00000041147	DCBLD2	FSTL1	NA	NA	NA	NA	NA	NA	NA	NA	NA	NA	NA	NA	NA	NDRG1
970	SMCHD1	RASAL3	SV2A	NA	NA	NA	NA	NA	NA	NA	NA	NA	NA	NA	NA	NA	NA	ZNF16	KCNC3	RCSD1	NA	NA	NA	NA	NA	NA	NA	NA	NA	NA	NA	NA	TAGLN3	NXPE3	ENSCJAG00000049711	NA	NA	NA	NA	NA	NA	NA	NA	NA	NA	NA	NA	NA	ENSCJAG00000010371
971	USP14	AKAP8L	SF3B4	NA	NA	NA	NA	NA	NA	NA	NA	NA	NA	NA	NA	NA	NA	IMPA1	AP2A1	DARS2	NA	NA	NA	NA	NA	NA	NA	NA	NA	NA	NA	NA	ATP6V1A	CIP2A	ZBTB20	NA	NA	NA	NA	NA	NA	NA	NA	NA	NA	NA	NA	NA	ENSCJAG00000049365
972	ROCK1	AKAP8	MRPS21	NA	NA	NA	NA	NA	NA	NA	NA	NA	NA	NA	NA	NA	NA	VIRMA	LRP3	CD244	NA	NA	NA	NA	NA	NA	NA	NA	NA	NA	NA	NA	ENSCJAG00000015549	GUCA1C	ALCAM	NA	NA	NA	NA	NA	NA	NA	NA	NA	NA	NA	NA	NA	ZC3H3
973	ESCO1	EPS15L1	PSMB4	NA	NA	NA	NA	NA	NA	NA	NA	NA	NA	NA	NA	NA	NA	TP53INP1	GPI	LY9	NA	NA	NA	NA	NA	NA	NA	NA	NA	NA	NA	NA	ANKRD46	ENSCJAG00000020284	BBX	NA	NA	NA	NA	NA	NA	NA	NA	NA	NA	NA	NA	NA	MROH6
974	TRAPPC8	SMIM7	CELF3	NA	NA	NA	NA	NA	NA	NA	NA	NA	NA	NA	NA	NA	NA	CPQ	FXYD1	SLAMF7	NA	NA	NA	NA	NA	NA	NA	NA	NA	NA	NA	NA	ENSCJAG00000015844	CD200R1L	DZIP3	NA	NA	NA	NA	NA	NA	NA	NA	NA	NA	NA	NA	NA	TSTA3
975	RPRD1A	SIN3B	ENSCJAG00000017319	NA	NA	NA	NA	NA	NA	NA	NA	NA	NA	NA	NA	NA	NA	ENSCJAG00000007605	USF2	CD48	NA	NA	NA	NA	NA	NA	NA	NA	NA	NA	NA	NA	KLF10	MTDH	STK3	NA	NA	NA	NA	NA	NA	NA	NA	NA	NA	NA	NA	NA	BOP1
976	PIK3C3	MYO9B	ENSCJAG00000016654	NA	NA	NA	NA	NA	NA	NA	NA	NA	NA	NA	NA	NA	NA	STAU2	TMEM147	COPA	NA	NA	NA	NA	NA	NA	NA	NA	NA	NA	NA	NA	ATP6V1C1	SPAG1	ENSCJAG00000015651	NA	NA	NA	NA	NA	NA	NA	NA	NA	NA	NA	NA	NA	DGAT1
977	PIAS2	ANO8	VAT1L	NA	NA	NA	NA	NA	NA	NA	NA	NA	NA	NA	NA	NA	NA	NCOA2	RBM42	ENSCJAG00000042581	NA	NA	NA	NA	NA	NA	NA	NA	NA	NA	NA	NA	ENSCJAG00000046722	EIF3E	NCALD	NA	NA	NA	NA	NA	NA	NA	NA	NA	NA	NA	NA	NA	ZNF251
978	SMAD2	FCHO1	CNTNAP4	NA	NA	NA	NA	NA	NA	NA	NA	NA	NA	NA	NA	NA	NA	SGK3	CLIP3	PYHIN1	NA	NA	NA	NA	NA	NA	NA	NA	NA	NA	NA	NA	RAD21	DEPTOR	UBR5	NA	NA	NA	NA	NA	NA	NA	NA	NA	NA	NA	NA	NA	ZBTB10
979	SMAD7	MAST3	TERF2IP	NA	NA	NA	NA	NA	NA	NA	NA	NA	NA	NA	NA	NA	NA	TTPA	DPF1	KIRREL1	NA	NA	NA	NA	NA	NA	NA	NA	NA	NA	NA	NA	MAL2	ENSCJAG00000005359	BAALC	NA	NA	NA	NA	NA	NA	NA	NA	NA	NA	NA	NA	NA	FABP4
980	SMAD4	ENSCJAG00000014073	AARS	NA	NA	NA	NA	NA	NA	NA	NA	NA	NA	NA	NA	NA	NA	GGH	PSMD8	FCRL1	NA	NA	NA	NA	NA	NA	NA	NA	NA	NA	NA	NA	NDUFB9	ENSCJAG00000016938	CTHRC1	NA	NA	NA	NA	NA	NA	NA	NA	NA	NA	NA	NA	NA	RMDN1
981	MBD2	IFI30	ENSCJAG00000015091	NA	NA	NA	NA	NA	NA	NA	NA	NA	NA	NA	NA	NA	NA	TOX	RPS16	ENSCJAG00000049015	NA	NA	NA	NA	NA	NA	NA	NA	NA	NA	NA	NA	ENSCJAG00000034599	ENSCJAG00000010371	RIMS2	NA	NA	NA	NA	NA	NA	NA	NA	NA	NA	NA	NA	NA	ENSCJAG00000000205
982	TCF4	PGPEP1	PSMD7	NA	NA	NA	NA	NA	NA	NA	NA	NA	NA	NA	NA	NA	NA	NSMAF	TTC9B	SMG5	NA	NA	NA	NA	NA	NA	NA	NA	NA	NA	NA	NA	EFR3A	GML	ZFPM2	NA	NA	NA	NA	NA	NA	NA	NA	NA	NA	NA	NA	NA	TMEM67
983	WDR7	SSBP4	ENSCJAG00000015386	NA	NA	NA	NA	NA	NA	NA	NA	NA	NA	NA	NA	NA	NA	ENSCJAG00000011562	RABAC1	SLC25A44	NA	NA	NA	NA	NA	NA	NA	NA	NA	NA	NA	NA	TRAPPC9	LY6E	OXR1	NA	NA	NA	NA	NA	NA	NA	NA	NA	NA	NA	NA	NA	DPY19L4
984	PIGN	ENSCJAG00000039606	ENSCJAG00000022064	NA	NA	NA	NA	NA	NA	NA	NA	NA	NA	NA	NA	NA	NA	RB1CC1	IRGQ	ARHGEF2	NA	NA	NA	NA	NA	NA	NA	NA	NA	NA	NA	NA	SLURP2	ZC3H3	SYBU	NA	NA	NA	NA	NA	NA	NA	NA	NA	NA	NA	NA	NA	INTS8
985	RELCH	ENSCJAG00000047058	PSMB10	NA	NA	NA	NA	NA	NA	NA	NA	NA	NA	NA	NA	NA	NA	PCMTD1	ZNF428	GON4L	NA	NA	NA	NA	NA	NA	NA	NA	NA	NA	NA	NA	ENSCJAG00000021456	GSDMD	CSMD3	NA	NA	NA	NA	NA	NA	NA	NA	NA	NA	NA	NA	NA	TP53INP1
986	TMX3	ZNF667	CIAO2B	NA	NA	NA	NA	NA	NA	NA	NA	NA	NA	NA	NA	NA	NA	SPIDR	ENSCJAG00000011875	ASH1L	NA	NA	NA	NA	NA	NA	NA	NA	NA	NA	NA	NA	ENSCJAG00000021419	TSTA3	TRPS1	NA	NA	NA	NA	NA	NA	NA	NA	NA	NA	NA	NA	NA	TERF1
987	CD226	ZNF347	SETD6	NA	NA	NA	NA	NA	NA	NA	NA	NA	NA	NA	NA	NA	NA	TBL1XR1	CALM3	PBXIP1	NA	NA	NA	NA	NA	NA	NA	NA	NA	NA	NA	NA	PUF60	PLEC	EXT1	NA	NA	NA	NA	NA	NA	NA	NA	NA	NA	NA	NA	NA	LACTB2
988	ZNF407	SPACA6	MMP15	NA	NA	NA	NA	NA	NA	NA	NA	NA	NA	NA	NA	NA	NA	TNIK	PTGIR	KCNN3	NA	NA	NA	NA	NA	NA	NA	NA	NA	NA	NA	NA	GRINA	EXOSC4	ENPP2	NA	NA	NA	NA	NA	NA	NA	NA	NA	NA	NA	NA	NA	ARMC1
989	ATP9B	ENSCJAG00000038602	KATNB1	NA	NA	NA	NA	NA	NA	NA	NA	NA	NA	NA	NA	NA	NA	ENSCJAG00000049163	TMEM160	IL6R	NA	NA	NA	NA	NA	NA	NA	NA	NA	NA	NA	NA	GPAA1	BOP1	ATAD2	NA	NA	NA	NA	NA	NA	NA	NA	NA	NA	NA	NA	NA	NSMAF
990	GLYR1	ZNF175	CIAPIN1	NA	NA	NA	NA	NA	NA	NA	NA	NA	NA	NA	NA	NA	NA	KPNA4	CCDC9	GATAD2B	NA	NA	NA	NA	NA	NA	NA	NA	NA	NA	NA	NA	CYC1	DGAT1	TMEM65	NA	NA	NA	NA	NA	NA	NA	NA	NA	NA	NA	NA	NA	CHCHD7
991	GSPT1	C19orf12	ENSCJAG00000012466	NA	NA	NA	NA	NA	NA	NA	NA	NA	NA	NA	NA	NA	NA	MFSD1	NAPA	ENSCJAG00000049051	NA	NA	NA	NA	NA	NA	NA	NA	NA	NA	NA	NA	SCRT1	ZNF250	NSMCE2	NA	NA	NA	NA	NA	NA	NA	NA	NA	NA	NA	NA	NA	LYN
992	TXNDC11	CEP89	MT3	NA	NA	NA	NA	NA	NA	NA	NA	NA	NA	NA	NA	NA	NA	RSRC1	ENSCJAG00000000377	LIX1L	NA	NA	NA	NA	NA	NA	NA	NA	NA	NA	NA	NA	VPS28	C8orf33	ASAP1	NA	NA	NA	NA	NA	NA	NA	NA	NA	NA	NA	NA	NA	TGS1
993	CLEC16A	GRAMD1A	NUDT21	NA	NA	NA	NA	NA	NA	NA	NA	NA	NA	NA	NA	NA	NA	ENSCJAG00000004676	CA11	TXNIP	NA	NA	NA	NA	NA	NA	NA	NA	NA	NA	NA	NA	CYHR1	JPH1	ADCY8	NA	NA	NA	NA	NA	NA	NA	NA	NA	NA	NA	NA	NA	RGS20
994	CIITA	FXYD5	GNAO1	NA	NA	NA	NA	NA	NA	NA	NA	NA	NA	NA	NA	NA	NA	MBNL1	FTL	ENSCJAG00000050734	NA	NA	NA	NA	NA	NA	NA	NA	NA	NA	NA	NA	RPL8	TMEM67	KCNQ3	NA	NA	NA	NA	NA	NA	NA	NA	NA	NA	NA	NA	NA	PRKDC
995	XYLT1	ENSCJAG00000013419	ENSCJAG00000049911	NA	NA	NA	NA	NA	NA	NA	NA	NA	NA	NA	NA	NA	NA	PLSCR4	LIN7B	ENSCJAG00000051005	NA	NA	NA	NA	NA	NA	NA	NA	NA	NA	NA	NA	ELOC	INTS8	KHDRBS3	NA	NA	NA	NA	NA	NA	NA	NA	NA	NA	NA	NA	NA	ENSCJAG00000050814
996	SMG1	ZNF585B	SCRG1	NA	NA	NA	NA	NA	NA	NA	NA	NA	NA	NA	NA	NA	NA	U2SURP	RPS11	HIST2H2BF	NA	NA	NA	NA	NA	NA	NA	NA	NA	NA	NA	NA	GDAP1	ENSCJAG00000050863	FAM135B	NA	NA	NA	NA	NA	NA	NA	NA	NA	NA	NA	NA	NA	SPATA16
997	POLR3E	SIPA1L3	GPM6A	NA	NA	NA	NA	NA	NA	NA	NA	NA	NA	NA	NA	NA	NA	ATR	PCP4	PLEKHO1	NA	NA	NA	NA	NA	NA	NA	NA	NA	NA	NA	NA	PKIA	C8orf89	PTK2	NA	NA	NA	NA	NA	NA	NA	NA	NA	NA	NA	NA	NA	ENSCJAG00000047966
998	EARS2	RASGRP4	SLC25A4	NA	NA	NA	NA	NA	NA	NA	NA	NA	NA	NA	NA	NA	NA	SLC25A36	WRB	PIP5K1A	NA	NA	NA	NA	NA	NA	NA	NA	NA	NA	NA	NA	ZC2HC1A	ENSCJAG00000049606	ZFHX4	NA	NA	NA	NA	NA	NA	NA	NA	NA	NA	NA	NA	NA	PRKCI
999	RBBP6	SAMD4B	FRG1	NA	NA	NA	NA	NA	NA	NA	NA	NA	NA	NA	NA	NA	NA	STAG1	ETS2	THEM4	NA	NA	NA	NA	NA	NA	NA	NA	NA	NA	NA	NA	STMN2	LACTB2	ZNF704	NA	NA	NA	NA	NA	NA	NA	NA	NA	NA	NA	NA	NA	LRRC31
1000	TNRC6A	ENSCJAG00000048709	ENSCJAG00000046431	NA	NA	NA	NA	NA	NA	NA	NA	NA	NA	NA	NA	NA	NA	PCCB	TTC3	ZCCHC14	NA	NA	NA	NA	NA	NA	NA	NA	NA	NA	NA	NA	FABP5	CSPP1	ENSCJAG00000048835	NA	NA	NA	NA	NA	NA	NA	NA	NA	NA	NA	NA	NA	ENSCJAG00000050003
1001	XPO6	COQ8B	GABRA3	NA	NA	NA	NA	NA	NA	NA	NA	NA	NA	NA	NA	NA	NA	RYK	ENSCJAG00000039761	FBXO31	NA	NA	NA	NA	NA	NA	NA	NA	NA	NA	NA	NA	CA2	CHCHD7	RALYL	NA	NA	NA	NA	NA	NA	NA	NA	NA	NA	NA	NA	NA	GFM1
1002	ITGAL	ENSCJAG00000047458	ENSCJAG00000044813	NA	NA	NA	NA	NA	NA	NA	NA	NA	NA	NA	NA	NA	NA	DNAJC13	SOD1	GSE1	NA	NA	NA	NA	NA	NA	NA	NA	NA	NA	NA	NA	NECAB1	TGS1	RUNX1T1	NA	NA	NA	NA	NA	NA	NA	NA	NA	NA	NA	NA	NA	ENSCJAG00000000902
1003	FUS	TGFB1	FMR1	NA	NA	NA	NA	NA	NA	NA	NA	NA	NA	NA	NA	NA	NA	CAPN7	LTN1	USP10	NA	NA	NA	NA	NA	NA	NA	NA	NA	NA	NA	NA	C8orf88	TMEM68	ENSCJAG00000000080	NA	NA	NA	NA	NA	NA	NA	NA	NA	NA	NA	NA	NA	SIAH2
1004	ZNF25	ENSCJAG00000020222	SLITRK4	NA	NA	NA	NA	NA	NA	NA	NA	NA	NA	NA	NA	NA	NA	COLQ	ENSCJAG00000013803	PLCG2	NA	NA	NA	NA	NA	NA	NA	NA	NA	NA	NA	NA	PDP1	ENSCJAG00000050814	EYA1	NA	NA	NA	NA	NA	NA	NA	NA	NA	NA	NA	NA	NA	SELENOT
1005	ENSCJAG00000039609	GRIK5	HTATSF1	NA	NA	NA	NA	NA	NA	NA	NA	NA	NA	NA	NA	NA	NA	HACL1	CXADR	CMIP	NA	NA	NA	NA	NA	NA	NA	NA	NA	NA	NA	NA	UQCRB	PRKCI	NCOA2	NA	NA	NA	NA	NA	NA	NA	NA	NA	NA	NA	NA	NA	PLSCR4
1006	NCOA4	ERF	FHL1	NA	NA	NA	NA	NA	NA	NA	NA	NA	NA	NA	NA	NA	NA	OXNAD1	RGS8	CMC2	NA	NA	NA	NA	NA	NA	NA	NA	NA	NA	NA	NA	ENSCJAG00000021933	LRRC31	SLCO5A1	NA	NA	NA	NA	NA	NA	NA	NA	NA	NA	NA	NA	NA	U2SURP
1007	TIMM23	MEGF8	SLC9A6	NA	NA	NA	NA	NA	NA	NA	NA	NA	NA	NA	NA	NA	NA	TBC1D5	RGS16	CDYL2	NA	NA	NA	NA	NA	NA	NA	NA	NA	NA	NA	NA	ENSCJAG00000040227	KPNA4	SULF1	NA	NA	NA	NA	NA	NA	NA	NA	NA	NA	NA	NA	NA	CEP70
1008	PARG	PPP1R37	FAHD1	NA	NA	NA	NA	NA	NA	NA	NA	NA	NA	NA	NA	NA	NA	TOP2B	RGS4	HYDIN	NA	NA	NA	NA	NA	NA	NA	NA	NA	NA	NA	NA	CLVS1	ENSCJAG00000050003	PREX2	NA	NA	NA	NA	NA	NA	NA	NA	NA	NA	NA	NA	NA	IL20RB
1009	ERCC6	ENSCJAG00000012536	ENSCJAG00000047349	NA	NA	NA	NA	NA	NA	NA	NA	NA	NA	NA	NA	NA	NA	SLC4A7	RGS5	CALB2	NA	NA	NA	NA	NA	NA	NA	NA	NA	NA	NA	NA	RAB2A	MFSD1	PPP1R42	NA	NA	NA	NA	NA	NA	NA	NA	NA	NA	NA	NA	NA	KY
1010	WAPL	DACT3	MLST8	NA	NA	NA	NA	NA	NA	NA	NA	NA	NA	NA	NA	NA	NA	CMC1	MGST3	WWP2	NA	NA	NA	NA	NA	NA	NA	NA	NA	NA	NA	NA	ENSCJAG00000022921	GMPS	SGK3	NA	NA	NA	NA	NA	NA	NA	NA	NA	NA	NA	NA	NA	TOPBP1
1011	CCSER2	PRKD2	NOXO1	NA	NA	NA	NA	NA	NA	NA	NA	NA	NA	NA	NA	NA	NA	STT3B	TIPRL	NFAT5	NA	NA	NA	NA	NA	NA	NA	NA	NA	NA	NA	NA	ENSCJAG00000016631	SIAH2	PDE7A	NA	NA	NA	NA	NA	NA	NA	NA	NA	NA	NA	NA	NA	UBA5
1012	ENSCJAG00000012512	ENSCJAG00000011666	ENSCJAG00000048281	NA	NA	NA	NA	NA	NA	NA	NA	NA	NA	NA	NA	NA	NA	CNOT10	ATP1B1	PLA2G15	NA	NA	NA	NA	NA	NA	NA	NA	NA	NA	NA	NA	ENSCJAG00000048038	SELENOT	CYP7B1	NA	NA	NA	NA	NA	NA	NA	NA	NA	NA	NA	NA	NA	METTL6
1013	POLR3A	C5AR1	RAB39B	NA	NA	NA	NA	NA	NA	NA	NA	NA	NA	NA	NA	NA	NA	CLASP2	CCDC181	CTCF	NA	NA	NA	NA	NA	NA	NA	NA	NA	NA	NA	NA	PXDNL	PLSCR4	ASPH	NA	NA	NA	NA	NA	NA	NA	NA	NA	NA	NA	NA	NA	AZI2
1014	KAT6B	DHX34	GDI1	NA	NA	NA	NA	NA	NA	NA	NA	NA	NA	NA	NA	NA	NA	PDCD6IP	KIFAP3	NAE1	NA	NA	NA	NA	NA	NA	NA	NA	NA	NA	NA	NA	ENSCJAG00000002427	U2SURP	TOX	NA	NA	NA	NA	NA	NA	NA	NA	NA	NA	NA	NA	NA	WDR48
1015	ADK	SNRNP70	L1CAM	NA	NA	NA	NA	NA	NA	NA	NA	NA	NA	NA	NA	NA	NA	MLH1	VAMP4	SLC38A7	NA	NA	NA	NA	NA	NA	NA	NA	NA	NA	NA	NA	SERPINI1	NMNAT3	ENSCJAG00000049165	NA	NA	NA	NA	NA	NA	NA	NA	NA	NA	NA	NA	NA	ENSCJAG00000009675
1016	AP3M1	RRAS	ENSCJAG00000004826	NA	NA	NA	NA	NA	NA	NA	NA	NA	NA	NA	NA	NA	NA	GOLGA4	PRDX6	COQ9	NA	NA	NA	NA	NA	NA	NA	NA	NA	NA	NA	NA	RSRC1	IL20RB	TBL1XR1	NA	NA	NA	NA	NA	NA	NA	NA	NA	NA	NA	NA	NA	MOBP
1017	ECD	FAM3B	CHMP1A	NA	NA	NA	NA	NA	NA	NA	NA	NA	NA	NA	NA	NA	NA	WDR48	ENSCJAG00000045919	CPNE2	NA	NA	NA	NA	NA	NA	NA	NA	NA	NA	NA	NA	SHOX2	STAG1	NLGN1	NA	NA	NA	NA	NA	NA	NA	NA	NA	NA	NA	NA	NA	SEC22C
1018	DDX50	BACE2	CPNE7	NA	NA	NA	NA	NA	NA	NA	NA	NA	NA	NA	NA	NA	NA	NKTR	BRINP2	CHD9	NA	NA	NA	NA	NA	NA	NA	NA	NA	NA	NA	NA	ENSCJAG00000001271	PCCB	FNDC3B	NA	NA	NA	NA	NA	NA	NA	NA	NA	NA	NA	NA	NA	ENSCJAG00000032668
1019	CCAR1	ENSCJAG00000008184	ENSCJAG00000009672	NA	NA	NA	NA	NA	NA	NA	NA	NA	NA	NA	NA	NA	NA	LMLN	NDUFS2	IRF2	NA	NA	NA	NA	NA	NA	NA	NA	NA	NA	NA	NA	ZIC1	MSL2	TNIK	NA	NA	NA	NA	NA	NA	NA	NA	NA	NA	NA	NA	NA	LRCH3
1020	RUFY2	DOP1B	ADARB1	NA	NA	NA	NA	NA	NA	NA	NA	NA	NA	NA	NA	NA	NA	RAB3GAP2	PFDN2	FAM149A	NA	NA	NA	NA	NA	NA	NA	NA	NA	NA	NA	NA	ZBTB38	KY	PHC3	NA	NA	NA	NA	NA	NA	NA	NA	NA	NA	NA	NA	NA	LMLN
1021	HNRNPH3	CBR3	CIRBP	NA	NA	NA	NA	NA	NA	NA	NA	NA	NA	NA	NA	NA	NA	GPATCH2	ENSCJAG00000040827	GNPTG	NA	NA	NA	NA	NA	NA	NA	NA	NA	NA	NA	NA	MRAS	UBA5	GOLIM4	NA	NA	NA	NA	NA	NA	NA	NA	NA	NA	NA	NA	NA	2002-03-01
1022	HERC4	IFNGR2	ATP5F1D	NA	NA	NA	NA	NA	NA	NA	NA	NA	NA	NA	NA	NA	NA	KCTD3	IGSF8	JPT2	NA	NA	NA	NA	NA	NA	NA	NA	NA	NA	NA	NA	ENSCJAG00000002826	EAF1	ENSCJAG00000049163	NA	NA	NA	NA	NA	NA	NA	NA	NA	NA	NA	NA	NA	2001-03-01
1023	SIRT1	KCNT2	ENSCJAG00000022724	NA	NA	NA	NA	NA	NA	NA	NA	NA	NA	NA	NA	NA	NA	ANGEL2	VSIG8	PDPK1	NA	NA	NA	NA	NA	NA	NA	NA	NA	NA	NA	NA	SRPRB	GOLGA4	PPM1L	NA	NA	NA	NA	NA	NA	NA	NA	NA	NA	NA	NA	NA	CAPN2
1024	JMJD1C	RGS1	SLC25A22	NA	NA	NA	NA	NA	NA	NA	NA	NA	NA	NA	NA	NA	NA	INTS7	PRCC	ABCA3	NA	NA	NA	NA	NA	NA	NA	NA	NA	NA	NA	NA	TF	CTDSPL	IQCJ-SCHIP1	NA	NA	NA	NA	NA	NA	NA	NA	NA	NA	NA	NA	NA	NVL
1025	PTEN	FAM129A	CEND1	NA	NA	NA	NA	NA	NA	NA	NA	NA	NA	NA	NA	NA	NA	TRAF5	SYT11	ENSCJAG00000015315	NA	NA	NA	NA	NA	NA	NA	NA	NA	NA	NA	NA	NUDT16	WDR48	IQCJ	NA	NA	NA	NA	NA	NA	NA	NA	NA	NA	NA	NA	NA	WDR26
1026	TNKS2	LAMC1	TPGS1	NA	NA	NA	NA	NA	NA	NA	NA	NA	NA	NA	NA	NA	NA	RCOR3	RUSC1	SRRM2	NA	NA	NA	NA	NA	NA	NA	NA	NA	NA	NA	NA	SATB1	MOBP	ENSCJAG00000004676	NA	NA	NA	NA	NA	NA	NA	NA	NA	NA	NA	NA	NA	USH2A
1027	BTAF1	UCK2	FAM173A	NA	NA	NA	NA	NA	NA	NA	NA	NA	NA	NA	NA	NA	NA	RAB4A	UBE2Q1	FLYWCH1	NA	NA	NA	NA	NA	NA	NA	NA	NA	NA	NA	NA	ENSCJAG00000043224	SEC22C	TIPARP	NA	NA	NA	NA	NA	NA	NA	NA	NA	NA	NA	NA	NA	ANGEL2
1028	CYP26A1	RCSD1	HAGHL	NA	NA	NA	NA	NA	NA	NA	NA	NA	NA	NA	NA	NA	NA	DENND1B	S100A1	ENSCJAG00000019778	NA	NA	NA	NA	NA	NA	NA	NA	NA	NA	NA	NA	NR1D2	ENSCJAG00000018121	KCNAB1	NA	NA	NA	NA	NA	NA	NA	NA	NA	NA	NA	NA	NA	TATDN3
1029	TM9SF3	MPZL1	KIF1A	NA	NA	NA	NA	NA	NA	NA	NA	NA	NA	NA	NA	NA	NA	NEK7	S100A6	TMLHE	NA	NA	NA	NA	NA	NA	NA	NA	NA	NA	NA	NA	ENSCJAG00000035186	ENSCJAG00000032668	C3orf33	NA	NA	NA	NA	NA	NA	NA	NA	NA	NA	NA	NA	NA	SLC30A1
1030	ENSCJAG00000022966	FMO4	HRAS	NA	NA	NA	NA	NA	NA	NA	NA	NA	NA	NA	NA	NA	NA	PTPRC	ENSCJAG00000049243	ABCD1	NA	NA	NA	NA	NA	NA	NA	NA	NA	NA	NA	NA	GLB1	LMLN	ARHGEF26	NA	NA	NA	NA	NA	NA	NA	NA	NA	NA	NA	NA	NA	HHAT
1031	R3HCC1L	DARS2	ENSCJAG00000005587	NA	NA	NA	NA	NA	NA	NA	NA	NA	NA	NA	NA	NA	NA	PPP1R12B	SV2A	MCM3AP	NA	NA	NA	NA	NA	NA	NA	NA	NA	NA	NA	NA	EIF1B	SUSD4	MED12L	NA	NA	NA	NA	NA	NA	NA	NA	NA	NA	NA	NA	NA	ITPKB
1032	CHUK	PAPPA2	ENSCJAG00000040915	NA	NA	NA	NA	NA	NA	NA	NA	NA	NA	NA	NA	NA	NA	MDM4	SF3B4	VPS9D1	NA	NA	NA	NA	NA	NA	NA	NA	NA	NA	NA	NA	ENSCJAG00000017884	NVL	CLRN1	NA	NA	NA	NA	NA	NA	NA	NA	NA	NA	NA	NA	NA	ACBD3
1033	OGA	QSOX1	ENSCJAG00000039699	NA	NA	NA	NA	NA	NA	NA	NA	NA	NA	NA	NA	NA	NA	NUAK2	MRPS21	ANKRD11	NA	NA	NA	NA	NA	NA	NA	NA	NA	NA	NA	NA	CTNNB1	USH2A	PLSCR1	NA	NA	NA	NA	NA	NA	NA	NA	NA	NA	NA	NA	NA	EPHX1
1034	GBF1	NOS1AP	ENSCJAG00000022779	NA	NA	NA	NA	NA	NA	NA	NA	NA	NA	NA	NA	NA	NA	PFKFB2	ENSA	AKT1	NA	NA	NA	NA	NA	NA	NA	NA	NA	NA	NA	NA	ENSCJAG00000018017	HHAT	SLC9A9	NA	NA	NA	NA	NA	NA	NA	NA	NA	NA	NA	NA	NA	ENSCJAG00000050889
1035	NT5C2	CD244	ENSCJAG00000015258	NA	NA	NA	NA	NA	NA	NA	NA	NA	NA	NA	NA	NA	NA	AHCTF1	PSMB4	PLD4	NA	NA	NA	NA	NA	NA	NA	NA	NA	NA	NA	NA	RPL35A	C1orf198	TRPC1	NA	NA	NA	NA	NA	NA	NA	NA	NA	NA	NA	NA	NA	CSRP1
1036	CALHM2	LY9	DLX2	NA	NA	NA	NA	NA	NA	NA	NA	NA	NA	NA	NA	NA	NA	HNRNPU	CELF3	PACS2	NA	NA	NA	NA	NA	NA	NA	NA	NA	NA	NA	NA	C1orf115	RAB4A	RASA2	NA	NA	NA	NA	NA	NA	NA	NA	NA	NA	NA	NA	NA	ARL8A
1037	ENSCJAG00000023002	SLAMF7	DLX6	NA	NA	NA	NA	NA	NA	NA	NA	NA	NA	NA	NA	NA	NA	SDCCAG8	S100A10	MBD3	NA	NA	NA	NA	NA	NA	NA	NA	NA	NA	NA	NA	DEGS1	ARL8A	SPSB4	NA	NA	NA	NA	NA	NA	NA	NA	NA	NA	NA	NA	NA	ETNK2
1038	PDCD4	CD48	ENSCJAG00000050087	NA	NA	NA	NA	NA	NA	NA	NA	NA	NA	NA	NA	NA	NA	CEP170	ENSCJAG00000017319	SIRT3	NA	NA	NA	NA	NA	NA	NA	NA	NA	NA	NA	NA	ESRRG	ATP2B4	EPHB1	NA	NA	NA	NA	NA	NA	NA	NA	NA	NA	NA	NA	NA	CNTN2
1039	VTI1A	COPA	NA	NA	NA	NA	NA	NA	NA	NA	NA	NA	NA	NA	NA	NA	NA	KMO	ENSCJAG00000016654	ENSCJAG00000042245	NA	NA	NA	NA	NA	NA	NA	NA	NA	NA	NA	NA	SMYD2	ETNK2	AMOTL2	NA	NA	NA	NA	NA	NA	NA	NA	NA	NA	NA	NA	NA	DSTYK
1040	RAB11FIP2	ENSCJAG00000042581	NA	NA	NA	NA	NA	NA	NA	NA	NA	NA	NA	NA	NA	NA	NA	MTR	VAT1L	ENSCJAG00000021091	NA	NA	NA	NA	NA	NA	NA	NA	NA	NA	NA	NA	BATF3	CNTN2	DNAJC13	NA	NA	NA	NA	NA	NA	NA	NA	NA	NA	NA	NA	NA	CR2
1041	EIF3A	ENSCJAG00000050441	NA	NA	NA	NA	NA	NA	NA	NA	NA	NA	NA	NA	NA	NA	NA	LGALS8	CNTNAP4	ENSCJAG00000048426	NA	NA	NA	NA	NA	NA	NA	NA	NA	NA	NA	NA	AGT	CR2	ANKRD28	NA	NA	NA	NA	NA	NA	NA	NA	NA	NA	NA	NA	NA	ZNF692
1042	FAM45A	PYHIN1	NA	NA	NA	NA	NA	NA	NA	NA	NA	NA	NA	NA	NA	NA	NA	B3GALNT2	TERF2IP	TFAP2C	NA	NA	NA	NA	NA	NA	NA	NA	NA	NA	NA	NA	CCSAP	ENSCJAG00000050991	RFTN1	NA	NA	NA	NA	NA	NA	NA	NA	NA	NA	NA	NA	NA	LYPD8
1043	LHPP	KIRREL1	NA	NA	NA	NA	NA	NA	NA	NA	NA	NA	NA	NA	NA	NA	NA	ENSCJAG00000018023	AARS	CD5L	NA	NA	NA	NA	NA	NA	NA	NA	NA	NA	NA	NA	TMEM9	TRIM58	PLCL2	NA	NA	NA	NA	NA	NA	NA	NA	NA	NA	NA	NA	NA	TRIM58
1044	ZRANB1	FCRL1	NA	NA	NA	NA	NA	NA	NA	NA	NA	NA	NA	NA	NA	NA	NA	EGLN1	ZNF23	BPIFA3	NA	NA	NA	NA	NA	NA	NA	NA	NA	NA	NA	NA	SHISA4	MRPL55	TBC1D5	NA	NA	NA	NA	NA	NA	NA	NA	NA	NA	NA	NA	NA	ZNF124
1045	PPP2R2D	ENSCJAG00000049015	NA	NA	NA	NA	NA	NA	NA	NA	NA	NA	NA	NA	NA	NA	NA	UHRF1	ENSCJAG00000015091	MAFK	NA	NA	NA	NA	NA	NA	NA	NA	NA	NA	NA	NA	GPR37L1	CNST	KCNH8	NA	NA	NA	NA	NA	NA	NA	NA	NA	NA	NA	NA	NA	CNST
1046	LMAN2L	SMG5	NA	NA	NA	NA	NA	NA	NA	NA	NA	NA	NA	NA	NA	NA	NA	DNMT1	PSMD7	NA	NA	NA	NA	NA	NA	NA	NA	NA	NA	NA	NA	NA	ADIPOR1	EFCAB2	ZNF385D	NA	NA	NA	NA	NA	NA	NA	NA	NA	NA	NA	NA	NA	ENSCJAG00000048443
1047	TMEM131	SLC25A44	NA	NA	NA	NA	NA	NA	NA	NA	NA	NA	NA	NA	NA	NA	NA	ZNF441	ENSCJAG00000015386	NA	NA	NA	NA	NA	NA	NA	NA	NA	NA	NA	NA	NA	TMCC2	ENSCJAG00000048443	THRB	NA	NA	NA	NA	NA	NA	NA	NA	NA	NA	NA	NA	NA	HEATR1
1048	INPP4A	ARHGEF2	NA	NA	NA	NA	NA	NA	NA	NA	NA	NA	NA	NA	NA	NA	NA	ZNF44	ENSCJAG00000022064	NA	NA	NA	NA	NA	NA	NA	NA	NA	NA	NA	NA	NA	MFSD4A	HEATR1	TOP2B	NA	NA	NA	NA	NA	NA	NA	NA	NA	NA	NA	NA	NA	B3GALNT2
1049	TGFBRAP1	KHDC4	NA	NA	NA	NA	NA	NA	NA	NA	NA	NA	NA	NA	NA	NA	NA	ENSCJAG00000005408	PSMB10	NA	NA	NA	NA	NA	NA	NA	NA	NA	NA	NA	NA	NA	NUCKS1	B3GALNT2	SLC4A7	NA	NA	NA	NA	NA	NA	NA	NA	NA	NA	NA	NA	NA	MAP3K21
1050	RANBP2	GON4L	NA	NA	NA	NA	NA	NA	NA	NA	NA	NA	NA	NA	NA	NA	NA	CIB3	CIAO2B	NA	NA	NA	NA	NA	NA	NA	NA	NA	NA	NA	NA	NA	RASSF5	MAP3K21	CMC1	NA	NA	NA	NA	NA	NA	NA	NA	NA	NA	NA	NA	NA	SPRTN
1051	ENSCJAG00000001153	KCNN3	NA	NA	NA	NA	NA	NA	NA	NA	NA	NA	NA	NA	NA	NA	NA	C19orf44	SETD6	NA	NA	NA	NA	NA	NA	NA	NA	NA	NA	NA	NA	NA	ENSCJAG00000041786	SPRTN	SUSD5	NA	NA	NA	NA	NA	NA	NA	NA	NA	NA	NA	NA	NA	CSNK1G2
1052	ZC3H6	IL6R	NA	NA	NA	NA	NA	NA	NA	NA	NA	NA	NA	NA	NA	NA	NA	ENSCJAG00000013939	MMP15	NA	NA	NA	NA	NA	NA	NA	NA	NA	NA	NA	NA	NA	GUK1	GNPAT	CLASP2	NA	NA	NA	NA	NA	NA	NA	NA	NA	NA	NA	NA	NA	ENSCJAG00000013206
1053	ANAPC1	C1orf189	NA	NA	NA	NA	NA	NA	NA	NA	NA	NA	NA	NA	NA	NA	NA	ENSCJAG00000050100	CIAPIN1	NA	NA	NA	NA	NA	NA	NA	NA	NA	NA	NA	NA	NA	OPN3	TIMM13	ARPP21	NA	NA	NA	NA	NA	NA	NA	NA	NA	NA	NA	NA	NA	TIMM13
1054	IGKC	GATAD2B	NA	NA	NA	NA	NA	NA	NA	NA	NA	NA	NA	NA	NA	NA	NA	ENSCJAG00000049081	ENSCJAG00000012466	NA	NA	NA	NA	NA	NA	NA	NA	NA	NA	NA	NA	NA	TOMM20	TJP3	ITGA9	NA	NA	NA	NA	NA	NA	NA	NA	NA	NA	NA	NA	NA	TJP3
1055	RMND5A	LIX1L	NA	NA	NA	NA	NA	NA	NA	NA	NA	NA	NA	NA	NA	NA	NA	U2AF2	MT3	NA	NA	NA	NA	NA	NA	NA	NA	NA	NA	NA	NA	NA	ARV1	MATK	ENSCJAG00000009611	NA	NA	NA	NA	NA	NA	NA	NA	NA	NA	NA	NA	NA	SH3GL1
1056	KDM3A	TXNIP	NA	NA	NA	NA	NA	NA	NA	NA	NA	NA	NA	NA	NA	NA	NA	NLRP7	NUDT21	NA	NA	NA	NA	NA	NA	NA	NA	NA	NA	NA	NA	NA	IZUMO4	GTF2F1	TNK2	NA	NA	NA	NA	NA	NA	NA	NA	NA	NA	NA	NA	NA	TIMM44
1057	IMMT	ENSCJAG00000051005	NA	NA	NA	NA	NA	NA	NA	NA	NA	NA	NA	NA	NA	NA	NA	ENSCJAG00000036927	GNAO1	NA	NA	NA	NA	NA	NA	NA	NA	NA	NA	NA	NA	NA	PLEKHJ1	SLC25A23	MARK1	NA	NA	NA	NA	NA	NA	NA	NA	NA	NA	NA	NA	NA	ELAVL1
1058	PTCD3	HIST2H2BF	NA	NA	NA	NA	NA	NA	NA	NA	NA	NA	NA	NA	NA	NA	NA	CD33	ENSCJAG00000049911	NA	NA	NA	NA	NA	NA	NA	NA	NA	NA	NA	NA	NA	OAZ1	MAP2K7	GPATCH2	NA	NA	NA	NA	NA	NA	NA	NA	NA	NA	NA	NA	NA	ZNF426
1059	KCMF1	PLEKHO1	NA	NA	NA	NA	NA	NA	NA	NA	NA	NA	NA	NA	NA	NA	NA	KLK2	ENSCJAG00000023015	NA	NA	NA	NA	NA	NA	NA	NA	NA	NA	NA	NA	NA	GADD45B	TIMM44	PTPN14	NA	NA	NA	NA	NA	NA	NA	NA	NA	NA	NA	NA	NA	ENSCJAG00000006139
1060	TRABD2A	SETDB1	NA	NA	NA	NA	NA	NA	NA	NA	NA	NA	NA	NA	NA	NA	NA	URI1	GPM6A	NA	NA	NA	NA	NA	NA	NA	NA	NA	NA	NA	NA	NA	ZBTB7A	ELAVL1	KCNH1	NA	NA	NA	NA	NA	NA	NA	NA	NA	NA	NA	NA	NA	DNMT1
1061	GCFC2	THEM4	NA	NA	NA	NA	NA	NA	NA	NA	NA	NA	NA	NA	NA	NA	NA	ZNF507	ENSCJAG00000040263	NA	NA	NA	NA	NA	NA	NA	NA	NA	NA	NA	NA	NA	ENSCJAG00000015084	2002-03-01	SYT14	NA	NA	NA	NA	NA	NA	NA	NA	NA	NA	NA	NA	NA	RAVER1
1062	MOB1A	ENSCJAG00000040146	NA	NA	NA	NA	NA	NA	NA	NA	NA	NA	NA	NA	NA	NA	NA	ARHGAP33	ENSCJAG00000046431	NA	NA	NA	NA	NA	NA	NA	NA	NA	NA	NA	NA	NA	PLIN3	HNRNPM	PGBD5	NA	NA	NA	NA	NA	NA	NA	NA	NA	NA	NA	NA	NA	ATG4D
1063	DUSP11	ZCCHC14	NA	NA	NA	NA	NA	NA	NA	NA	NA	NA	NA	NA	NA	NA	NA	ZNF420	GABRA3	NA	NA	NA	NA	NA	NA	NA	NA	NA	NA	NA	NA	NA	ENSCJAG00000017072	ZNF426	CDC42BPA	NA	NA	NA	NA	NA	NA	NA	NA	NA	NA	NA	NA	NA	SLC44A2
1064	ENSCJAG00000019436	GSE1	NA	NA	NA	NA	NA	NA	NA	NA	NA	NA	NA	NA	NA	NA	NA	SPINT2	ENSCJAG00000044813	NA	NA	NA	NA	NA	NA	NA	NA	NA	NA	NA	NA	NA	ENSCJAG00000016923	RAVER1	ENAH	NA	NA	NA	NA	NA	NA	NA	NA	NA	NA	NA	NA	NA	ELAVL3
1065	AAK1	USP10	NA	NA	NA	NA	NA	NA	NA	NA	NA	NA	NA	NA	NA	NA	NA	GMFG	FMR1	NA	NA	NA	NA	NA	NA	NA	NA	NA	NA	NA	NA	NA	MLLT1	ATG4D	DENND1B	NA	NA	NA	NA	NA	NA	NA	NA	NA	NA	NA	NA	NA	ZNF44
1066	GFPT1	COTL1	NA	NA	NA	NA	NA	NA	NA	NA	NA	NA	NA	NA	NA	NA	NA	ZNF546	SLITRK4	NA	NA	NA	NA	NA	NA	NA	NA	NA	NA	NA	NA	NA	CLPP	SLC44A2	NEK7	NA	NA	NA	NA	NA	NA	NA	NA	NA	NA	NA	NA	NA	ENSCJAG00000005408
1067	PPP3R1	PLCG2	NA	NA	NA	NA	NA	NA	NA	NA	NA	NA	NA	NA	NA	NA	NA	CD79A	HTATSF1	NA	NA	NA	NA	NA	NA	NA	NA	NA	NA	NA	NA	NA	ALKBH7	QTRT1	PPP1R12B	NA	NA	NA	NA	NA	NA	NA	NA	NA	NA	NA	NA	NA	TRIR
1068	MEIS1	CMIP	NA	NA	NA	NA	NA	NA	NA	NA	NA	NA	NA	NA	NA	NA	NA	BRWD1	FHL1	NA	NA	NA	NA	NA	NA	NA	NA	NA	NA	NA	NA	NA	TUBB4A	ELOF1	KDM5B	NA	NA	NA	NA	NA	NA	NA	NA	NA	NA	NA	NA	NA	RAD23A
1069	AFTPH	CMC2	NA	NA	NA	NA	NA	NA	NA	NA	NA	NA	NA	NA	NA	NA	NA	MORC3	SLC9A6	NA	NA	NA	NA	NA	NA	NA	NA	NA	NA	NA	NA	NA	RPS28	ZNF823	PPFIA4	NA	NA	NA	NA	NA	NA	NA	NA	NA	NA	NA	NA	NA	ZSWIM4
1070	VPS54	CDYL2	NA	NA	NA	NA	NA	NA	NA	NA	NA	NA	NA	NA	NA	NA	NA	RUNX1	PTX4	NA	NA	NA	NA	NA	NA	NA	NA	NA	NA	NA	NA	NA	CDKN2D	ZNF44	ENSCJAG00000018314	NA	NA	NA	NA	NA	NA	NA	NA	NA	NA	NA	NA	NA	AKAP8
1071	WDPCP	CALB2	NA	NA	NA	NA	NA	NA	NA	NA	NA	NA	NA	NA	NA	NA	NA	DONSON	ENSCJAG00000047349	NA	NA	NA	NA	NA	NA	NA	NA	NA	NA	NA	NA	NA	ENSCJAG00000048488	ENSCJAG00000005408	PLXNA2	NA	NA	NA	NA	NA	NA	NA	NA	NA	NA	NA	NA	NA	HSH2D
1072	EHBP1	WWP2	NA	NA	NA	NA	NA	NA	NA	NA	NA	NA	NA	NA	NA	NA	NA	TIAM1	PGP	NA	NA	NA	NA	NA	NA	NA	NA	NA	NA	NA	NA	NA	MRI1	TNPO2	HNRNPU	NA	NA	NA	NA	NA	NA	NA	NA	NA	NA	NA	NA	NA	EPS15L1
1073	COMMD1	NFAT5	NA	NA	NA	NA	NA	NA	NA	NA	NA	NA	NA	NA	NA	NA	NA	USP16	MLST8	NA	NA	NA	NA	NA	NA	NA	NA	NA	NA	NA	NA	NA	GIPC1	DNASE2	DESI2	NA	NA	NA	NA	NA	NA	NA	NA	NA	NA	NA	NA	NA	ENSCJAG00000013939
1074	USP34	SNTB2	NA	NA	NA	NA	NA	NA	NA	NA	NA	NA	NA	NA	NA	NA	NA	USP25	NOXO1	NA	NA	NA	NA	NA	NA	NA	NA	NA	NA	NA	NA	NA	NDUFB7	ZSWIM4	AKT3	NA	NA	NA	NA	NA	NA	NA	NA	NA	NA	NA	NA	NA	MYO9B
1075	PEX13	PLA2G15	NA	NA	NA	NA	NA	NA	NA	NA	NA	NA	NA	NA	NA	NA	NA	GBE1	ENSCJAG00000048281	NA	NA	NA	NA	NA	NA	NA	NA	NA	NA	NA	NA	NA	ENSCJAG00000009484	AKAP8	SDCCAG8	NA	NA	NA	NA	NA	NA	NA	NA	NA	NA	NA	NA	NA	ANO8
1076	PUS10	CTCF	NA	NA	NA	NA	NA	NA	NA	NA	NA	NA	NA	NA	NA	NA	NA	ARL13B	RAB39B	NA	NA	NA	NA	NA	NA	NA	NA	NA	NA	NA	NA	NA	ABHD8	TPM4	PLD5	NA	NA	NA	NA	NA	NA	NA	NA	NA	NA	NA	NA	NA	ENSCJAG00000013861
1077	PAPOLG	NAE1	NA	NA	NA	NA	NA	NA	NA	NA	NA	NA	NA	NA	NA	NA	NA	CDC73	GDI1	NA	NA	NA	NA	NA	NA	NA	NA	NA	NA	NA	NA	NA	RPL18A	EPS15L1	RGS7	NA	NA	NA	NA	NA	NA	NA	NA	NA	NA	NA	NA	NA	ARRDC2
1078	FANCL	CKLF	NA	NA	NA	NA	NA	NA	NA	NA	NA	NA	NA	NA	NA	NA	NA	RGS18	ENSCJAG00000011822	NA	NA	NA	NA	NA	NA	NA	NA	NA	NA	NA	NA	NA	MAST3	ENSCJAG00000013939	FMN2	NA	NA	NA	NA	NA	NA	NA	NA	NA	NA	NA	NA	NA	ENSCJAG00000014073
1079	PNPT1	ADGRG1	NA	NA	NA	NA	NA	NA	NA	NA	NA	NA	NA	NA	NA	NA	NA	DHX9	L1CAM	NA	NA	NA	NA	NA	NA	NA	NA	NA	NA	NA	NA	NA	SSBP4	NR2F6	RYR2	NA	NA	NA	NA	NA	NA	NA	NA	NA	NA	NA	NA	NA	CRTC1
1080	PPP4R3B	COQ9	NA	NA	NA	NA	NA	NA	NA	NA	NA	NA	NA	NA	NA	NA	NA	POU2F1	ATP2B3	NA	NA	NA	NA	NA	NA	NA	NA	NA	NA	NA	NA	NA	ENSCJAG00000007470	ENSCJAG00000013861	MTR	NA	NA	NA	NA	NA	NA	NA	NA	NA	NA	NA	NA	NA	NR2C2AP
1081	PSME4	CDKN2AIP	NA	NA	NA	NA	NA	NA	NA	NA	NA	NA	NA	NA	NA	NA	NA	CD247	ENSCJAG00000001606	NA	NA	NA	NA	NA	NA	NA	NA	NA	NA	NA	NA	NA	REX1BD	ENSCJAG00000047732	SLC35F3	NA	NA	NA	NA	NA	NA	NA	NA	NA	NA	NA	NA	NA	ZNF14
1082	ASB3	ACSL1	NA	NA	NA	NA	NA	NA	NA	NA	NA	NA	NA	NA	NA	NA	NA	NME7	ENSCJAG00000004826	NA	NA	NA	NA	NA	NA	NA	NA	NA	NA	NA	NA	NA	TMEM59L	CRTC1	KCNK1	NA	NA	NA	NA	NA	NA	NA	NA	NA	NA	NA	NA	NA	ENSCJAG00000039521
1083	LHCGR	SNX25	NA	NA	NA	NA	NA	NA	NA	NA	NA	NA	NA	NA	NA	NA	NA	SCYL3	CHMP1A	NA	NA	NA	NA	NA	NA	NA	NA	NA	NA	NA	NA	NA	ENSCJAG00000019660	COPE	DISC1	NA	NA	NA	NA	NA	NA	NA	NA	NA	NA	NA	NA	NA	ENSCJAG00000043207
1084	FBXO11	FAM149A	NA	NA	NA	NA	NA	NA	NA	NA	NA	NA	NA	NA	NA	NA	NA	PRRC2C	CPNE7	NA	NA	NA	NA	NA	NA	NA	NA	NA	NA	NA	NA	NA	NCAN	SUGP2	UHRF1	NA	NA	NA	NA	NA	NA	NA	NA	NA	NA	NA	NA	NA	ENSCJAG00000041009
1085	SRBD1	GNPTG	NA	NA	NA	NA	NA	NA	NA	NA	NA	NA	NA	NA	NA	NA	NA	RC3H1	ENSCJAG00000047679	NA	NA	NA	NA	NA	NA	NA	NA	NA	NA	NA	NA	NA	HAPLN4	ZNF14	CALR	NA	NA	NA	NA	NA	NA	NA	NA	NA	NA	NA	NA	NA	ZNF549
1086	CAMKMT	TMEM204	NA	NA	NA	NA	NA	NA	NA	NA	NA	NA	NA	NA	NA	NA	NA	RABGAP1L	ENSCJAG00000009672	NA	NA	NA	NA	NA	NA	NA	NA	NA	NA	NA	NA	NA	NDUFA13	ENSCJAG00000039521	CACNA1A	NA	NA	NA	NA	NA	NA	NA	NA	NA	NA	NA	NA	NA	ENSCJAG00000042091
1087	LRPPRC	JPT2	NA	NA	NA	NA	NA	NA	NA	NA	NA	NA	NA	NA	NA	NA	NA	COP1	ADARB1	NA	NA	NA	NA	NA	NA	NA	NA	NA	NA	NA	NA	NA	ENSCJAG00000032471	ENSCJAG00000002304	ENSCJAG00000042684	NA	NA	NA	NA	NA	NA	NA	NA	NA	NA	NA	NA	NA	CTU1
1088	THADA	PDPK1	NA	NA	NA	NA	NA	NA	NA	NA	NA	NA	NA	NA	NA	NA	NA	FAM20B	CIRBP	NA	NA	NA	NA	NA	NA	NA	NA	NA	NA	NA	NA	NA	ENSCJAG00000042015	ENSCJAG00000043207	CACNG8	NA	NA	NA	NA	NA	NA	NA	NA	NA	NA	NA	NA	NA	KLK8
1089	HAAO	ABCA3	NA	NA	NA	NA	NA	NA	NA	NA	NA	NA	NA	NA	NA	NA	NA	CEP350	ATP5F1D	NA	NA	NA	NA	NA	NA	NA	NA	NA	NA	NA	NA	NA	RPS5	ENSCJAG00000041009	ZNF536	NA	NA	NA	NA	NA	NA	NA	NA	NA	NA	NA	NA	NA	C19orf81
1090	MTA3	PKD1	NA	NA	NA	NA	NA	NA	NA	NA	NA	NA	NA	NA	NA	NA	NA	ACBD6	RPS15	NA	NA	NA	NA	NA	NA	NA	NA	NA	NA	NA	NA	NA	PEG3	ENSCJAG00000011995	SLC7A10	NA	NA	NA	NA	NA	NA	NA	NA	NA	NA	NA	NA	NA	JOSD2
1091	SOS1	ENSCJAG00000015315	NA	NA	NA	NA	NA	NA	NA	NA	NA	NA	NA	NA	NA	NA	NA	XPR1	ENSCJAG00000022724	NA	NA	NA	NA	NA	NA	NA	NA	NA	NA	NA	NA	NA	ZNF579	ZNF584	ZNF546	NA	NA	NA	NA	NA	NA	NA	NA	NA	NA	NA	NA	NA	FUZ
1092	NDUFAF7	SRRM2	NA	NA	NA	NA	NA	NA	NA	NA	NA	NA	NA	NA	NA	NA	NA	ATF6	RPLP2	NA	NA	NA	NA	NA	NA	NA	NA	NA	NA	NA	NA	NA	RPL28	ENSCJAG00000042091	DSCAM	NA	NA	NA	NA	NA	NA	NA	NA	NA	NA	NA	NA	NA	ENSCJAG00000001884
1093	HEATR5B	FLYWCH1	NA	NA	NA	NA	NA	NA	NA	NA	NA	NA	NA	NA	NA	NA	NA	SDHC	SLC25A22	NA	NA	NA	NA	NA	NA	NA	NA	NA	NA	NA	NA	NA	BRSK1	ZNF524	RCAN1	NA	NA	NA	NA	NA	NA	NA	NA	NA	NA	NA	NA	NA	TSHZ3
1094	STRN	NLRC3	NA	NA	NA	NA	NA	NA	NA	NA	NA	NA	NA	NA	NA	NA	NA	ARHGAP30	CEND1	NA	NA	NA	NA	NA	NA	NA	NA	NA	NA	NA	NA	NA	SYT5	ENSCJAG00000048861	MRPS6	NA	NA	NA	NA	NA	NA	NA	NA	NA	NA	NA	NA	NA	ANKRD27
1095	TTC27	ENSCJAG00000019778	NA	NA	NA	NA	NA	NA	NA	NA	NA	NA	NA	NA	NA	NA	NA	ENSCJAG00000005913	TPGS1	NA	NA	NA	NA	NA	NA	NA	NA	NA	NA	NA	NA	NA	CDC42EP5	ENSCJAG00000001926	GRIK1	NA	NA	NA	NA	NA	NA	NA	NA	NA	NA	NA	NA	NA	LRP3
1096	BIRC6	TMLHE	NA	NA	NA	NA	NA	NA	NA	NA	NA	NA	NA	NA	NA	NA	NA	CHD1L	FAM173A	NA	NA	NA	NA	NA	NA	NA	NA	NA	NA	NA	NA	NA	TTYH1	C19orf81	APP	NA	NA	NA	NA	NA	NA	NA	NA	NA	NA	NA	NA	NA	PEPD
1097	ENSCJAG00000003208	F8	NA	NA	NA	NA	NA	NA	NA	NA	NA	NA	NA	NA	NA	NA	NA	C1orf54	HAGHL	NA	NA	NA	NA	NA	NA	NA	NA	NA	NA	NA	NA	NA	ENSCJAG00000001130	TSHZ3	JAM2	NA	NA	NA	NA	NA	NA	NA	NA	NA	NA	NA	NA	NA	WTIP
1098	WDR43	ABCD1	NA	NA	NA	NA	NA	NA	NA	NA	NA	NA	NA	NA	NA	NA	NA	HORMAD1	KIF1A	NA	NA	NA	NA	NA	NA	NA	NA	NA	NA	NA	NA	NA	NDUFA3	ANKRD27	NCAM2	NA	NA	NA	NA	NA	NA	NA	NA	NA	NA	NA	NA	NA	LRFN3
1099	BABAM2	MCM3AP	NA	NA	NA	NA	NA	NA	NA	NA	NA	NA	NA	NA	NA	NA	NA	ARNT	ENSCJAG00000021943	NA	NA	NA	NA	NA	NA	NA	NA	NA	NA	NA	NA	NA	ETFB	NUDT19	CXADR	NA	NA	NA	NA	NA	NA	NA	NA	NA	NA	NA	NA	NA	ACTN4
1100	SUPT7L	VPS9D1	NA	NA	NA	NA	NA	NA	NA	NA	NA	NA	NA	NA	NA	NA	NA	JPH3	HRAS	NA	NA	NA	NA	NA	NA	NA	NA	NA	NA	NA	NA	NA	NR1H2	RHPN2	ENSCJAG00000047610	NA	NA	NA	NA	NA	NA	NA	NA	NA	NA	NA	NA	NA	ENSCJAG00000013931
1101	ENSCJAG00000050897	ENSCJAG00000047501	NA	NA	NA	NA	NA	NA	NA	NA	NA	NA	NA	NA	NA	NA	NA	ATP2C2	ENSCJAG00000005587	NA	NA	NA	NA	NA	NA	NA	NA	NA	NA	NA	NA	NA	KCNC3	KMT2B	USP25	NA	NA	NA	NA	NA	NA	NA	NA	NA	NA	NA	NA	NA	GMFG
1102	SELENOI	ANKRD11	NA	NA	NA	NA	NA	NA	NA	NA	NA	NA	NA	NA	NA	NA	NA	SF3B3	ENSCJAG00000012574	NA	NA	NA	NA	NA	NA	NA	NA	NA	NA	NA	NA	NA	MED25	TYROBP	ROBO2	NA	NA	NA	NA	NA	NA	NA	NA	NA	NA	NA	NA	NA	SAMD4B
1103	ASXL2	UBE2G2	NA	NA	NA	NA	NA	NA	NA	NA	NA	NA	NA	NA	NA	NA	NA	AP1G1	ENSCJAG00000040915	NA	NA	NA	NA	NA	NA	NA	NA	NA	NA	NA	NA	NA	AP2A1	LRFN3	ROBO1	NA	NA	NA	NA	NA	NA	NA	NA	NA	NA	NA	NA	NA	PAF1
1104	ITSN2	AKT1	NA	NA	NA	NA	NA	NA	NA	NA	NA	NA	NA	NA	NA	NA	NA	SMPD3	ENSCJAG00000039699	NA	NA	NA	NA	NA	NA	NA	NA	NA	NA	NA	NA	NA	GPI	ZNF461	CADM2	NA	NA	NA	NA	NA	NA	NA	NA	NA	NA	NA	NA	NA	ENSCJAG00000048709
1105	ATAD2B	PLD4	NA	NA	NA	NA	NA	NA	NA	NA	NA	NA	NA	NA	NA	NA	NA	NFATC3	FJX1	NA	NA	NA	NA	NA	NA	NA	NA	NA	NA	NA	NA	NA	SCN1B	ENSCJAG00000013419	ZNF654	NA	NA	NA	NA	NA	NA	NA	NA	NA	NA	NA	NA	NA	PRX
1106	PUM2	PACS2	NA	NA	NA	NA	NA	NA	NA	NA	NA	NA	NA	NA	NA	NA	NA	C16orf70	ENSCJAG00000050087	NA	NA	NA	NA	NA	NA	NA	NA	NA	NA	NA	NA	NA	USF2	ENSCJAG00000013931	PROS1	NA	NA	NA	NA	NA	NA	NA	NA	NA	NA	NA	NA	NA	ENSCJAG00000047458
1107	GEN1	ZNF140	NA	NA	NA	NA	NA	NA	NA	NA	NA	NA	NA	NA	NA	NA	NA	CMTM2	NA	NA	NA	NA	NA	NA	NA	NA	NA	NA	NA	NA	NA	NA	MAG	GMFG	EPHA6	NA	NA	NA	NA	NA	NA	NA	NA	NA	NA	NA	NA	NA	AXL
1108	ROCK2	MBD3	NA	NA	NA	NA	NA	NA	NA	NA	NA	NA	NA	NA	NA	NA	NA	NUP93	NA	NA	NA	NA	NA	NA	NA	NA	NA	NA	NA	NA	NA	NA	TMEM147	COQ8B	KCNT2	NA	NA	NA	NA	NA	NA	NA	NA	NA	NA	NA	NA	NA	HNRNPUL1
1109	NOL10	SIRT3	NA	NA	NA	NA	NA	NA	NA	NA	NA	NA	NA	NA	NA	NA	NA	FTO	NA	NA	NA	NA	NA	NA	NA	NA	NA	NA	NA	NA	NA	NA	APLP1	ENSCJAG00000020079	BRINP3	NA	NA	NA	NA	NA	NA	NA	NA	NA	NA	NA	NA	NA	CCDC97
1110	ZMAT3	ENSCJAG00000049002	NA	NA	NA	NA	NA	NA	NA	NA	NA	NA	NA	NA	NA	NA	NA	SIAH1	NA	NA	NA	NA	NA	NA	NA	NA	NA	NA	NA	NA	NA	NA	CLIP3	AXL	HMCN1	NA	NA	NA	NA	NA	NA	NA	NA	NA	NA	NA	NA	NA	ENSCJAG00000012623
1111	TTC14	ENSCJAG00000021091	NA	NA	NA	NA	NA	NA	NA	NA	NA	NA	NA	NA	NA	NA	NA	ITFG1	NA	NA	NA	NA	NA	NA	NA	NA	NA	NA	NA	NA	NA	NA	COX7A1	HNRNPUL1	ENSCJAG00000042263	NA	NA	NA	NA	NA	NA	NA	NA	NA	NA	NA	NA	NA	ENSCJAG00000012791
1112	FXR1	ENSCJAG00000048426	NA	NA	NA	NA	NA	NA	NA	NA	NA	NA	NA	NA	NA	NA	NA	GALNT7	NA	NA	NA	NA	NA	NA	NA	NA	NA	NA	NA	NA	NA	NA	DPF1	B9D2	NMNAT2	NA	NA	NA	NA	NA	NA	NA	NA	NA	NA	NA	NA	NA	PAFAH1B3
1113	KLHL24	TFAP2C	NA	NA	NA	NA	NA	NA	NA	NA	NA	NA	NA	NA	NA	NA	NA	CASP3	NA	NA	NA	NA	NA	NA	NA	NA	NA	NA	NA	NA	NA	NA	PPP1R14A	ENSCJAG00000020155	CACNA1E	NA	NA	NA	NA	NA	NA	NA	NA	NA	NA	NA	NA	NA	MEGF8
1114	YEATS2	CD5L	NA	NA	NA	NA	NA	NA	NA	NA	NA	NA	NA	NA	NA	NA	NA	HPRT1	NA	NA	NA	NA	NA	NA	NA	NA	NA	NA	NA	NA	NA	NA	PSMD8	MEGF8	PBX1	NA	NA	NA	NA	NA	NA	NA	NA	NA	NA	NA	NA	NA	PHLDB3
1115	ENSCJAG00000021241	BPIFA3	NA	NA	NA	NA	NA	NA	NA	NA	NA	NA	NA	NA	NA	NA	NA	CREBBP	NA	NA	NA	NA	NA	NA	NA	NA	NA	NA	NA	NA	NA	NA	EIF3K	PHLDB3	ILDR2	NA	NA	NA	NA	NA	NA	NA	NA	NA	NA	NA	NA	NA	ZNF283
1116	OPA1	ENSCJAG00000021891	NA	NA	NA	NA	NA	NA	NA	NA	NA	NA	NA	NA	NA	NA	NA	BRCC3	NA	NA	NA	NA	NA	NA	NA	NA	NA	NA	NA	NA	NA	NA	LGALS4	CADM4	POU2F1	NA	NA	NA	NA	NA	NA	NA	NA	NA	NA	NA	NA	NA	ZNF227
1117	ATP13A3	ENSCJAG00000045671	NA	NA	NA	NA	NA	NA	NA	NA	NA	NA	NA	NA	NA	NA	NA	RAB11FIP3	NA	NA	NA	NA	NA	NA	NA	NA	NA	NA	NA	NA	NA	NA	RPS16	ZNF283	DCAF6	NA	NA	NA	NA	NA	NA	NA	NA	NA	NA	NA	NA	NA	TOMM40
1118	ACAP2	SPEM1	NA	NA	NA	NA	NA	NA	NA	NA	NA	NA	NA	NA	NA	NA	NA	PRSS57	NA	NA	NA	NA	NA	NA	NA	NA	NA	NA	NA	NA	NA	NA	SUPT5H	TOMM40	GPR161	NA	NA	NA	NA	NA	NA	NA	NA	NA	NA	NA	NA	NA	CLPTM1
1119	PAK2	MAFK	NA	NA	NA	NA	NA	NA	NA	NA	NA	NA	NA	NA	NA	NA	NA	ODF1	NA	NA	NA	NA	NA	NA	NA	NA	NA	NA	NA	NA	NA	NA	TTC9B	ENSCJAG00000022850	NME7	NA	NA	NA	NA	NA	NA	NA	NA	NA	NA	NA	NA	NA	ZNF296
1120	TCAIM	PDZK1IP1	NA	NA	NA	NA	NA	NA	NA	NA	NA	NA	NA	NA	NA	NA	NA	ENSCJAG00000045961	NA	NA	NA	NA	NA	NA	NA	NA	NA	NA	NA	NA	NA	NA	BLVRB	PPP5C	SUCO	NA	NA	NA	NA	NA	NA	NA	NA	NA	NA	NA	NA	NA	PGLYRP1
1121	LARS2	NA	NA	NA	NA	NA	NA	NA	NA	NA	NA	NA	NA	NA	NA	NA	NA	NA	NA	NA	NA	NA	NA	NA	NA	NA	NA	NA	NA	NA	NA	NA	RABAC1	SLC1A5	ASTN1	NA	NA	NA	NA	NA	NA	NA	NA	NA	NA	NA	NA	NA	ENSCJAG00000022850
1122	SACM1L	NA	NA	NA	NA	NA	NA	NA	NA	NA	NA	NA	NA	NA	NA	NA	NA	NA	NA	NA	NA	NA	NA	NA	NA	NA	NA	NA	NA	NA	NA	NA	ZNF428	DHX34	RASAL2	NA	NA	NA	NA	NA	NA	NA	NA	NA	NA	NA	NA	NA	DHX34
1123	SETD2	NA	NA	NA	NA	NA	NA	NA	NA	NA	NA	NA	NA	NA	NA	NA	NA	NA	NA	NA	NA	NA	NA	NA	NA	NA	NA	NA	NA	NA	NA	NA	APOE	DHDH	XPR1	NA	NA	NA	NA	NA	NA	NA	NA	NA	NA	NA	NA	NA	NOP53
1124	QRICH1	NA	NA	NA	NA	NA	NA	NA	NA	NA	NA	NA	NA	NA	NA	NA	NA	NA	NA	NA	NA	NA	NA	NA	NA	NA	NA	NA	NA	NA	NA	NA	ENSCJAG00000011875	PRMT1	KCNN3	NA	NA	NA	NA	NA	NA	NA	NA	NA	NA	NA	NA	NA	SPHK2
1125	RHOA	NA	NA	NA	NA	NA	NA	NA	NA	NA	NA	NA	NA	NA	NA	NA	NA	NA	NA	NA	NA	NA	NA	NA	NA	NA	NA	NA	NA	NA	NA	NA	CALM3	HSF2BP	RNF115	NA	NA	NA	NA	NA	NA	NA	NA	NA	NA	NA	NA	NA	PLEKHA4
1126	RBM6	NA	NA	NA	NA	NA	NA	NA	NA	NA	NA	NA	NA	NA	NA	NA	NA	NA	NA	NA	NA	NA	NA	NA	NA	NA	NA	NA	NA	NA	NA	NA	PTGIR	TMPRSS3	FAM92B	NA	NA	NA	NA	NA	NA	NA	NA	NA	NA	NA	NA	NA	DHDH
1127	RBM5	NA	NA	NA	NA	NA	NA	NA	NA	NA	NA	NA	NA	NA	NA	NA	NA	NA	NA	NA	NA	NA	NA	NA	NA	NA	NA	NA	NA	NA	NA	NA	TMEM160	MX1	WWOX	NA	NA	NA	NA	NA	NA	NA	NA	NA	NA	NA	NA	NA	SNRNP70
1128	SLC38A3	NA	NA	NA	NA	NA	NA	NA	NA	NA	NA	NA	NA	NA	NA	NA	NA	NA	NA	NA	NA	NA	NA	NA	NA	NA	NA	NA	NA	NA	NA	NA	ENSCJAG00000011565	BACE2	WWP2	NA	NA	NA	NA	NA	NA	NA	NA	NA	NA	NA	NA	NA	ENSCJAG00000000072
1129	TMEM115	NA	NA	NA	NA	NA	NA	NA	NA	NA	NA	NA	NA	NA	NA	NA	NA	NA	NA	NA	NA	NA	NA	NA	NA	NA	NA	NA	NA	NA	NA	NA	CCDC9	ENSCJAG00000005687	CDH8	NA	NA	NA	NA	NA	NA	NA	NA	NA	NA	NA	NA	NA	BACE2
1130	DCAF1	NA	NA	NA	NA	NA	NA	NA	NA	NA	NA	NA	NA	NA	NA	NA	NA	NA	NA	NA	NA	NA	NA	NA	NA	NA	NA	NA	NA	NA	NA	NA	NAPA	KCNJ6	NUP93	NA	NA	NA	NA	NA	NA	NA	NA	NA	NA	NA	NA	NA	MORC3
1131	DCP1A	NA	NA	NA	NA	NA	NA	NA	NA	NA	NA	NA	NA	NA	NA	NA	NA	NA	NA	NA	NA	NA	NA	NA	NA	NA	NA	NA	NA	NA	NA	NA	ENSCJAG00000000377	MORC3	FTO	NA	NA	NA	NA	NA	NA	NA	NA	NA	NA	NA	NA	NA	CLIC6
1132	DENND6A	NA	NA	NA	NA	NA	NA	NA	NA	NA	NA	NA	NA	NA	NA	NA	NA	NA	NA	NA	NA	NA	NA	NA	NA	NA	NA	NA	NA	NA	NA	NA	CA11	CLIC6	TOX3	NA	NA	NA	NA	NA	NA	NA	NA	NA	NA	NA	NA	NA	ITSN1
1133	FHIT	NA	NA	NA	NA	NA	NA	NA	NA	NA	NA	NA	NA	NA	NA	NA	NA	NA	NA	NA	NA	NA	NA	NA	NA	NA	NA	NA	NA	NA	NA	NA	FTL	CRYZL1	ENSCJAG00000049128	NA	NA	NA	NA	NA	NA	NA	NA	NA	NA	NA	NA	NA	CRYZL1
1134	ENSCJAG00000019570	NA	NA	NA	NA	NA	NA	NA	NA	NA	NA	NA	NA	NA	NA	NA	NA	NA	NA	NA	NA	NA	NA	NA	NA	NA	NA	NA	NA	NA	NA	NA	LIN7B	IFNGR2	PHKB	NA	NA	NA	NA	NA	NA	NA	NA	NA	NA	NA	NA	NA	ENSCJAG00000040417
1135	SLC25A26	NA	NA	NA	NA	NA	NA	NA	NA	NA	NA	NA	NA	NA	NA	NA	NA	NA	NA	NA	NA	NA	NA	NA	NA	NA	NA	NA	NA	NA	NA	NA	RPS11	IFNAR1	ITFG1	NA	NA	NA	NA	NA	NA	NA	NA	NA	NA	NA	NA	NA	IFNGR2
1136	LRIG1	NA	NA	NA	NA	NA	NA	NA	NA	NA	NA	NA	NA	NA	NA	NA	NA	NA	NA	NA	NA	NA	NA	NA	NA	NA	NA	NA	NA	NA	NA	NA	ENSCJAG00000022592	TIAM1	GPT2	NA	NA	NA	NA	NA	NA	NA	NA	NA	NA	NA	NA	NA	IFNAR1
1137	SUCLG2	NA	NA	NA	NA	NA	NA	NA	NA	NA	NA	NA	NA	NA	NA	NA	NA	NA	NA	NA	NA	NA	NA	NA	NA	NA	NA	NA	NA	NA	NA	NA	ENSCJAG00000015843	USP16	MYLK3	NA	NA	NA	NA	NA	NA	NA	NA	NA	NA	NA	NA	NA	PAXBP1
1138	TMF1	NA	NA	NA	NA	NA	NA	NA	NA	NA	NA	NA	NA	NA	NA	NA	NA	NA	NA	NA	NA	NA	NA	NA	NA	NA	NA	NA	NA	NA	NA	NA	PCP4	SAMSN1	SPOCK3	NA	NA	NA	NA	NA	NA	NA	NA	NA	NA	NA	NA	NA	MIS18A
1139	ENSCJAG00000013138	NA	NA	NA	NA	NA	NA	NA	NA	NA	NA	NA	NA	NA	NA	NA	NA	NA	NA	NA	NA	NA	NA	NA	NA	NA	NA	NA	NA	NA	NA	NA	WRB	ARL13B	DDX60L	NA	NA	NA	NA	NA	NA	NA	NA	NA	NA	NA	NA	NA	TIAM1
1140	ENSCJAG00000049493	NA	NA	NA	NA	NA	NA	NA	NA	NA	NA	NA	NA	NA	NA	NA	NA	NA	NA	NA	NA	NA	NA	NA	NA	NA	NA	NA	NA	NA	NA	NA	ETS2	UCHL5	PALLD	NA	NA	NA	NA	NA	NA	NA	NA	NA	NA	NA	NA	NA	USP16
1141	PPP4R2	NA	NA	NA	NA	NA	NA	NA	NA	NA	NA	NA	NA	NA	NA	NA	NA	NA	NA	NA	NA	NA	NA	NA	NA	NA	NA	NA	NA	NA	NA	NA	TTC3	ENSCJAG00000049921	SH3RF1	NA	NA	NA	NA	NA	NA	NA	NA	NA	NA	NA	NA	NA	N6AMT1
1142	IL5RA	NA	NA	NA	NA	NA	NA	NA	NA	NA	NA	NA	NA	NA	NA	NA	NA	NA	NA	NA	NA	NA	NA	NA	NA	NA	NA	NA	NA	NA	NA	NA	ENSCJAG00000039761	SHCBP1L	NEK1	NA	NA	NA	NA	NA	NA	NA	NA	NA	NA	NA	NA	NA	ARL13B
1143	EDEM1	NA	NA	NA	NA	NA	NA	NA	NA	NA	NA	NA	NA	NA	NA	NA	NA	NA	NA	NA	NA	NA	NA	NA	NA	NA	NA	NA	NA	NA	NA	NA	SON	KIAA1614	GALNTL6	NA	NA	NA	NA	NA	NA	NA	NA	NA	NA	NA	NA	NA	ENSCJAG00000049921
1144	SETD5	NA	NA	NA	NA	NA	NA	NA	NA	NA	NA	NA	NA	NA	NA	NA	NA	NA	NA	NA	NA	NA	NA	NA	NA	NA	NA	NA	NA	NA	NA	NA	SYNJ1	BLZF1	GALNT7	NA	NA	NA	NA	NA	NA	NA	NA	NA	NA	NA	NA	NA	NPL
1145	RAF1	NA	NA	NA	NA	NA	NA	NA	NA	NA	NA	NA	NA	NA	NA	NA	NA	NA	NA	NA	NA	NA	NA	NA	NA	NA	NA	NA	NA	NA	NA	NA	SOD1	C1orf105	GPM6A	NA	NA	NA	NA	NA	NA	NA	NA	NA	NA	NA	NA	NA	KIAA1614
1146	NUP210	NA	NA	NA	NA	NA	NA	NA	NA	NA	NA	NA	NA	NA	NA	NA	NA	NA	NA	NA	NA	NA	NA	NA	NA	NA	NA	NA	NA	NA	NA	NA	ENSCJAG00000013803	KLHL20	VEGFC	NA	NA	NA	NA	NA	NA	NA	NA	NA	NA	NA	NA	NA	MYOCOS
1147	TMCC1	NA	NA	NA	NA	NA	NA	NA	NA	NA	NA	NA	NA	NA	NA	NA	NA	NA	NA	NA	NA	NA	NA	NA	NA	NA	NA	NA	NA	NA	NA	NA	NRIP1	QSOX1	TENM3	NA	NA	NA	NA	NA	NA	NA	NA	NA	NA	NA	NA	NA	KLHL20
1148	FAM208A	NA	NA	NA	NA	NA	NA	NA	NA	NA	NA	NA	NA	NA	NA	NA	NA	NA	NA	NA	NA	NA	NA	NA	NA	NA	NA	NA	NA	NA	NA	NA	RGS8	ACBD6	SNX25	NA	NA	NA	NA	NA	NA	NA	NA	NA	NA	NA	NA	NA	QSOX1
1149	ZXDC	NA	NA	NA	NA	NA	NA	NA	NA	NA	NA	NA	NA	NA	NA	NA	NA	NA	NA	NA	NA	NA	NA	NA	NA	NA	NA	NA	NA	NA	NA	NA	UAP1	ATF6	SORBS2	NA	NA	NA	NA	NA	NA	NA	NA	NA	NA	NA	NA	NA	ATF6
1150	OSBPL11	NA	NA	NA	NA	NA	NA	NA	NA	NA	NA	NA	NA	NA	NA	NA	NA	NA	NA	NA	NA	NA	NA	NA	NA	NA	NA	NA	NA	NA	NA	NA	RGS4	NDUFS2	FAM149A	NA	NA	NA	NA	NA	NA	NA	NA	NA	NA	NA	NA	NA	NECTIN4
1151	ZNF148	NA	NA	NA	NA	NA	NA	NA	NA	NA	NA	NA	NA	NA	NA	NA	NA	NA	NA	NA	NA	NA	NA	NA	NA	NA	NA	NA	NA	NA	NA	NA	RGS5	DEDD	CYP4V2	NA	NA	NA	NA	NA	NA	NA	NA	NA	NA	NA	NA	NA	ITLN1
1152	PARP15	NA	NA	NA	NA	NA	NA	NA	NA	NA	NA	NA	NA	NA	NA	NA	NA	NA	NA	NA	NA	NA	NA	NA	NA	NA	NA	NA	NA	NA	NA	NA	MGST3	NECTIN4	KLKB1	NA	NA	NA	NA	NA	NA	NA	NA	NA	NA	NA	NA	NA	COPA
1153	PARP9	NA	NA	NA	NA	NA	NA	NA	NA	NA	NA	NA	NA	NA	NA	NA	NA	NA	NA	NA	NA	NA	NA	NA	NA	NA	NA	NA	NA	NA	NA	NA	TIPRL	ITLN1	ENSCJAG00000012909	NA	NA	NA	NA	NA	NA	NA	NA	NA	NA	NA	NA	NA	IGSF8
1154	CD86	NA	NA	NA	NA	NA	NA	NA	NA	NA	NA	NA	NA	NA	NA	NA	NA	NA	NA	NA	NA	NA	NA	NA	NA	NA	NA	NA	NA	NA	NA	NA	ATP1B1	COPA	GABRA3	NA	NA	NA	NA	NA	NA	NA	NA	NA	NA	NA	NA	NA	LMNA
1155	SLC15A2	NA	NA	NA	NA	NA	NA	NA	NA	NA	NA	NA	NA	NA	NA	NA	NA	NA	NA	NA	NA	NA	NA	NA	NA	NA	NA	NA	NA	NA	NA	NA	KIFAP3	IGSF8	AFF2	NA	NA	NA	NA	NA	NA	NA	NA	NA	NA	NA	NA	NA	GON4L
1156	EAF2	NA	NA	NA	NA	NA	NA	NA	NA	NA	NA	NA	NA	NA	NA	NA	NA	NA	NA	NA	NA	NA	NA	NA	NA	NA	NA	NA	NA	NA	NA	NA	VAMP4	NAXE	FGF13	NA	NA	NA	NA	NA	NA	NA	NA	NA	NA	NA	NA	NA	ENSCJAG00000041115
1157	IQCB1	NA	NA	NA	NA	NA	NA	NA	NA	NA	NA	NA	NA	NA	NA	NA	NA	NA	NA	NA	NA	NA	NA	NA	NA	NA	NA	NA	NA	NA	NA	NA	PRDX6	LMNA	ARHGEF6	NA	NA	NA	NA	NA	NA	NA	NA	NA	NA	NA	NA	NA	MTX1
1158	GOLGB1	NA	NA	NA	NA	NA	NA	NA	NA	NA	NA	NA	NA	NA	NA	NA	NA	NA	NA	NA	NA	NA	NA	NA	NA	NA	NA	NA	NA	NA	NA	NA	TEX35	GON4L	INTS6L	NA	NA	NA	NA	NA	NA	NA	NA	NA	NA	NA	NA	NA	C1orf43
1159	GSK3B	NA	NA	NA	NA	NA	NA	NA	NA	NA	NA	NA	NA	NA	NA	NA	NA	NA	NA	NA	NA	NA	NA	NA	NA	NA	NA	NA	NA	NA	NA	NA	PFDN2	ENSCJAG00000041115	FAM122B	NA	NA	NA	NA	NA	NA	NA	NA	NA	NA	NA	NA	NA	DENND4B
1160	TIMMDC1	NA	NA	NA	NA	NA	NA	NA	NA	NA	NA	NA	NA	NA	NA	NA	NA	NA	NA	NA	NA	NA	NA	NA	NA	NA	NA	NA	NA	NA	NA	NA	TSTD1	MTX1	ZSCAN10	NA	NA	NA	NA	NA	NA	NA	NA	NA	NA	NA	NA	NA	CHTOP
1161	ZBTB20	NA	NA	NA	NA	NA	NA	NA	NA	NA	NA	NA	NA	NA	NA	NA	NA	NA	NA	NA	NA	NA	NA	NA	NA	NA	NA	NA	NA	NA	NA	NA	ENSCJAG00000040827	THBS3	LUC7L	NA	NA	NA	NA	NA	NA	NA	NA	NA	NA	NA	NA	NA	S100A4
1162	CMSS1	NA	NA	NA	NA	NA	NA	NA	NA	NA	NA	NA	NA	NA	NA	NA	NA	NA	NA	NA	NA	NA	NA	NA	NA	NA	NA	NA	NA	NA	NA	NA	ENSCJAG00000044098	ADAR	ENSCJAG00000042885	NA	NA	NA	NA	NA	NA	NA	NA	NA	NA	NA	NA	NA	S100A8
1163	NXPE3	NA	NA	NA	NA	NA	NA	NA	NA	NA	NA	NA	NA	NA	NA	NA	NA	NA	NA	NA	NA	NA	NA	NA	NA	NA	NA	NA	NA	NA	NA	NA	BCAN	C1orf43	ENSCJAG00000017975	NA	NA	NA	NA	NA	NA	NA	NA	NA	NA	NA	NA	NA	S100A12
1164	BBX	NA	NA	NA	NA	NA	NA	NA	NA	NA	NA	NA	NA	NA	NA	NA	NA	NA	NA	NA	NA	NA	NA	NA	NA	NA	NA	NA	NA	NA	NA	NA	UBQLN4	DENND4B	NR2E1	NA	NA	NA	NA	NA	NA	NA	NA	NA	NA	NA	NA	NA	S100A9
1165	ENSCJAG00000020284	NA	NA	NA	NA	NA	NA	NA	NA	NA	NA	NA	NA	NA	NA	NA	NA	NA	NA	NA	NA	NA	NA	NA	NA	NA	NA	NA	NA	NA	NA	NA	SSR2	INTS3	ENSCJAG00000035022	NA	NA	NA	NA	NA	NA	NA	NA	NA	NA	NA	NA	NA	ENSCJAG00000049051
1166	ENSCJAG00000039899	NA	NA	NA	NA	NA	NA	NA	NA	NA	NA	NA	NA	NA	NA	NA	NA	NA	NA	NA	NA	NA	NA	NA	NA	NA	NA	NA	NA	NA	NA	NA	SYT11	CHTOP	NAALADL1	NA	NA	NA	NA	NA	NA	NA	NA	NA	NA	NA	NA	NA	CHD1L
1167	PABPC1	NA	NA	NA	NA	NA	NA	NA	NA	NA	NA	NA	NA	NA	NA	NA	NA	NA	NA	NA	NA	NA	NA	NA	NA	NA	NA	NA	NA	NA	NA	NA	RUSC1	S100A4	NA	NA	NA	NA	NA	NA	NA	NA	NA	NA	NA	NA	NA	NA	ENSCJAG00000002362
1168	UBR5	NA	NA	NA	NA	NA	NA	NA	NA	NA	NA	NA	NA	NA	NA	NA	NA	NA	NA	NA	NA	NA	NA	NA	NA	NA	NA	NA	NA	NA	NA	NA	KRTCAP2	CHD1L	NA	NA	NA	NA	NA	NA	NA	NA	NA	NA	NA	NA	NA	NA	TXNIP
1169	DCAF13	NA	NA	NA	NA	NA	NA	NA	NA	NA	NA	NA	NA	NA	NA	NA	NA	NA	NA	NA	NA	NA	NA	NA	NA	NA	NA	NA	NA	NA	NA	NA	DPM3	TXNIP	NA	NA	NA	NA	NA	NA	NA	NA	NA	NA	NA	NA	NA	NA	HIST2H2BF
1170	EIF3E	NA	NA	NA	NA	NA	NA	NA	NA	NA	NA	NA	NA	NA	NA	NA	NA	NA	NA	NA	NA	NA	NA	NA	NA	NA	NA	NA	NA	NA	NA	NA	UBE2Q1	HIST2H2BF	NA	NA	NA	NA	NA	NA	NA	NA	NA	NA	NA	NA	NA	NA	OTUD7B
1171	EMC2	NA	NA	NA	NA	NA	NA	NA	NA	NA	NA	NA	NA	NA	NA	NA	NA	NA	NA	NA	NA	NA	NA	NA	NA	NA	NA	NA	NA	NA	NA	NA	S100A1	VPS45	NA	NA	NA	NA	NA	NA	NA	NA	NA	NA	NA	NA	NA	NA	VPS45
1172	TRPS1	NA	NA	NA	NA	NA	NA	NA	NA	NA	NA	NA	NA	NA	NA	NA	NA	NA	NA	NA	NA	NA	NA	NA	NA	NA	NA	NA	NA	NA	NA	NA	ENSCJAG00000040346	ARNT	NA	NA	NA	NA	NA	NA	NA	NA	NA	NA	NA	NA	NA	NA	ARNT
1173	EIF3H	NA	NA	NA	NA	NA	NA	NA	NA	NA	NA	NA	NA	NA	NA	NA	NA	NA	NA	NA	NA	NA	NA	NA	NA	NA	NA	NA	NA	NA	NA	NA	SV2A	PRUNE1	NA	NA	NA	NA	NA	NA	NA	NA	NA	NA	NA	NA	NA	NA	SETDB1
1174	TAF2	NA	NA	NA	NA	NA	NA	NA	NA	NA	NA	NA	NA	NA	NA	NA	NA	NA	NA	NA	NA	NA	NA	NA	NA	NA	NA	NA	NA	NA	NA	NA	MRPS21	LYSMD1	NA	NA	NA	NA	NA	NA	NA	NA	NA	NA	NA	NA	NA	NA	PRUNE1
1175	WASHC5	NA	NA	NA	NA	NA	NA	NA	NA	NA	NA	NA	NA	NA	NA	NA	NA	NA	NA	NA	NA	NA	NA	NA	NA	NA	NA	NA	NA	NA	NA	NA	ENSA	TUFT1	NA	NA	NA	NA	NA	NA	NA	NA	NA	NA	NA	NA	NA	NA	PIP5K1A
1176	PHF20L1	NA	NA	NA	NA	NA	NA	NA	NA	NA	NA	NA	NA	NA	NA	NA	NA	NA	NA	NA	NA	NA	NA	NA	NA	NA	NA	NA	NA	NA	NA	NA	ENSCJAG00000042647	CA5A	NA	NA	NA	NA	NA	NA	NA	NA	NA	NA	NA	NA	NA	NA	TUFT1
1177	SLA	NA	NA	NA	NA	NA	NA	NA	NA	NA	NA	NA	NA	NA	NA	NA	NA	NA	NA	NA	NA	NA	NA	NA	NA	NA	NA	NA	NA	NA	NA	NA	PSMD4	IRF8	NA	NA	NA	NA	NA	NA	NA	NA	NA	NA	NA	NA	NA	NA	CA5A
1178	ENSCJAG00000049365	NA	NA	NA	NA	NA	NA	NA	NA	NA	NA	NA	NA	NA	NA	NA	NA	NA	NA	NA	NA	NA	NA	NA	NA	NA	NA	NA	NA	NA	NA	NA	ZNF687	KIAA0513	NA	NA	NA	NA	NA	NA	NA	NA	NA	NA	NA	NA	NA	NA	NECAB2
1179	ZNF250	NA	NA	NA	NA	NA	NA	NA	NA	NA	NA	NA	NA	NA	NA	NA	NA	NA	NA	NA	NA	NA	NA	NA	NA	NA	NA	NA	NA	NA	NA	NA	CELF3	MBTPS1	NA	NA	NA	NA	NA	NA	NA	NA	NA	NA	NA	NA	NA	NA	ENSCJAG00000016654
1180	ZNF16	NA	NA	NA	NA	NA	NA	NA	NA	NA	NA	NA	NA	NA	NA	NA	NA	NA	NA	NA	NA	NA	NA	NA	NA	NA	NA	NA	NA	NA	NA	NA	ENSCJAG00000017319	GAN	NA	NA	NA	NA	NA	NA	NA	NA	NA	NA	NA	NA	NA	NA	ENSCJAG00000034776
1181	CPQ	NA	NA	NA	NA	NA	NA	NA	NA	NA	NA	NA	NA	NA	NA	NA	NA	NA	NA	NA	NA	NA	NA	NA	NA	NA	NA	NA	NA	NA	NA	NA	MAF	ENSCJAG00000034776	NA	NA	NA	NA	NA	NA	NA	NA	NA	NA	NA	NA	NA	NA	COG4
1182	ENSCJAG00000007605	NA	NA	NA	NA	NA	NA	NA	NA	NA	NA	NA	NA	NA	NA	NA	NA	NA	NA	NA	NA	NA	NA	NA	NA	NA	NA	NA	NA	NA	NA	NA	TERF2IP	FUK	NA	NA	NA	NA	NA	NA	NA	NA	NA	NA	NA	NA	NA	NA	SF3B3
1183	STAU2	NA	NA	NA	NA	NA	NA	NA	NA	NA	NA	NA	NA	NA	NA	NA	NA	NA	NA	NA	NA	NA	NA	NA	NA	NA	NA	NA	NA	NA	NA	NA	AARS	SF3B3	NA	NA	NA	NA	NA	NA	NA	NA	NA	NA	NA	NA	NA	NA	NFAT5
1184	NCOA2	NA	NA	NA	NA	NA	NA	NA	NA	NA	NA	NA	NA	NA	NA	NA	NA	NA	NA	NA	NA	NA	NA	NA	NA	NA	NA	NA	NA	NA	NA	NA	AP1G1	PMFBP1	NA	NA	NA	NA	NA	NA	NA	NA	NA	NA	NA	NA	NA	NA	ENSCJAG00000015376
1185	CSPP1	NA	NA	NA	NA	NA	NA	NA	NA	NA	NA	NA	NA	NA	NA	NA	NA	NA	NA	NA	NA	NA	NA	NA	NA	NA	NA	NA	NA	NA	NA	NA	PSMD7	NOB1	NA	NA	NA	NA	NA	NA	NA	NA	NA	NA	NA	NA	NA	NA	RANBP10
1186	SGK3	NA	NA	NA	NA	NA	NA	NA	NA	NA	NA	NA	NA	NA	NA	NA	NA	NA	NA	NA	NA	NA	NA	NA	NA	NA	NA	NA	NA	NA	NA	NA	ENSCJAG00000015386	ENSCJAG00000015376	NA	NA	NA	NA	NA	NA	NA	NA	NA	NA	NA	NA	NA	NA	TMEM208
1187	NSMAF	NA	NA	NA	NA	NA	NA	NA	NA	NA	NA	NA	NA	NA	NA	NA	NA	NA	NA	NA	NA	NA	NA	NA	NA	NA	NA	NA	NA	NA	NA	NA	ENSCJAG00000022064	SNTB2	NA	NA	NA	NA	NA	NA	NA	NA	NA	NA	NA	NA	NA	NA	NAE1
1188	SDR16C5	NA	NA	NA	NA	NA	NA	NA	NA	NA	NA	NA	NA	NA	NA	NA	NA	NA	NA	NA	NA	NA	NA	NA	NA	NA	NA	NA	NA	NA	NA	NA	CIAO2B	TANGO6	NA	NA	NA	NA	NA	NA	NA	NA	NA	NA	NA	NA	NA	NA	CMTM4
1189	ENSCJAG00000011562	NA	NA	NA	NA	NA	NA	NA	NA	NA	NA	NA	NA	NA	NA	NA	NA	NA	NA	NA	NA	NA	NA	NA	NA	NA	NA	NA	NA	NA	NA	NA	SETD6	PLA2G15	NA	NA	NA	NA	NA	NA	NA	NA	NA	NA	NA	NA	NA	NA	BEAN1
1190	RB1CC1	NA	NA	NA	NA	NA	NA	NA	NA	NA	NA	NA	NA	NA	NA	NA	NA	NA	NA	NA	NA	NA	NA	NA	NA	NA	NA	NA	NA	NA	NA	NA	ADGRG1	RANBP10	NA	NA	NA	NA	NA	NA	NA	NA	NA	NA	NA	NA	NA	NA	CDH5
1191	PCMTD1	NA	NA	NA	NA	NA	NA	NA	NA	NA	NA	NA	NA	NA	NA	NA	NA	NA	NA	NA	NA	NA	NA	NA	NA	NA	NA	NA	NA	NA	NA	NA	PLLP	TMEM208	NA	NA	NA	NA	NA	NA	NA	NA	NA	NA	NA	NA	NA	NA	COQ9
1192	SNAI2	NA	NA	NA	NA	NA	NA	NA	NA	NA	NA	NA	NA	NA	NA	NA	NA	NA	NA	NA	NA	NA	NA	NA	NA	NA	NA	NA	NA	NA	NA	NA	ENSCJAG00000012466	TK2	NA	NA	NA	NA	NA	NA	NA	NA	NA	NA	NA	NA	NA	NA	FAM192A
1193	SPIDR	NA	NA	NA	NA	NA	NA	NA	NA	NA	NA	NA	NA	NA	NA	NA	NA	NA	NA	NA	NA	NA	NA	NA	NA	NA	NA	NA	NA	NA	NA	NA	MT3	CDH5	NA	NA	NA	NA	NA	NA	NA	NA	NA	NA	NA	NA	NA	NA	NLRC5
1194	PHC3	NA	NA	NA	NA	NA	NA	NA	NA	NA	NA	NA	NA	NA	NA	NA	NA	NA	NA	NA	NA	NA	NA	NA	NA	NA	NA	NA	NA	NA	NA	NA	AMFR	COQ9	NA	NA	NA	NA	NA	NA	NA	NA	NA	NA	NA	NA	NA	NA	IRX6
1195	KPNA4	NA	NA	NA	NA	NA	NA	NA	NA	NA	NA	NA	NA	NA	NA	NA	NA	NA	NA	NA	NA	NA	NA	NA	NA	NA	NA	NA	NA	NA	NA	NA	GNAO1	FAM192A	NA	NA	NA	NA	NA	NA	NA	NA	NA	NA	NA	NA	NA	NA	ENSCJAG00000049911
1196	MFSD1	NA	NA	NA	NA	NA	NA	NA	NA	NA	NA	NA	NA	NA	NA	NA	NA	NA	NA	NA	NA	NA	NA	NA	NA	NA	NA	NA	NA	NA	NA	NA	ENSCJAG00000023015	SLC12A3	NA	NA	NA	NA	NA	NA	NA	NA	NA	NA	NA	NA	NA	NA	N4BP1
1197	GFM1	NA	NA	NA	NA	NA	NA	NA	NA	NA	NA	NA	NA	NA	NA	NA	NA	NA	NA	NA	NA	NA	NA	NA	NA	NA	NA	NA	NA	NA	NA	NA	ENSCJAG00000040263	LPCAT2	NA	NA	NA	NA	NA	NA	NA	NA	NA	NA	NA	NA	NA	NA	LONP2
1198	RSRC1	NA	NA	NA	NA	NA	NA	NA	NA	NA	NA	NA	NA	NA	NA	NA	NA	NA	NA	NA	NA	NA	NA	NA	NA	NA	NA	NA	NA	NA	NA	NA	ING2	ENSCJAG00000049911	NA	NA	NA	NA	NA	NA	NA	NA	NA	NA	NA	NA	NA	NA	CEP44
1199	KCNAB1	NA	NA	NA	NA	NA	NA	NA	NA	NA	NA	NA	NA	NA	NA	NA	NA	NA	NA	NA	NA	NA	NA	NA	NA	NA	NA	NA	NA	NA	NA	NA	FRG1	AKTIP	NA	NA	NA	NA	NA	NA	NA	NA	NA	NA	NA	NA	NA	NA	DCTD
1200	GMPS	NA	NA	NA	NA	NA	NA	NA	NA	NA	NA	NA	NA	NA	NA	NA	NA	NA	NA	NA	NA	NA	NA	NA	NA	NA	NA	NA	NA	NA	NA	NA	ENSCJAG00000046431	NOD2	NA	NA	NA	NA	NA	NA	NA	NA	NA	NA	NA	NA	NA	NA	PDLIM3
1201	MBNL1	NA	NA	NA	NA	NA	NA	NA	NA	NA	NA	NA	NA	NA	NA	NA	NA	NA	NA	NA	NA	NA	NA	NA	NA	NA	NA	NA	NA	NA	NA	NA	ENSCJAG00000044813	TENT4B	NA	NA	NA	NA	NA	NA	NA	NA	NA	NA	NA	NA	NA	NA	TLR3
1202	TSC22D2	NA	NA	NA	NA	NA	NA	NA	NA	NA	NA	NA	NA	NA	NA	NA	NA	NA	NA	NA	NA	NA	NA	NA	NA	NA	NA	NA	NA	NA	NA	NA	FMR1	HEATR3	NA	NA	NA	NA	NA	NA	NA	NA	NA	NA	NA	NA	NA	NA	PHF6
1203	PLSCR4	NA	NA	NA	NA	NA	NA	NA	NA	NA	NA	NA	NA	NA	NA	NA	NA	NA	NA	NA	NA	NA	NA	NA	NA	NA	NA	NA	NA	NA	NA	NA	HTATSF1	N4BP1	NA	NA	NA	NA	NA	NA	NA	NA	NA	NA	NA	NA	NA	NA	ABCA3
1204	U2SURP	NA	NA	NA	NA	NA	NA	NA	NA	NA	NA	NA	NA	NA	NA	NA	NA	NA	NA	NA	NA	NA	NA	NA	NA	NA	NA	NA	NA	NA	NA	NA	FHL1	LONP2	NA	NA	NA	NA	NA	NA	NA	NA	NA	NA	NA	NA	NA	NA	PKD1
1205	ATR	NA	NA	NA	NA	NA	NA	NA	NA	NA	NA	NA	NA	NA	NA	NA	NA	NA	NA	NA	NA	NA	NA	NA	NA	NA	NA	NA	NA	NA	NA	NA	MMGT1	CEP44	NA	NA	NA	NA	NA	NA	NA	NA	NA	NA	NA	NA	NA	NA	PAM16
1206	RASA2	NA	NA	NA	NA	NA	NA	NA	NA	NA	NA	NA	NA	NA	NA	NA	NA	NA	NA	NA	NA	NA	NA	NA	NA	NA	NA	NA	NA	NA	NA	NA	HPRT1	DCTD	NA	NA	NA	NA	NA	NA	NA	NA	NA	NA	NA	NA	NA	NA	ENSCJAG00000019778
1207	SLC25A36	NA	NA	NA	NA	NA	NA	NA	NA	NA	NA	NA	NA	NA	NA	NA	NA	NA	NA	NA	NA	NA	NA	NA	NA	NA	NA	NA	NA	NA	NA	NA	ENSCJAG00000041323	CFAP97	NA	NA	NA	NA	NA	NA	NA	NA	NA	NA	NA	NA	NA	NA	CLIC2
1208	ENSCJAG00000049385	NA	NA	NA	NA	NA	NA	NA	NA	NA	NA	NA	NA	NA	NA	NA	NA	NA	NA	NA	NA	NA	NA	NA	NA	NA	NA	NA	NA	NA	NA	NA	MRPS34	ENSCJAG00000040592	NA	NA	NA	NA	NA	NA	NA	NA	NA	NA	NA	NA	NA	NA	BRCC3
1209	STAG1	NA	NA	NA	NA	NA	NA	NA	NA	NA	NA	NA	NA	NA	NA	NA	NA	NA	NA	NA	NA	NA	NA	NA	NA	NA	NA	NA	NA	NA	NA	NA	ENSCJAG00000047349	PDLIM3	NA	NA	NA	NA	NA	NA	NA	NA	NA	NA	NA	NA	NA	NA	FLNA
1210	MSL2	NA	NA	NA	NA	NA	NA	NA	NA	NA	NA	NA	NA	NA	NA	NA	NA	NA	NA	NA	NA	NA	NA	NA	NA	NA	NA	NA	NA	NA	NA	NA	ENSCJAG00000048281	F11	NA	NA	NA	NA	NA	NA	NA	NA	NA	NA	NA	NA	NA	NA	BCAP31
1211	ENSCJAG00000002998	NA	NA	NA	NA	NA	NA	NA	NA	NA	NA	NA	NA	NA	NA	NA	NA	NA	NA	NA	NA	NA	NA	NA	NA	NA	NA	NA	NA	NA	NA	NA	CDIP1	MTMR1	NA	NA	NA	NA	NA	NA	NA	NA	NA	NA	NA	NA	NA	NA	BGN
1212	ACAD11	NA	NA	NA	NA	NA	NA	NA	NA	NA	NA	NA	NA	NA	NA	NA	NA	NA	NA	NA	NA	NA	NA	NA	NA	NA	NA	NA	NA	NA	NA	NA	RAB39B	ENSCJAG00000004097	NA	NA	NA	NA	NA	NA	NA	NA	NA	NA	NA	NA	NA	NA	PRMT2
1213	DNAJC13	NA	NA	NA	NA	NA	NA	NA	NA	NA	NA	NA	NA	NA	NA	NA	NA	NA	NA	NA	NA	NA	NA	NA	NA	NA	NA	NA	NA	NA	NA	NA	MPP1	PHF6	NA	NA	NA	NA	NA	NA	NA	NA	NA	NA	NA	NA	NA	NA	DIP2A
1214	CAPN7	NA	NA	NA	NA	NA	NA	NA	NA	NA	NA	NA	NA	NA	NA	NA	NA	NA	NA	NA	NA	NA	NA	NA	NA	NA	NA	NA	NA	NA	NA	NA	GDI1	ECI1	NA	NA	NA	NA	NA	NA	NA	NA	NA	NA	NA	NA	NA	NA	ZNF276
1215	HACL1	NA	NA	NA	NA	NA	NA	NA	NA	NA	NA	NA	NA	NA	NA	NA	NA	NA	NA	NA	NA	NA	NA	NA	NA	NA	NA	NA	NA	NA	NA	NA	ENSCJAG00000011822	ENSCJAG00000019778	NA	NA	NA	NA	NA	NA	NA	NA	NA	NA	NA	NA	NA	NA	CDK10
1216	OXNAD1	NA	NA	NA	NA	NA	NA	NA	NA	NA	NA	NA	NA	NA	NA	NA	NA	NA	NA	NA	NA	NA	NA	NA	NA	NA	NA	NA	NA	NA	NA	NA	L1CAM	CLIC2	NA	NA	NA	NA	NA	NA	NA	NA	NA	NA	NA	NA	NA	NA	PTTG1IP
1217	RFTN1	NA	NA	NA	NA	NA	NA	NA	NA	NA	NA	NA	NA	NA	NA	NA	NA	NA	NA	NA	NA	NA	NA	NA	NA	NA	NA	NA	NA	NA	NA	NA	ATP2B3	BRCC3	NA	NA	NA	NA	NA	NA	NA	NA	NA	NA	NA	NA	NA	NA	UBE2G2
1218	TOP2B	NA	NA	NA	NA	NA	NA	NA	NA	NA	NA	NA	NA	NA	NA	NA	NA	NA	NA	NA	NA	NA	NA	NA	NA	NA	NA	NA	NA	NA	NA	NA	ENSCJAG00000001606	FLNA	NA	NA	NA	NA	NA	NA	NA	NA	NA	NA	NA	NA	NA	NA	ZNF891
1219	NGLY1	NA	NA	NA	NA	NA	NA	NA	NA	NA	NA	NA	NA	NA	NA	NA	NA	NA	NA	NA	NA	NA	NA	NA	NA	NA	NA	NA	NA	NA	NA	NA	ENSCJAG00000004826	MECP2	NA	NA	NA	NA	NA	NA	NA	NA	NA	NA	NA	NA	NA	NA	CHFR
1220	CMC1	NA	NA	NA	NA	NA	NA	NA	NA	NA	NA	NA	NA	NA	NA	NA	NA	NA	NA	NA	NA	NA	NA	NA	NA	NA	NA	NA	NA	NA	NA	NA	CHMP1A	BCAP31	NA	NA	NA	NA	NA	NA	NA	NA	NA	NA	NA	NA	NA	NA	HBM
1221	OSBPL10	NA	NA	NA	NA	NA	NA	NA	NA	NA	NA	NA	NA	NA	NA	NA	NA	NA	NA	NA	NA	NA	NA	NA	NA	NA	NA	NA	NA	NA	NA	NA	CPNE7	CDK10	NA	NA	NA	NA	NA	NA	NA	NA	NA	NA	NA	NA	NA	NA	ENSCJAG00000046264
1222	PDCD6IP	NA	NA	NA	NA	NA	NA	NA	NA	NA	NA	NA	NA	NA	NA	NA	NA	NA	NA	NA	NA	NA	NA	NA	NA	NA	NA	NA	NA	NA	NA	NA	ENSCJAG00000047679	SPG7	NA	NA	NA	NA	NA	NA	NA	NA	NA	NA	NA	NA	NA	NA	RAB11FIP3
1223	GOLGA4	NA	NA	NA	NA	NA	NA	NA	NA	NA	NA	NA	NA	NA	NA	NA	NA	NA	NA	NA	NA	NA	NA	NA	NA	NA	NA	NA	NA	NA	NA	NA	CIRBP	UBE2G2	NA	NA	NA	NA	NA	NA	NA	NA	NA	NA	NA	NA	NA	NA	METTL26
1224	OXSR1	NA	NA	NA	NA	NA	NA	NA	NA	NA	NA	NA	NA	NA	NA	NA	NA	NA	NA	NA	NA	NA	NA	NA	NA	NA	NA	NA	NA	NA	NA	NA	ATP5F1D	NUDT14	NA	NA	NA	NA	NA	NA	NA	NA	NA	NA	NA	NA	NA	NA	AP2A2
1225	CTNNB1	NA	NA	NA	NA	NA	NA	NA	NA	NA	NA	NA	NA	NA	NA	NA	NA	NA	NA	NA	NA	NA	NA	NA	NA	NA	NA	NA	NA	NA	NA	NA	RPS15	CHFR	NA	NA	NA	NA	NA	NA	NA	NA	NA	NA	NA	NA	NA	NA	BSG
1226	NKTR	NA	NA	NA	NA	NA	NA	NA	NA	NA	NA	NA	NA	NA	NA	NA	NA	NA	NA	NA	NA	NA	NA	NA	NA	NA	NA	NA	NA	NA	NA	NA	ADAMTSL5	AXIN1	NA	NA	NA	NA	NA	NA	NA	NA	NA	NA	NA	NA	NA	NA	TPGS1
1227	UBXN7	NA	NA	NA	NA	NA	NA	NA	NA	NA	NA	NA	NA	NA	NA	NA	NA	NA	NA	NA	NA	NA	NA	NA	NA	NA	NA	NA	NA	NA	NA	NA	ENSCJAG00000022724	METTL26	NA	NA	NA	NA	NA	NA	NA	NA	NA	NA	NA	NA	NA	NA	SIRT3
1228	LRCH3	NA	NA	NA	NA	NA	NA	NA	NA	NA	NA	NA	NA	NA	NA	NA	NA	NA	NA	NA	NA	NA	NA	NA	NA	NA	NA	NA	NA	NA	NA	NA	ENSCJAG00000001989	ENSCJAG00000042395	NA	NA	NA	NA	NA	NA	NA	NA	NA	NA	NA	NA	NA	NA	CHTF18
1229	LMLN	NA	NA	NA	NA	NA	NA	NA	NA	NA	NA	NA	NA	NA	NA	NA	NA	NA	NA	NA	NA	NA	NA	NA	NA	NA	NA	NA	NA	NA	NA	NA	RPLP2	AP2A2	NA	NA	NA	NA	NA	NA	NA	NA	NA	NA	NA	NA	NA	NA	GAS8
1230	RAB3GAP2	NA	NA	NA	NA	NA	NA	NA	NA	NA	NA	NA	NA	NA	NA	NA	NA	NA	NA	NA	NA	NA	NA	NA	NA	NA	NA	NA	NA	NA	NA	NA	SLC25A22	TSPAN4	NA	NA	NA	NA	NA	NA	NA	NA	NA	NA	NA	NA	NA	NA	ENSCJAG00000020162
1231	EPRS	NA	NA	NA	NA	NA	NA	NA	NA	NA	NA	NA	NA	NA	NA	NA	NA	NA	NA	NA	NA	NA	NA	NA	NA	NA	NA	NA	NA	NA	NA	NA	PSMD13	BSG	NA	NA	NA	NA	NA	NA	NA	NA	NA	NA	NA	NA	NA	NA	TMEM80
1232	GPATCH2	NA	NA	NA	NA	NA	NA	NA	NA	NA	NA	NA	NA	NA	NA	NA	NA	NA	NA	NA	NA	NA	NA	NA	NA	NA	NA	NA	NA	NA	NA	NA	FAM173A	SIRT3	NA	NA	NA	NA	NA	NA	NA	NA	NA	NA	NA	NA	NA	NA	ENSCJAG00000050855
1233	PROX1	NA	NA	NA	NA	NA	NA	NA	NA	NA	NA	NA	NA	NA	NA	NA	NA	NA	NA	NA	NA	NA	NA	NA	NA	NA	NA	NA	NA	NA	NA	NA	ENSCJAG00000021943	GAS8	NA	NA	NA	NA	NA	NA	NA	NA	NA	NA	NA	NA	NA	NA	ENSCJAG00000021934
1234	TATDN3	NA	NA	NA	NA	NA	NA	NA	NA	NA	NA	NA	NA	NA	NA	NA	NA	NA	NA	NA	NA	NA	NA	NA	NA	NA	NA	NA	NA	NA	NA	NA	HRAS	INF2	NA	NA	NA	NA	NA	NA	NA	NA	NA	NA	NA	NA	NA	NA	AGPAT1
1235	INTS7	NA	NA	NA	NA	NA	NA	NA	NA	NA	NA	NA	NA	NA	NA	NA	NA	NA	NA	NA	NA	NA	NA	NA	NA	NA	NA	NA	NA	NA	NA	NA	ENSCJAG00000012574	ENSCJAG00000010410	NA	NA	NA	NA	NA	NA	NA	NA	NA	NA	NA	NA	NA	NA	TMEM155
1236	TRAF5	NA	NA	NA	NA	NA	NA	NA	NA	NA	NA	NA	NA	NA	NA	NA	NA	NA	NA	NA	NA	NA	NA	NA	NA	NA	NA	NA	NA	NA	NA	NA	ENSCJAG00000048134	TMEM80	NA	NA	NA	NA	NA	NA	NA	NA	NA	NA	NA	NA	NA	NA	APOA4
1237	RCOR3	NA	NA	NA	NA	NA	NA	NA	NA	NA	NA	NA	NA	NA	NA	NA	NA	NA	NA	NA	NA	NA	NA	NA	NA	NA	NA	NA	NA	NA	NA	NA	ENSCJAG00000040915	ENSCJAG00000019951	NA	NA	NA	NA	NA	NA	NA	NA	NA	NA	NA	NA	NA	NA	NA
1238	GALNT2	NA	NA	NA	NA	NA	NA	NA	NA	NA	NA	NA	NA	NA	NA	NA	NA	NA	NA	NA	NA	NA	NA	NA	NA	NA	NA	NA	NA	NA	NA	NA	GLTPD2	ENSCJAG00000050855	NA	NA	NA	NA	NA	NA	NA	NA	NA	NA	NA	NA	NA	NA	NA
1239	RAB4A	NA	NA	NA	NA	NA	NA	NA	NA	NA	NA	NA	NA	NA	NA	NA	NA	NA	NA	NA	NA	NA	NA	NA	NA	NA	NA	NA	NA	NA	NA	NA	ENSCJAG00000049296	GABRP	NA	NA	NA	NA	NA	NA	NA	NA	NA	NA	NA	NA	NA	NA	NA
1240	RHOU	NA	NA	NA	NA	NA	NA	NA	NA	NA	NA	NA	NA	NA	NA	NA	NA	NA	NA	NA	NA	NA	NA	NA	NA	NA	NA	NA	NA	NA	NA	NA	DIRAS1	ENSCJAG00000039699	NA	NA	NA	NA	NA	NA	NA	NA	NA	NA	NA	NA	NA	NA	NA
1241	DENND1B	NA	NA	NA	NA	NA	NA	NA	NA	NA	NA	NA	NA	NA	NA	NA	NA	NA	NA	NA	NA	NA	NA	NA	NA	NA	NA	NA	NA	NA	NA	NA	ENSCJAG00000015258	ENSCJAG00000013549	NA	NA	NA	NA	NA	NA	NA	NA	NA	NA	NA	NA	NA	NA	NA
1242	PTPRC	NA	NA	NA	NA	NA	NA	NA	NA	NA	NA	NA	NA	NA	NA	NA	NA	NA	NA	NA	NA	NA	NA	NA	NA	NA	NA	NA	NA	NA	NA	NA	DMP1	TMEM155	NA	NA	NA	NA	NA	NA	NA	NA	NA	NA	NA	NA	NA	NA	NA
1243	PPP1R12B	NA	NA	NA	NA	NA	NA	NA	NA	NA	NA	NA	NA	NA	NA	NA	NA	NA	NA	NA	NA	NA	NA	NA	NA	NA	NA	NA	NA	NA	NA	NA	ENSCJAG00000023001	KRT80	NA	NA	NA	NA	NA	NA	NA	NA	NA	NA	NA	NA	NA	NA	NA
1244	SNRPE	NA	NA	NA	NA	NA	NA	NA	NA	NA	NA	NA	NA	NA	NA	NA	NA	NA	NA	NA	NA	NA	NA	NA	NA	NA	NA	NA	NA	NA	NA	NA	SOX18	SMIM33	NA	NA	NA	NA	NA	NA	NA	NA	NA	NA	NA	NA	NA	NA	NA
1245	MDM4	NA	NA	NA	NA	NA	NA	NA	NA	NA	NA	NA	NA	NA	NA	NA	NA	NA	NA	NA	NA	NA	NA	NA	NA	NA	NA	NA	NA	NA	NA	NA	NA	APOA4	NA	NA	NA	NA	NA	NA	NA	NA	NA	NA	NA	NA	NA	NA	NA
1246	CR2	NA	NA	NA	NA	NA	NA	NA	NA	NA	NA	NA	NA	NA	NA	NA	NA	NA	NA	NA	NA	NA	NA	NA	NA	NA	NA	NA	NA	NA	NA	NA	NA	NA	NA	NA	NA	NA	NA	NA	NA	NA	NA	NA	NA	NA	NA	NA	NA
1247	ZNF124	NA	NA	NA	NA	NA	NA	NA	NA	NA	NA	NA	NA	NA	NA	NA	NA	NA	NA	NA	NA	NA	NA	NA	NA	NA	NA	NA	NA	NA	NA	NA	NA	NA	NA	NA	NA	NA	NA	NA	NA	NA	NA	NA	NA	NA	NA	NA	NA
1248	AHCTF1	NA	NA	NA	NA	NA	NA	NA	NA	NA	NA	NA	NA	NA	NA	NA	NA	NA	NA	NA	NA	NA	NA	NA	NA	NA	NA	NA	NA	NA	NA	NA	NA	NA	NA	NA	NA	NA	NA	NA	NA	NA	NA	NA	NA	NA	NA	NA	NA
1249	HNRNPU	NA	NA	NA	NA	NA	NA	NA	NA	NA	NA	NA	NA	NA	NA	NA	NA	NA	NA	NA	NA	NA	NA	NA	NA	NA	NA	NA	NA	NA	NA	NA	NA	NA	NA	NA	NA	NA	NA	NA	NA	NA	NA	NA	NA	NA	NA	NA	NA
1250	CEP170	NA	NA	NA	NA	NA	NA	NA	NA	NA	NA	NA	NA	NA	NA	NA	NA	NA	NA	NA	NA	NA	NA	NA	NA	NA	NA	NA	NA	NA	NA	NA	NA	NA	NA	NA	NA	NA	NA	NA	NA	NA	NA	NA	NA	NA	NA	NA	NA
1251	MTR	NA	NA	NA	NA	NA	NA	NA	NA	NA	NA	NA	NA	NA	NA	NA	NA	NA	NA	NA	NA	NA	NA	NA	NA	NA	NA	NA	NA	NA	NA	NA	NA	NA	NA	NA	NA	NA	NA	NA	NA	NA	NA	NA	NA	NA	NA	NA	NA
1252	ENSCJAG00000018023	NA	NA	NA	NA	NA	NA	NA	NA	NA	NA	NA	NA	NA	NA	NA	NA	NA	NA	NA	NA	NA	NA	NA	NA	NA	NA	NA	NA	NA	NA	NA	NA	NA	NA	NA	NA	NA	NA	NA	NA	NA	NA	NA	NA	NA	NA	NA	NA
1253	EGLN1	NA	NA	NA	NA	NA	NA	NA	NA	NA	NA	NA	NA	NA	NA	NA	NA	NA	NA	NA	NA	NA	NA	NA	NA	NA	NA	NA	NA	NA	NA	NA	NA	NA	NA	NA	NA	NA	NA	NA	NA	NA	NA	NA	NA	NA	NA	NA	NA
1254	FAM89A	NA	NA	NA	NA	NA	NA	NA	NA	NA	NA	NA	NA	NA	NA	NA	NA	NA	NA	NA	NA	NA	NA	NA	NA	NA	NA	NA	NA	NA	NA	NA	NA	NA	NA	NA	NA	NA	NA	NA	NA	NA	NA	NA	NA	NA	NA	NA	NA
1255	ENSCJAG00000008391	NA	NA	NA	NA	NA	NA	NA	NA	NA	NA	NA	NA	NA	NA	NA	NA	NA	NA	NA	NA	NA	NA	NA	NA	NA	NA	NA	NA	NA	NA	NA	NA	NA	NA	NA	NA	NA	NA	NA	NA	NA	NA	NA	NA	NA	NA	NA	NA
1256	ILF3	NA	NA	NA	NA	NA	NA	NA	NA	NA	NA	NA	NA	NA	NA	NA	NA	NA	NA	NA	NA	NA	NA	NA	NA	NA	NA	NA	NA	NA	NA	NA	NA	NA	NA	NA	NA	NA	NA	NA	NA	NA	NA	NA	NA	NA	NA	NA	NA
1257	ZNF564	NA	NA	NA	NA	NA	NA	NA	NA	NA	NA	NA	NA	NA	NA	NA	NA	NA	NA	NA	NA	NA	NA	NA	NA	NA	NA	NA	NA	NA	NA	NA	NA	NA	NA	NA	NA	NA	NA	NA	NA	NA	NA	NA	NA	NA	NA	NA	NA
1258	ENSCJAG00000005408	NA	NA	NA	NA	NA	NA	NA	NA	NA	NA	NA	NA	NA	NA	NA	NA	NA	NA	NA	NA	NA	NA	NA	NA	NA	NA	NA	NA	NA	NA	NA	NA	NA	NA	NA	NA	NA	NA	NA	NA	NA	NA	NA	NA	NA	NA	NA	NA
1259	PKN1	NA	NA	NA	NA	NA	NA	NA	NA	NA	NA	NA	NA	NA	NA	NA	NA	NA	NA	NA	NA	NA	NA	NA	NA	NA	NA	NA	NA	NA	NA	NA	NA	NA	NA	NA	NA	NA	NA	NA	NA	NA	NA	NA	NA	NA	NA	NA	NA
1260	CLEC17A	NA	NA	NA	NA	NA	NA	NA	NA	NA	NA	NA	NA	NA	NA	NA	NA	NA	NA	NA	NA	NA	NA	NA	NA	NA	NA	NA	NA	NA	NA	NA	NA	NA	NA	NA	NA	NA	NA	NA	NA	NA	NA	NA	NA	NA	NA	NA	NA
1261	CIB3	NA	NA	NA	NA	NA	NA	NA	NA	NA	NA	NA	NA	NA	NA	NA	NA	NA	NA	NA	NA	NA	NA	NA	NA	NA	NA	NA	NA	NA	NA	NA	NA	NA	NA	NA	NA	NA	NA	NA	NA	NA	NA	NA	NA	NA	NA	NA	NA
1262	ENSCJAG00000013939	NA	NA	NA	NA	NA	NA	NA	NA	NA	NA	NA	NA	NA	NA	NA	NA	NA	NA	NA	NA	NA	NA	NA	NA	NA	NA	NA	NA	NA	NA	NA	NA	NA	NA	NA	NA	NA	NA	NA	NA	NA	NA	NA	NA	NA	NA	NA	NA
1263	KLHL26	NA	NA	NA	NA	NA	NA	NA	NA	NA	NA	NA	NA	NA	NA	NA	NA	NA	NA	NA	NA	NA	NA	NA	NA	NA	NA	NA	NA	NA	NA	NA	NA	NA	NA	NA	NA	NA	NA	NA	NA	NA	NA	NA	NA	NA	NA	NA	NA
1264	ENSCJAG00000050100	NA	NA	NA	NA	NA	NA	NA	NA	NA	NA	NA	NA	NA	NA	NA	NA	NA	NA	NA	NA	NA	NA	NA	NA	NA	NA	NA	NA	NA	NA	NA	NA	NA	NA	NA	NA	NA	NA	NA	NA	NA	NA	NA	NA	NA	NA	NA	NA
1265	ZNF274	NA	NA	NA	NA	NA	NA	NA	NA	NA	NA	NA	NA	NA	NA	NA	NA	NA	NA	NA	NA	NA	NA	NA	NA	NA	NA	NA	NA	NA	NA	NA	NA	NA	NA	NA	NA	NA	NA	NA	NA	NA	NA	NA	NA	NA	NA	NA	NA
1266	ENSCJAG00000049081	NA	NA	NA	NA	NA	NA	NA	NA	NA	NA	NA	NA	NA	NA	NA	NA	NA	NA	NA	NA	NA	NA	NA	NA	NA	NA	NA	NA	NA	NA	NA	NA	NA	NA	NA	NA	NA	NA	NA	NA	NA	NA	NA	NA	NA	NA	NA	NA
1267	KMT5C	NA	NA	NA	NA	NA	NA	NA	NA	NA	NA	NA	NA	NA	NA	NA	NA	NA	NA	NA	NA	NA	NA	NA	NA	NA	NA	NA	NA	NA	NA	NA	NA	NA	NA	NA	NA	NA	NA	NA	NA	NA	NA	NA	NA	NA	NA	NA	NA
1268	NLRP7	NA	NA	NA	NA	NA	NA	NA	NA	NA	NA	NA	NA	NA	NA	NA	NA	NA	NA	NA	NA	NA	NA	NA	NA	NA	NA	NA	NA	NA	NA	NA	NA	NA	NA	NA	NA	NA	NA	NA	NA	NA	NA	NA	NA	NA	NA	NA	NA
1269	ENSCJAG00000046495	NA	NA	NA	NA	NA	NA	NA	NA	NA	NA	NA	NA	NA	NA	NA	NA	NA	NA	NA	NA	NA	NA	NA	NA	NA	NA	NA	NA	NA	NA	NA	NA	NA	NA	NA	NA	NA	NA	NA	NA	NA	NA	NA	NA	NA	NA	NA	NA
1270	URI1	NA	NA	NA	NA	NA	NA	NA	NA	NA	NA	NA	NA	NA	NA	NA	NA	NA	NA	NA	NA	NA	NA	NA	NA	NA	NA	NA	NA	NA	NA	NA	NA	NA	NA	NA	NA	NA	NA	NA	NA	NA	NA	NA	NA	NA	NA	NA	NA
1271	LSM14A	NA	NA	NA	NA	NA	NA	NA	NA	NA	NA	NA	NA	NA	NA	NA	NA	NA	NA	NA	NA	NA	NA	NA	NA	NA	NA	NA	NA	NA	NA	NA	NA	NA	NA	NA	NA	NA	NA	NA	NA	NA	NA	NA	NA	NA	NA	NA	NA
1272	KIAA0355	NA	NA	NA	NA	NA	NA	NA	NA	NA	NA	NA	NA	NA	NA	NA	NA	NA	NA	NA	NA	NA	NA	NA	NA	NA	NA	NA	NA	NA	NA	NA	NA	NA	NA	NA	NA	NA	NA	NA	NA	NA	NA	NA	NA	NA	NA	NA	NA
1273	ZNF566	NA	NA	NA	NA	NA	NA	NA	NA	NA	NA	NA	NA	NA	NA	NA	NA	NA	NA	NA	NA	NA	NA	NA	NA	NA	NA	NA	NA	NA	NA	NA	NA	NA	NA	NA	NA	NA	NA	NA	NA	NA	NA	NA	NA	NA	NA	NA	NA
1274	ZFP30	NA	NA	NA	NA	NA	NA	NA	NA	NA	NA	NA	NA	NA	NA	NA	NA	NA	NA	NA	NA	NA	NA	NA	NA	NA	NA	NA	NA	NA	NA	NA	NA	NA	NA	NA	NA	NA	NA	NA	NA	NA	NA	NA	NA	NA	NA	NA	NA
1275	ZNF569	NA	NA	NA	NA	NA	NA	NA	NA	NA	NA	NA	NA	NA	NA	NA	NA	NA	NA	NA	NA	NA	NA	NA	NA	NA	NA	NA	NA	NA	NA	NA	NA	NA	NA	NA	NA	NA	NA	NA	NA	NA	NA	NA	NA	NA	NA	NA	NA
1276	ZNF383	NA	NA	NA	NA	NA	NA	NA	NA	NA	NA	NA	NA	NA	NA	NA	NA	NA	NA	NA	NA	NA	NA	NA	NA	NA	NA	NA	NA	NA	NA	NA	NA	NA	NA	NA	NA	NA	NA	NA	NA	NA	NA	NA	NA	NA	NA	NA	NA
1277	ZNF546	NA	NA	NA	NA	NA	NA	NA	NA	NA	NA	NA	NA	NA	NA	NA	NA	NA	NA	NA	NA	NA	NA	NA	NA	NA	NA	NA	NA	NA	NA	NA	NA	NA	NA	NA	NA	NA	NA	NA	NA	NA	NA	NA	NA	NA	NA	NA	NA
1278	PLD3	NA	NA	NA	NA	NA	NA	NA	NA	NA	NA	NA	NA	NA	NA	NA	NA	NA	NA	NA	NA	NA	NA	NA	NA	NA	NA	NA	NA	NA	NA	NA	NA	NA	NA	NA	NA	NA	NA	NA	NA	NA	NA	NA	NA	NA	NA	NA	NA
1279	CD79A	NA	NA	NA	NA	NA	NA	NA	NA	NA	NA	NA	NA	NA	NA	NA	NA	NA	NA	NA	NA	NA	NA	NA	NA	NA	NA	NA	NA	NA	NA	NA	NA	NA	NA	NA	NA	NA	NA	NA	NA	NA	NA	NA	NA	NA	NA	NA	NA
1280	POU2F2	NA	NA	NA	NA	NA	NA	NA	NA	NA	NA	NA	NA	NA	NA	NA	NA	NA	NA	NA	NA	NA	NA	NA	NA	NA	NA	NA	NA	NA	NA	NA	NA	NA	NA	NA	NA	NA	NA	NA	NA	NA	NA	NA	NA	NA	NA	NA	NA
1281	ZNF283	NA	NA	NA	NA	NA	NA	NA	NA	NA	NA	NA	NA	NA	NA	NA	NA	NA	NA	NA	NA	NA	NA	NA	NA	NA	NA	NA	NA	NA	NA	NA	NA	NA	NA	NA	NA	NA	NA	NA	NA	NA	NA	NA	NA	NA	NA	NA	NA
1282	ENSCJAG00000011565	NA	NA	NA	NA	NA	NA	NA	NA	NA	NA	NA	NA	NA	NA	NA	NA	NA	NA	NA	NA	NA	NA	NA	NA	NA	NA	NA	NA	NA	NA	NA	NA	NA	NA	NA	NA	NA	NA	NA	NA	NA	NA	NA	NA	NA	NA	NA	NA
1283	ENSCJAG00000005608	NA	NA	NA	NA	NA	NA	NA	NA	NA	NA	NA	NA	NA	NA	NA	NA	NA	NA	NA	NA	NA	NA	NA	NA	NA	NA	NA	NA	NA	NA	NA	NA	NA	NA	NA	NA	NA	NA	NA	NA	NA	NA	NA	NA	NA	NA	NA	NA
1284	HSF2BP	NA	NA	NA	NA	NA	NA	NA	NA	NA	NA	NA	NA	NA	NA	NA	NA	NA	NA	NA	NA	NA	NA	NA	NA	NA	NA	NA	NA	NA	NA	NA	NA	NA	NA	NA	NA	NA	NA	NA	NA	NA	NA	NA	NA	NA	NA	NA	NA
1285	BRWD1	NA	NA	NA	NA	NA	NA	NA	NA	NA	NA	NA	NA	NA	NA	NA	NA	NA	NA	NA	NA	NA	NA	NA	NA	NA	NA	NA	NA	NA	NA	NA	NA	NA	NA	NA	NA	NA	NA	NA	NA	NA	NA	NA	NA	NA	NA	NA	NA
1286	DYRK1A	NA	NA	NA	NA	NA	NA	NA	NA	NA	NA	NA	NA	NA	NA	NA	NA	NA	NA	NA	NA	NA	NA	NA	NA	NA	NA	NA	NA	NA	NA	NA	NA	NA	NA	NA	NA	NA	NA	NA	NA	NA	NA	NA	NA	NA	NA	NA	NA
1287	MORC3	NA	NA	NA	NA	NA	NA	NA	NA	NA	NA	NA	NA	NA	NA	NA	NA	NA	NA	NA	NA	NA	NA	NA	NA	NA	NA	NA	NA	NA	NA	NA	NA	NA	NA	NA	NA	NA	NA	NA	NA	NA	NA	NA	NA	NA	NA	NA	NA
1288	RCAN1	NA	NA	NA	NA	NA	NA	NA	NA	NA	NA	NA	NA	NA	NA	NA	NA	NA	NA	NA	NA	NA	NA	NA	NA	NA	NA	NA	NA	NA	NA	NA	NA	NA	NA	NA	NA	NA	NA	NA	NA	NA	NA	NA	NA	NA	NA	NA	NA
1289	DONSON	NA	NA	NA	NA	NA	NA	NA	NA	NA	NA	NA	NA	NA	NA	NA	NA	NA	NA	NA	NA	NA	NA	NA	NA	NA	NA	NA	NA	NA	NA	NA	NA	NA	NA	NA	NA	NA	NA	NA	NA	NA	NA	NA	NA	NA	NA	NA	NA
1290	ENSCJAG00000040417	NA	NA	NA	NA	NA	NA	NA	NA	NA	NA	NA	NA	NA	NA	NA	NA	NA	NA	NA	NA	NA	NA	NA	NA	NA	NA	NA	NA	NA	NA	NA	NA	NA	NA	NA	NA	NA	NA	NA	NA	NA	NA	NA	NA	NA	NA	NA	NA
1291	URB1	NA	NA	NA	NA	NA	NA	NA	NA	NA	NA	NA	NA	NA	NA	NA	NA	NA	NA	NA	NA	NA	NA	NA	NA	NA	NA	NA	NA	NA	NA	NA	NA	NA	NA	NA	NA	NA	NA	NA	NA	NA	NA	NA	NA	NA	NA	NA	NA
1292	GABPA	NA	NA	NA	NA	NA	NA	NA	NA	NA	NA	NA	NA	NA	NA	NA	NA	NA	NA	NA	NA	NA	NA	NA	NA	NA	NA	NA	NA	NA	NA	NA	NA	NA	NA	NA	NA	NA	NA	NA	NA	NA	NA	NA	NA	NA	NA	NA	NA
1293	USP25	NA	NA	NA	NA	NA	NA	NA	NA	NA	NA	NA	NA	NA	NA	NA	NA	NA	NA	NA	NA	NA	NA	NA	NA	NA	NA	NA	NA	NA	NA	NA	NA	NA	NA	NA	NA	NA	NA	NA	NA	NA	NA	NA	NA	NA	NA	NA	NA
1294	CDC73	NA	NA	NA	NA	NA	NA	NA	NA	NA	NA	NA	NA	NA	NA	NA	NA	NA	NA	NA	NA	NA	NA	NA	NA	NA	NA	NA	NA	NA	NA	NA	NA	NA	NA	NA	NA	NA	NA	NA	NA	NA	NA	NA	NA	NA	NA	NA	NA
1295	DHX9	NA	NA	NA	NA	NA	NA	NA	NA	NA	NA	NA	NA	NA	NA	NA	NA	NA	NA	NA	NA	NA	NA	NA	NA	NA	NA	NA	NA	NA	NA	NA	NA	NA	NA	NA	NA	NA	NA	NA	NA	NA	NA	NA	NA	NA	NA	NA	NA
1296	ENSCJAG00000004654	NA	NA	NA	NA	NA	NA	NA	NA	NA	NA	NA	NA	NA	NA	NA	NA	NA	NA	NA	NA	NA	NA	NA	NA	NA	NA	NA	NA	NA	NA	NA	NA	NA	NA	NA	NA	NA	NA	NA	NA	NA	NA	NA	NA	NA	NA	NA	NA
1297	UHMK1	NA	NA	NA	NA	NA	NA	NA	NA	NA	NA	NA	NA	NA	NA	NA	NA	NA	NA	NA	NA	NA	NA	NA	NA	NA	NA	NA	NA	NA	NA	NA	NA	NA	NA	NA	NA	NA	NA	NA	NA	NA	NA	NA	NA	NA	NA	NA	NA
1298	POU2F1	NA	NA	NA	NA	NA	NA	NA	NA	NA	NA	NA	NA	NA	NA	NA	NA	NA	NA	NA	NA	NA	NA	NA	NA	NA	NA	NA	NA	NA	NA	NA	NA	NA	NA	NA	NA	NA	NA	NA	NA	NA	NA	NA	NA	NA	NA	NA	NA
1299	NME7	NA	NA	NA	NA	NA	NA	NA	NA	NA	NA	NA	NA	NA	NA	NA	NA	NA	NA	NA	NA	NA	NA	NA	NA	NA	NA	NA	NA	NA	NA	NA	NA	NA	NA	NA	NA	NA	NA	NA	NA	NA	NA	NA	NA	NA	NA	NA	NA
1300	PRRC2C	NA	NA	NA	NA	NA	NA	NA	NA	NA	NA	NA	NA	NA	NA	NA	NA	NA	NA	NA	NA	NA	NA	NA	NA	NA	NA	NA	NA	NA	NA	NA	NA	NA	NA	NA	NA	NA	NA	NA	NA	NA	NA	NA	NA	NA	NA	NA	NA
1301	RC3H1	NA	NA	NA	NA	NA	NA	NA	NA	NA	NA	NA	NA	NA	NA	NA	NA	NA	NA	NA	NA	NA	NA	NA	NA	NA	NA	NA	NA	NA	NA	NA	NA	NA	NA	NA	NA	NA	NA	NA	NA	NA	NA	NA	NA	NA	NA	NA	NA
1302	RABGAP1L	NA	NA	NA	NA	NA	NA	NA	NA	NA	NA	NA	NA	NA	NA	NA	NA	NA	NA	NA	NA	NA	NA	NA	NA	NA	NA	NA	NA	NA	NA	NA	NA	NA	NA	NA	NA	NA	NA	NA	NA	NA	NA	NA	NA	NA	NA	NA	NA
1303	COP1	NA	NA	NA	NA	NA	NA	NA	NA	NA	NA	NA	NA	NA	NA	NA	NA	NA	NA	NA	NA	NA	NA	NA	NA	NA	NA	NA	NA	NA	NA	NA	NA	NA	NA	NA	NA	NA	NA	NA	NA	NA	NA	NA	NA	NA	NA	NA	NA
1304	ANGPTL1	NA	NA	NA	NA	NA	NA	NA	NA	NA	NA	NA	NA	NA	NA	NA	NA	NA	NA	NA	NA	NA	NA	NA	NA	NA	NA	NA	NA	NA	NA	NA	NA	NA	NA	NA	NA	NA	NA	NA	NA	NA	NA	NA	NA	NA	NA	NA	NA
1305	FAM20B	NA	NA	NA	NA	NA	NA	NA	NA	NA	NA	NA	NA	NA	NA	NA	NA	NA	NA	NA	NA	NA	NA	NA	NA	NA	NA	NA	NA	NA	NA	NA	NA	NA	NA	NA	NA	NA	NA	NA	NA	NA	NA	NA	NA	NA	NA	NA	NA
1306	ABL2	NA	NA	NA	NA	NA	NA	NA	NA	NA	NA	NA	NA	NA	NA	NA	NA	NA	NA	NA	NA	NA	NA	NA	NA	NA	NA	NA	NA	NA	NA	NA	NA	NA	NA	NA	NA	NA	NA	NA	NA	NA	NA	NA	NA	NA	NA	NA	NA
1307	TOR1AIP1	NA	NA	NA	NA	NA	NA	NA	NA	NA	NA	NA	NA	NA	NA	NA	NA	NA	NA	NA	NA	NA	NA	NA	NA	NA	NA	NA	NA	NA	NA	NA	NA	NA	NA	NA	NA	NA	NA	NA	NA	NA	NA	NA	NA	NA	NA	NA	NA
1308	CEP350	NA	NA	NA	NA	NA	NA	NA	NA	NA	NA	NA	NA	NA	NA	NA	NA	NA	NA	NA	NA	NA	NA	NA	NA	NA	NA	NA	NA	NA	NA	NA	NA	NA	NA	NA	NA	NA	NA	NA	NA	NA	NA	NA	NA	NA	NA	NA	NA
1309	ACBD6	NA	NA	NA	NA	NA	NA	NA	NA	NA	NA	NA	NA	NA	NA	NA	NA	NA	NA	NA	NA	NA	NA	NA	NA	NA	NA	NA	NA	NA	NA	NA	NA	NA	NA	NA	NA	NA	NA	NA	NA	NA	NA	NA	NA	NA	NA	NA	NA
1310	XPR1	NA	NA	NA	NA	NA	NA	NA	NA	NA	NA	NA	NA	NA	NA	NA	NA	NA	NA	NA	NA	NA	NA	NA	NA	NA	NA	NA	NA	NA	NA	NA	NA	NA	NA	NA	NA	NA	NA	NA	NA	NA	NA	NA	NA	NA	NA	NA	NA
1311	ATF6	NA	NA	NA	NA	NA	NA	NA	NA	NA	NA	NA	NA	NA	NA	NA	NA	NA	NA	NA	NA	NA	NA	NA	NA	NA	NA	NA	NA	NA	NA	NA	NA	NA	NA	NA	NA	NA	NA	NA	NA	NA	NA	NA	NA	NA	NA	NA	NA
1312	FCRLA	NA	NA	NA	NA	NA	NA	NA	NA	NA	NA	NA	NA	NA	NA	NA	NA	NA	NA	NA	NA	NA	NA	NA	NA	NA	NA	NA	NA	NA	NA	NA	NA	NA	NA	NA	NA	NA	NA	NA	NA	NA	NA	NA	NA	NA	NA	NA	NA
1313	SDHC	NA	NA	NA	NA	NA	NA	NA	NA	NA	NA	NA	NA	NA	NA	NA	NA	NA	NA	NA	NA	NA	NA	NA	NA	NA	NA	NA	NA	NA	NA	NA	NA	NA	NA	NA	NA	NA	NA	NA	NA	NA	NA	NA	NA	NA	NA	NA	NA
1314	ENSCJAG00000005913	NA	NA	NA	NA	NA	NA	NA	NA	NA	NA	NA	NA	NA	NA	NA	NA	NA	NA	NA	NA	NA	NA	NA	NA	NA	NA	NA	NA	NA	NA	NA	NA	NA	NA	NA	NA	NA	NA	NA	NA	NA	NA	NA	NA	NA	NA	NA	NA
1315	FCRL5	NA	NA	NA	NA	NA	NA	NA	NA	NA	NA	NA	NA	NA	NA	NA	NA	NA	NA	NA	NA	NA	NA	NA	NA	NA	NA	NA	NA	NA	NA	NA	NA	NA	NA	NA	NA	NA	NA	NA	NA	NA	NA	NA	NA	NA	NA	NA	NA
1316	ASH1L	NA	NA	NA	NA	NA	NA	NA	NA	NA	NA	NA	NA	NA	NA	NA	NA	NA	NA	NA	NA	NA	NA	NA	NA	NA	NA	NA	NA	NA	NA	NA	NA	NA	NA	NA	NA	NA	NA	NA	NA	NA	NA	NA	NA	NA	NA	NA	NA
1317	TPM3	NA	NA	NA	NA	NA	NA	NA	NA	NA	NA	NA	NA	NA	NA	NA	NA	NA	NA	NA	NA	NA	NA	NA	NA	NA	NA	NA	NA	NA	NA	NA	NA	NA	NA	NA	NA	NA	NA	NA	NA	NA	NA	NA	NA	NA	NA	NA	NA
1318	CHD1L	NA	NA	NA	NA	NA	NA	NA	NA	NA	NA	NA	NA	NA	NA	NA	NA	NA	NA	NA	NA	NA	NA	NA	NA	NA	NA	NA	NA	NA	NA	NA	NA	NA	NA	NA	NA	NA	NA	NA	NA	NA	NA	NA	NA	NA	NA	NA	NA
1319	GOLPH3L	NA	NA	NA	NA	NA	NA	NA	NA	NA	NA	NA	NA	NA	NA	NA	NA	NA	NA	NA	NA	NA	NA	NA	NA	NA	NA	NA	NA	NA	NA	NA	NA	NA	NA	NA	NA	NA	NA	NA	NA	NA	NA	NA	NA	NA	NA	NA	NA
1320	HORMAD1	NA	NA	NA	NA	NA	NA	NA	NA	NA	NA	NA	NA	NA	NA	NA	NA	NA	NA	NA	NA	NA	NA	NA	NA	NA	NA	NA	NA	NA	NA	NA	NA	NA	NA	NA	NA	NA	NA	NA	NA	NA	NA	NA	NA	NA	NA	NA	NA
1321	ATP2C2	NA	NA	NA	NA	NA	NA	NA	NA	NA	NA	NA	NA	NA	NA	NA	NA	NA	NA	NA	NA	NA	NA	NA	NA	NA	NA	NA	NA	NA	NA	NA	NA	NA	NA	NA	NA	NA	NA	NA	NA	NA	NA	NA	NA	NA	NA	NA	NA
1322	GAN	NA	NA	NA	NA	NA	NA	NA	NA	NA	NA	NA	NA	NA	NA	NA	NA	NA	NA	NA	NA	NA	NA	NA	NA	NA	NA	NA	NA	NA	NA	NA	NA	NA	NA	NA	NA	NA	NA	NA	NA	NA	NA	NA	NA	NA	NA	NA	NA
1323	WWOX	NA	NA	NA	NA	NA	NA	NA	NA	NA	NA	NA	NA	NA	NA	NA	NA	NA	NA	NA	NA	NA	NA	NA	NA	NA	NA	NA	NA	NA	NA	NA	NA	NA	NA	NA	NA	NA	NA	NA	NA	NA	NA	NA	NA	NA	NA	NA	NA
1324	ENSCJAG00000051011	NA	NA	NA	NA	NA	NA	NA	NA	NA	NA	NA	NA	NA	NA	NA	NA	NA	NA	NA	NA	NA	NA	NA	NA	NA	NA	NA	NA	NA	NA	NA	NA	NA	NA	NA	NA	NA	NA	NA	NA	NA	NA	NA	NA	NA	NA	NA	NA
1325	GLG1	NA	NA	NA	NA	NA	NA	NA	NA	NA	NA	NA	NA	NA	NA	NA	NA	NA	NA	NA	NA	NA	NA	NA	NA	NA	NA	NA	NA	NA	NA	NA	NA	NA	NA	NA	NA	NA	NA	NA	NA	NA	NA	NA	NA	NA	NA	NA	NA
1326	ENSCJAG00000014587	NA	NA	NA	NA	NA	NA	NA	NA	NA	NA	NA	NA	NA	NA	NA	NA	NA	NA	NA	NA	NA	NA	NA	NA	NA	NA	NA	NA	NA	NA	NA	NA	NA	NA	NA	NA	NA	NA	NA	NA	NA	NA	NA	NA	NA	NA	NA	NA
1327	SF3B3	NA	NA	NA	NA	NA	NA	NA	NA	NA	NA	NA	NA	NA	NA	NA	NA	NA	NA	NA	NA	NA	NA	NA	NA	NA	NA	NA	NA	NA	NA	NA	NA	NA	NA	NA	NA	NA	NA	NA	NA	NA	NA	NA	NA	NA	NA	NA	NA
1328	ZNF23	NA	NA	NA	NA	NA	NA	NA	NA	NA	NA	NA	NA	NA	NA	NA	NA	NA	NA	NA	NA	NA	NA	NA	NA	NA	NA	NA	NA	NA	NA	NA	NA	NA	NA	NA	NA	NA	NA	NA	NA	NA	NA	NA	NA	NA	NA	NA	NA
1329	AP1G1	NA	NA	NA	NA	NA	NA	NA	NA	NA	NA	NA	NA	NA	NA	NA	NA	NA	NA	NA	NA	NA	NA	NA	NA	NA	NA	NA	NA	NA	NA	NA	NA	NA	NA	NA	NA	NA	NA	NA	NA	NA	NA	NA	NA	NA	NA	NA	NA
1330	ENSCJAG00000015051	NA	NA	NA	NA	NA	NA	NA	NA	NA	NA	NA	NA	NA	NA	NA	NA	NA	NA	NA	NA	NA	NA	NA	NA	NA	NA	NA	NA	NA	NA	NA	NA	NA	NA	NA	NA	NA	NA	NA	NA	NA	NA	NA	NA	NA	NA	NA	NA
1331	TANGO6	NA	NA	NA	NA	NA	NA	NA	NA	NA	NA	NA	NA	NA	NA	NA	NA	NA	NA	NA	NA	NA	NA	NA	NA	NA	NA	NA	NA	NA	NA	NA	NA	NA	NA	NA	NA	NA	NA	NA	NA	NA	NA	NA	NA	NA	NA	NA	NA
1332	SMPD3	NA	NA	NA	NA	NA	NA	NA	NA	NA	NA	NA	NA	NA	NA	NA	NA	NA	NA	NA	NA	NA	NA	NA	NA	NA	NA	NA	NA	NA	NA	NA	NA	NA	NA	NA	NA	NA	NA	NA	NA	NA	NA	NA	NA	NA	NA	NA	NA
1333	PRMT7	NA	NA	NA	NA	NA	NA	NA	NA	NA	NA	NA	NA	NA	NA	NA	NA	NA	NA	NA	NA	NA	NA	NA	NA	NA	NA	NA	NA	NA	NA	NA	NA	NA	NA	NA	NA	NA	NA	NA	NA	NA	NA	NA	NA	NA	NA	NA	NA
1334	NFATC3	NA	NA	NA	NA	NA	NA	NA	NA	NA	NA	NA	NA	NA	NA	NA	NA	NA	NA	NA	NA	NA	NA	NA	NA	NA	NA	NA	NA	NA	NA	NA	NA	NA	NA	NA	NA	NA	NA	NA	NA	NA	NA	NA	NA	NA	NA	NA	NA
1335	C16orf70	NA	NA	NA	NA	NA	NA	NA	NA	NA	NA	NA	NA	NA	NA	NA	NA	NA	NA	NA	NA	NA	NA	NA	NA	NA	NA	NA	NA	NA	NA	NA	NA	NA	NA	NA	NA	NA	NA	NA	NA	NA	NA	NA	NA	NA	NA	NA	NA
1336	CMTM2	NA	NA	NA	NA	NA	NA	NA	NA	NA	NA	NA	NA	NA	NA	NA	NA	NA	NA	NA	NA	NA	NA	NA	NA	NA	NA	NA	NA	NA	NA	NA	NA	NA	NA	NA	NA	NA	NA	NA	NA	NA	NA	NA	NA	NA	NA	NA	NA
1337	CPNE2	NA	NA	NA	NA	NA	NA	NA	NA	NA	NA	NA	NA	NA	NA	NA	NA	NA	NA	NA	NA	NA	NA	NA	NA	NA	NA	NA	NA	NA	NA	NA	NA	NA	NA	NA	NA	NA	NA	NA	NA	NA	NA	NA	NA	NA	NA	NA	NA
1338	HERPUD1	NA	NA	NA	NA	NA	NA	NA	NA	NA	NA	NA	NA	NA	NA	NA	NA	NA	NA	NA	NA	NA	NA	NA	NA	NA	NA	NA	NA	NA	NA	NA	NA	NA	NA	NA	NA	NA	NA	NA	NA	NA	NA	NA	NA	NA	NA	NA	NA
1339	FTO	NA	NA	NA	NA	NA	NA	NA	NA	NA	NA	NA	NA	NA	NA	NA	NA	NA	NA	NA	NA	NA	NA	NA	NA	NA	NA	NA	NA	NA	NA	NA	NA	NA	NA	NA	NA	NA	NA	NA	NA	NA	NA	NA	NA	NA	NA	NA	NA
1340	RBL2	NA	NA	NA	NA	NA	NA	NA	NA	NA	NA	NA	NA	NA	NA	NA	NA	NA	NA	NA	NA	NA	NA	NA	NA	NA	NA	NA	NA	NA	NA	NA	NA	NA	NA	NA	NA	NA	NA	NA	NA	NA	NA	NA	NA	NA	NA	NA	NA
1341	SIAH1	NA	NA	NA	NA	NA	NA	NA	NA	NA	NA	NA	NA	NA	NA	NA	NA	NA	NA	NA	NA	NA	NA	NA	NA	NA	NA	NA	NA	NA	NA	NA	NA	NA	NA	NA	NA	NA	NA	NA	NA	NA	NA	NA	NA	NA	NA	NA	NA
1342	ITFG1	NA	NA	NA	NA	NA	NA	NA	NA	NA	NA	NA	NA	NA	NA	NA	NA	NA	NA	NA	NA	NA	NA	NA	NA	NA	NA	NA	NA	NA	NA	NA	NA	NA	NA	NA	NA	NA	NA	NA	NA	NA	NA	NA	NA	NA	NA	NA	NA
1343	NETO2	NA	NA	NA	NA	NA	NA	NA	NA	NA	NA	NA	NA	NA	NA	NA	NA	NA	NA	NA	NA	NA	NA	NA	NA	NA	NA	NA	NA	NA	NA	NA	NA	NA	NA	NA	NA	NA	NA	NA	NA	NA	NA	NA	NA	NA	NA	NA	NA
1344	GALNT7	NA	NA	NA	NA	NA	NA	NA	NA	NA	NA	NA	NA	NA	NA	NA	NA	NA	NA	NA	NA	NA	NA	NA	NA	NA	NA	NA	NA	NA	NA	NA	NA	NA	NA	NA	NA	NA	NA	NA	NA	NA	NA	NA	NA	NA	NA	NA	NA
1345	FBXO8	NA	NA	NA	NA	NA	NA	NA	NA	NA	NA	NA	NA	NA	NA	NA	NA	NA	NA	NA	NA	NA	NA	NA	NA	NA	NA	NA	NA	NA	NA	NA	NA	NA	NA	NA	NA	NA	NA	NA	NA	NA	NA	NA	NA	NA	NA	NA	NA
1346	TRAPPC11	NA	NA	NA	NA	NA	NA	NA	NA	NA	NA	NA	NA	NA	NA	NA	NA	NA	NA	NA	NA	NA	NA	NA	NA	NA	NA	NA	NA	NA	NA	NA	NA	NA	NA	NA	NA	NA	NA	NA	NA	NA	NA	NA	NA	NA	NA	NA	NA
1347	IRF2	NA	NA	NA	NA	NA	NA	NA	NA	NA	NA	NA	NA	NA	NA	NA	NA	NA	NA	NA	NA	NA	NA	NA	NA	NA	NA	NA	NA	NA	NA	NA	NA	NA	NA	NA	NA	NA	NA	NA	NA	NA	NA	NA	NA	NA	NA	NA	NA
1348	ZNF185	NA	NA	NA	NA	NA	NA	NA	NA	NA	NA	NA	NA	NA	NA	NA	NA	NA	NA	NA	NA	NA	NA	NA	NA	NA	NA	NA	NA	NA	NA	NA	NA	NA	NA	NA	NA	NA	NA	NA	NA	NA	NA	NA	NA	NA	NA	NA	NA
1349	AFF2	NA	NA	NA	NA	NA	NA	NA	NA	NA	NA	NA	NA	NA	NA	NA	NA	NA	NA	NA	NA	NA	NA	NA	NA	NA	NA	NA	NA	NA	NA	NA	NA	NA	NA	NA	NA	NA	NA	NA	NA	NA	NA	NA	NA	NA	NA	NA	NA
1350	MBNL3	NA	NA	NA	NA	NA	NA	NA	NA	NA	NA	NA	NA	NA	NA	NA	NA	NA	NA	NA	NA	NA	NA	NA	NA	NA	NA	NA	NA	NA	NA	NA	NA	NA	NA	NA	NA	NA	NA	NA	NA	NA	NA	NA	NA	NA	NA	NA	NA
1351	CREBBP	NA	NA	NA	NA	NA	NA	NA	NA	NA	NA	NA	NA	NA	NA	NA	NA	NA	NA	NA	NA	NA	NA	NA	NA	NA	NA	NA	NA	NA	NA	NA	NA	NA	NA	NA	NA	NA	NA	NA	NA	NA	NA	NA	NA	NA	NA	NA	NA
1352	BRCC3	NA	NA	NA	NA	NA	NA	NA	NA	NA	NA	NA	NA	NA	NA	NA	NA	NA	NA	NA	NA	NA	NA	NA	NA	NA	NA	NA	NA	NA	NA	NA	NA	NA	NA	NA	NA	NA	NA	NA	NA	NA	NA	NA	NA	NA	NA	NA	NA
1353	ENSCJAG00000004287	NA	NA	NA	NA	NA	NA	NA	NA	NA	NA	NA	NA	NA	NA	NA	NA	NA	NA	NA	NA	NA	NA	NA	NA	NA	NA	NA	NA	NA	NA	NA	NA	NA	NA	NA	NA	NA	NA	NA	NA	NA	NA	NA	NA	NA	NA	NA	NA
1354	DIP2A	NA	NA	NA	NA	NA	NA	NA	NA	NA	NA	NA	NA	NA	NA	NA	NA	NA	NA	NA	NA	NA	NA	NA	NA	NA	NA	NA	NA	NA	NA	NA	NA	NA	NA	NA	NA	NA	NA	NA	NA	NA	NA	NA	NA	NA	NA	NA	NA
1355	CHFR	NA	NA	NA	NA	NA	NA	NA	NA	NA	NA	NA	NA	NA	NA	NA	NA	NA	NA	NA	NA	NA	NA	NA	NA	NA	NA	NA	NA	NA	NA	NA	NA	NA	NA	NA	NA	NA	NA	NA	NA	NA	NA	NA	NA	NA	NA	NA	NA
1356	GOLGA3	NA	NA	NA	NA	NA	NA	NA	NA	NA	NA	NA	NA	NA	NA	NA	NA	NA	NA	NA	NA	NA	NA	NA	NA	NA	NA	NA	NA	NA	NA	NA	NA	NA	NA	NA	NA	NA	NA	NA	NA	NA	NA	NA	NA	NA	NA	NA	NA
1357	RAB11FIP3	NA	NA	NA	NA	NA	NA	NA	NA	NA	NA	NA	NA	NA	NA	NA	NA	NA	NA	NA	NA	NA	NA	NA	NA	NA	NA	NA	NA	NA	NA	NA	NA	NA	NA	NA	NA	NA	NA	NA	NA	NA	NA	NA	NA	NA	NA	NA	NA
1358	PRSS57	NA	NA	NA	NA	NA	NA	NA	NA	NA	NA	NA	NA	NA	NA	NA	NA	NA	NA	NA	NA	NA	NA	NA	NA	NA	NA	NA	NA	NA	NA	NA	NA	NA	NA	NA	NA	NA	NA	NA	NA	NA	NA	NA	NA	NA	NA	NA	NA
1359	ENSCJAG00000042245	NA	NA	NA	NA	NA	NA	NA	NA	NA	NA	NA	NA	NA	NA	NA	NA	NA	NA	NA	NA	NA	NA	NA	NA	NA	NA	NA	NA	NA	NA	NA	NA	NA	NA	NA	NA	NA	NA	NA	NA	NA	NA	NA	NA	NA	NA	NA	NA
1360	ENSCJAG00000043309	NA	NA	NA	NA	NA	NA	NA	NA	NA	NA	NA	NA	NA	NA	NA	NA	NA	NA	NA	NA	NA	NA	NA	NA	NA	NA	NA	NA	NA	NA	NA	NA	NA	NA	NA	NA	NA	NA	NA	NA	NA	NA	NA	NA	NA	NA	NA	NA
1361	ENSCJAG00000048215	NA	NA	NA	NA	NA	NA	NA	NA	NA	NA	NA	NA	NA	NA	NA	NA	NA	NA	NA	NA	NA	NA	NA	NA	NA	NA	NA	NA	NA	NA	NA	NA	NA	NA	NA	NA	NA	NA	NA	NA	NA	NA	NA	NA	NA	NA	NA	NA
1362	ENSCJAG00000040246	NA	NA	NA	NA	NA	NA	NA	NA	NA	NA	NA	NA	NA	NA	NA	NA	NA	NA	NA	NA	NA	NA	NA	NA	NA	NA	NA	NA	NA	NA	NA	NA	NA	NA	NA	NA	NA	NA	NA	NA	NA	NA	NA	NA	NA	NA	NA	NA
1363	ODF1	NA	NA	NA	NA	NA	NA	NA	NA	NA	NA	NA	NA	NA	NA	NA	NA	NA	NA	NA	NA	NA	NA	NA	NA	NA	NA	NA	NA	NA	NA	NA	NA	NA	NA	NA	NA	NA	NA	NA	NA	NA	NA	NA	NA	NA	NA	NA	NA
1364	ENSCJAG00000050937	NA	NA	NA	NA	NA	NA	NA	NA	NA	NA	NA	NA	NA	NA	NA	NA	NA	NA	NA	NA	NA	NA	NA	NA	NA	NA	NA	NA	NA	NA	NA	NA	NA	NA	NA	NA	NA	NA	NA	NA	NA	NA	NA	NA	NA	NA	NA	NA
1365	NA	NA	NA	NA	NA	NA	NA	NA	NA	NA	NA	NA	NA	NA	NA	NA	NA	NA	NA	NA	NA	NA	NA	NA	NA	NA	NA	NA	NA	NA	NA	NA	NA	NA	NA	NA	NA	NA	NA	NA	NA	NA	NA	NA	NA	NA	NA	NA	NA
1366	NA	NA	NA	NA	NA	NA	NA	NA	NA	NA	NA	NA	NA	NA	NA	NA	NA	NA	NA	NA	NA	NA	NA	NA	NA	NA	NA	NA	NA	NA	NA	NA	NA	NA	NA	NA	NA	NA	NA	NA	NA	NA	NA	NA	NA	NA	NA	NA	NA
1367	NA	NA	NA	NA	NA	NA	NA	NA	NA	NA	NA	NA	NA	NA	NA	NA	NA	NA	NA	NA	NA	NA	NA	NA	NA	NA	NA	NA	NA	NA	NA	NA	NA	NA	NA	NA	NA	NA	NA	NA	NA	NA	NA	NA	NA	NA	NA	NA	NA
1368	NA	NA	NA	NA	NA	NA	NA	NA	NA	NA	NA	NA	NA	NA	NA	NA	NA	NA	NA	NA	NA	NA	NA	NA	NA	NA	NA	NA	NA	NA	NA	NA	NA	NA	NA	NA	NA	NA	NA	NA	NA	NA	NA	NA	NA	NA	NA	NA	NA
1369	NA	NA	NA	NA	NA	NA	NA	NA	NA	NA	NA	NA	NA	NA	NA	NA	NA	NA	NA	NA	NA	NA	NA	NA	NA	NA	NA	NA	NA	NA	NA	NA	NA	NA	NA	NA	NA	NA	NA	NA	NA	NA	NA	NA	NA	NA	NA	NA	NA
1370	NA	NA	NA	NA	NA	NA	NA	NA	NA	NA	NA	NA	NA	NA	NA	NA	NA	NA	NA	NA	NA	NA	NA	NA	NA	NA	NA	NA	NA	NA	NA	NA	NA	NA	NA	NA	NA	NA	NA	NA	NA	NA	NA	NA	NA	NA	NA	NA	NA
1371	NA	NA	NA	NA	NA	NA	NA	NA	NA	NA	NA	NA	NA	NA	NA	NA	NA	NA	NA	NA	NA	NA	NA	NA	NA	NA	NA	NA	NA	NA	NA	NA	NA	NA	NA	NA	NA	NA	NA	NA	NA	NA	NA	NA	NA	NA	NA	NA	NA
1372	NA	NA	NA	NA	NA	NA	NA	NA	NA	NA	NA	NA	NA	NA	NA	NA	NA	NA	NA	NA	NA	NA	NA	NA	NA	NA	NA	NA	NA	NA	NA	NA	NA	NA	NA	NA	NA	NA	NA	NA	NA	NA	NA	NA	NA	NA	NA	NA	NA
1373	NA	NA	NA	NA	NA	NA	NA	NA	NA	NA	NA	NA	NA	NA	NA	NA	NA	NA	NA	NA	NA	NA	NA	NA	NA	NA	NA	NA	NA	NA	NA	NA	NA	NA	NA	NA	NA	NA	NA	NA	NA	NA	NA	NA	NA	NA	NA	NA	NA
1374	NA	NA	NA	NA	NA	NA	NA	NA	NA	NA	NA	NA	NA	NA	NA	NA	NA	NA	NA	NA	NA	NA	NA	NA	NA	NA	NA	NA	NA	NA	NA	NA	NA	NA	NA	NA	NA	NA	NA	NA	NA	NA	NA	NA	NA	NA	NA	NA	NA
1375	NA	NA	NA	NA	NA	NA	NA	NA	NA	NA	NA	NA	NA	NA	NA	NA	NA	NA	NA	NA	NA	NA	NA	NA	NA	NA	NA	NA	NA	NA	NA	NA	NA	NA	NA	NA	NA	NA	NA	NA	NA	NA	NA	NA	NA	NA	NA	NA	NA
1376	NA	NA	NA	NA	NA	NA	NA	NA	NA	NA	NA	NA	NA	NA	NA	NA	NA	NA	NA	NA	NA	NA	NA	NA	NA	NA	NA	NA	NA	NA	NA	NA	NA	NA	NA	NA	NA	NA	NA	NA	NA	NA	NA	NA	NA	NA	NA	NA	NA
1377	NA	NA	NA	NA	NA	NA	NA	NA	NA	NA	NA	NA	NA	NA	NA	NA	NA	NA	NA	NA	NA	NA	NA	NA	NA	NA	NA	NA	NA	NA	NA	NA	NA	NA	NA	NA	NA	NA	NA	NA	NA	NA	NA	NA	NA	NA	NA	NA	NA
1378	NA	NA	NA	NA	NA	NA	NA	NA	NA	NA	NA	NA	NA	NA	NA	NA	NA	NA	NA	NA	NA	NA	NA	NA	NA	NA	NA	NA	NA	NA	NA	NA	NA	NA	NA	NA	NA	NA	NA	NA	NA	NA	NA	NA	NA	NA	NA	NA	NA
1379	NA	NA	NA	NA	NA	NA	NA	NA	NA	NA	NA	NA	NA	NA	NA	NA	NA	NA	NA	NA	NA	NA	NA	NA	NA	NA	NA	NA	NA	NA	NA	NA	NA	NA	NA	NA	NA	NA	NA	NA	NA	NA	NA	NA	NA	NA	NA	NA	NA
1380	NA	NA	NA	NA	NA	NA	NA	NA	NA	NA	NA	NA	NA	NA	NA	NA	NA	NA	NA	NA	NA	NA	NA	NA	NA	NA	NA	NA	NA	NA	NA	NA	NA	NA	NA	NA	NA	NA	NA	NA	NA	NA	NA	NA	NA	NA	NA	NA	NA
1381	NA	NA	NA	NA	NA	NA	NA	NA	NA	NA	NA	NA	NA	NA	NA	NA	NA	NA	NA	NA	NA	NA	NA	NA	NA	NA	NA	NA	NA	NA	NA	NA	NA	NA	NA	NA	NA	NA	NA	NA	NA	NA	NA	NA	NA	NA	NA	NA	NA
1382	NA	NA	NA	NA	NA	NA	NA	NA	NA	NA	NA	NA	NA	NA	NA	NA	NA	NA	NA	NA	NA	NA	NA	NA	NA	NA	NA	NA	NA	NA	NA	NA	NA	NA	NA	NA	NA	NA	NA	NA	NA	NA	NA	NA	NA	NA	NA	NA	NA
1383	NA	NA	NA	NA	NA	NA	NA	NA	NA	NA	NA	NA	NA	NA	NA	NA	NA	NA	NA	NA	NA	NA	NA	NA	NA	NA	NA	NA	NA	NA	NA	NA	NA	NA	NA	NA	NA	NA	NA	NA	NA	NA	NA	NA	NA	NA	NA	NA	NA
1384	NA	NA	NA	NA	NA	NA	NA	NA	NA	NA	NA	NA	NA	NA	NA	NA	NA	NA	NA	NA	NA	NA	NA	NA	NA	NA	NA	NA	NA	NA	NA	NA	NA	NA	NA	NA	NA	NA	NA	NA	NA	NA	NA	NA	NA	NA	NA	NA	NA
1385	NA	NA	NA	NA	NA	NA	NA	NA	NA	NA	NA	NA	NA	NA	NA	NA	NA	NA	NA	NA	NA	NA	NA	NA	NA	NA	NA	NA	NA	NA	NA	NA	NA	NA	NA	NA	NA	NA	NA	NA	NA	NA	NA	NA	NA	NA	NA	NA	NA
1386	NA	NA	NA	NA	NA	NA	NA	NA	NA	NA	NA	NA	NA	NA	NA	NA	NA	NA	NA	NA	NA	NA	NA	NA	NA	NA	NA	NA	NA	NA	NA	NA	NA	NA	NA	NA	NA	NA	NA	NA	NA	NA	NA	NA	NA	NA	NA	NA	NA
1387	NA	NA	NA	NA	NA	NA	NA	NA	NA	NA	NA	NA	NA	NA	NA	NA	NA	NA	NA	NA	NA	NA	NA	NA	NA	NA	NA	NA	NA	NA	NA	NA	NA	NA	NA	NA	NA	NA	NA	NA	NA	NA	NA	NA	NA	NA	NA	NA	NA
1388	NA	NA	NA	NA	NA	NA	NA	NA	NA	NA	NA	NA	NA	NA	NA	NA	NA	NA	NA	NA	NA	NA	NA	NA	NA	NA	NA	NA	NA	NA	NA	NA	NA	NA	NA	NA	NA	NA	NA	NA	NA	NA	NA	NA	NA	NA	NA	NA	NA
1389	NA	NA	NA	NA	NA	NA	NA	NA	NA	NA	NA	NA	NA	NA	NA	NA	NA	NA	NA	NA	NA	NA	NA	NA	NA	NA	NA	NA	NA	NA	NA	NA	NA	NA	NA	NA	NA	NA	NA	NA	NA	NA	NA	NA	NA	NA	NA	NA	NA
1390	NA	NA	NA	NA	NA	NA	NA	NA	NA	NA	NA	NA	NA	NA	NA	NA	NA	NA	NA	NA	NA	NA	NA	NA	NA	NA	NA	NA	NA	NA	NA	NA	NA	NA	NA	NA	NA	NA	NA	NA	NA	NA	NA	NA	NA	NA	NA	NA	NA
1391	NA	NA	NA	NA	NA	NA	NA	NA	NA	NA	NA	NA	NA	NA	NA	NA	NA	NA	NA	NA	NA	NA	NA	NA	NA	NA	NA	NA	NA	NA	NA	NA	NA	NA	NA	NA	NA	NA	NA	NA	NA	NA	NA	NA	NA	NA	NA	NA	NA
1392	NA	NA	NA	NA	NA	NA	NA	NA	NA	NA	NA	NA	NA	NA	NA	NA	NA	NA	NA	NA	NA	NA	NA	NA	NA	NA	NA	NA	NA	NA	NA	NA	NA	NA	NA	NA	NA	NA	NA	NA	NA	NA	NA	NA	NA	NA	NA	NA	NA
1393	NA	NA	NA	NA	NA	NA	NA	NA	NA	NA	NA	NA	NA	NA	NA	NA	NA	NA	NA	NA	NA	NA	NA	NA	NA	NA	NA	NA	NA	NA	NA	NA	NA	NA	NA	NA	NA	NA	NA	NA	NA	NA	NA	NA	NA	NA	NA	NA	NA
1394	NA	NA	NA	NA	NA	NA	NA	NA	NA	NA	NA	NA	NA	NA	NA	NA	NA	NA	NA	NA	NA	NA	NA	NA	NA	NA	NA	NA	NA	NA	NA	NA	NA	NA	NA	NA	NA	NA	NA	NA	NA	NA	NA	NA	NA	NA	NA	NA	NA
1395	NA	NA	NA	NA	NA	NA	NA	NA	NA	NA	NA	NA	NA	NA	NA	NA	NA	NA	NA	NA	NA	NA	NA	NA	NA	NA	NA	NA	NA	NA	NA	NA	NA	NA	NA	NA	NA	NA	NA	NA	NA	NA	NA	NA	NA	NA	NA	NA	NA
1396	NA	NA	NA	NA	NA	NA	NA	NA	NA	NA	NA	NA	NA	NA	NA	NA	NA	NA	NA	NA	NA	NA	NA	NA	NA	NA	NA	NA	NA	NA	NA	NA	NA	NA	NA	NA	NA	NA	NA	NA	NA	NA	NA	NA	NA	NA	NA	NA	NA
1397	NA	NA	NA	NA	NA	NA	NA	NA	NA	NA	NA	NA	NA	NA	NA	NA	NA	NA	NA	NA	NA	NA	NA	NA	NA	NA	NA	NA	NA	NA	NA	NA	NA	NA	NA	NA	NA	NA	NA	NA	NA	NA	NA	NA	NA	NA	NA	NA	NA
1398	NA	NA	NA	NA	NA	NA	NA	NA	NA	NA	NA	NA	NA	NA	NA	NA	NA	NA	NA	NA	NA	NA	NA	NA	NA	NA	NA	NA	NA	NA	NA	NA	NA	NA	NA	NA	NA	NA	NA	NA	NA	NA	NA	NA	NA	NA	NA	NA	NA
1399	NA	NA	NA	NA	NA	NA	NA	NA	NA	NA	NA	NA	NA	NA	NA	NA	NA	NA	NA	NA	NA	NA	NA	NA	NA	NA	NA	NA	NA	NA	NA	NA	NA	NA	NA	NA	NA	NA	NA	NA	NA	NA	NA	NA	NA	NA	NA	NA	NA
1400	NA	NA	NA	NA	NA	NA	NA	NA	NA	NA	NA	NA	NA	NA	NA	NA	NA	NA	NA	NA	NA	NA	NA	NA	NA	NA	NA	NA	NA	NA	NA	NA	NA	NA	NA	NA	NA	NA	NA	NA	NA	NA	NA	NA	NA	NA	NA	NA	NA
1401	NA	NA	NA	NA	NA	NA	NA	NA	NA	NA	NA	NA	NA	NA	NA	NA	NA	NA	NA	NA	NA	NA	NA	NA	NA	NA	NA	NA	NA	NA	NA	NA	NA	NA	NA	NA	NA	NA	NA	NA	NA	NA	NA	NA	NA	NA	NA	NA	NA
1402	NA	NA	NA	NA	NA	NA	NA	NA	NA	NA	NA	NA	NA	NA	NA	NA	NA	NA	NA	NA	NA	NA	NA	NA	NA	NA	NA	NA	NA	NA	NA	NA	NA	NA	NA	NA	NA	NA	NA	NA	NA	NA	NA	NA	NA	NA	NA	NA	NA
1403	NA	NA	NA	NA	NA	NA	NA	NA	NA	NA	NA	NA	NA	NA	NA	NA	NA	NA	NA	NA	NA	NA	NA	NA	NA	NA	NA	NA	NA	NA	NA	NA	NA	NA	NA	NA	NA	NA	NA	NA	NA	NA	NA	NA	NA	NA	NA	NA	NA
1404	NA	NA	NA	NA	NA	NA	NA	NA	NA	NA	NA	NA	NA	NA	NA	NA	NA	NA	NA	NA	NA	NA	NA	NA	NA	NA	NA	NA	NA	NA	NA	NA	NA	NA	NA	NA	NA	NA	NA	NA	NA	NA	NA	NA	NA	NA	NA	NA	NA
1405	NA	NA	NA	NA	NA	NA	NA	NA	NA	NA	NA	NA	NA	NA	NA	NA	NA	NA	NA	NA	NA	NA	NA	NA	NA	NA	NA	NA	NA	NA	NA	NA	NA	NA	NA	NA	NA	NA	NA	NA	NA	NA	NA	NA	NA	NA	NA	NA	NA
1406	NA	NA	NA	NA	NA	NA	NA	NA	NA	NA	NA	NA	NA	NA	NA	NA	NA	NA	NA	NA	NA	NA	NA	NA	NA	NA	NA	NA	NA	NA	NA	NA	NA	NA	NA	NA	NA	NA	NA	NA	NA	NA	NA	NA	NA	NA	NA	NA	NA
1407	NA	NA	NA	NA	NA	NA	NA	NA	NA	NA	NA	NA	NA	NA	NA	NA	NA	NA	NA	NA	NA	NA	NA	NA	NA	NA	NA	NA	NA	NA	NA	NA	NA	NA	NA	NA	NA	NA	NA	NA	NA	NA	NA	NA	NA	NA	NA	NA	NA
1408	NA	NA	NA	NA	NA	NA	NA	NA	NA	NA	NA	NA	NA	NA	NA	NA	NA	NA	NA	NA	NA	NA	NA	NA	NA	NA	NA	NA	NA	NA	NA	NA	NA	NA	NA	NA	NA	NA	NA	NA	NA	NA	NA	NA	NA	NA	NA	NA	NA
1409	NA	NA	NA	NA	NA	NA	NA	NA	NA	NA	NA	NA	NA	NA	NA	NA	NA	NA	NA	NA	NA	NA	NA	NA	NA	NA	NA	NA	NA	NA	NA	NA	NA	NA	NA	NA	NA	NA	NA	NA	NA	NA	NA	NA	NA	NA	NA	NA	NA
1410	NA	NA	NA	NA	NA	NA	NA	NA	NA	NA	NA	NA	NA	NA	NA	NA	NA	NA	NA	NA	NA	NA	NA	NA	NA	NA	NA	NA	NA	NA	NA	NA	NA	NA	NA	NA	NA	NA	NA	NA	NA	NA	NA	NA	NA	NA	NA	NA	NA
1411	NA	NA	NA	NA	NA	NA	NA	NA	NA	NA	NA	NA	NA	NA	NA	NA	NA	NA	NA	NA	NA	NA	NA	NA	NA	NA	NA	NA	NA	NA	NA	NA	NA	NA	NA	NA	NA	NA	NA	NA	NA	NA	NA	NA	NA	NA	NA	NA	NA
1412	NA	NA	NA	NA	NA	NA	NA	NA	NA	NA	NA	NA	NA	NA	NA	NA	NA	NA	NA	NA	NA	NA	NA	NA	NA	NA	NA	NA	NA	NA	NA	NA	NA	NA	NA	NA	NA	NA	NA	NA	NA	NA	NA	NA	NA	NA	NA	NA	NA
1413	NA	NA	NA	NA	NA	NA	NA	NA	NA	NA	NA	NA	NA	NA	NA	NA	NA	NA	NA	NA	NA	NA	NA	NA	NA	NA	NA	NA	NA	NA	NA	NA	NA	NA	NA	NA	NA	NA	NA	NA	NA	NA	NA	NA	NA	NA	NA	NA	NA
1414	NA	NA	NA	NA	NA	NA	NA	NA	NA	NA	NA	NA	NA	NA	NA	NA	NA	NA	NA	NA	NA	NA	NA	NA	NA	NA	NA	NA	NA	NA	NA	NA	NA	NA	NA	NA	NA	NA	NA	NA	NA	NA	NA	NA	NA	NA	NA	NA	NA
1415	NA	NA	NA	NA	NA	NA	NA	NA	NA	NA	NA	NA	NA	NA	NA	NA	NA	NA	NA	NA	NA	NA	NA	NA	NA	NA	NA	NA	NA	NA	NA	NA	NA	NA	NA	NA	NA	NA	NA	NA	NA	NA	NA	NA	NA	NA	NA	NA	NA
1416	NA	NA	NA	NA	NA	NA	NA	NA	NA	NA	NA	NA	NA	NA	NA	NA	NA	NA	NA	NA	NA	NA	NA	NA	NA	NA	NA	NA	NA	NA	NA	NA	NA	NA	NA	NA	NA	NA	NA	NA	NA	NA	NA	NA	NA	NA	NA	NA	NA
1417	NA	NA	NA	NA	NA	NA	NA	NA	NA	NA	NA	NA	NA	NA	NA	NA	NA	NA	NA	NA	NA	NA	NA	NA	NA	NA	NA	NA	NA	NA	NA	NA	NA	NA	NA	NA	NA	NA	NA	NA	NA	NA	NA	NA	NA	NA	NA	NA	NA
1418	NA	NA	NA	NA	NA	NA	NA	NA	NA	NA	NA	NA	NA	NA	NA	NA	NA	NA	NA	NA	NA	NA	NA	NA	NA	NA	NA	NA	NA	NA	NA	NA	NA	NA	NA	NA	NA	NA	NA	NA	NA	NA	NA	NA	NA	NA	NA	NA	NA
1419	NA	NA	NA	NA	NA	NA	NA	NA	NA	NA	NA	NA	NA	NA	NA	NA	NA	NA	NA	NA	NA	NA	NA	NA	NA	NA	NA	NA	NA	NA	NA	NA	NA	NA	NA	NA	NA	NA	NA	NA	NA	NA	NA	NA	NA	NA	NA	NA	NA
1420	NA	NA	NA	NA	NA	NA	NA	NA	NA	NA	NA	NA	NA	NA	NA	NA	NA	NA	NA	NA	NA	NA	NA	NA	NA	NA	NA	NA	NA	NA	NA	NA	NA	NA	NA	NA	NA	NA	NA	NA	NA	NA	NA	NA	NA	NA	NA	NA	NA
1421	NA	NA	NA	NA	NA	NA	NA	NA	NA	NA	NA	NA	NA	NA	NA	NA	NA	NA	NA	NA	NA	NA	NA	NA	NA	NA	NA	NA	NA	NA	NA	NA	NA	NA	NA	NA	NA	NA	NA	NA	NA	NA	NA	NA	NA	NA	NA	NA	NA
1422	NA	NA	NA	NA	NA	NA	NA	NA	NA	NA	NA	NA	NA	NA	NA	NA	NA	NA	NA	NA	NA	NA	NA	NA	NA	NA	NA	NA	NA	NA	NA	NA	NA	NA	NA	NA	NA	NA	NA	NA	NA	NA	NA	NA	NA	NA	NA	NA	NA
1423	NA	NA	NA	NA	NA	NA	NA	NA	NA	NA	NA	NA	NA	NA	NA	NA	NA	NA	NA	NA	NA	NA	NA	NA	NA	NA	NA	NA	NA	NA	NA	NA	NA	NA	NA	NA	NA	NA	NA	NA	NA	NA	NA	NA	NA	NA	NA	NA	NA
1424	NA	NA	NA	NA	NA	NA	NA	NA	NA	NA	NA	NA	NA	NA	NA	NA	NA	NA	NA	NA	NA	NA	NA	NA	NA	NA	NA	NA	NA	NA	NA	NA	NA	NA	NA	NA	NA	NA	NA	NA	NA	NA	NA	NA	NA	NA	NA	NA	NA
1425	NA	NA	NA	NA	NA	NA	NA	NA	NA	NA	NA	NA	NA	NA	NA	NA	NA	NA	NA	NA	NA	NA	NA	NA	NA	NA	NA	NA	NA	NA	NA	NA	NA	NA	NA	NA	NA	NA	NA	NA	NA	NA	NA	NA	NA	NA	NA	NA	NA
1426	NA	NA	NA	NA	NA	NA	NA	NA	NA	NA	NA	NA	NA	NA	NA	NA	NA	NA	NA	NA	NA	NA	NA	NA	NA	NA	NA	NA	NA	NA	NA	NA	NA	NA	NA	NA	NA	NA	NA	NA	NA	NA	NA	NA	NA	NA	NA	NA	NA
1427	NA	NA	NA	NA	NA	NA	NA	NA	NA	NA	NA	NA	NA	NA	NA	NA	NA	NA	NA	NA	NA	NA	NA	NA	NA	NA	NA	NA	NA	NA	NA	NA	NA	NA	NA	NA	NA	NA	NA	NA	NA	NA	NA	NA	NA	NA	NA	NA	NA
1428	NA	NA	NA	NA	NA	NA	NA	NA	NA	NA	NA	NA	NA	NA	NA	NA	NA	NA	NA	NA	NA	NA	NA	NA	NA	NA	NA	NA	NA	NA	NA	NA	NA	NA	NA	NA	NA	NA	NA	NA	NA	NA	NA	NA	NA	NA	NA	NA	NA
1429	NA	NA	NA	NA	NA	NA	NA	NA	NA	NA	NA	NA	NA	NA	NA	NA	NA	NA	NA	NA	NA	NA	NA	NA	NA	NA	NA	NA	NA	NA	NA	NA	NA	NA	NA	NA	NA	NA	NA	NA	NA	NA	NA	NA	NA	NA	NA	NA	NA
1430	NA	NA	NA	NA	NA	NA	NA	NA	NA	NA	NA	NA	NA	NA	NA	NA	NA	NA	NA	NA	NA	NA	NA	NA	NA	NA	NA	NA	NA	NA	NA	NA	NA	NA	NA	NA	NA	NA	NA	NA	NA	NA	NA	NA	NA	NA	NA	NA	NA
1431	NA	NA	NA	NA	NA	NA	NA	NA	NA	NA	NA	NA	NA	NA	NA	NA	NA	NA	NA	NA	NA	NA	NA	NA	NA	NA	NA	NA	NA	NA	NA	NA	NA	NA	NA	NA	NA	NA	NA	NA	NA	NA	NA	NA	NA	NA	NA	NA	NA
1432	NA	NA	NA	NA	NA	NA	NA	NA	NA	NA	NA	NA	NA	NA	NA	NA	NA	NA	NA	NA	NA	NA	NA	NA	NA	NA	NA	NA	NA	NA	NA	NA	NA	NA	NA	NA	NA	NA	NA	NA	NA	NA	NA	NA	NA	NA	NA	NA	NA
1433	NA	NA	NA	NA	NA	NA	NA	NA	NA	NA	NA	NA	NA	NA	NA	NA	NA	NA	NA	NA	NA	NA	NA	NA	NA	NA	NA	NA	NA	NA	NA	NA	NA	NA	NA	NA	NA	NA	NA	NA	NA	NA	NA	NA	NA	NA	NA	NA	NA
1434	NA	NA	NA	NA	NA	NA	NA	NA	NA	NA	NA	NA	NA	NA	NA	NA	NA	NA	NA	NA	NA	NA	NA	NA	NA	NA	NA	NA	NA	NA	NA	NA	NA	NA	NA	NA	NA	NA	NA	NA	NA	NA	NA	NA	NA	NA	NA	NA	NA
1435	NA	NA	NA	NA	NA	NA	NA	NA	NA	NA	NA	NA	NA	NA	NA	NA	NA	NA	NA	NA	NA	NA	NA	NA	NA	NA	NA	NA	NA	NA	NA	NA	NA	NA	NA	NA	NA	NA	NA	NA	NA	NA	NA	NA	NA	NA	NA	NA	NA
1436	NA	NA	NA	NA	NA	NA	NA	NA	NA	NA	NA	NA	NA	NA	NA	NA	NA	NA	NA	NA	NA	NA	NA	NA	NA	NA	NA	NA	NA	NA	NA	NA	NA	NA	NA	NA	NA	NA	NA	NA	NA	NA	NA	NA	NA	NA	NA	NA	NA
1437	NA	NA	NA	NA	NA	NA	NA	NA	NA	NA	NA	NA	NA	NA	NA	NA	NA	NA	NA	NA	NA	NA	NA	NA	NA	NA	NA	NA	NA	NA	NA	NA	NA	NA	NA	NA	NA	NA	NA	NA	NA	NA	NA	NA	NA	NA	NA	NA	NA
1438	NA	NA	NA	NA	NA	NA	NA	NA	NA	NA	NA	NA	NA	NA	NA	NA	NA	NA	NA	NA	NA	NA	NA	NA	NA	NA	NA	NA	NA	NA	NA	NA	NA	NA	NA	NA	NA	NA	NA	NA	NA	NA	NA	NA	NA	NA	NA	NA	NA
1439	NA	NA	NA	NA	NA	NA	NA	NA	NA	NA	NA	NA	NA	NA	NA	NA	NA	NA	NA	NA	NA	NA	NA	NA	NA	NA	NA	NA	NA	NA	NA	NA	NA	NA	NA	NA	NA	NA	NA	NA	NA	NA	NA	NA	NA	NA	NA	NA	NA
1440	NA	NA	NA	NA	NA	NA	NA	NA	NA	NA	NA	NA	NA	NA	NA	NA	NA	NA	NA	NA	NA	NA	NA	NA	NA	NA	NA	NA	NA	NA	NA	NA	NA	NA	NA	NA	NA	NA	NA	NA	NA	NA	NA	NA	NA	NA	NA	NA	NA
1441	NA	NA	NA	NA	NA	NA	NA	NA	NA	NA	NA	NA	NA	NA	NA	NA	NA	NA	NA	NA	NA	NA	NA	NA	NA	NA	NA	NA	NA	NA	NA	NA	NA	NA	NA	NA	NA	NA	NA	NA	NA	NA	NA	NA	NA	NA	NA	NA	NA
1442	NA	NA	NA	NA	NA	NA	NA	NA	NA	NA	NA	NA	NA	NA	NA	NA	NA	NA	NA	NA	NA	NA	NA	NA	NA	NA	NA	NA	NA	NA	NA	NA	NA	NA	NA	NA	NA	NA	NA	NA	NA	NA	NA	NA	NA	NA	NA	NA	NA
1443	NA	NA	NA	NA	NA	NA	NA	NA	NA	NA	NA	NA	NA	NA	NA	NA	NA	NA	NA	NA	NA	NA	NA	NA	NA	NA	NA	NA	NA	NA	NA	NA	NA	NA	NA	NA	NA	NA	NA	NA	NA	NA	NA	NA	NA	NA	NA	NA	NA
1444	NA	NA	NA	NA	NA	NA	NA	NA	NA	NA	NA	NA	NA	NA	NA	NA	NA	NA	NA	NA	NA	NA	NA	NA	NA	NA	NA	NA	NA	NA	NA	NA	NA	NA	NA	NA	NA	NA	NA	NA	NA	NA	NA	NA	NA	NA	NA	NA	NA
1445	NA	NA	NA	NA	NA	NA	NA	NA	NA	NA	NA	NA	NA	NA	NA	NA	NA	NA	NA	NA	NA	NA	NA	NA	NA	NA	NA	NA	NA	NA	NA	NA	NA	NA	NA	NA	NA	NA	NA	NA	NA	NA	NA	NA	NA	NA	NA	NA	NA
1446	NA	NA	NA	NA	NA	NA	NA	NA	NA	NA	NA	NA	NA	NA	NA	NA	NA	NA	NA	NA	NA	NA	NA	NA	NA	NA	NA	NA	NA	NA	NA	NA	NA	NA	NA	NA	NA	NA	NA	NA	NA	NA	NA	NA	NA	NA	NA	NA	NA
1447	NA	NA	NA	NA	NA	NA	NA	NA	NA	NA	NA	NA	NA	NA	NA	NA	NA	NA	NA	NA	NA	NA	NA	NA	NA	NA	NA	NA	NA	NA	NA	NA	NA	NA	NA	NA	NA	NA	NA	NA	NA	NA	NA	NA	NA	NA	NA	NA	NA
1448	NA	NA	NA	NA	NA	NA	NA	NA	NA	NA	NA	NA	NA	NA	NA	NA	NA	NA	NA	NA	NA	NA	NA	NA	NA	NA	NA	NA	NA	NA	NA	NA	NA	NA	NA	NA	NA	NA	NA	NA	NA	NA	NA	NA	NA	NA	NA	NA	NA
1449	NA	NA	NA	NA	NA	NA	NA	NA	NA	NA	NA	NA	NA	NA	NA	NA	NA	NA	NA	NA	NA	NA	NA	NA	NA	NA	NA	NA	NA	NA	NA	NA	NA	NA	NA	NA	NA	NA	NA	NA	NA	NA	NA	NA	NA	NA	NA	NA	NA
1450	NA	NA	NA	NA	NA	NA	NA	NA	NA	NA	NA	NA	NA	NA	NA	NA	NA	NA	NA	NA	NA	NA	NA	NA	NA	NA	NA	NA	NA	NA	NA	NA	NA	NA	NA	NA	NA	NA	NA	NA	NA	NA	NA	NA	NA	NA	NA	NA	NA
1451	NA	NA	NA	NA	NA	NA	NA	NA	NA	NA	NA	NA	NA	NA	NA	NA	NA	NA	NA	NA	NA	NA	NA	NA	NA	NA	NA	NA	NA	NA	NA	NA	NA	NA	NA	NA	NA	NA	NA	NA	NA	NA	NA	NA	NA	NA	NA	NA	NA
1452	NA	NA	NA	NA	NA	NA	NA	NA	NA	NA	NA	NA	NA	NA	NA	NA	NA	NA	NA	NA	NA	NA	NA	NA	NA	NA	NA	NA	NA	NA	NA	NA	NA	NA	NA	NA	NA	NA	NA	NA	NA	NA	NA	NA	NA	NA	NA	NA	NA
[truncated: 178 more columns]
