# Supplementary material for: Transcriptomic architecture of nuclei in the marmoset CNS
Source: Nat Commun. 2022 Sep 21;13:5531. doi: 10.1038/s41467-022-33140-z (PMC9492672; doi:10.1038/s41467-022-33140-z)
Supplement: Supplementary file 6 — Supplementary Data 3 [file 41467_2022_33140_MOESM6_ESM.xlsx]

## Sheet: 322320_3_data_set_6842450_rh6lh
	ligand	target	weight	ligand_type	target_type	LT.pair.type	tissue.type	receiver_type
1	CDH3	AJAP1	0.00112099	NEU45	receptor.end	Unique	GM	OPC1
2	CDH3	ANKFN1	0.00122307	NEU45	receptor.end	Unique	GM	OPC1
3	CDH3	BCR	0.00126483	NEU45	receptor.end	Unique	GM	OPC1
4	CDH3	BHLHE40	0.00140146	NEU45	receptor.end	Unique	GM	OPC1
5	CDH3	DDX5	0.00116019	NEU45	receptor.end	Unique	GM	OPC1
6	CDH3	EGFR	0.00133963	NEU45	receptor.end	Unique	GM	OPC1
7	CDH3	EGR1	0.00120864	NEU45	receptor.end	Unique	GM	OPC1
8	CDH3	ENC1	0.00120246	NEU45	receptor.end	Unique	GM	OPC1
9	CDH3	ETS2	0.00116205	NEU45	receptor.end	Unique	GM	OPC1
10	CDH3	GRIN2B	0.00112592	NEU45	receptor.end	Unique	GM	OPC1
11	CDH3	ID2	0.00134631	NEU45	receptor.end	Unique	GM	OPC1
12	CDH3	MEF2C	0.00132548	NEU45	receptor.end	Unique	GM	OPC1
13	CDH3	NRXN3	0.0011217	NEU45	receptor.end	Unique	GM	OPC1
14	CDH3	NTN1	0.0010992	NEU45	receptor.end	Unique	GM	OPC1
15	CDH3	PHACTR1	0.00110624	NEU45	receptor.end	Unique	GM	OPC1
16	CDH3	SPON1	0.00111206	NEU45	receptor.end	Unique	GM	OPC1
17	CDH3	STARD13	0.00123006	NEU45	receptor.end	Unique	GM	OPC1
18	CDH3	TMEM178B	0.00159036	NEU45	receptor.end	Unique	GM	OPC1
19	CDH3	TUBB	0.00123717	NEU45	receptor.end	Unique	GM	OPC1
20	FGF10	ATP1A1	0.00390166	NEU45	receptor.end	Unique	GM	OPC1
21	FGF10	BCR	0.000963939	NEU45	receptor.end	Unique	GM	OPC1
22	FGF10	BHLHE40	0.00107433	NEU45	receptor.end	Unique	GM	OPC1
23	FGF10	EGFR	0.000937446	NEU45	receptor.end	Unique	GM	OPC1
24	FGF10	EGR1	0.00109083	NEU45	receptor.end	Unique	GM	OPC1
25	FGF10	ID2	0.00110306	NEU45	receptor.end	Unique	GM	OPC1
26	FGF10	LTBP1	0.000877486	NEU45	receptor.end	Unique	GM	OPC1
27	FGF10	SYNPO	0.0009433	NEU45	receptor.end	Unique	GM	OPC1
28	NPY	BHLHE40	0.00090983	NEU17	receptor.end	Unique	GM	OPC1
29	NPY	CRYAB	0.00192701	NEU17	receptor.end	Unique	GM	OPC1
30	NPY	EGFR	0.000871297	NEU17	receptor.end	Unique	GM	OPC1
31	NPY	EGR1	0.000932448	NEU17	receptor.end	Unique	GM	OPC1
32	NPY	ETS2	0.000705899	NEU17	receptor.end	Unique	GM	OPC1
33	NPY	ID2	0.000808934	NEU17	receptor.end	Unique	GM	OPC1
34	NPY	LAMA5	0.000708514	NEU17	receptor.end	Unique	GM	OPC1
35	NPY	SYNPO	0.000812647	NEU17	receptor.end	Unique	GM	OPC1
36	NPY	TUBB	0.000737845	NEU17	receptor.end	Unique	GM	OPC1
37	PENK	BCR	0.000736325	NEU30	receptor.end	Unique	WM	OPC3
38	PENK	BHLHE40	0.000860026	NEU30	receptor.end	Unique	WM	OPC3
39	PENK	EGFR	0.0007051	NEU30	receptor.end	Unique	WM	OPC3
40	PENK	EGR1	0.000892139	NEU30	receptor.end	Unique	WM	OPC3
41	PENK	ID2	0.000835004	NEU30	receptor.end	Unique	WM	OPC3
42	PENK	LAMA5	0.000723278	NEU30	receptor.end	Unique	WM	OPC3
43	PENK	LTBP1	0.000708801	NEU30	receptor.end	Unique	WM	OPC3
44	PENK	PRKCG	0.00525557	NEU30	receptor.end	Unique	WM	OPC3
45	PENK	STARD13	0.00068812	NEU30	receptor.end	Unique	WM	OPC3
46	PENK	SYNPO	0.000735177	NEU30	receptor.end	Unique	WM	OPC3
47	PENK	TUBB	0.000711904	NEU30	receptor.end	Unique	WM	OPC3
48	NLGN2	APOE	0.000917087	NEU50	receptor.end	Unique	WM	OPC3
49	NLGN2	BHLHE40	0.000931725	NEU50	receptor.end	Unique	WM	OPC3
50	NLGN2	DSTN	0.000920567	NEU50	receptor.end	Unique	WM	OPC3
51	NLGN2	EGFR	0.000822693	NEU50	receptor.end	Unique	WM	OPC3
52	NLGN2	ETS2	0.000841478	NEU50	receptor.end	Unique	WM	OPC3
53	NLGN2	FTL	0.000877562	NEU50	receptor.end	Unique	WM	OPC3
54	NLGN2	ID2	0.000880334	NEU50	receptor.end	Unique	WM	OPC3
55	NLGN2	OLFM1	0.000852346	NEU50	receptor.end	Unique	WM	OPC3
56	NLGN2	STARD13	0.000829602	NEU50	receptor.end	Unique	WM	OPC3
57	NLGN2	TAGLN3	0.000862603	NEU50	receptor.end	Unique	WM	OPC3
58	NLGN2	TUBB	0.00109585	NEU50	receptor.end	Unique	WM	OPC3
59	NLGN2	VCAN	0.000861913	NEU50	receptor.end	Unique	WM	OPC3
60	NLGN2	YWHAH	0.000846257	NEU50	receptor.end	Unique	WM	OPC3
61	GPNMB	BCR	0.00190477	MIC2	receptor.end	Unique	WM	OPC3
62	GPNMB	BHLHE40	0.00244977	MIC2	receptor.end	Unique	WM	OPC3
63	GPNMB	DSCAML1	0.00184894	MIC2	receptor.end	Unique	WM	OPC3
64	GPNMB	EGFR	0.00223343	MIC2	receptor.end	Unique	WM	OPC3
65	GPNMB	ETS2	0.0017595	MIC2	receptor.end	Unique	WM	OPC3
66	GPNMB	ID2	0.00239652	MIC2	receptor.end	Unique	WM	OPC3
67	GPNMB	PAK1	0.00173112	MIC2	receptor.end	Unique	WM	OPC3
68	GPNMB	RORA	0.00172488	MIC2	receptor.end	Unique	WM	OPC3
69	GPNMB	SOGA1	0.00195731	MIC2	receptor.end	Unique	WM	OPC3
70	GPNMB	STARD13	0.00187473	MIC2	receptor.end	Unique	WM	OPC3
71	SEMA3B	BCR	0.0009324	OLI3	receptor.end	Unique	WM	OPC3
72	SEMA3B	BHLHE40	0.00109385	OLI3	receptor.end	Unique	WM	OPC3
73	SEMA3B	EGFR	0.001051	OLI3	receptor.end	Unique	WM	OPC3
74	SEMA3B	ID2	0.00108927	OLI3	receptor.end	Unique	WM	OPC3
75	SEMA3B	LAMA5	0.000917796	OLI3	receptor.end	Unique	WM	OPC3
76	SEMA3B	NRXN3	0.000905434	OLI3	receptor.end	Unique	WM	OPC3
77	SEMA3B	STARD13	0.000928704	OLI3	receptor.end	Unique	WM	OPC3
78	SEMA3B	SYNPO	0.000909995	OLI3	receptor.end	Unique	WM	OPC3
79	SEMA3B	TUBB	0.000982898	OLI3	receptor.end	Unique	WM	OPC3
80	SEMA3B	VCAN	0.000916805	OLI3	receptor.end	Unique	WM	OPC3
81	WNT3	ABLIM1	0.000814292	NEU03	receptor.end	Unique	WM	OPC3
82	WNT3	BCR	0.000809544	NEU03	receptor.end	Unique	WM	OPC3
83	WNT3	BHLHE40	0.00103196	NEU03	receptor.end	Unique	WM	OPC3
84	WNT3	EGFR	0.00090869	NEU03	receptor.end	Unique	WM	OPC3
85	WNT3	EGR1	0.000840602	NEU03	receptor.end	Unique	WM	OPC3
86	WNT3	GRIN2B	0.00082545	NEU03	receptor.end	Unique	WM	OPC3
87	WNT3	ID2	0.000989362	NEU03	receptor.end	Unique	WM	OPC3
88	WNT3	STARD13	0.000891609	NEU03	receptor.end	Unique	WM	OPC3
89	WNT3	TUBB	0.000821603	NEU03	receptor.end	Unique	WM	OPC3
90	LAMC3	BCR	0.000961078	MIC3	receptor.end	Unique	WM	OPC3
91	LAMC3	BHLHE40	0.00112157	MIC3	receptor.end	Unique	WM	OPC3
92	LAMC3	EGFR	0.000968339	MIC3	receptor.end	Unique	WM	OPC3
93	LAMC3	EGR1	0.000996321	MIC3	receptor.end	Unique	WM	OPC3
94	LAMC3	EGR3	0.000911067	MIC3	receptor.end	Unique	WM	OPC3
95	LAMC3	ID2	0.00111875	MIC3	receptor.end	Unique	WM	OPC3
96	LAMC3	LAMA5	0.00240564	MIC3	receptor.end	Unique	WM	OPC3
97	LAMC3	SYNPO	0.000989886	MIC3	receptor.end	Unique	WM	OPC3
98	LAMC3	TUBB	0.00097406	MIC3	receptor.end	Unique	WM	OPC3
99	LAMC3	VCAN	0.000924427	MIC3	receptor.end	Unique	WM	OPC3
100	SEMA4D	BCR	0.00094317	MIC3	receptor.end	Unique	WM	OPC3
101	SEMA4D	BHLHE40	0.0010035	MIC3	receptor.end	Unique	WM	OPC3
102	SEMA4D	EGFR	0.000940386	MIC3	receptor.end	Unique	WM	OPC3
103	SEMA4D	EGR1	0.000926348	MIC3	receptor.end	Unique	WM	OPC3
104	SEMA4D	ID2	0.000989018	MIC3	receptor.end	Unique	WM	OPC3
105	SEMA4D	STARD13	0.000840156	MIC3	receptor.end	Unique	WM	OPC3
106	SEMA4D	SYNPO	0.000811762	MIC3	receptor.end	Unique	WM	OPC3
107	SEMA4D	TUBB	0.000880614	MIC3	receptor.end	Unique	WM	OPC3
108	FAT2	BHLHE40	0.001145	NEU01	receptor.end	Unique	WM	OPC3
109	FAT2	EGFR	0.00109555	NEU01	receptor.end	Unique	WM	OPC3
110	FAT2	EGR1	0.00110853	NEU01	receptor.end	Unique	WM	OPC3
111	FAT2	GRIN2B	0.00121106	NEU01	receptor.end	Unique	WM	OPC3
112	FAT2	ID2	0.00106169	NEU01	receptor.end	Unique	WM	OPC3
113	FAT2	RGS7	0.00094941	NEU01	receptor.end	Unique	WM	OPC3
114	FAT2	SYT1	0.00100754	NEU01	receptor.end	Unique	WM	OPC3
115	DSC2	BCR	0.000692392	NEU12	receptor.end	Unique	WM	OPC3
116	DSC2	BHLHE40	0.000761084	NEU12	receptor.end	Unique	WM	OPC3
117	DSC2	EGFR	0.000702038	NEU12	receptor.end	Unique	WM	OPC3
118	DSC2	ENC1	0.000643371	NEU12	receptor.end	Unique	WM	OPC3
119	DSC2	ETS2	0.000630424	NEU12	receptor.end	Unique	WM	OPC3
120	DSC2	ID2	0.000787762	NEU12	receptor.end	Unique	WM	OPC3
121	DSC2	LAMA5	0.000673455	NEU12	receptor.end	Unique	WM	OPC3
122	DSC2	STARD13	0.000633727	NEU12	receptor.end	Unique	WM	OPC3
123	DSC2	SYNPO	0.000657457	NEU12	receptor.end	Unique	WM	OPC3
124	DSC2	TUBB	0.000707263	NEU12	receptor.end	Unique	WM	OPC3
125	NECTIN2	BCR	0.00102718	NEU14	receptor.end	Unique	WM	OPC3
126	NECTIN2	BHLHE40	0.00121608	NEU14	receptor.end	Unique	WM	OPC3
127	NECTIN2	EGFR	0.0010303	NEU14	receptor.end	Unique	WM	OPC3
128	NECTIN2	ID2	0.00117331	NEU14	receptor.end	Unique	WM	OPC3
129	NECTIN2	LAMA5	0.000973867	NEU14	receptor.end	Unique	WM	OPC3
130	NECTIN2	LTBP1	0.000970176	NEU14	receptor.end	Unique	WM	OPC3
131	NECTIN2	STARD13	0.000976742	NEU14	receptor.end	Unique	WM	OPC3
132	NECTIN2	TUBB	0.00106154	NEU14	receptor.end	Unique	WM	OPC3
133	WNT4	BHLHE40	0.00167164	NEU50	receptor.end	Unique	WM	OPC3
134	WNT4	EGFR	0.00152917	NEU50	receptor.end	Unique	WM	OPC3
135	WNT4	ID2	0.00156602	NEU50	receptor.end	Unique	WM	OPC3
136	WNT4	LAMA5	0.00142982	NEU50	receptor.end	Unique	WM	OPC3
137	WNT4	SEMA3A	0.00242182	NEU50	receptor.end	Unique	WM	OPC3
138	WNT4	TUBB	0.00146524	NEU50	receptor.end	Unique	WM	OPC3
139	SEMA3F	BCR	0.000889995	VE3	receptor.end	Unique	WM	OPC3
140	SEMA3F	BHLHE40	0.000986396	VE3	receptor.end	Unique	WM	OPC3
141	SEMA3F	EGFR	0.000800426	VE3	receptor.end	Unique	WM	OPC3
142	SEMA3F	ID2	0.000958778	VE3	receptor.end	Unique	WM	OPC3
143	SEMA3F	TUBB	0.000892424	VE3	receptor.end	Unique	WM	OPC3
144	A2M	ABLIM1	0.00109634	VE2	receptor.end	Unique	WM	OPC3
145	A2M	BCR	0.00112056	VE2	receptor.end	Unique	WM	OPC3
146	A2M	BHLHE40	0.00134708	VE2	receptor.end	Unique	WM	OPC3
147	A2M	EGFR	0.00110196	VE2	receptor.end	Unique	WM	OPC3
148	A2M	EGR1	0.00116863	VE2	receptor.end	Unique	WM	OPC3
149	A2M	ETS2	0.00109324	VE2	receptor.end	Unique	WM	OPC3
150	A2M	ID2	0.00124955	VE2	receptor.end	Unique	WM	OPC3
151	A2M	LAMA5	0.00114864	VE2	receptor.end	Unique	WM	OPC3
152	A2M	LTBP1	0.00116581	VE2	receptor.end	Unique	WM	OPC3
153	A2M	STARD13	0.00110982	VE2	receptor.end	Unique	WM	OPC3
154	A2M	SYNPO	0.00108281	VE2	receptor.end	Unique	WM	OPC3
155	A2M	TUBB	0.00118803	VE2	receptor.end	Unique	WM	OPC3
156	CD99	BCR	0.000644516	AST3	receptor.end	Unique	WM	OPC3
157	CD99	BHLHE40	0.000722594	AST3	receptor.end	Unique	WM	OPC3
158	CD99	EGFR	0.000653169	AST3	receptor.end	Unique	WM	OPC3
159	CD99	ENC1	0.000599209	AST3	receptor.end	Unique	WM	OPC3
160	CD99	ETS2	0.000595338	AST3	receptor.end	Unique	WM	OPC3
161	CD99	ID2	0.000735241	AST3	receptor.end	Unique	WM	OPC3
162	CD99	LAMA5	0.000638821	AST3	receptor.end	Unique	WM	OPC3
163	CD99	STARD13	0.000604839	AST3	receptor.end	Unique	WM	OPC3
164	CD99	SYNPO	0.000614227	AST3	receptor.end	Unique	WM	OPC3
165	CD99	TUBB	0.000673702	AST3	receptor.end	Unique	WM	OPC3
166	CALM3	BCR	0.00102815	NEU03	receptor.end	Unique	WM	OPC3
167	CALM3	BHLHE40	0.00121491	NEU03	receptor.end	Unique	WM	OPC3
168	CALM3	EGFR	0.00111152	NEU03	receptor.end	Unique	WM	OPC3
169	CALM3	EGR1	0.00101414	NEU03	receptor.end	Unique	WM	OPC3
170	CALM3	ETS2	0.00104714	NEU03	receptor.end	Unique	WM	OPC3
171	CALM3	ID2	0.00128374	NEU03	receptor.end	Unique	WM	OPC3
172	CALM3	LAMA5	0.00109439	NEU03	receptor.end	Unique	WM	OPC3
173	CALM3	STARD13	0.00109038	NEU03	receptor.end	Unique	WM	OPC3
174	CALM3	SYNPO	0.00103574	NEU03	receptor.end	Unique	WM	OPC3
175	CALM3	TUBB	0.00104442	NEU03	receptor.end	Unique	WM	OPC3
176	PMCH	BCR	0.000630977	VE2	receptor.end	Unique	WM	OPC3
177	PMCH	BHLHE40	0.000766421	VE2	receptor.end	Unique	WM	OPC3
178	PMCH	EGFR	0.000716493	VE2	receptor.end	Unique	WM	OPC3
179	PMCH	EGR1	0.000725089	VE2	receptor.end	Unique	WM	OPC3
180	PMCH	ETS2	0.000611051	VE2	receptor.end	Unique	WM	OPC3
181	PMCH	ID2	0.000734642	VE2	receptor.end	Unique	WM	OPC3
182	PMCH	LAMA5	0.000636622	VE2	receptor.end	Unique	WM	OPC3
183	PMCH	STARD13	0.000624259	VE2	receptor.end	Unique	WM	OPC3
184	PMCH	SYNPO	0.000682024	VE2	receptor.end	Unique	WM	OPC3
185	PMCH	TUBB	0.000633435	VE2	receptor.end	Unique	WM	OPC3
186	FGF5	BCR	0.00090241	NEU01	receptor.end	Unique	WM	OPC3
187	FGF5	BHLHE40	0.000985692	NEU01	receptor.end	Unique	WM	OPC3
188	FGF5	EGFR	0.000929734	NEU01	receptor.end	Unique	WM	OPC3
189	FGF5	EGR1	0.00100044	NEU01	receptor.end	Unique	WM	OPC3
190	FGF5	ENC1	0.00083635	NEU01	receptor.end	Unique	WM	OPC3
191	FGF5	ETS2	0.000833764	NEU01	receptor.end	Unique	WM	OPC3
192	FGF5	ID2	0.0011128	NEU01	receptor.end	Unique	WM	OPC3
193	FGF5	LTBP1	0.000840858	NEU01	receptor.end	Unique	WM	OPC3
194	FGF5	NRXN3	0.000851929	NEU01	receptor.end	Unique	WM	OPC3
195	FGF5	SYNPO	0.00094534	NEU01	receptor.end	Unique	WM	OPC3
196	FGF5	TUBB	0.000850248	NEU01	receptor.end	Unique	WM	OPC3
197	FGF5	VCAN	0.000858599	NEU01	receptor.end	Unique	WM	OPC3
198	TNC	BHLHE40	0.00128583	AST3	receptor.end	Unique	WM	OPC3
199	TNC	EGFR	0.00112604	AST3	receptor.end	Unique	WM	OPC3
200	TNC	EGR3	0.0010256	AST3	receptor.end	Unique	WM	OPC3
201	TNC	ETS2	0.00104167	AST3	receptor.end	Unique	WM	OPC3
202	TNC	ID2	0.00121055	AST3	receptor.end	Unique	WM	OPC3
203	TNC	MBP	0.00227418	AST3	receptor.end	Unique	WM	OPC3
204	TNC	STARD13	0.0011081	AST3	receptor.end	Unique	WM	OPC3
205	TNC	SYNPO	0.00102816	AST3	receptor.end	Unique	WM	OPC3
206	TNC	TUBB	0.00108705	AST3	receptor.end	Unique	WM	OPC3
207	THBS2	BHLHE40	0.00117216	MIC3	receptor.end	Unique	WM	OPC3
208	THBS2	EGR3	0.00140956	MIC3	receptor.end	Unique	WM	OPC3
209	THBS2	GRIN2B	0.00137569	MIC3	receptor.end	Unique	WM	OPC3
210	THBS2	ID2	0.00113447	MIC3	receptor.end	Unique	WM	OPC3
211	THBS2	LMO4	0.00145844	MIC3	receptor.end	Unique	WM	OPC3
212	THBS2	PAK1	0.00124222	MIC3	receptor.end	Unique	WM	OPC3
213	THBS2	RASGEF1B	0.00110026	MIC3	receptor.end	Unique	WM	OPC3
214	THBS2	RORA	0.00130441	MIC3	receptor.end	Unique	WM	OPC3
215	THBS2	SNAP25	0.00112174	MIC3	receptor.end	Unique	WM	OPC3
216	THBS2	STARD13	0.00116251	MIC3	receptor.end	Unique	WM	OPC3
217	THBS2	SYNPO	0.00109546	MIC3	receptor.end	Unique	WM	OPC3
218	THBS2	ZBTB16	0.00110743	MIC3	receptor.end	Unique	WM	OPC3
219	DSC3	BHLHE40	0.00149792	NEU50	receptor.end	Unique	WM	OPC3
220	DSC3	KIRREL3	0.00164353	NEU50	receptor.end	Unique	WM	OPC3
221	DSC3	NRN1	0.00140394	NEU50	receptor.end	Unique	WM	OPC3
222	DSC3	SLIT2	0.00140301	NEU50	receptor.end	Unique	WM	OPC3
223	DSC3	VCAN	0.00138919	NEU50	receptor.end	Unique	WM	OPC3
224	COMP	ATP1B1	0.000987365	MIC3	receptor.end	Unique	WM	OPC3
225	COMP	BCAS1	0.000951889	MIC3	receptor.end	Unique	WM	OPC3
226	COMP	BCR	0.000942696	MIC3	receptor.end	Unique	WM	OPC3
227	COMP	BHLHE40	0.0011749	MIC3	receptor.end	Unique	WM	OPC3
228	COMP	EGFR	0.000956986	MIC3	receptor.end	Unique	WM	OPC3
229	COMP	EGR1	0.00101169	MIC3	receptor.end	Unique	WM	OPC3
230	COMP	ENC1	0.000964242	MIC3	receptor.end	Unique	WM	OPC3
231	COMP	ID2	0.00105158	MIC3	receptor.end	Unique	WM	OPC3
232	COMP	LAMA5	0.0010738	MIC3	receptor.end	Unique	WM	OPC3
233	COMP	LTBP1	0.00103086	MIC3	receptor.end	Unique	WM	OPC3
234	COMP	STARD13	0.00106335	MIC3	receptor.end	Unique	WM	OPC3
235	COMP	TUBB	0.00108899	MIC3	receptor.end	Unique	WM	OPC3
236	COMP	VCAN	0.000948289	MIC3	receptor.end	Unique	WM	OPC3
237	VEGFB	BCR	0.00105037	NEU01	receptor.end	Unique	WM	OPC3
238	VEGFB	BHLHE40	0.00123502	NEU01	receptor.end	Unique	WM	OPC3
239	VEGFB	EGFR	0.000944246	NEU01	receptor.end	Unique	WM	OPC3
240	VEGFB	ID2	0.00103144	NEU01	receptor.end	Unique	WM	OPC3
241	VEGFB	LAMA5	0.00102728	NEU01	receptor.end	Unique	WM	OPC3
242	VEGFB	LTBP1	0.000964428	NEU01	receptor.end	Unique	WM	OPC3
243	VEGFB	STARD13	0.000968693	NEU01	receptor.end	Unique	WM	OPC3
244	VEGFB	SYNPO	0.00102522	NEU01	receptor.end	Unique	WM	OPC3
245	VEGFB	TUBB	0.000976895	NEU01	receptor.end	Unique	WM	OPC3
246	VEGFB	VCAN	0.000962558	NEU01	receptor.end	Unique	WM	OPC3
247	RABEP1	BCR	0.000925964	NEU50	receptor.end	Unique	WM	OPC3
248	RABEP1	BHLHE40	0.00114484	NEU50	receptor.end	Unique	WM	OPC3
249	RABEP1	EGR1	0.000969448	NEU50	receptor.end	Unique	WM	OPC3
250	RABEP1	ETS2	0.000918047	NEU50	receptor.end	Unique	WM	OPC3
251	RABEP1	ID2	0.00113036	NEU50	receptor.end	Unique	WM	OPC3
252	RABEP1	LAMA5	0.000959915	NEU50	receptor.end	Unique	WM	OPC3
253	RABEP1	TUBB	0.0011031	NEU50	receptor.end	Unique	WM	OPC3
254	F11R	BCR	0.00108604	VE3	receptor.end	Unique	WM	OPC3
255	F11R	BHLHE40	0.00133922	VE3	receptor.end	Unique	WM	OPC3
256	F11R	EGFR	0.00115851	VE3	receptor.end	Unique	WM	OPC3
257	F11R	EGR1	0.00105892	VE3	receptor.end	Unique	WM	OPC3
258	F11R	ETS2	0.00100611	VE3	receptor.end	Unique	WM	OPC3
259	F11R	ID2	0.00117301	VE3	receptor.end	Unique	WM	OPC3
260	F11R	STARD13	0.00103311	VE3	receptor.end	Unique	WM	OPC3
261	F11R	SYNPO	0.00100615	VE3	receptor.end	Unique	WM	OPC3
262	F11R	TUBB	0.00104991	VE3	receptor.end	Unique	WM	OPC3
263	UTS2	BCR	0.000650478	NEU08	receptor.end	Unique	WM	OPC3
264	UTS2	BHLHE40	0.00076001	NEU08	receptor.end	Unique	WM	OPC3
265	UTS2	EGFR	0.000706684	NEU08	receptor.end	Unique	WM	OPC3
266	UTS2	EGR1	0.000659651	NEU08	receptor.end	Unique	WM	OPC3
267	UTS2	ID2	0.000775749	NEU08	receptor.end	Unique	WM	OPC3
268	UTS2	LAMA5	0.00068168	NEU08	receptor.end	Unique	WM	OPC3
269	UTS2	STARD13	0.000665876	NEU08	receptor.end	Unique	WM	OPC3
270	UTS2	SYNPO	0.000664434	NEU08	receptor.end	Unique	WM	OPC3
271	UTS2	TUBB	0.00069748	NEU08	receptor.end	Unique	WM	OPC3
272	AVP	BHLHE40	0.00104429	VE3	receptor.end	Unique	WM	OPC3
273	AVP	EGFR	0.000928914	VE3	receptor.end	Unique	WM	OPC3
274	AVP	EGR1	0.000878456	VE3	receptor.end	Unique	WM	OPC3
275	AVP	ID2	0.000925741	VE3	receptor.end	Unique	WM	OPC3
276	AVP	LAMA5	0.000837735	VE3	receptor.end	Unique	WM	OPC3
277	AVP	STARD13	0.000816374	VE3	receptor.end	Unique	WM	OPC3
278	AVP	SYNPO	0.000863487	VE3	receptor.end	Unique	WM	OPC3
279	AVP	TUBB	0.00082633	VE3	receptor.end	Unique	WM	OPC3
280	FGF18	BCR	0.00100679	NEU33	receptor.end	Unique	WM	OPC3
281	FGF18	BHLHE40	0.00119963	NEU33	receptor.end	Unique	WM	OPC3
282	FGF18	EGFR	0.00102166	NEU33	receptor.end	Unique	WM	OPC3
283	FGF18	EGR1	0.00121151	NEU33	receptor.end	Unique	WM	OPC3
284	FGF18	ID2	0.00128707	NEU33	receptor.end	Unique	WM	OPC3
285	FGF18	LTBP1	0.00100688	NEU33	receptor.end	Unique	WM	OPC3
286	FGF18	NRXN3	0.000958465	NEU33	receptor.end	Unique	WM	OPC3
287	FGF18	SYNPO	0.00104688	NEU33	receptor.end	Unique	WM	OPC3
288	FGF18	TUBB	0.00096686	NEU33	receptor.end	Unique	WM	OPC3
289	GDNF	BCR	0.00164712	MIC2	receptor.end	Unique	WM	OPC3
290	GDNF	BHLHE40	0.00206804	MIC2	receptor.end	Unique	WM	OPC3
291	GDNF	DPYSL2	0.00268111	MIC2	receptor.end	Unique	WM	OPC3
292	GDNF	EGR1	0.00198221	MIC2	receptor.end	Unique	WM	OPC3
293	GDNF	EGR3	0.00172285	MIC2	receptor.end	Unique	WM	OPC3
294	GDNF	ID2	0.00186151	MIC2	receptor.end	Unique	WM	OPC3
295	GDNF	STARD13	0.00182736	MIC2	receptor.end	Unique	WM	OPC3
296	GDNF	SYNPO	0.00178542	MIC2	receptor.end	Unique	WM	OPC3
297	GDNF	TUBB	0.00176	MIC2	receptor.end	Unique	WM	OPC3
298	SERPINA1	BCR	0.00112943	MIC2	receptor.end	Unique	WM	OPC3
299	SERPINA1	BHLHE40	0.00130793	MIC2	receptor.end	Unique	WM	OPC3
300	SERPINA1	EGR1	0.0011279	MIC2	receptor.end	Unique	WM	OPC3
301	SERPINA1	ETS2	0.00112892	MIC2	receptor.end	Unique	WM	OPC3
302	SERPINA1	ID2	0.00134238	MIC2	receptor.end	Unique	WM	OPC3
303	SERPINA1	LAMA5	0.00111406	MIC2	receptor.end	Unique	WM	OPC3
304	SERPINA1	TUBB	0.00115853	MIC2	receptor.end	Unique	WM	OPC3
305	ADM	BHLHE40	0.0017297	AST3	receptor.end	Unique	WM	OPC3
306	ADM	EGFR	0.00148492	AST3	receptor.end	Unique	WM	OPC3
307	ADM	EGR1	0.00137894	AST3	receptor.end	Unique	WM	OPC3
308	ADM	ID2	0.00149448	AST3	receptor.end	Unique	WM	OPC3
309	ADM	STARD13	0.00135223	AST3	receptor.end	Unique	WM	OPC3
310	ADM	SYNPO	0.00134085	AST3	receptor.end	Unique	WM	OPC3
311	ADM	TUBB	0.00143251	AST3	receptor.end	Unique	WM	OPC3
312	DLL1	BHLHE40	0.00181673	OPC3	receptor.end	Unique	WM	OPC3
313	DLL1	ID2	0.00167705	OPC3	receptor.end	Unique	WM	OPC3
314	DLL1	MAML3	0.00172716	OPC3	receptor.end	Unique	WM	OPC3
315	DLL1	MEF2C	0.00154558	OPC3	receptor.end	Unique	WM	OPC3
316	DLL1	NRXN3	0.00169295	OPC3	receptor.end	Unique	WM	OPC3
317	DLL1	TUBB	0.00162314	OPC3	receptor.end	Unique	WM	OPC3
318	GAS6	BHLHE40	0.00116689	NEU01	receptor.end	Unique	WM	OPC3
319	GAS6	EGFR	0.00105218	NEU01	receptor.end	Unique	WM	OPC3
320	GAS6	EGR1	0.00102513	NEU01	receptor.end	Unique	WM	OPC3
321	GAS6	ETS2	0.00102548	NEU01	receptor.end	Unique	WM	OPC3
322	GAS6	ID2	0.00116342	NEU01	receptor.end	Unique	WM	OPC3
323	GAS6	LAMA5	0.000997428	NEU01	receptor.end	Unique	WM	OPC3
324	GAS6	STARD13	0.00102098	NEU01	receptor.end	Unique	WM	OPC3
325	GAS6	SYNPO	0.00108127	NEU01	receptor.end	Unique	WM	OPC3
326	GAS6	TUBB	0.000992379	NEU01	receptor.end	Unique	WM	OPC3
327	GAS6	VCAN	0.000968817	NEU01	receptor.end	Unique	WM	OPC3
328	PGF	BHLHE40	0.00180621	OLI1	receptor.end	Unique	WM	OPC3
329	PGF	EGFR	0.00154542	OLI1	receptor.end	Unique	WM	OPC3
330	PGF	EGR1	0.00144307	OLI1	receptor.end	Unique	WM	OPC3
331	PGF	ETS2	0.00131343	OLI1	receptor.end	Unique	WM	OPC3
332	PGF	ID2	0.00150596	OLI1	receptor.end	Unique	WM	OPC3
333	PGF	STARD13	0.00149038	OLI1	receptor.end	Unique	WM	OPC3
334	PGF	SYNPO	0.00149912	OLI1	receptor.end	Unique	WM	OPC3
335	PGF	TUBB	0.00147998	OLI1	receptor.end	Unique	WM	OPC3
336	CDH15	BCAS1	0.00142752	NEU50	receptor.end	Unique	WM	OPC3
337	CDH15	BCR	0.00135304	NEU50	receptor.end	Unique	WM	OPC3
338	CDH15	BHLHE40	0.00180536	NEU50	receptor.end	Unique	WM	OPC3
339	CDH15	C18orf63	0.00150873	NEU50	receptor.end	Unique	WM	OPC3
340	CDH15	EGFR	0.00167706	NEU50	receptor.end	Unique	WM	OPC3
341	CDH15	GRIN2B	0.00161361	NEU50	receptor.end	Unique	WM	OPC3
342	CDH15	ID2	0.0015824	NEU50	receptor.end	Unique	WM	OPC3
343	CDH15	KCNIP4	0.00137143	NEU50	receptor.end	Unique	WM	OPC3
344	CDH15	PRKACB	0.00143874	NEU50	receptor.end	Unique	WM	OPC3
345	CDH15	STARD13	0.00137592	NEU50	receptor.end	Unique	WM	OPC3
346	CDH15	YWHAB	0.00136698	NEU50	receptor.end	Unique	WM	OPC3
347	DLK1	BCR	0.00112409	NEU12	receptor.end	Unique	WM	OPC3
348	DLK1	BHLHE40	0.00124768	NEU12	receptor.end	Unique	WM	OPC3
349	DLK1	EGFR	0.00103602	NEU12	receptor.end	Unique	WM	OPC3
350	DLK1	EGR1	0.0010307	NEU12	receptor.end	Unique	WM	OPC3
351	DLK1	ID2	0.0011107	NEU12	receptor.end	Unique	WM	OPC3
352	DLK1	LAMA5	0.00107032	NEU12	receptor.end	Unique	WM	OPC3
353	DLK1	STARD13	0.00100163	NEU12	receptor.end	Unique	WM	OPC3
354	DLK1	SYNPO	0.00102158	NEU12	receptor.end	Unique	WM	OPC3
355	DLK1	TUBB	0.00122303	NEU12	receptor.end	Unique	WM	OPC3
356	HSPG2	BCR	0.00109071	MIC3	receptor.end	Unique	WM	OPC3
357	HSPG2	BHLHE40	0.00137597	MIC3	receptor.end	Unique	WM	OPC3
358	HSPG2	EGFR	0.000979826	MIC3	receptor.end	Unique	WM	OPC3
359	HSPG2	EGR1	0.00106229	MIC3	receptor.end	Unique	WM	OPC3
360	HSPG2	ENC1	0.00111487	MIC3	receptor.end	Unique	WM	OPC3
361	HSPG2	ID2	0.00121729	MIC3	receptor.end	Unique	WM	OPC3
362	HSPG2	LAMA5	0.00111768	MIC3	receptor.end	Unique	WM	OPC3
363	HSPG2	SYNPO	0.00100913	MIC3	receptor.end	Unique	WM	OPC3
364	HSPG2	TUBB	0.00101616	MIC3	receptor.end	Unique	WM	OPC3
365	CX3CL1	BHLHE40	0.00235289	NEU44	receptor.end	Unique	WM	OPC3
366	CX3CL1	EGFR	0.00343039	NEU44	receptor.end	Unique	WM	OPC3
367	CX3CL1	EGR1	0.00194168	NEU44	receptor.end	Unique	WM	OPC3
368	CX3CL1	ETS2	0.0017257	NEU44	receptor.end	Unique	WM	OPC3
369	CX3CL1	ID2	0.00196783	NEU44	receptor.end	Unique	WM	OPC3
370	CX3CL1	LAMA5	0.00189056	NEU44	receptor.end	Unique	WM	OPC3
371	CX3CL1	STARD13	0.00181407	NEU44	receptor.end	Unique	WM	OPC3
372	CX3CL1	SYNPO	0.00208169	NEU44	receptor.end	Unique	WM	OPC3
373	CX3CL1	TUBB	0.00198469	NEU44	receptor.end	Unique	WM	OPC3
374	INHBA	BCR	0.00162798	NEU30	receptor.end	Unique	WM	OPC3
375	INHBA	BHLHE40	0.00181263	NEU30	receptor.end	Unique	WM	OPC3
376	INHBA	DDX5	0.00153896	NEU30	receptor.end	Unique	WM	OPC3
377	INHBA	EGFR	0.00152426	NEU30	receptor.end	Unique	WM	OPC3
378	INHBA	ENC1	0.00158176	NEU30	receptor.end	Unique	WM	OPC3
379	INHBA	ETS2	0.00168779	NEU30	receptor.end	Unique	WM	OPC3
380	INHBA	ID2	0.00186023	NEU30	receptor.end	Unique	WM	OPC3
381	INHBA	LAMA5	0.00160318	NEU30	receptor.end	Unique	WM	OPC3
382	INHBA	NTN1	0.00156571	NEU30	receptor.end	Unique	WM	OPC3
383	INHBA	SST	0.00528271	NEU30	receptor.end	Unique	WM	OPC3
384	INHBA	STARD13	0.0016062	NEU30	receptor.end	Unique	WM	OPC3
385	INHBA	SYNPO	0.00173827	NEU30	receptor.end	Unique	WM	OPC3
386	TSHB	BHLHE40	0.00137757	NEU03	receptor.end	Unique	WM	OPC3
387	TSHB	EGFR	0.00122414	NEU03	receptor.end	Unique	WM	OPC3
388	TSHB	EGR1	0.00121709	NEU03	receptor.end	Unique	WM	OPC3
389	TSHB	ID2	0.00127716	NEU03	receptor.end	Unique	WM	OPC3
390	TSHB	LAMA5	0.00122251	NEU03	receptor.end	Unique	WM	OPC3
391	TSHB	STARD13	0.00119948	NEU03	receptor.end	Unique	WM	OPC3
392	TSHB	SYNPO	0.00122612	NEU03	receptor.end	Unique	WM	OPC3
393	TSHB	TUBB	0.00125191	NEU03	receptor.end	Unique	WM	OPC3
394	ANXA1	BCR	0.000667748	AST5	receptor.end	Unique	WM	OPC3
395	ANXA1	BHLHE40	0.000780927	AST5	receptor.end	Unique	WM	OPC3
396	ANXA1	EGFR	0.000819772	AST5	receptor.end	Unique	WM	OPC3
397	ANXA1	EGR1	0.000726072	AST5	receptor.end	Unique	WM	OPC3
398	ANXA1	ETS2	0.000648705	AST5	receptor.end	Unique	WM	OPC3
399	ANXA1	ID2	0.000745219	AST5	receptor.end	Unique	WM	OPC3
400	ANXA1	LAMA5	0.000687214	AST5	receptor.end	Unique	WM	OPC3
401	ANXA1	LTBP1	0.000648875	AST5	receptor.end	Unique	WM	OPC3
402	ANXA1	STARD13	0.000706394	AST5	receptor.end	Unique	WM	OPC3
403	ANXA1	SYNPO	0.00076034	AST5	receptor.end	Unique	WM	OPC3
404	ANXA1	TUBB	0.000693132	AST5	receptor.end	Unique	WM	OPC3
405	ANXA1	VCAN	0.000652399	AST5	receptor.end	Unique	WM	OPC3
406	JAG2	BHLHE40	0.00122888	NEU41	receptor.end	Unique	WM	OPC3
407	JAG2	CUX1	0.000954076	NEU41	receptor.end	Unique	WM	OPC3
408	JAG2	EGFR	0.000962284	NEU41	receptor.end	Unique	WM	OPC3
409	JAG2	EGR1	0.00096706	NEU41	receptor.end	Unique	WM	OPC3
410	JAG2	EGR3	0.00094625	NEU41	receptor.end	Unique	WM	OPC3
411	JAG2	ENC1	0.000986699	NEU41	receptor.end	Unique	WM	OPC3
412	JAG2	ID2	0.00105693	NEU41	receptor.end	Unique	WM	OPC3
413	JAG2	MAML3	0.000959386	NEU41	receptor.end	Unique	WM	OPC3
414	JAG2	STARD13	0.000944405	NEU41	receptor.end	Unique	WM	OPC3
415	JAG2	TUBB	0.001055	NEU41	receptor.end	Unique	WM	OPC3
416	CORT	BCR	0.000709063	NEU17	receptor.end	Unique	WM	OPC3
417	CORT	BHLHE40	0.000798891	NEU17	receptor.end	Unique	WM	OPC3
418	CORT	EGFR	0.000698834	NEU17	receptor.end	Unique	WM	OPC3
419	CORT	EGR1	0.000805808	NEU17	receptor.end	Unique	WM	OPC3
420	CORT	ETS2	0.000644747	NEU17	receptor.end	Unique	WM	OPC3
421	CORT	ID2	0.000712719	NEU17	receptor.end	Unique	WM	OPC3
422	CORT	LAMA5	0.000691841	NEU17	receptor.end	Unique	WM	OPC3
423	CORT	LTBP1	0.000658289	NEU17	receptor.end	Unique	WM	OPC3
424	CORT	STARD13	0.000651947	NEU17	receptor.end	Unique	WM	OPC3
425	CORT	SYNPO	0.000673084	NEU17	receptor.end	Unique	WM	OPC3
426	CORT	TUBB	0.000687082	NEU17	receptor.end	Unique	WM	OPC3
427	SHH	BHLHE40	0.00153814	NEU03	receptor.end	Unique	WM	OPC3
428	SHH	EGFR	0.00141337	NEU03	receptor.end	Unique	WM	OPC3
429	SHH	ID2	0.00170627	NEU03	receptor.end	Unique	WM	OPC3
430	SHH	NEFL	0.00490892	NEU03	receptor.end	Unique	WM	OPC3
431	SHH	NEFM	0.00547757	NEU03	receptor.end	Unique	WM	OPC3
432	SHH	STARD13	0.00149382	NEU03	receptor.end	Unique	WM	OPC3
433	SHH	SYP	0.00411347	NEU03	receptor.end	Unique	WM	OPC3
434	SHH	TUBB	0.00147756	NEU03	receptor.end	Unique	WM	OPC3
435	ANGPTL3	ABR	0.00116205	NEU12	receptor.end	Unique	WM	OPC3
436	ANGPTL3	BHLHE40	0.00110406	NEU12	receptor.end	Unique	WM	OPC3
437	ANGPTL3	ID2	0.00103806	NEU12	receptor.end	Unique	WM	OPC3
438	ANGPTL3	NRXN3	0.0011209	NEU12	receptor.end	Unique	WM	OPC3
439	ANGPTL3	SEMA3A	0.00107668	NEU12	receptor.end	Unique	WM	OPC3
440	THBS1	ATF4	0.0014329	NEU32	receptor.end	Unique	WM	OPC3
441	THBS1	BCR	0.00150288	NEU32	receptor.end	Unique	WM	OPC3
442	THBS1	BHLHE40	0.00180953	NEU32	receptor.end	Unique	WM	OPC3
443	THBS1	EGFR	0.00143438	NEU32	receptor.end	Unique	WM	OPC3
444	THBS1	EGR1	0.0015178	NEU32	receptor.end	Unique	WM	OPC3
445	THBS1	ETS2	0.00151015	NEU32	receptor.end	Unique	WM	OPC3
446	THBS1	ID2	0.0015015	NEU32	receptor.end	Unique	WM	OPC3
447	THBS1	STARD13	0.00148212	NEU32	receptor.end	Unique	WM	OPC3
448	THBS1	TUBB	0.001549	NEU32	receptor.end	Unique	WM	OPC3
449	VEGFA	BHLHE40	0.00162789	OPC3	receptor.end	Unique	WM	OPC3
450	VEGFA	EGFR	0.00143433	OPC3	receptor.end	Unique	WM	OPC3
451	VEGFA	EGR1	0.00391958	OPC3	receptor.end	Unique	WM	OPC3
452	VEGFA	EGR3	0.00249023	OPC3	receptor.end	Unique	WM	OPC3
453	VEGFA	GABRB3	0.00232797	OPC3	receptor.end	Unique	WM	OPC3
454	VEGFA	ID2	0.00143655	OPC3	receptor.end	Unique	WM	OPC3
455	VEGFA	MEF2C	0.00237211	OPC3	receptor.end	Unique	WM	OPC3
456	VEGFA	PRKCE	0.00417661	OPC3	receptor.end	Unique	WM	OPC3
457	VEGFA	PTK2B	0.00233194	OPC3	receptor.end	Unique	WM	OPC3
458	VEGFA	SOD1	0.00232146	OPC3	receptor.end	Unique	WM	OPC3
459	VEGFA	SYNPO	0.00143051	OPC3	receptor.end	Unique	WM	OPC3
460	VEGFC	BHLHE40	0.00128437	VE2	receptor.end	Unique	WM	OPC3
461	VEGFC	EGFR	0.00123184	VE2	receptor.end	Unique	WM	OPC3
462	VEGFC	EGR1	0.00118156	VE2	receptor.end	Unique	WM	OPC3
463	VEGFC	ID2	0.0013297	VE2	receptor.end	Unique	WM	OPC3
464	VEGFC	LAMA5	0.00127902	VE2	receptor.end	Unique	WM	OPC3
465	VEGFC	LTBP1	0.00114868	VE2	receptor.end	Unique	WM	OPC3
466	VEGFC	STARD13	0.0011852	VE2	receptor.end	Unique	WM	OPC3
467	VEGFC	SYNPO	0.00127527	VE2	receptor.end	Unique	WM	OPC3
468	VEGFC	TUBB	0.00116892	VE2	receptor.end	Unique	WM	OPC3
469	VEGFC	VCAN	0.00114161	VE2	receptor.end	Unique	WM	OPC3
470	IL16	BCR	0.0012308	Ependyma	receptor.end	Unique	WM	OPC3
471	IL16	BHLHE40	0.00134053	Ependyma	receptor.end	Unique	WM	OPC3
472	IL16	DDX5	0.00123038	Ependyma	receptor.end	Unique	WM	OPC3
473	IL16	EGFR	0.00112689	Ependyma	receptor.end	Unique	WM	OPC3
474	IL16	EGR1	0.00114948	Ependyma	receptor.end	Unique	WM	OPC3
475	IL16	ID2	0.00124736	Ependyma	receptor.end	Unique	WM	OPC3
476	IL16	SYNPO	0.00114254	Ependyma	receptor.end	Unique	WM	OPC3
477	INHBB	BCR	0.00176788	Ependyma	receptor.end	Unique	WM	OPC3
478	INHBB	BHLHE40	0.00194197	Ependyma	receptor.end	Unique	WM	OPC3
479	INHBB	DDX5	0.00177321	Ependyma	receptor.end	Unique	WM	OPC3
480	INHBB	ENC1	0.00177336	Ependyma	receptor.end	Unique	WM	OPC3
481	INHBB	ETS2	0.00197647	Ependyma	receptor.end	Unique	WM	OPC3
482	INHBB	ID2	0.00206187	Ependyma	receptor.end	Unique	WM	OPC3
483	INHBB	LAMA5	0.00181686	Ependyma	receptor.end	Unique	WM	OPC3
484	INHBB	NTN1	0.0018074	Ependyma	receptor.end	Unique	WM	OPC3
485	INHBB	STARD13	0.00170576	Ependyma	receptor.end	Unique	WM	OPC3
486	INHBB	SYNPO	0.00201558	Ependyma	receptor.end	Unique	WM	OPC3
487	NID1	ATF4	0.0011193	VE2	receptor.end	Unique	WM	OPC3
488	NID1	BCR	0.00124196	VE2	receptor.end	Unique	WM	OPC3
489	NID1	BHLHE40	0.00131364	VE2	receptor.end	Unique	WM	OPC3
490	NID1	EGR3	0.00116095	VE2	receptor.end	Unique	WM	OPC3
491	NID1	ID2	0.00119899	VE2	receptor.end	Unique	WM	OPC3
492	NID1	LAMA5	0.00112069	VE2	receptor.end	Unique	WM	OPC3
493	NID1	TUBB	0.00128908	VE2	receptor.end	Unique	WM	OPC3
494	RET	BHLHE40	0.00120589	NEU01	receptor.end	Unique	WM	OPC3
495	RET	CSF1	0.00224046	NEU01	receptor.end	Unique	WM	OPC3
496	RET	EGFR	0.00111452	NEU01	receptor.end	Unique	WM	OPC3
497	RET	EGR1	0.00114783	NEU01	receptor.end	Unique	WM	OPC3
498	RET	EGR3	0.00129209	NEU01	receptor.end	Unique	WM	OPC3
499	RET	ID2	0.00113895	NEU01	receptor.end	Unique	WM	OPC3
500	RET	KCNMA1	0.00114134	NEU01	receptor.end	Unique	WM	OPC3
501	RET	PXDNL	0.00118825	NEU01	receptor.end	Unique	WM	OPC3
502	LRPAP1	BCR	0.00109184	NEU17	receptor.end	Unique	WM	OPC3
503	LRPAP1	BHLHE40	0.00127866	NEU17	receptor.end	Unique	WM	OPC3
504	LRPAP1	EGR1	0.00112882	NEU17	receptor.end	Unique	WM	OPC3
505	LRPAP1	ETS2	0.00099453	NEU17	receptor.end	Unique	WM	OPC3
506	LRPAP1	ID2	0.0010512	NEU17	receptor.end	Unique	WM	OPC3
507	LRPAP1	LAMA5	0.00105119	NEU17	receptor.end	Unique	WM	OPC3
508	LRPAP1	STARD13	0.00107028	NEU17	receptor.end	Unique	WM	OPC3
509	LRPAP1	TUBB	0.001124	NEU17	receptor.end	Unique	WM	OPC3
510	MANF	ATF4	0.00109882	NEU15	receptor.end	Unique	WM	OPC3
511	MANF	BCR	0.00122913	NEU15	receptor.end	Unique	WM	OPC3
512	MANF	BHLHE40	0.00127508	NEU15	receptor.end	Unique	WM	OPC3
513	MANF	H2AFZ	0.00108747	NEU15	receptor.end	Unique	WM	OPC3
514	MANF	ID2	0.0011693	NEU15	receptor.end	Unique	WM	OPC3
515	MANF	LAMA5	0.00105723	NEU15	receptor.end	Unique	WM	OPC3
516	MANF	STARD13	0.00109093	NEU15	receptor.end	Unique	WM	OPC3
517	MANF	TUBB	0.00112512	NEU15	receptor.end	Unique	WM	OPC3
518	TGFB3	BCR	0.00135688	NEU14	receptor.end	Unique	WM	OPC3
519	TGFB3	BHLHE40	0.00174605	NEU14	receptor.end	Unique	WM	OPC3
520	TGFB3	EGFR	0.00139439	NEU14	receptor.end	Unique	WM	OPC3
521	TGFB3	ENC1	0.00143547	NEU14	receptor.end	Unique	WM	OPC3
522	TGFB3	ETS2	0.00140848	NEU14	receptor.end	Unique	WM	OPC3
523	TGFB3	ID2	0.00175023	NEU14	receptor.end	Unique	WM	OPC3
524	TGFB3	LAMA5	0.00138792	NEU14	receptor.end	Unique	WM	OPC3
525	TGFB3	LTBP1	0.00134254	NEU14	receptor.end	Unique	WM	OPC3
526	TGFB3	STARD13	0.00146788	NEU14	receptor.end	Unique	WM	OPC3
527	TGFB3	SYNPO	0.00143629	NEU14	receptor.end	Unique	WM	OPC3
528	TGFB3	TUBB	0.00136147	NEU14	receptor.end	Unique	WM	OPC3
529	FGF7	BCR	0.00100367	AST3	receptor.end	Unique	WM	OPC3
530	FGF7	BHLHE40	0.00116716	AST3	receptor.end	Unique	WM	OPC3
531	FGF7	EGFR	0.00106617	AST3	receptor.end	Unique	WM	OPC3
532	FGF7	EGR1	0.00115148	AST3	receptor.end	Unique	WM	OPC3
533	FGF7	ETS2	0.000981997	AST3	receptor.end	Unique	WM	OPC3
534	FGF7	ID2	0.0012069	AST3	receptor.end	Unique	WM	OPC3
535	FGF7	SYNPO	0.00113254	AST3	receptor.end	Unique	WM	OPC3
536	FGF7	TUBB	0.000979978	AST3	receptor.end	Unique	WM	OPC3
537	FGF7	VCAN	0.00098422	AST3	receptor.end	Unique	WM	OPC3
538	PTDSS1	BCR	0.00174813	NEU42	receptor.end	Unique	WM	OPC3
539	PTDSS1	BHLHE40	0.001855	NEU42	receptor.end	Unique	WM	OPC3
540	PTDSS1	H2AFZ	0.00183046	NEU42	receptor.end	Unique	WM	OPC3
541	PTDSS1	ID2	0.00171225	NEU42	receptor.end	Unique	WM	OPC3
542	PTDSS1	LAMA5	0.0016779	NEU42	receptor.end	Unique	WM	OPC3
543	PTDSS1	TUBB	0.00171844	NEU42	receptor.end	Unique	WM	OPC3
544	BMP2	BHLHE40	0.00201986	NEU50	receptor.end	Unique	WM	OPC3
545	BMP2	CSF1	0.00254468	NEU50	receptor.end	Unique	WM	OPC3
546	BMP2	EGFR	0.00166064	NEU50	receptor.end	Unique	WM	OPC3
547	BMP2	ID2	0.00204802	NEU50	receptor.end	Unique	WM	OPC3
548	BMP2	STARD13	0.00166836	NEU50	receptor.end	Unique	WM	OPC3
549	BMP2	TUBB	0.00163867	NEU50	receptor.end	Unique	WM	OPC3
550	SEMA3C	ID2	0.00121017	NEU50	receptor.end	Unique	WM	OPC3
551	SEMA3C	LAMA5	0.00116905	NEU50	receptor.end	Unique	WM	OPC3
552	SEMA3C	PLEKHA7	0.0011143	NEU50	receptor.end	Unique	WM	OPC3
553	PLAU	BHLHE40	0.00211203	MIC3	receptor.end	Unique	WM	OPC3
554	PLAU	EGR1	0.00202705	MIC3	receptor.end	Unique	WM	OPC3
555	PLAU	EGR3	0.00197713	MIC3	receptor.end	Unique	WM	OPC3
556	PLAU	LTBP1	0.00195092	MIC3	receptor.end	Unique	WM	OPC3
557	PLAU	SNAP25	0.00182277	MIC3	receptor.end	Unique	WM	OPC3
558	PLAU	SYNPO	0.00222598	MIC3	receptor.end	Unique	WM	OPC3
559	IL18	BHLHE40	0.0023533	MIC3	receptor.end	Unique	WM	OPC3
560	IL18	EGR1	0.0021353	MIC3	receptor.end	Unique	WM	OPC3
561	IL18	MT3	0.00344051	MIC3	receptor.end	Unique	WM	OPC3
562	IL18	SYNPO	0.00257245	MIC3	receptor.end	Unique	WM	OPC3
563	JAG1	BRINP3	0.00581423	VE2	receptor.end	Unique	WM	OPC3
564	JAG1	EDIL3	0.0060078	VE2	receptor.end	Unique	WM	OPC3
565	JAG1	ENC1	0.00494223	VE2	receptor.end	Unique	WM	OPC3
566	JAG1	FAM184B	0.00771347	VE2	receptor.end	Unique	WM	OPC3
567	JAG1	FAT3	0.0069065	VE2	receptor.end	Unique	WM	OPC3
568	JAG1	KSR2	0.00560891	VE2	receptor.end	Unique	WM	OPC3
569	JAG1	NEFL	0.00510575	VE2	receptor.end	Unique	WM	OPC3
570	JAG1	RUNDC3A	0.00490613	VE2	receptor.end	Unique	WM	OPC3
571	JAG1	SEMA3E	0.00537418	VE2	receptor.end	Unique	WM	OPC3
572	JAG1	SH3GL2	0.00566796	VE2	receptor.end	Unique	WM	OPC3
573	JAG1	SYT4	0.00592244	VE2	receptor.end	Unique	WM	OPC3
574	HMGB2	BHLHE40	0.00153964	VE3	receptor.end	Unique	WM	OPC3
575	HMGB2	NRXN3	0.0017275	VE3	receptor.end	Unique	WM	OPC3
576	HMGB2	UBE2S	0.00627236	VE3	receptor.end	Unique	WM	OPC3
577	CALR	FAM19A1	0.00638671	NEU50	receptor.end	Unique	WM	OPC3
578	PLXNB3	BCR	0.000947117	OLI3	receptor.end	Shared	GM	OPC1
579	PLXNB3	BHLHE40	0.00102569	OLI3	receptor.end	Shared	GM	OPC1
580	PLXNB3	EGFR	0.00100298	OLI3	receptor.end	Shared	GM	OPC1
581	PLXNB3	ETS2	0.00085513	OLI3	receptor.end	Shared	GM	OPC1
582	PLXNB3	ID2	0.00101555	OLI3	receptor.end	Shared	GM	OPC1
583	PLXNB3	NRN1	0.000862908	OLI3	receptor.end	Shared	GM	OPC1
584	PLXNB3	NTN1	0.000862635	OLI3	receptor.end	Shared	GM	OPC1
585	PLXNB3	SOD1	0.00102167	OLI3	receptor.end	Shared	GM	OPC1
586	PLXNB3	SYNPO	0.000878175	OLI3	receptor.end	Shared	GM	OPC1
587	PLXNB3	TUBB	0.000933439	OLI3	receptor.end	Shared	GM	OPC1
588	PLXNB3	VCAN	0.000979202	OLI3	receptor.end	Shared	GM	OPC1
589	SEMA5A	BCR	0.000844706	OPC1	receptor.end	Shared	GM	OPC1
590	SEMA5A	BHLHE40	0.000940195	OPC1	receptor.end	Shared	GM	OPC1
591	SEMA5A	EGFR	0.000873688	OPC1	receptor.end	Shared	GM	OPC1
592	SEMA5A	EGR1	0.00078185	OPC1	receptor.end	Shared	GM	OPC1
593	SEMA5A	ETS2	0.000753756	OPC1	receptor.end	Shared	GM	OPC1
594	SEMA5A	ID2	0.000916658	OPC1	receptor.end	Shared	GM	OPC1
595	SEMA5A	LAMA5	0.000795034	OPC1	receptor.end	Shared	GM	OPC1
596	SEMA5A	SOD1	0.000797219	OPC1	receptor.end	Shared	GM	OPC1
597	SEMA5A	STARD13	0.000783301	OPC1	receptor.end	Shared	GM	OPC1
598	SEMA5A	SYNPO	0.000783154	OPC1	receptor.end	Shared	GM	OPC1
599	SEMA5A	TUBB	0.000807108	OPC1	receptor.end	Shared	GM	OPC1
600	SEMA5A	VCAN	0.000808402	OPC1	receptor.end	Shared	GM	OPC1
601	NRXN1	APOE	0.000744728	NEU45	receptor.end	Shared	GM	OPC1
602	NRXN1	BCR	0.000784392	NEU45	receptor.end	Shared	GM	OPC1
603	NRXN1	BHLHE40	0.000905167	NEU45	receptor.end	Shared	GM	OPC1
604	NRXN1	EGFR	0.000773553	NEU45	receptor.end	Shared	GM	OPC1
605	NRXN1	EGR1	0.00075649	NEU45	receptor.end	Shared	GM	OPC1
606	NRXN1	EGR3	0.000753064	NEU45	receptor.end	Shared	GM	OPC1
607	NRXN1	ETS2	0.000782396	NEU45	receptor.end	Shared	GM	OPC1
608	NRXN1	FTL	0.000831794	NEU45	receptor.end	Shared	GM	OPC1
609	NRXN1	ID2	0.000861025	NEU45	receptor.end	Shared	GM	OPC1
610	NRXN1	LAMA5	0.000747465	NEU45	receptor.end	Shared	GM	OPC1
611	NRXN1	STARD13	0.000780913	NEU45	receptor.end	Shared	GM	OPC1
612	NRXN1	TUBB	0.00103903	NEU45	receptor.end	Shared	GM	OPC1
613	YARS	ABLIM1	0.00104435	NEU35	receptor.end	Shared	GM	OPC1
614	YARS	ASIC2	0.00100864	NEU35	receptor.end	Shared	GM	OPC1
615	YARS	ATP1B1	0.00104495	NEU35	receptor.end	Shared	GM	OPC1
616	YARS	BCR	0.00101287	NEU35	receptor.end	Shared	GM	OPC1
617	YARS	BHLHE40	0.00129226	NEU35	receptor.end	Shared	GM	OPC1
618	YARS	EGFR	0.00111854	NEU35	receptor.end	Shared	GM	OPC1
619	YARS	ENC1	0.00104238	NEU35	receptor.end	Shared	GM	OPC1
620	YARS	ID2	0.00121874	NEU35	receptor.end	Shared	GM	OPC1
621	YARS	NTN1	0.00124746	NEU35	receptor.end	Shared	GM	OPC1
622	YARS	SYNPO	0.00119188	NEU35	receptor.end	Shared	GM	OPC1
623	YARS	TUBB	0.00112218	NEU35	receptor.end	Shared	GM	OPC1
624	YARS	VCAN	0.00111844	NEU35	receptor.end	Shared	GM	OPC1
625	NXPH1	APOE	0.000715194	NEU17	receptor.end	Shared	GM	OPC1
626	NXPH1	BCR	0.000841495	NEU17	receptor.end	Shared	GM	OPC1
627	NXPH1	BHLHE40	0.00087626	NEU17	receptor.end	Shared	GM	OPC1
628	NXPH1	CSF1	0.00101448	NEU17	receptor.end	Shared	GM	OPC1
629	NXPH1	EGFR	0.000719021	NEU17	receptor.end	Shared	GM	OPC1
630	NXPH1	EGR1	0.00071133	NEU17	receptor.end	Shared	GM	OPC1
631	NXPH1	ETS2	0.000758246	NEU17	receptor.end	Shared	GM	OPC1
632	NXPH1	FTL	0.000790068	NEU17	receptor.end	Shared	GM	OPC1
633	NXPH1	ID2	0.000823948	NEU17	receptor.end	Shared	GM	OPC1
634	NXPH1	LAMA5	0.000718155	NEU17	receptor.end	Shared	GM	OPC1
635	NXPH1	PTK2B	0.000984924	NEU17	receptor.end	Shared	GM	OPC1
636	NXPH1	STARD13	0.000735518	NEU17	receptor.end	Shared	GM	OPC1
637	NXPH1	SYNPO	0.000713934	NEU17	receptor.end	Shared	GM	OPC1
638	NXPH1	TUBB	0.000972702	NEU17	receptor.end	Shared	GM	OPC1
639	BDNF	BCR	0.00135061	NEU43	receptor.end	Shared	GM	OPC1
640	BDNF	BHLHE40	0.00167059	NEU43	receptor.end	Shared	GM	OPC1
641	BDNF	EGFR	0.00136033	NEU43	receptor.end	Shared	GM	OPC1
642	BDNF	EGR1	0.00262272	NEU43	receptor.end	Shared	GM	OPC1
643	BDNF	ID2	0.00146966	NEU43	receptor.end	Shared	GM	OPC1
644	BDNF	MBP	0.00236949	NEU43	receptor.end	Shared	GM	OPC1
645	BDNF	PLP1	0.00259669	NEU43	receptor.end	Shared	GM	OPC1
646	BDNF	SLC12A5	0.0028897	NEU43	receptor.end	Shared	GM	OPC1
647	BDNF	STARD13	0.00129235	NEU43	receptor.end	Shared	GM	OPC1
648	BDNF	SYNPO	0.00151053	NEU43	receptor.end	Shared	GM	OPC1
649	BDNF	SYP	0.0042813	NEU43	receptor.end	Shared	GM	OPC1
650	BDNF	TUBB	0.001399	NEU43	receptor.end	Shared	GM	OPC1
651	DSG2	BCR	0.00069844	NEU49	receptor.end	Shared	GM	OPC1
652	DSG2	BHLHE40	0.000805459	NEU49	receptor.end	Shared	GM	OPC1
653	DSG2	EGFR	0.000782505	NEU49	receptor.end	Shared	GM	OPC1
654	DSG2	ENC1	0.000689974	NEU49	receptor.end	Shared	GM	OPC1
655	DSG2	ETS2	0.000669873	NEU49	receptor.end	Shared	GM	OPC1
656	DSG2	ID2	0.000840261	NEU49	receptor.end	Shared	GM	OPC1
657	DSG2	LAMA5	0.000705513	NEU49	receptor.end	Shared	GM	OPC1
658	DSG2	STARD13	0.000672386	NEU49	receptor.end	Shared	GM	OPC1
659	DSG2	SYNPO	0.00069868	NEU49	receptor.end	Shared	GM	OPC1
660	DSG2	TUBB	0.000740833	NEU49	receptor.end	Shared	GM	OPC1
661	WNT10B	BCR	0.000755431	NEU45	receptor.end	Shared	GM	OPC1
662	WNT10B	BHLHE40	0.000981698	NEU45	receptor.end	Shared	GM	OPC1
663	WNT10B	EGFR	0.000878407	NEU45	receptor.end	Shared	GM	OPC1
664	WNT10B	EGR1	0.000773181	NEU45	receptor.end	Shared	GM	OPC1
665	WNT10B	GRIN2B	0.00073977	NEU45	receptor.end	Shared	GM	OPC1
666	WNT10B	ID2	0.000890952	NEU45	receptor.end	Shared	GM	OPC1
667	WNT10B	LAMA5	0.000792554	NEU45	receptor.end	Shared	GM	OPC1
668	WNT10B	STARD13	0.000829023	NEU45	receptor.end	Shared	GM	OPC1
669	WNT10B	SYNPO	0.000752447	NEU45	receptor.end	Shared	GM	OPC1
670	WNT10B	TUBB	0.000759763	NEU45	receptor.end	Shared	GM	OPC1
671	ROBO1	BCR	0.00128442	NEU17	receptor.end	Shared	GM	OPC1
672	ROBO1	BHLHE40	0.00133447	NEU17	receptor.end	Shared	GM	OPC1
673	ROBO1	EGFR	0.00107832	NEU17	receptor.end	Shared	GM	OPC1
674	ROBO1	EGR1	0.00101104	NEU17	receptor.end	Shared	GM	OPC1
675	ROBO1	ID2	0.00121952	NEU17	receptor.end	Shared	GM	OPC1
676	ROBO1	STARD13	0.00101706	NEU17	receptor.end	Shared	GM	OPC1
677	ROBO1	TUBB	0.0011195	NEU17	receptor.end	Shared	GM	OPC1
678	ADAM2	ABR	0.000681392	NEU30	receptor.end	Shared	GM	OPC1
679	ADAM2	BCR	0.000781187	NEU30	receptor.end	Shared	GM	OPC1
680	ADAM2	BHLHE40	0.000835876	NEU30	receptor.end	Shared	GM	OPC1
681	ADAM2	EGFR	0.000708823	NEU30	receptor.end	Shared	GM	OPC1
682	ADAM2	EGR1	0.0007583	NEU30	receptor.end	Shared	GM	OPC1
683	ADAM2	ID2	0.000864331	NEU30	receptor.end	Shared	GM	OPC1
684	ADAM2	LAMA5	0.000690544	NEU30	receptor.end	Shared	GM	OPC1
685	ADAM2	LTBP1	0.000688131	NEU30	receptor.end	Shared	GM	OPC1
686	ADAM2	SYNPO	0.000720052	NEU30	receptor.end	Shared	GM	OPC1
687	ADAM2	TUBB	0.000724864	NEU30	receptor.end	Shared	GM	OPC1
688	ADAM2	VCAN	0.000681774	NEU30	receptor.end	Shared	GM	OPC1
689	LRRC4	BCR	0.000951874	OLI6	receptor.end	Shared	GM	OPC1
690	LRRC4	BHLHE40	0.00126913	OLI6	receptor.end	Shared	GM	OPC1
691	LRRC4	CACNA1C	0.000995454	OLI6	receptor.end	Shared	GM	OPC1
692	LRRC4	EGFR	0.000983057	OLI6	receptor.end	Shared	GM	OPC1
693	LRRC4	EGR1	0.00113009	OLI6	receptor.end	Shared	GM	OPC1
694	LRRC4	EGR3	0.00107654	OLI6	receptor.end	Shared	GM	OPC1
695	LRRC4	ETS2	0.000971518	OLI6	receptor.end	Shared	GM	OPC1
696	LRRC4	ID2	0.00127147	OLI6	receptor.end	Shared	GM	OPC1
697	LRRC4	LAMA5	0.000955841	OLI6	receptor.end	Shared	GM	OPC1
698	LRRC4	LTBP1	0.000974374	OLI6	receptor.end	Shared	GM	OPC1
699	LRRC4	STARD13	0.000970224	OLI6	receptor.end	Shared	GM	OPC1
700	LRRC4	SYNPO	0.00108645	OLI6	receptor.end	Shared	GM	OPC1
701	LRRC4	TUBB	0.00103709	OLI6	receptor.end	Shared	GM	OPC1
702	RELN	BCR	0.00107639	NEU17	receptor.end	Shared	GM	OPC1
703	RELN	BHLHE40	0.00115325	NEU17	receptor.end	Shared	GM	OPC1
704	RELN	EGFR	0.000924859	NEU17	receptor.end	Shared	GM	OPC1
705	RELN	EGR1	0.00210734	NEU17	receptor.end	Shared	GM	OPC1
706	RELN	ENC1	0.000906421	NEU17	receptor.end	Shared	GM	OPC1
707	RELN	ETS2	0.000903541	NEU17	receptor.end	Shared	GM	OPC1
708	RELN	ID2	0.00106857	NEU17	receptor.end	Shared	GM	OPC1
709	RELN	LAMA5	0.000918691	NEU17	receptor.end	Shared	GM	OPC1
710	RELN	STARD13	0.000934145	NEU17	receptor.end	Shared	GM	OPC1
711	RELN	SYNPO	0.000917512	NEU17	receptor.end	Shared	GM	OPC1
712	RELN	TUBB	0.0010376	NEU17	receptor.end	Shared	GM	OPC1
713	COPA	BCR	0.000815826	OLI3	receptor.end	Shared	GM	OPC1
714	COPA	BHLHE40	0.000894478	OLI3	receptor.end	Shared	GM	OPC1
715	COPA	EGFR	0.000808694	OLI3	receptor.end	Shared	GM	OPC1
716	COPA	EGR3	0.000786358	OLI3	receptor.end	Shared	GM	OPC1
717	COPA	ENC1	0.000772176	OLI3	receptor.end	Shared	GM	OPC1
718	COPA	ID2	0.000882893	OLI3	receptor.end	Shared	GM	OPC1
719	COPA	LAMA5	0.000804926	OLI3	receptor.end	Shared	GM	OPC1
720	COPA	NTN1	0.000813417	OLI3	receptor.end	Shared	GM	OPC1
721	COPA	TUBB	0.000852566	OLI3	receptor.end	Shared	GM	OPC1
722	NRG3	BCR	0.00089677	NEU50	receptor.end	Shared	GM	OPC1
723	NRG3	BHLHE40	0.00102099	NEU50	receptor.end	Shared	GM	OPC1
724	NRG3	EGFR	0.000988624	NEU50	receptor.end	Shared	GM	OPC1
725	NRG3	EGR1	0.000999399	NEU50	receptor.end	Shared	GM	OPC1
726	NRG3	EGR3	0.000842062	NEU50	receptor.end	Shared	GM	OPC1
727	NRG3	ETS2	0.000849528	NEU50	receptor.end	Shared	GM	OPC1
728	NRG3	ID2	0.00110616	NEU50	receptor.end	Shared	GM	OPC1
729	NRG3	LTBP1	0.000851667	NEU50	receptor.end	Shared	GM	OPC1
730	NRG3	NRXN3	0.000845795	NEU50	receptor.end	Shared	GM	OPC1
731	NRG3	SYNPO	0.000986487	NEU50	receptor.end	Shared	GM	OPC1
732	NRG3	TUBB	0.000872412	NEU50	receptor.end	Shared	GM	OPC1
733	NRG2	BCR	0.000883021	NEU14	receptor.end	Shared	GM	OPC1
734	NRG2	BHLHE40	0.00110579	NEU14	receptor.end	Shared	GM	OPC1
735	NRG2	EGFR	0.00107769	NEU14	receptor.end	Shared	GM	OPC1
736	NRG2	EGR1	0.00100982	NEU14	receptor.end	Shared	GM	OPC1
737	NRG2	EGR3	0.000856762	NEU14	receptor.end	Shared	GM	OPC1
738	NRG2	ETS2	0.0008825	NEU14	receptor.end	Shared	GM	OPC1
739	NRG2	ID2	0.00115472	NEU14	receptor.end	Shared	GM	OPC1
740	NRG2	LTBP1	0.000900958	NEU14	receptor.end	Shared	GM	OPC1
741	NRG2	SYNPO	0.00101386	NEU14	receptor.end	Shared	GM	OPC1
742	NRG2	TUBB	0.000870755	NEU14	receptor.end	Shared	GM	OPC1
743	NECTIN1	BCR	0.00104972	OLI6	receptor.end	Shared	GM	OPC1
744	NECTIN1	BHLHE40	0.00131168	OLI6	receptor.end	Shared	GM	OPC1
745	NECTIN1	EGFR	0.00129417	OLI6	receptor.end	Shared	GM	OPC1
746	NECTIN1	EGR1	0.00114756	OLI6	receptor.end	Shared	GM	OPC1
747	NECTIN1	EGR3	0.000989262	OLI6	receptor.end	Shared	GM	OPC1
748	NECTIN1	ENC1	0.00105493	OLI6	receptor.end	Shared	GM	OPC1
749	NECTIN1	ID2	0.00120874	OLI6	receptor.end	Shared	GM	OPC1
750	NECTIN1	LAMA5	0.000991658	OLI6	receptor.end	Shared	GM	OPC1
751	NECTIN1	STARD13	0.00104039	OLI6	receptor.end	Shared	GM	OPC1
752	NECTIN1	SYNPO	0.00109107	OLI6	receptor.end	Shared	GM	OPC1
753	NECTIN1	TUBB	0.00104951	OLI6	receptor.end	Shared	GM	OPC1
754	CDH5	BCR	0.00111384	VE2	receptor.end	Shared	GM	OPC1
755	CDH5	BHLHE40	0.00147696	VE2	receptor.end	Shared	GM	OPC1
756	CDH5	EGFR	0.00120203	VE2	receptor.end	Shared	GM	OPC1
757	CDH5	EGR1	0.00117523	VE2	receptor.end	Shared	GM	OPC1
758	CDH5	GRIN2B	0.00118173	VE2	receptor.end	Shared	GM	OPC1
759	CDH5	ID2	0.00144341	VE2	receptor.end	Shared	GM	OPC1
760	CDH5	STARD13	0.00126714	VE2	receptor.end	Shared	GM	OPC1
761	SEMA7A	BCR	0.000769791	NEU37	receptor.end	Shared	GM	OPC1
762	SEMA7A	BHLHE40	0.000841583	NEU37	receptor.end	Shared	GM	OPC1
763	SEMA7A	EGFR	0.000800852	NEU37	receptor.end	Shared	GM	OPC1
764	SEMA7A	ENC1	0.000721309	NEU37	receptor.end	Shared	GM	OPC1
765	SEMA7A	ID2	0.000857954	NEU37	receptor.end	Shared	GM	OPC1
766	SEMA7A	LAMA5	0.000774873	NEU37	receptor.end	Shared	GM	OPC1
767	SEMA7A	STARD13	0.000717354	NEU37	receptor.end	Shared	GM	OPC1
768	SEMA7A	SYNPO	0.000699978	NEU37	receptor.end	Shared	GM	OPC1
769	SEMA7A	TUBB	0.000770012	NEU37	receptor.end	Shared	GM	OPC1
770	SEMA7A	VCAN	0.000712865	NEU37	receptor.end	Shared	GM	OPC1
771	SLIT1	BCR	0.00132618	NEU43	receptor.end	Shared	GM	OPC1
772	SLIT1	BHLHE40	0.00141423	NEU43	receptor.end	Shared	GM	OPC1
773	SLIT1	EGFR	0.00125565	NEU43	receptor.end	Shared	GM	OPC1
774	SLIT1	EGR1	0.00107475	NEU43	receptor.end	Shared	GM	OPC1
775	SLIT1	GRIN2B	0.00107695	NEU43	receptor.end	Shared	GM	OPC1
776	SLIT1	ID2	0.00134204	NEU43	receptor.end	Shared	GM	OPC1
777	NCAM1	BCR	0.00112187	OLI2	receptor.end	Shared	GM	OPC1
778	NCAM1	BHLHE40	0.00136895	OLI2	receptor.end	Shared	GM	OPC1
779	NCAM1	EGFR	0.00125726	OLI2	receptor.end	Shared	GM	OPC1
780	NCAM1	EGR1	0.00110363	OLI2	receptor.end	Shared	GM	OPC1
781	NCAM1	ID2	0.00127278	OLI2	receptor.end	Shared	GM	OPC1
782	NCAM1	STARD13	0.00115215	OLI2	receptor.end	Shared	GM	OPC1
783	NCAM1	SYNPO	0.00117937	OLI2	receptor.end	Shared	GM	OPC1
784	NCAM1	TUBB	0.00111334	OLI2	receptor.end	Shared	GM	OPC1
785	LAMA1	BCR	0.000886858	AST3	receptor.end	Shared	GM	OPC1
786	LAMA1	BHLHE40	0.0010559	AST3	receptor.end	Shared	GM	OPC1
787	LAMA1	EGFR	0.000872565	AST3	receptor.end	Shared	GM	OPC1
788	LAMA1	EGR3	0.000850951	AST3	receptor.end	Shared	GM	OPC1
789	LAMA1	ID2	0.000991217	AST3	receptor.end	Shared	GM	OPC1
790	LAMA1	LAMA5	0.000908349	AST3	receptor.end	Shared	GM	OPC1
791	LAMA1	NTN1	0.000846746	AST3	receptor.end	Shared	GM	OPC1
792	LAMA1	TUBB	0.000917193	AST3	receptor.end	Shared	GM	OPC1
793	LAMA1	VCAN	0.000875608	AST3	receptor.end	Shared	GM	OPC1
794	PCDH7	BCR	0.000734547	NEU40	receptor.end	Shared	GM	OPC1
795	PCDH7	BHLHE40	0.000839195	NEU40	receptor.end	Shared	GM	OPC1
796	PCDH7	EGFR	0.000765575	NEU40	receptor.end	Shared	GM	OPC1
797	PCDH7	EGR1	0.000691028	NEU40	receptor.end	Shared	GM	OPC1
798	PCDH7	ENC1	0.000682702	NEU40	receptor.end	Shared	GM	OPC1
799	PCDH7	ETS2	0.000712771	NEU40	receptor.end	Shared	GM	OPC1
800	PCDH7	ID2	0.000848354	NEU40	receptor.end	Shared	GM	OPC1
801	PCDH7	LAMA5	0.000695496	NEU40	receptor.end	Shared	GM	OPC1
802	PCDH7	STARD13	0.000702698	NEU40	receptor.end	Shared	GM	OPC1
803	PCDH7	SYNPO	0.000714661	NEU40	receptor.end	Shared	GM	OPC1
804	PCDH7	TUBB	0.000768796	NEU40	receptor.end	Shared	GM	OPC1
805	CDH4	BHLHE40	0.00155127	AST3	receptor.end	Shared	GM	OPC1
806	CDH4	EGFR	0.00139494	AST3	receptor.end	Shared	GM	OPC1
807	CDH4	EGR1	0.00121365	AST3	receptor.end	Shared	GM	OPC1
808	CDH4	ENC1	0.00116117	AST3	receptor.end	Shared	GM	OPC1
809	CDH4	GRIN2B	0.00147327	AST3	receptor.end	Shared	GM	OPC1
810	CDH4	ID2	0.00138563	AST3	receptor.end	Shared	GM	OPC1
811	CDH4	STARD13	0.00126204	AST3	receptor.end	Shared	GM	OPC1
812	BMP7	BHLHE40	0.00198179	AST1	receptor.end	Shared	GM	OPC1
813	BMP7	EGFR	0.00167863	AST1	receptor.end	Shared	GM	OPC1
814	BMP7	EGR1	0.00154873	AST1	receptor.end	Shared	GM	OPC1
815	BMP7	ID2	0.00290359	AST1	receptor.end	Shared	GM	OPC1
816	BMP7	STARD13	0.00155355	AST1	receptor.end	Shared	GM	OPC1
817	BMP7	SYNPO	0.00163973	AST1	receptor.end	Shared	GM	OPC1
818	BMP7	THY1	0.00250507	AST1	receptor.end	Shared	GM	OPC1
819	BMP7	TUBB	0.00156171	AST1	receptor.end	Shared	GM	OPC1
820	PCDH9	BCR	0.000850553	OLI3	receptor.end	Shared	GM	OPC1
821	PCDH9	BHLHE40	0.00105709	OLI3	receptor.end	Shared	GM	OPC1
822	PCDH9	EGFR	0.000909322	OLI3	receptor.end	Shared	GM	OPC1
823	PCDH9	EGR1	0.000875861	OLI3	receptor.end	Shared	GM	OPC1
824	PCDH9	ID2	0.000950267	OLI3	receptor.end	Shared	GM	OPC1
825	PCDH9	SYNPO	0.000887545	OLI3	receptor.end	Shared	GM	OPC1
826	PCDH9	TUBB	0.000880377	OLI3	receptor.end	Shared	GM	OPC1
827	PCDH9	ZBTB16	0.000844813	OLI3	receptor.end	Shared	GM	OPC1
828	CALM2	BCR	0.00117308	MIC2	receptor.end	Shared	GM	OPC1
829	CALM2	BHLHE40	0.00141039	MIC2	receptor.end	Shared	GM	OPC1
830	CALM2	EGFR	0.0011889	MIC2	receptor.end	Shared	GM	OPC1
831	CALM2	EGR1	0.00110596	MIC2	receptor.end	Shared	GM	OPC1
832	CALM2	ETS2	0.00115282	MIC2	receptor.end	Shared	GM	OPC1
833	CALM2	ID2	0.00151168	MIC2	receptor.end	Shared	GM	OPC1
834	CALM2	LAMA5	0.00122315	MIC2	receptor.end	Shared	GM	OPC1
835	CALM2	STARD13	0.00130588	MIC2	receptor.end	Shared	GM	OPC1
836	CALM2	SYNPO	0.00117357	MIC2	receptor.end	Shared	GM	OPC1
837	CALM2	TUBB	0.00120165	MIC2	receptor.end	Shared	GM	OPC1
838	PDGFA	BCR	0.0012089	NEU49	receptor.end	Shared	GM	OPC1
839	PDGFA	BHLHE40	0.00151366	NEU49	receptor.end	Shared	GM	OPC1
840	PDGFA	EGFR	0.00264039	NEU49	receptor.end	Shared	GM	OPC1
841	PDGFA	EGR1	0.0039852	NEU49	receptor.end	Shared	GM	OPC1
842	PDGFA	ID2	0.00132035	NEU49	receptor.end	Shared	GM	OPC1
843	PDGFA	NRXN3	0.00116921	NEU49	receptor.end	Shared	GM	OPC1
844	PDGFA	SYNPO	0.0013251	NEU49	receptor.end	Shared	GM	OPC1
845	PDGFA	TUBB	0.0012589	NEU49	receptor.end	Shared	GM	OPC1
846	PDGFA	VCAN	0.00115471	NEU49	receptor.end	Shared	GM	OPC1
847	EFNB2	BCR	0.000802408	NEU49	receptor.end	Shared	GM	OPC1
848	EFNB2	BHLHE40	0.000905813	NEU49	receptor.end	Shared	GM	OPC1
849	EFNB2	EGFR	0.000803425	NEU49	receptor.end	Shared	GM	OPC1
850	EFNB2	EGR1	0.000744492	NEU49	receptor.end	Shared	GM	OPC1
851	EFNB2	ETS2	0.0007476	NEU49	receptor.end	Shared	GM	OPC1
852	EFNB2	ID2	0.000877721	NEU49	receptor.end	Shared	GM	OPC1
853	EFNB2	LAMA5	0.000760689	NEU49	receptor.end	Shared	GM	OPC1
854	EFNB2	SYNPO	0.000781343	NEU49	receptor.end	Shared	GM	OPC1
855	EFNB2	TUBB	0.00080938	NEU49	receptor.end	Shared	GM	OPC1
856	FAT1	BCR	0.00106936	NEU49	receptor.end	Shared	GM	OPC1
857	FAT1	BHLHE40	0.00128465	NEU49	receptor.end	Shared	GM	OPC1
858	FAT1	ID2	0.00111643	NEU49	receptor.end	Shared	GM	OPC1
859	FAT1	VCAN	0.00102426	NEU49	receptor.end	Shared	GM	OPC1
860	PTN	BCR	0.00116992	AST1	receptor.end	Shared	GM	OPC1
861	PTN	BHLHE40	0.00133201	AST1	receptor.end	Shared	GM	OPC1
862	PTN	EGFR	0.0010472	AST1	receptor.end	Shared	GM	OPC1
863	PTN	ENO2	0.00418728	AST1	receptor.end	Shared	GM	OPC1
864	PTN	ID2	0.00129171	AST1	receptor.end	Shared	GM	OPC1
865	PTN	STARD13	0.00106008	AST1	receptor.end	Shared	GM	OPC1
866	PTN	TUBB	0.00107671	AST1	receptor.end	Shared	GM	OPC1
867	COL5A3	ABLIM1	0.00105005	AST1	receptor.end	Shared	GM	OPC1
868	COL5A3	BCR	0.00111591	AST1	receptor.end	Shared	GM	OPC1
869	COL5A3	BHLHE40	0.00124525	AST1	receptor.end	Shared	GM	OPC1
870	COL5A3	DDX5	0.00106336	AST1	receptor.end	Shared	GM	OPC1
871	COL5A3	EGFR	0.00105473	AST1	receptor.end	Shared	GM	OPC1
872	COL5A3	ENC1	0.00109959	AST1	receptor.end	Shared	GM	OPC1
873	COL5A3	ETS2	0.00125171	AST1	receptor.end	Shared	GM	OPC1
874	COL5A3	ID2	0.0013477	AST1	receptor.end	Shared	GM	OPC1
875	COL5A3	LAMA5	0.00106943	AST1	receptor.end	Shared	GM	OPC1
876	COL5A3	LTBP1	0.0010618	AST1	receptor.end	Shared	GM	OPC1
877	COL5A3	NTN1	0.00105388	AST1	receptor.end	Shared	GM	OPC1
878	COL5A3	STARD13	0.00109648	AST1	receptor.end	Shared	GM	OPC1
879	COL5A3	SYNPO	0.0011105	AST1	receptor.end	Shared	GM	OPC1
880	COL5A3	TUBB	0.0011171	AST1	receptor.end	Shared	GM	OPC1
881	CNTNAP1	BCR	0.00111058	NEU30	receptor.end	Shared	GM	OPC1
882	CNTNAP1	BHLHE40	0.000950781	NEU30	receptor.end	Shared	GM	OPC1
883	CNTNAP1	EGFR	0.000868458	NEU30	receptor.end	Shared	GM	OPC1
884	CNTNAP1	EGR1	0.000977834	NEU30	receptor.end	Shared	GM	OPC1
885	CNTNAP1	ETS2	0.000811687	NEU30	receptor.end	Shared	GM	OPC1
886	CNTNAP1	ID2	0.000981738	NEU30	receptor.end	Shared	GM	OPC1
887	CNTNAP1	SYNPO	0.000855933	NEU30	receptor.end	Shared	GM	OPC1
888	CNTNAP1	TUBB	0.000966218	NEU30	receptor.end	Shared	GM	OPC1
889	CNTNAP1	VCAN	0.000814663	NEU30	receptor.end	Shared	GM	OPC1
890	PIK3CB	BCR	0.000998937	MIC2	receptor.end	Shared	GM	OPC1
891	PIK3CB	BHLHE40	0.00115966	MIC2	receptor.end	Shared	GM	OPC1
892	PIK3CB	EGFR	0.00107479	MIC2	receptor.end	Shared	GM	OPC1
893	PIK3CB	EGR1	0.00112683	MIC2	receptor.end	Shared	GM	OPC1
894	PIK3CB	ID2	0.00112257	MIC2	receptor.end	Shared	GM	OPC1
895	PIK3CB	LTBP1	0.000940408	MIC2	receptor.end	Shared	GM	OPC1
896	PIK3CB	NRXN3	0.000919456	MIC2	receptor.end	Shared	GM	OPC1
897	PIK3CB	STARD13	0.00092804	MIC2	receptor.end	Shared	GM	OPC1
898	PIK3CB	SYNPO	0.00113109	MIC2	receptor.end	Shared	GM	OPC1
899	PIK3CB	TUBB	0.000996198	MIC2	receptor.end	Shared	GM	OPC1
900	EFNA5	ABLIM1	0.000988159	NEU45	receptor.end	Shared	GM	OPC1
901	EFNA5	BCR	0.00119161	NEU45	receptor.end	Shared	GM	OPC1
902	EFNA5	BHLHE40	0.00128229	NEU45	receptor.end	Shared	GM	OPC1
903	EFNA5	EGFR	0.00109409	NEU45	receptor.end	Shared	GM	OPC1
904	EFNA5	EGR1	0.00112684	NEU45	receptor.end	Shared	GM	OPC1
905	EFNA5	ID2	0.00116862	NEU45	receptor.end	Shared	GM	OPC1
906	EFNA5	TUBB	0.00108499	NEU45	receptor.end	Shared	GM	OPC1
907	MAG	BCR	0.00115119	OLI2	receptor.end	Shared	GM	OPC1
908	MAG	BHLHE40	0.00127391	OLI2	receptor.end	Shared	GM	OPC1
909	MAG	CELF4	0.00112055	OLI2	receptor.end	Shared	GM	OPC1
910	MAG	ID2	0.00150478	OLI2	receptor.end	Shared	GM	OPC1
911	MAG	KIRREL3	0.00116702	OLI2	receptor.end	Shared	GM	OPC1
912	MAG	LTBP1	0.00119942	OLI2	receptor.end	Shared	GM	OPC1
913	MAG	MBP	0.0011732	OLI2	receptor.end	Shared	GM	OPC1
914	MAG	NTN1	0.00137317	OLI2	receptor.end	Shared	GM	OPC1
915	MAG	SEMA3A	0.00111311	OLI2	receptor.end	Shared	GM	OPC1
916	MAG	SYNPO	0.00114669	OLI2	receptor.end	Shared	GM	OPC1
917	MAG	TUBB	0.00110848	OLI2	receptor.end	Shared	GM	OPC1
918	ITGB1	BCR	0.00100568	VE3	receptor.end	Shared	GM	OPC1
919	ITGB1	BHLHE40	0.00113934	VE3	receptor.end	Shared	GM	OPC1
920	ITGB1	EGFR	0.00100124	VE3	receptor.end	Shared	GM	OPC1
921	ITGB1	EGR1	0.000966236	VE3	receptor.end	Shared	GM	OPC1
922	ITGB1	ETS2	0.000898154	VE3	receptor.end	Shared	GM	OPC1
923	ITGB1	ID2	0.00104015	VE3	receptor.end	Shared	GM	OPC1
924	ITGB1	LAMA5	0.000903141	VE3	receptor.end	Shared	GM	OPC1
925	ITGB1	STARD13	0.000964438	VE3	receptor.end	Shared	GM	OPC1
926	ITGB1	SYNPO	0.000937275	VE3	receptor.end	Shared	GM	OPC1
927	ITGB1	TUBB	0.000971023	VE3	receptor.end	Shared	GM	OPC1
928	JAM3	BHLHE40	0.00117993	OLI3	receptor.end	Shared	GM	OPC1
929	JAM3	EGFR	0.00111729	OLI3	receptor.end	Shared	GM	OPC1
930	JAM3	EGR1	0.00104608	OLI3	receptor.end	Shared	GM	OPC1
931	JAM3	ETS2	0.00101561	OLI3	receptor.end	Shared	GM	OPC1
932	JAM3	ID2	0.00118234	OLI3	receptor.end	Shared	GM	OPC1
933	JAM3	SYNPO	0.0010464	OLI3	receptor.end	Shared	GM	OPC1
934	RGMA	BCR	0.00129251	AST3	receptor.end	Shared	GM	OPC1
935	RGMA	BHLHE40	0.00133258	AST3	receptor.end	Shared	GM	OPC1
936	RGMA	ENC1	0.00108818	AST3	receptor.end	Shared	GM	OPC1
937	RGMA	ETS2	0.00117461	AST3	receptor.end	Shared	GM	OPC1
938	RGMA	ID2	0.00165811	AST3	receptor.end	Shared	GM	OPC1
939	RGMA	TUBB	0.00113974	AST3	receptor.end	Shared	GM	OPC1
940	ADAM9	BCR	0.000970754	NEU49	receptor.end	Shared	GM	OPC1
941	ADAM9	BHLHE40	0.00109779	NEU49	receptor.end	Shared	GM	OPC1
942	ADAM9	EGFR	0.000884434	NEU49	receptor.end	Shared	GM	OPC1
943	ADAM9	EGR1	0.000895322	NEU49	receptor.end	Shared	GM	OPC1
944	ADAM9	EGR3	0.000879385	NEU49	receptor.end	Shared	GM	OPC1
945	ADAM9	ID2	0.00101599	NEU49	receptor.end	Shared	GM	OPC1
946	ADAM9	LAMA5	0.000957989	NEU49	receptor.end	Shared	GM	OPC1
947	ADAM9	STARD13	0.00088055	NEU49	receptor.end	Shared	GM	OPC1
948	ADAM9	TUBB	0.000938894	NEU49	receptor.end	Shared	GM	OPC1
949	ADAM9	VCAN	0.00089649	NEU49	receptor.end	Shared	GM	OPC1
950	INHA	BHLHE40	0.00210373	NEU12	receptor.end	Shared	GM	OPC1
951	INHA	EGFR	0.00181261	NEU12	receptor.end	Shared	GM	OPC1
952	INHA	EGR1	0.001723	NEU12	receptor.end	Shared	GM	OPC1
953	INHA	ID2	0.00184209	NEU12	receptor.end	Shared	GM	OPC1
954	INHA	STARD13	0.00168547	NEU12	receptor.end	Shared	GM	OPC1
955	INHA	SYNPO	0.00163828	NEU12	receptor.end	Shared	GM	OPC1
956	INHA	TUBB	0.00174603	NEU12	receptor.end	Shared	GM	OPC1
957	CALCB	BHLHE40	0.000969664	MIC1	receptor.end	Shared	GM	OPC1
958	CALCB	EGFR	0.000836439	MIC1	receptor.end	Shared	GM	OPC1
959	CALCB	EGR1	0.000780008	MIC1	receptor.end	Shared	GM	OPC1
960	CALCB	ID2	0.000905437	MIC1	receptor.end	Shared	GM	OPC1
961	CALCB	LAMA5	0.000781185	MIC1	receptor.end	Shared	GM	OPC1
962	CALCB	STARD13	0.000851021	MIC1	receptor.end	Shared	GM	OPC1
963	CALCB	SYNPO	0.000832675	MIC1	receptor.end	Shared	GM	OPC1
964	CALCB	TUBB	0.000808297	MIC1	receptor.end	Shared	GM	OPC1
965	PTPRF	BCR	0.00106079	OLI3	receptor.end	Shared	GM	OPC1
966	PTPRF	BHLHE40	0.00137864	OLI3	receptor.end	Shared	GM	OPC1
967	PTPRF	EGFR	0.00126241	OLI3	receptor.end	Shared	GM	OPC1
968	PTPRF	ENC1	0.00104884	OLI3	receptor.end	Shared	GM	OPC1
969	PTPRF	ID2	0.00127487	OLI3	receptor.end	Shared	GM	OPC1
970	PTPRF	LAMA5	0.00105804	OLI3	receptor.end	Shared	GM	OPC1
971	PTPRF	STARD13	0.00116438	OLI3	receptor.end	Shared	GM	OPC1
972	PTPRF	SYNPO	0.00112838	OLI3	receptor.end	Shared	GM	OPC1
973	PTPRF	TUBB	0.00111233	OLI3	receptor.end	Shared	GM	OPC1
974	PKD1	BCR	0.00113487	NEU49	receptor.end	Shared	GM	OPC1
975	PKD1	BHLHE40	0.00142019	NEU49	receptor.end	Shared	GM	OPC1
976	PKD1	EGFR	0.00118738	NEU49	receptor.end	Shared	GM	OPC1
977	PKD1	EGR1	0.00118566	NEU49	receptor.end	Shared	GM	OPC1
978	PKD1	ID2	0.0012296	NEU49	receptor.end	Shared	GM	OPC1
979	PKD1	LAMA5	0.00112168	NEU49	receptor.end	Shared	GM	OPC1
980	PKD1	STARD13	0.001141	NEU49	receptor.end	Shared	GM	OPC1
981	PKD1	SYNPO	0.00116418	NEU49	receptor.end	Shared	GM	OPC1
982	PKD1	TUBB	0.00108728	NEU49	receptor.end	Shared	GM	OPC1
983	FGF9	BHLHE40	0.00175995	NEU16	receptor.end	Shared	GM	OPC1
984	FGF9	EGFR	0.00153384	NEU16	receptor.end	Shared	GM	OPC1
985	FGF9	EGR1	0.00144634	NEU16	receptor.end	Shared	GM	OPC1
986	FGF9	ETS2	0.00134658	NEU16	receptor.end	Shared	GM	OPC1
987	FGF9	ID2	0.00154208	NEU16	receptor.end	Shared	GM	OPC1
988	FGF9	STARD13	0.00132784	NEU16	receptor.end	Shared	GM	OPC1
989	FGF9	SYNPO	0.00140352	NEU16	receptor.end	Shared	GM	OPC1
990	FGF9	TUBB	0.00142838	NEU16	receptor.end	Shared	GM	OPC1
991	NFASC	ATF4	0.000806632	OLI5	receptor.end	Shared	GM	OPC1
992	NFASC	BCR	0.00106241	OLI5	receptor.end	Shared	GM	OPC1
993	NFASC	BHLHE40	0.000980539	OLI5	receptor.end	Shared	GM	OPC1
994	NFASC	ETS2	0.000788385	OLI5	receptor.end	Shared	GM	OPC1
995	NFASC	ID2	0.000976528	OLI5	receptor.end	Shared	GM	OPC1
996	NFASC	LAMA5	0.000785238	OLI5	receptor.end	Shared	GM	OPC1
997	NFASC	STARD13	0.000794386	OLI5	receptor.end	Shared	GM	OPC1
998	NFASC	TUBB	0.000857636	OLI5	receptor.end	Shared	GM	OPC1
999	NEGR1	BCR	0.00114799	NEU35	receptor.end	Shared	GM	OPC1
1000	NEGR1	BHLHE40	0.00104472	NEU35	receptor.end	Shared	GM	OPC1
1001	NEGR1	CELF4	0.00116546	NEU35	receptor.end	Shared	GM	OPC1
1002	NEGR1	EGFR	0.00105825	NEU35	receptor.end	Shared	GM	OPC1
1003	NEGR1	ID2	0.000906263	NEU35	receptor.end	Shared	GM	OPC1
1004	NEGR1	LAMA5	0.000943072	NEU35	receptor.end	Shared	GM	OPC1
1005	NEGR1	LTBP1	0.000965648	NEU35	receptor.end	Shared	GM	OPC1
1006	NEGR1	SYNPO	0.000932251	NEU35	receptor.end	Shared	GM	OPC1
1007	NEGR1	TUBB	0.00116471	NEU35	receptor.end	Shared	GM	OPC1
1008	HSP90B1	BCR	0.00107087	OLI2	receptor.end	Shared	GM	OPC1
1009	HSP90B1	BHLHE40	0.00127109	OLI2	receptor.end	Shared	GM	OPC1
1010	HSP90B1	EGFR	0.00106936	OLI2	receptor.end	Shared	GM	OPC1
1011	HSP90B1	ID2	0.00126477	OLI2	receptor.end	Shared	GM	OPC1
1012	HSP90B1	LAMA5	0.00103668	OLI2	receptor.end	Shared	GM	OPC1
1013	HSP90B1	STARD13	0.00109129	OLI2	receptor.end	Shared	GM	OPC1
1014	HSP90B1	SYNPO	0.00102335	OLI2	receptor.end	Shared	GM	OPC1
1015	HSP90B1	TUBB	0.00114343	OLI2	receptor.end	Shared	GM	OPC1
1016	VIP	BHLHE40	0.00128313	NEU11	receptor.end	Shared	GM	OPC1
1017	VIP	CRYAB	0.00203025	NEU11	receptor.end	Shared	GM	OPC1
1018	VIP	EGFR	0.00125818	NEU11	receptor.end	Shared	GM	OPC1
1019	VIP	EGR1	0.00108333	NEU11	receptor.end	Shared	GM	OPC1
1020	VIP	ID2	0.00120008	NEU11	receptor.end	Shared	GM	OPC1
1021	VIP	LAMA5	0.00103567	NEU11	receptor.end	Shared	GM	OPC1
1022	VIP	STARD13	0.00100763	NEU11	receptor.end	Shared	GM	OPC1
1023	VIP	SYNPO	0.00109884	NEU11	receptor.end	Shared	GM	OPC1
1024	VIP	TUBB	0.00104438	NEU11	receptor.end	Shared	GM	OPC1
1025	ADAM12	ATP1B1	0.000976292	OPC1	receptor.end	Shared	GM	OPC1
1026	ADAM12	BCR	0.00102256	OPC1	receptor.end	Shared	GM	OPC1
1027	ADAM12	BHLHE40	0.00116848	OPC1	receptor.end	Shared	GM	OPC1
1028	ADAM12	CUX1	0.000949121	OPC1	receptor.end	Shared	GM	OPC1
1029	ADAM12	EGFR	0.000971453	OPC1	receptor.end	Shared	GM	OPC1
1030	ADAM12	ETS2	0.000963803	OPC1	receptor.end	Shared	GM	OPC1
1031	ADAM12	ID2	0.0011984	OPC1	receptor.end	Shared	GM	OPC1
1032	ADAM12	LAMA5	0.00097712	OPC1	receptor.end	Shared	GM	OPC1
1033	ADAM12	STARD13	0.000962553	OPC1	receptor.end	Shared	GM	OPC1
1034	ADAM12	SYNPO	0.000992532	OPC1	receptor.end	Shared	GM	OPC1
1035	ADAM12	VCAN	0.000970251	OPC1	receptor.end	Shared	GM	OPC1
1036	CDH2	ABLIM1	0.00110624	NEU45	receptor.end	Shared	GM	OPC1
1037	CDH2	BCR	0.00109924	NEU45	receptor.end	Shared	GM	OPC1
1038	CDH2	BHLHE40	0.00144933	NEU45	receptor.end	Shared	GM	OPC1
1039	CDH2	CUX1	0.00110108	NEU45	receptor.end	Shared	GM	OPC1
1040	CDH2	EGFR	0.00125078	NEU45	receptor.end	Shared	GM	OPC1
1041	CDH2	EGR1	0.00108795	NEU45	receptor.end	Shared	GM	OPC1
1042	CDH2	ID2	0.00135862	NEU45	receptor.end	Shared	GM	OPC1
1043	CDH2	LAMA5	0.00112497	NEU45	receptor.end	Shared	GM	OPC1
1044	CDH2	STARD13	0.00113767	NEU45	receptor.end	Shared	GM	OPC1
1045	CDH2	TUBB	0.00112698	NEU45	receptor.end	Shared	GM	OPC1
1046	F8	BCR	0.000776856	VE3	receptor.end	Shared	GM	OPC1
1047	F8	BHLHE40	0.000881515	VE3	receptor.end	Shared	GM	OPC1
1048	F8	EGFR	0.000767141	VE3	receptor.end	Shared	GM	OPC1
1049	F8	EGR1	0.000744837	VE3	receptor.end	Shared	GM	OPC1
1050	F8	ETS2	0.000742509	VE3	receptor.end	Shared	GM	OPC1
1051	F8	ID2	0.000890737	VE3	receptor.end	Shared	GM	OPC1
1052	F8	LAMA5	0.000813411	VE3	receptor.end	Shared	GM	OPC1
1053	F8	STARD13	0.000771042	VE3	receptor.end	Shared	GM	OPC1
1054	F8	SYNPO	0.000742335	VE3	receptor.end	Shared	GM	OPC1
1055	F8	TUBB	0.000793459	VE3	receptor.end	Shared	GM	OPC1
1056	ADAM15	ATF4	0.0010873	NEU49	receptor.end	Shared	GM	OPC1
1057	ADAM15	BCR	0.00100859	NEU49	receptor.end	Shared	GM	OPC1
1058	ADAM15	BHLHE40	0.00113727	NEU49	receptor.end	Shared	GM	OPC1
1059	ADAM15	EGFR	0.0011535	NEU49	receptor.end	Shared	GM	OPC1
1060	ADAM15	EGR1	0.00107857	NEU49	receptor.end	Shared	GM	OPC1
1061	ADAM15	FTL	0.00101052	NEU49	receptor.end	Shared	GM	OPC1
1062	ADAM15	ID2	0.00112803	NEU49	receptor.end	Shared	GM	OPC1
1063	PROS1	BCR	0.00157825	NEU11	receptor.end	Shared	GM	OPC1
1064	PROS1	BHLHE40	0.00158795	NEU11	receptor.end	Shared	GM	OPC1
1065	PROS1	EGFR	0.00141679	NEU11	receptor.end	Shared	GM	OPC1
1066	PROS1	EGR1	0.00160383	NEU11	receptor.end	Shared	GM	OPC1
1067	PROS1	ETS2	0.00139936	NEU11	receptor.end	Shared	GM	OPC1
1068	PROS1	HDAC9	0.00229659	NEU11	receptor.end	Shared	GM	OPC1
1069	PROS1	ID2	0.00146009	NEU11	receptor.end	Shared	GM	OPC1
1070	PROS1	STARD13	0.00137543	NEU11	receptor.end	Shared	GM	OPC1
1071	PROS1	SYNPO	0.00140607	NEU11	receptor.end	Shared	GM	OPC1
1072	PROS1	TUBB	0.00154819	NEU11	receptor.end	Shared	GM	OPC1
1073	FAT4	BCR	0.000879025	VE2	receptor.end	Shared	GM	OPC1
1074	FAT4	BHLHE40	0.00103144	VE2	receptor.end	Shared	GM	OPC1
1075	FAT4	EGFR	0.000821411	VE2	receptor.end	Shared	GM	OPC1
1076	FAT4	EGR1	0.000772552	VE2	receptor.end	Shared	GM	OPC1
1077	FAT4	ENC1	0.000775091	VE2	receptor.end	Shared	GM	OPC1
1078	FAT4	ETS2	0.000790285	VE2	receptor.end	Shared	GM	OPC1
1079	FAT4	ID2	0.000969278	VE2	receptor.end	Shared	GM	OPC1
1080	FAT4	LAMA5	0.000800457	VE2	receptor.end	Shared	GM	OPC1
1081	FAT4	STARD13	0.000807068	VE2	receptor.end	Shared	GM	OPC1
1082	FAT4	SYNPO	0.000808682	VE2	receptor.end	Shared	GM	OPC1
1083	FAT4	TUBB	0.000843558	VE2	receptor.end	Shared	GM	OPC1
1084	FAT4	VCAN	0.000774115	VE2	receptor.end	Shared	GM	OPC1
1085	PSEN1	BHLHE40	0.00134923	OLI3	receptor.end	Shared	GM	OPC1
1086	PSEN1	EGFR	0.00118176	OLI3	receptor.end	Shared	GM	OPC1
1087	PSEN1	EGR1	0.00110728	OLI3	receptor.end	Shared	GM	OPC1
1088	PSEN1	EGR3	0.00108795	OLI3	receptor.end	Shared	GM	OPC1
1089	PSEN1	ENC1	0.00107538	OLI3	receptor.end	Shared	GM	OPC1
1090	PSEN1	ETS2	0.0011303	OLI3	receptor.end	Shared	GM	OPC1
1091	PSEN1	ID2	0.0013474	OLI3	receptor.end	Shared	GM	OPC1
1092	PSEN1	LAMA5	0.00110538	OLI3	receptor.end	Shared	GM	OPC1
1093	PSEN1	STARD13	0.00119509	OLI3	receptor.end	Shared	GM	OPC1
1094	PSEN1	TUBB	0.00117619	OLI3	receptor.end	Shared	GM	OPC1
1095	PSEN1	VCAN	0.00105934	OLI3	receptor.end	Shared	GM	OPC1
1096	PTPRM	ABLIM1	0.0011186	NEU15	receptor.end	Shared	GM	OPC1
1097	PTPRM	BCAS1	0.00111322	NEU15	receptor.end	Shared	GM	OPC1
1098	PTPRM	BHLHE40	0.00148207	NEU15	receptor.end	Shared	GM	OPC1
1099	PTPRM	C18orf63	0.00117094	NEU15	receptor.end	Shared	GM	OPC1
1100	PTPRM	CCBE1	0.00108923	NEU15	receptor.end	Shared	GM	OPC1
1101	PTPRM	EGFR	0.00141201	NEU15	receptor.end	Shared	GM	OPC1
1102	PTPRM	ENC1	0.00113368	NEU15	receptor.end	Shared	GM	OPC1
1103	PTPRM	GRIN2B	0.00136898	NEU15	receptor.end	Shared	GM	OPC1
1104	PTPRM	ID2	0.00136247	NEU15	receptor.end	Shared	GM	OPC1
1105	PTPRM	KCNIP4	0.00110409	NEU15	receptor.end	Shared	GM	OPC1
1106	PTPRM	PRKACB	0.00114291	NEU15	receptor.end	Shared	GM	OPC1
1107	ANGPT2	ATF4	0.00143676	AST2	receptor.end	Shared	GM	OPC1
1108	ANGPT2	BCR	0.00139705	AST2	receptor.end	Shared	GM	OPC1
1109	ANGPT2	BHLHE40	0.00160332	AST2	receptor.end	Shared	GM	OPC1
1110	ANGPT2	CTSB	0.00259492	AST2	receptor.end	Shared	GM	OPC1
1111	ANGPT2	EGFR	0.00155538	AST2	receptor.end	Shared	GM	OPC1
1112	ANGPT2	EGR1	0.00147633	AST2	receptor.end	Shared	GM	OPC1
1113	ANGPT2	ID2	0.00155366	AST2	receptor.end	Shared	GM	OPC1
1114	ANGPT2	STARD13	0.00140051	AST2	receptor.end	Shared	GM	OPC1
1115	ANGPT2	SYNPO	0.00140161	AST2	receptor.end	Shared	GM	OPC1
1116	ANGPT2	TUBB	0.00148616	AST2	receptor.end	Shared	GM	OPC1
1117	DKK1	ABLIM1	0.00158467	NEU45	receptor.end	Shared	GM	OPC1
1118	DKK1	BHLHE40	0.00189735	NEU45	receptor.end	Shared	GM	OPC1
1119	DKK1	EGFR	0.00151133	NEU45	receptor.end	Shared	GM	OPC1
1120	DKK1	ERBB4	0.00155006	NEU45	receptor.end	Shared	GM	OPC1
1121	DKK1	ID2	0.00204942	NEU45	receptor.end	Shared	GM	OPC1
1122	DKK1	MAP7	0.00151941	NEU45	receptor.end	Shared	GM	OPC1
1123	DKK1	STARD13	0.00161815	NEU45	receptor.end	Shared	GM	OPC1
1124	DKK1	VCAN	0.00152571	NEU45	receptor.end	Shared	GM	OPC1
1125	PECAM1	ABLIM1	0.0010999	VE2	receptor.end	Shared	GM	OPC1
1126	PECAM1	BHLHE40	0.00145915	VE2	receptor.end	Shared	GM	OPC1
1127	PECAM1	EGFR	0.00134548	VE2	receptor.end	Shared	GM	OPC1
1128	PECAM1	EGR1	0.00120213	VE2	receptor.end	Shared	GM	OPC1
1129	PECAM1	ID2	0.00135863	VE2	receptor.end	Shared	GM	OPC1
1130	PECAM1	STARD13	0.00117948	VE2	receptor.end	Shared	GM	OPC1
1131	PECAM1	SYNPO	0.00112967	VE2	receptor.end	Shared	GM	OPC1
1132	PECAM1	TUBB	0.00110186	VE2	receptor.end	Shared	GM	OPC1
1133	SERPINE2	BCR	0.000846221	OPC1	receptor.end	Shared	GM	OPC1
1134	SERPINE2	BHLHE40	0.00101063	OPC1	receptor.end	Shared	GM	OPC1
1135	SERPINE2	EGFR	0.000862741	OPC1	receptor.end	Shared	GM	OPC1
1136	SERPINE2	ETS2	0.000838425	OPC1	receptor.end	Shared	GM	OPC1
1137	SERPINE2	ID2	0.000941615	OPC1	receptor.end	Shared	GM	OPC1
1138	SERPINE2	LAMA5	0.000892702	OPC1	receptor.end	Shared	GM	OPC1
1139	SERPINE2	STARD13	0.0008257	OPC1	receptor.end	Shared	GM	OPC1
1140	SERPINE2	TUBB	0.000927196	OPC1	receptor.end	Shared	GM	OPC1
1141	NXPH3	BCR	0.00161791	NEU50	receptor.end	Shared	GM	OPC1
1142	NXPH3	BHLHE40	0.00109217	NEU50	receptor.end	Shared	GM	OPC1
1143	NXPH3	ID2	0.0010165	NEU50	receptor.end	Shared	GM	OPC1
1144	NXPH3	SORBS1	0.000954997	NEU50	receptor.end	Shared	GM	OPC1
1145	NXPH3	TUBB	0.000983618	NEU50	receptor.end	Shared	GM	OPC1
1146	NXPH3	YWHAG	0.0010119	NEU50	receptor.end	Shared	GM	OPC1
1147	NXPH3	YWHAH	0.000968527	NEU50	receptor.end	Shared	GM	OPC1
1148	LAMC2	BHLHE40	0.00121646	NEU34	receptor.end	Shared	GM	OPC1
1149	LAMC2	CUX1	0.00109643	NEU34	receptor.end	Shared	GM	OPC1
1150	LAMC2	EGR3	0.00124839	NEU34	receptor.end	Shared	GM	OPC1
1151	LAMC2	ID2	0.00114992	NEU34	receptor.end	Shared	GM	OPC1
1152	LAMC2	LAMA5	0.00110981	NEU34	receptor.end	Shared	GM	OPC1
1153	LAMC2	LTBP1	0.0010829	NEU34	receptor.end	Shared	GM	OPC1
1154	LAMC2	MAP7	0.00113488	NEU34	receptor.end	Shared	GM	OPC1
1155	LAMC2	PTK2B	0.00108694	NEU34	receptor.end	Shared	GM	OPC1
1156	LAMC2	SNAP25	0.00109524	NEU34	receptor.end	Shared	GM	OPC1
1157	LAMC2	TUBB	0.00115577	NEU34	receptor.end	Shared	GM	OPC1
1158	FGF14	BHLHE40	0.0010407	NEU14	receptor.end	Shared	GM	OPC1
1159	FGF14	EGR3	0.000896849	NEU14	receptor.end	Shared	GM	OPC1
1160	FGF14	FTL	0.000907176	NEU14	receptor.end	Shared	GM	OPC1
1161	FGF14	ID2	0.00109473	NEU14	receptor.end	Shared	GM	OPC1
1162	FGF14	LAMA5	0.000988102	NEU14	receptor.end	Shared	GM	OPC1
1163	FGF14	TUBB	0.00100798	NEU14	receptor.end	Shared	GM	OPC1
1164	WNT7A	ABLIM1	0.0010267	AST1	receptor.end	Shared	GM	OPC1
1165	WNT7A	BHLHE40	0.00123746	AST1	receptor.end	Shared	GM	OPC1
1166	WNT7A	ETS2	0.00106239	AST1	receptor.end	Shared	GM	OPC1
1167	WNT7A	ID2	0.00130229	AST1	receptor.end	Shared	GM	OPC1
1168	WNT7A	NRXN3	0.00107494	AST1	receptor.end	Shared	GM	OPC1
1169	WNT7A	STARD13	0.001142	AST1	receptor.end	Shared	GM	OPC1
1170	WNT7A	SYNPO	0.00102609	AST1	receptor.end	Shared	GM	OPC1
1171	NTN4	ABLIM1	0.0010067	NEU49	receptor.end	Shared	GM	OPC1
1172	NTN4	BHLHE40	0.00112296	NEU49	receptor.end	Shared	GM	OPC1
1173	NTN4	EGFR	0.00096529	NEU49	receptor.end	Shared	GM	OPC1
1174	NTN4	EGR1	0.000952361	NEU49	receptor.end	Shared	GM	OPC1
1175	NTN4	ID2	0.00137142	NEU49	receptor.end	Shared	GM	OPC1
1176	NTN4	KCNMA1	0.000954571	NEU49	receptor.end	Shared	GM	OPC1
1177	NTN4	LAMA5	0.00110863	NEU49	receptor.end	Shared	GM	OPC1
1178	NTN4	LTBP1	0.00096082	NEU49	receptor.end	Shared	GM	OPC1
1179	NTN4	STARD13	0.00101966	NEU49	receptor.end	Shared	GM	OPC1
1180	TIMP1	BHLHE40	0.00132149	MIC2	receptor.end	Shared	GM	OPC1
1181	TIMP1	EGR1	0.00116507	MIC2	receptor.end	Shared	GM	OPC1
1182	TIMP1	ENC1	0.00109185	MIC2	receptor.end	Shared	GM	OPC1
1183	TIMP1	ETS2	0.00125814	MIC2	receptor.end	Shared	GM	OPC1
1184	TIMP1	ID2	0.00122248	MIC2	receptor.end	Shared	GM	OPC1
1185	TIMP1	PLP1	0.00259304	MIC2	receptor.end	Shared	GM	OPC1
1186	TIMP1	STARD13	0.00115017	MIC2	receptor.end	Shared	GM	OPC1
1187	TIMP1	SYNPO	0.00112669	MIC2	receptor.end	Shared	GM	OPC1
1188	TIMP1	TUBB	0.00115012	MIC2	receptor.end	Shared	GM	OPC1
1189	TIMP1	ZBTB16	0.00126811	MIC2	receptor.end	Shared	GM	OPC1
1190	SST	BHLHE40	0.0010555	NEU17	receptor.end	Shared	GM	OPC1
1191	SST	EGFR	0.000907163	NEU17	receptor.end	Shared	GM	OPC1
1192	SST	EGR1	0.00107857	NEU17	receptor.end	Shared	GM	OPC1
1193	SST	ID2	0.00101856	NEU17	receptor.end	Shared	GM	OPC1
1194	SST	LAMA5	0.000866268	NEU17	receptor.end	Shared	GM	OPC1
1195	SST	STARD13	0.000964746	NEU17	receptor.end	Shared	GM	OPC1
1196	SST	SYNPO	0.000974594	NEU17	receptor.end	Shared	GM	OPC1
1197	SST	TUBB	0.000848687	NEU17	receptor.end	Shared	GM	OPC1
1198	ITGAM	BCR	0.00106148	MIC2	receptor.end	Shared	GM	OPC1
1199	ITGAM	BHLHE40	0.00131627	MIC2	receptor.end	Shared	GM	OPC1
1200	ITGAM	EGFR	0.00109224	MIC2	receptor.end	Shared	GM	OPC1
1201	ITGAM	EGR1	0.00109001	MIC2	receptor.end	Shared	GM	OPC1
1202	ITGAM	ETS2	0.00107901	MIC2	receptor.end	Shared	GM	OPC1
1203	ITGAM	ID2	0.00117513	MIC2	receptor.end	Shared	GM	OPC1
1204	ITGAM	LAMA5	0.00101927	MIC2	receptor.end	Shared	GM	OPC1
1205	ITGAM	STARD13	0.00101216	MIC2	receptor.end	Shared	GM	OPC1
1206	ITGAM	SYNPO	0.00121012	MIC2	receptor.end	Shared	GM	OPC1
1207	ITGAM	TUBB	0.00104286	MIC2	receptor.end	Shared	GM	OPC1
1208	COL4A1	BCR	0.00103302	NEU43	receptor.end	Shared	GM	OPC1
1209	COL4A1	BHLHE40	0.00128868	NEU43	receptor.end	Shared	GM	OPC1
1210	COL4A1	EGFR	0.00102226	NEU43	receptor.end	Shared	GM	OPC1
1211	COL4A1	ID2	0.00114007	NEU43	receptor.end	Shared	GM	OPC1
1212	COL4A1	LAMA5	0.00102586	NEU43	receptor.end	Shared	GM	OPC1
1213	COL4A1	LTBP1	0.00110751	NEU43	receptor.end	Shared	GM	OPC1
1214	COL4A1	NTN1	0.00115824	NEU43	receptor.end	Shared	GM	OPC1
1215	COL4A1	VCAN	0.0010281	NEU43	receptor.end	Shared	GM	OPC1
1216	FAT3	BCR	0.000928842	NEU49	receptor.end	Shared	GM	OPC1
1217	FAT3	BHLHE40	0.00109092	NEU49	receptor.end	Shared	GM	OPC1
1218	FAT3	CUX1	0.000773298	NEU49	receptor.end	Shared	GM	OPC1
1219	FAT3	EGFR	0.000828522	NEU49	receptor.end	Shared	GM	OPC1
1220	FAT3	EGR1	0.000785868	NEU49	receptor.end	Shared	GM	OPC1
1221	FAT3	ID2	0.000992649	NEU49	receptor.end	Shared	GM	OPC1
1222	FAT3	LAMA5	0.000794985	NEU49	receptor.end	Shared	GM	OPC1
1223	FAT3	STARD13	0.000797548	NEU49	receptor.end	Shared	GM	OPC1
1224	FAT3	SYNPO	0.000781253	NEU49	receptor.end	Shared	GM	OPC1
1225	FAT3	TUBB	0.00080766	NEU49	receptor.end	Shared	GM	OPC1
1226	C3	BCR	0.000915563	MIC2	receptor.end	Shared	GM	OPC1
1227	C3	BHLHE40	0.00105562	MIC2	receptor.end	Shared	GM	OPC1
1228	C3	EGFR	0.000947068	MIC2	receptor.end	Shared	GM	OPC1
1229	C3	EGR1	0.000901911	MIC2	receptor.end	Shared	GM	OPC1
1230	C3	ETS2	0.000846024	MIC2	receptor.end	Shared	GM	OPC1
1231	C3	ID2	0.00101819	MIC2	receptor.end	Shared	GM	OPC1
1232	C3	LAMA5	0.000857646	MIC2	receptor.end	Shared	GM	OPC1
1233	C3	SYNPO	0.000914585	MIC2	receptor.end	Shared	GM	OPC1
1234	C3	TUBB	0.000878024	MIC2	receptor.end	Shared	GM	OPC1
1235	HEBP1	BCR	0.000747759	MIC2	receptor.end	Shared	GM	OPC1
1236	HEBP1	BHLHE40	0.000872291	MIC2	receptor.end	Shared	GM	OPC1
1237	HEBP1	EGFR	0.000728594	MIC2	receptor.end	Shared	GM	OPC1
1238	HEBP1	EGR1	0.000780462	MIC2	receptor.end	Shared	GM	OPC1
1239	HEBP1	ETS2	0.000688542	MIC2	receptor.end	Shared	GM	OPC1
1240	HEBP1	ID2	0.000812681	MIC2	receptor.end	Shared	GM	OPC1
1241	HEBP1	LAMA5	0.000701298	MIC2	receptor.end	Shared	GM	OPC1
1242	HEBP1	STARD13	0.000750402	MIC2	receptor.end	Shared	GM	OPC1
1243	HEBP1	SYNPO	0.000732426	MIC2	receptor.end	Shared	GM	OPC1
1244	HEBP1	TUBB	0.00070736	MIC2	receptor.end	Shared	GM	OPC1
1245	L1CAM	BCR	0.000979782	NEU30	receptor.end	Shared	GM	OPC1
1246	L1CAM	BHLHE40	0.00115561	NEU30	receptor.end	Shared	GM	OPC1
1247	L1CAM	EGFR	0.000986423	NEU30	receptor.end	Shared	GM	OPC1
1248	L1CAM	EGR1	0.0010364	NEU30	receptor.end	Shared	GM	OPC1
1249	L1CAM	ETS2	0.000963049	NEU30	receptor.end	Shared	GM	OPC1
1250	L1CAM	ID2	0.00110921	NEU30	receptor.end	Shared	GM	OPC1
1251	L1CAM	LTBP1	0.000962439	NEU30	receptor.end	Shared	GM	OPC1
1252	L1CAM	STARD13	0.000990415	NEU30	receptor.end	Shared	GM	OPC1
1253	L1CAM	SYNPO	0.00100486	NEU30	receptor.end	Shared	GM	OPC1
1254	L1CAM	TUBB	0.000984578	NEU30	receptor.end	Shared	GM	OPC1
1255	RTN4	BCR	0.000807439	OLI2	receptor.end	Shared	GM	OPC1
1256	RTN4	BHLHE40	0.000934238	OLI2	receptor.end	Shared	GM	OPC1
1257	RTN4	EGFR	0.000871713	OLI2	receptor.end	Shared	GM	OPC1
1258	RTN4	EGR1	0.000769889	OLI2	receptor.end	Shared	GM	OPC1
1259	RTN4	ID2	0.000889189	OLI2	receptor.end	Shared	GM	OPC1
1260	RTN4	LAMA5	0.000815826	OLI2	receptor.end	Shared	GM	OPC1
1261	RTN4	STARD13	0.000859117	OLI2	receptor.end	Shared	GM	OPC1
1262	RTN4	TUBB	0.000852365	OLI2	receptor.end	Shared	GM	OPC1
1263	ICAM5	ATF4	0.000813305	NEU32	receptor.end	Shared	GM	OPC1
1264	ICAM5	BCR	0.000875894	NEU32	receptor.end	Shared	GM	OPC1
1265	ICAM5	BHLHE40	0.00101975	NEU32	receptor.end	Shared	GM	OPC1
1266	ICAM5	EGFR	0.000862829	NEU32	receptor.end	Shared	GM	OPC1
1267	ICAM5	ID2	0.000987122	NEU32	receptor.end	Shared	GM	OPC1
1268	ICAM5	LAMA5	0.000846138	NEU32	receptor.end	Shared	GM	OPC1
1269	ICAM5	TUBB	0.000944455	NEU32	receptor.end	Shared	GM	OPC1
1270	VTN	BCR	0.00112937	MIC2	receptor.end	Shared	GM	OPC1
1271	VTN	BHLHE40	0.00147461	MIC2	receptor.end	Shared	GM	OPC1
1272	VTN	EGFR	0.00112084	MIC2	receptor.end	Shared	GM	OPC1
1273	VTN	EGR1	0.00110407	MIC2	receptor.end	Shared	GM	OPC1
1274	VTN	ETS2	0.00115782	MIC2	receptor.end	Shared	GM	OPC1
1275	VTN	ID2	0.00118081	MIC2	receptor.end	Shared	GM	OPC1
1276	VTN	LAMA5	0.00120605	MIC2	receptor.end	Shared	GM	OPC1
1277	VTN	STARD13	0.00126588	MIC2	receptor.end	Shared	GM	OPC1
1278	VTN	SYNPO	0.00115686	MIC2	receptor.end	Shared	GM	OPC1
1279	VTN	TUBB	0.00118535	MIC2	receptor.end	Shared	GM	OPC1
1280	VWF	BCR	0.000975232	VE2	receptor.end	Shared	GM	OPC1
1281	VWF	BHLHE40	0.00116308	VE2	receptor.end	Shared	GM	OPC1
1282	VWF	EGFR	0.000992164	VE2	receptor.end	Shared	GM	OPC1
1283	VWF	EGR1	0.00107287	VE2	receptor.end	Shared	GM	OPC1
1284	VWF	ETS2	0.000951298	VE2	receptor.end	Shared	GM	OPC1
1285	VWF	ID2	0.00114047	VE2	receptor.end	Shared	GM	OPC1
1286	VWF	STARD13	0.000996957	VE2	receptor.end	Shared	GM	OPC1
1287	VWF	SYNPO	0.00100652	VE2	receptor.end	Shared	GM	OPC1
1288	VWF	TUBB	0.000977419	VE2	receptor.end	Shared	GM	OPC1
1289	VWF	VCAN	0.00095486	VE2	receptor.end	Shared	GM	OPC1
1290	BTC	BCR	0.000919638	NEU43	receptor.end	Shared	GM	OPC1
1291	BTC	BHLHE40	0.00105805	NEU43	receptor.end	Shared	GM	OPC1
1292	BTC	EGFR	0.00111416	NEU43	receptor.end	Shared	GM	OPC1
1293	BTC	EGR1	0.000980634	NEU43	receptor.end	Shared	GM	OPC1
1294	BTC	EGR3	0.000919864	NEU43	receptor.end	Shared	GM	OPC1
1295	BTC	ETS2	0.000985877	NEU43	receptor.end	Shared	GM	OPC1
1296	BTC	ID2	0.00116473	NEU43	receptor.end	Shared	GM	OPC1
1297	BTC	LTBP1	0.000890359	NEU43	receptor.end	Shared	GM	OPC1
1298	BTC	SYNPO	0.00104429	NEU43	receptor.end	Shared	GM	OPC1
1299	BTC	TUBB	0.000902952	NEU43	receptor.end	Shared	GM	OPC1
1300	SEMA3A	BCR	0.0011687	NEU45	receptor.end	Shared	GM	OPC1
1301	SEMA3A	BHLHE40	0.00141729	NEU45	receptor.end	Shared	GM	OPC1
1302	SEMA3A	EGFR	0.00123475	NEU45	receptor.end	Shared	GM	OPC1
1303	SEMA3A	EGR1	0.0012853	NEU45	receptor.end	Shared	GM	OPC1
1304	SEMA3A	ETS2	0.00116443	NEU45	receptor.end	Shared	GM	OPC1
1305	SEMA3A	ID2	0.00130488	NEU45	receptor.end	Shared	GM	OPC1
1306	SEMA3A	LAMA5	0.00114175	NEU45	receptor.end	Shared	GM	OPC1
1307	SEMA3A	STARD13	0.00119725	NEU45	receptor.end	Shared	GM	OPC1
1308	SEMA3A	SYNPO	0.00115931	NEU45	receptor.end	Shared	GM	OPC1
1309	SEMA3A	TUBB	0.00124072	NEU45	receptor.end	Shared	GM	OPC1
1310	CRH	BHLHE40	0.00160887	NEU11	receptor.end	Shared	GM	OPC1
1311	CRH	EGFR	0.00152669	NEU11	receptor.end	Shared	GM	OPC1
1312	CRH	EGR1	0.00139852	NEU11	receptor.end	Shared	GM	OPC1
1313	CRH	ID2	0.0014425	NEU11	receptor.end	Shared	GM	OPC1
1314	CRH	STARD13	0.00135075	NEU11	receptor.end	Shared	GM	OPC1
1315	CRH	SYNPO	0.00135756	NEU11	receptor.end	Shared	GM	OPC1
1316	CRH	TUBB	0.00125952	NEU11	receptor.end	Shared	GM	OPC1
1317	PDYN	BHLHE40	0.00105989	NEU44	receptor.end	Shared	GM	OPC1
1318	PDYN	EGFR	0.000996313	NEU44	receptor.end	Shared	GM	OPC1
1319	PDYN	EGR1	0.000938732	NEU44	receptor.end	Shared	GM	OPC1
1320	PDYN	ETS2	0.000829634	NEU44	receptor.end	Shared	GM	OPC1
1321	PDYN	ID2	0.000910908	NEU44	receptor.end	Shared	GM	OPC1
1322	PDYN	STARD13	0.000814073	NEU44	receptor.end	Shared	GM	OPC1
1323	PDYN	SYNPO	0.000887612	NEU44	receptor.end	Shared	GM	OPC1
1324	PDYN	TUBB	0.000812875	NEU44	receptor.end	Shared	GM	OPC1
1325	PDYN	VCAN	0.000784441	NEU44	receptor.end	Shared	GM	OPC1
1326	CADM3	GAP43	0.00150215	NEU43	receptor.end	Shared	GM	OPC1
1327	CADM3	HPRT1	0.00154051	NEU43	receptor.end	Shared	GM	OPC1
1328	CADM3	OLFM1	0.00173788	NEU43	receptor.end	Shared	GM	OPC1
1329	CADM3	RGS4	0.00146002	NEU43	receptor.end	Shared	GM	OPC1
1330	CADM3	RPL8	0.001506	NEU43	receptor.end	Shared	GM	OPC1
1331	CADM3	SLC1A2	0.00169533	NEU43	receptor.end	Shared	GM	OPC1
1332	CADM3	SRCIN1	0.00146363	NEU43	receptor.end	Shared	GM	OPC1
1333	CADM3	SYT1	0.00153636	NEU43	receptor.end	Shared	GM	OPC1
1334	CADM3	VSNL1	0.00159835	NEU43	receptor.end	Shared	GM	OPC1
1335	LAMB1	BCR	0.00108621	NEU32	receptor.end	Shared	GM	OPC1
1336	LAMB1	BHLHE40	0.00135404	NEU32	receptor.end	Shared	GM	OPC1
1337	LAMB1	EGFR	0.00104649	NEU32	receptor.end	Shared	GM	OPC1
1338	LAMB1	EGR1	0.00101971	NEU32	receptor.end	Shared	GM	OPC1
1339	LAMB1	ENC1	0.00109444	NEU32	receptor.end	Shared	GM	OPC1
1340	LAMB1	ID2	0.0011924	NEU32	receptor.end	Shared	GM	OPC1
1341	LAMB1	LAMA5	0.00108617	NEU32	receptor.end	Shared	GM	OPC1
1342	LAMB1	TUBB	0.00110894	NEU32	receptor.end	Shared	GM	OPC1
1343	PTHLH	BHLHE40	0.00139811	NEU16	receptor.end	Shared	GM	OPC1
1344	PTHLH	EGFR	0.0025293	NEU16	receptor.end	Shared	GM	OPC1
1345	PTHLH	EGR1	0.0012093	NEU16	receptor.end	Shared	GM	OPC1
1346	PTHLH	EGR3	0.00115482	NEU16	receptor.end	Shared	GM	OPC1
1347	PTHLH	ID2	0.00132534	NEU16	receptor.end	Shared	GM	OPC1
1348	PTHLH	LAMA5	0.00114248	NEU16	receptor.end	Shared	GM	OPC1
1349	PTHLH	STARD13	0.00123484	NEU16	receptor.end	Shared	GM	OPC1
1350	PTHLH	SYNPO	0.00121515	NEU16	receptor.end	Shared	GM	OPC1
1351	PTHLH	TUBB	0.00112627	NEU16	receptor.end	Shared	GM	OPC1
1352	VEGFD	BCR	0.00111244	NEU49	receptor.end	Shared	GM	OPC1
1353	VEGFD	BHLHE40	0.00133701	NEU49	receptor.end	Shared	GM	OPC1
1354	VEGFD	EGFR	0.00124716	NEU49	receptor.end	Shared	GM	OPC1
1355	VEGFD	EGR1	0.00110447	NEU49	receptor.end	Shared	GM	OPC1
1356	VEGFD	ID2	0.00130433	NEU49	receptor.end	Shared	GM	OPC1
1357	VEGFD	LAMA5	0.00120103	NEU49	receptor.end	Shared	GM	OPC1
1358	VEGFD	SYNPO	0.00111906	NEU49	receptor.end	Shared	GM	OPC1
1359	NPNT	ABLIM1	0.00158557	AST1	receptor.end	Shared	GM	OPC1
1360	NPNT	ARHGDIA	0.00149429	AST1	receptor.end	Shared	GM	OPC1
1361	NPNT	BHLHE40	0.00180532	AST1	receptor.end	Shared	GM	OPC1
1362	NPNT	ENC1	0.00149663	AST1	receptor.end	Shared	GM	OPC1
1363	NPNT	GAP43	0.00191871	AST1	receptor.end	Shared	GM	OPC1
1364	NPNT	ID2	0.00159878	AST1	receptor.end	Shared	GM	OPC1
1365	NPNT	MYL12B	0.00168887	AST1	receptor.end	Shared	GM	OPC1
1366	NPNT	NTN1	0.00168432	AST1	receptor.end	Shared	GM	OPC1
1367	NPNT	PIP4K2A	0.00180874	AST1	receptor.end	Shared	GM	OPC1
1368	NPNT	PRKG1	0.00197936	AST1	receptor.end	Shared	GM	OPC1
1369	NPNT	SHISA4	0.00151591	AST1	receptor.end	Shared	GM	OPC1
1370	NPNT	SLIT2	0.00216293	AST1	receptor.end	Shared	GM	OPC1
1371	NPNT	SPOCK1	0.0018661	AST1	receptor.end	Shared	GM	OPC1
1372	NPNT	SYT13	0.00225417	AST1	receptor.end	Shared	GM	OPC1
1373	FN1	BCR	0.000877496	VE2	receptor.end	Shared	GM	OPC1
1374	FN1	BHLHE40	0.00107007	VE2	receptor.end	Shared	GM	OPC1
1375	FN1	EGFR	0.00426924	VE2	receptor.end	Shared	GM	OPC1
1376	FN1	ID2	0.00105445	VE2	receptor.end	Shared	GM	OPC1
1377	FN1	LAMA5	0.000925666	VE2	receptor.end	Shared	GM	OPC1
1378	FN1	SYNPO	0.000863267	VE2	receptor.end	Shared	GM	OPC1
1379	FN1	TUBB	0.000906955	VE2	receptor.end	Shared	GM	OPC1
1380	LGALS3	BCR	0.000985575	VE2	receptor.end	Shared	GM	OPC1
1381	LGALS3	BHLHE40	0.00116308	VE2	receptor.end	Shared	GM	OPC1
1382	LGALS3	EGFR	0.000981244	VE2	receptor.end	Shared	GM	OPC1
1383	LGALS3	EGR1	0.000937899	VE2	receptor.end	Shared	GM	OPC1
1384	LGALS3	ETS2	0.000936463	VE2	receptor.end	Shared	GM	OPC1
1385	LGALS3	ID2	0.00115801	VE2	receptor.end	Shared	GM	OPC1
1386	LGALS3	LAMA5	0.000997699	VE2	receptor.end	Shared	GM	OPC1
1387	LGALS3	STARD13	0.000956289	VE2	receptor.end	Shared	GM	OPC1
1388	LGALS3	SYNPO	0.00095483	VE2	receptor.end	Shared	GM	OPC1
1389	LGALS3	TUBB	0.00100603	VE2	receptor.end	Shared	GM	OPC1
1390	TF	BCR	0.00127816	OLI3	receptor.end	Shared	GM	OPC1
1391	TF	BHLHE40	0.00143418	OLI3	receptor.end	Shared	GM	OPC1
1392	TF	EGFR	0.00122268	OLI3	receptor.end	Shared	GM	OPC1
1393	TF	ETS2	0.00127977	OLI3	receptor.end	Shared	GM	OPC1
1394	TF	ID2	0.00141276	OLI3	receptor.end	Shared	GM	OPC1
1395	TF	LAMA5	0.00121993	OLI3	receptor.end	Shared	GM	OPC1
1396	TF	SYNPO	0.00124913	OLI3	receptor.end	Shared	GM	OPC1
1397	TF	TUBB	0.00128055	OLI3	receptor.end	Shared	GM	OPC1
1398	JAM2	BHLHE40	0.00152117	VE2	receptor.end	Shared	GM	OPC1
1399	JAM2	EGFR	0.00141666	VE2	receptor.end	Shared	GM	OPC1
1400	JAM2	EGR1	0.00140906	VE2	receptor.end	Shared	GM	OPC1
1401	JAM2	ID2	0.00147491	VE2	receptor.end	Shared	GM	OPC1
1402	JAM2	NRXN3	0.00136835	VE2	receptor.end	Shared	GM	OPC1
1403	SDK2	BCR	0.000891604	OLI2	receptor.end	Shared	GM	OPC1
1404	SDK2	BHLHE40	0.000901751	OLI2	receptor.end	Shared	GM	OPC1
1405	SDK2	EGFR	0.000948992	OLI2	receptor.end	Shared	GM	OPC1
1406	SDK2	ID2	0.00093467	OLI2	receptor.end	Shared	GM	OPC1
1407	SDK2	LAMA5	0.000955283	OLI2	receptor.end	Shared	GM	OPC1
1408	SDK2	TUBB	0.00104946	OLI2	receptor.end	Shared	GM	OPC1
1409	CELSR2	ABR	0.00140125	NEU42	receptor.end	Shared	GM	OPC1
1410	CELSR2	ATP2B1	0.00123038	NEU42	receptor.end	Shared	GM	OPC1
1411	CELSR2	BCR	0.00124883	NEU42	receptor.end	Shared	GM	OPC1
1412	CELSR2	BHLHE40	0.00167631	NEU42	receptor.end	Shared	GM	OPC1
1413	CELSR2	DPYSL2	0.00130542	NEU42	receptor.end	Shared	GM	OPC1
1414	CELSR2	ID2	0.00133055	NEU42	receptor.end	Shared	GM	OPC1
1415	CELSR2	LAMA5	0.00122319	NEU42	receptor.end	Shared	GM	OPC1
1416	CELSR2	TUBB	0.00124465	NEU42	receptor.end	Shared	GM	OPC1
1417	FGF13	BCR	0.000856308	NEU14	receptor.end	Shared	GM	OPC1
1418	FGF13	BHLHE40	0.000925881	NEU14	receptor.end	Shared	GM	OPC1
1419	FGF13	EGFR	0.000878798	NEU14	receptor.end	Shared	GM	OPC1
1420	FGF13	EGR1	0.000879585	NEU14	receptor.end	Shared	GM	OPC1
1421	FGF13	ID2	0.00103714	NEU14	receptor.end	Shared	GM	OPC1
1422	FGF13	LAMA5	0.000965072	NEU14	receptor.end	Shared	GM	OPC1
1423	FGF13	VCAN	0.000859275	NEU14	receptor.end	Shared	GM	OPC1
1424	MAPT	BCR	0.00121537	NEU41	receptor.end	Shared	GM	OPC1
1425	MAPT	BHLHE40	0.00141205	NEU41	receptor.end	Shared	GM	OPC1
1426	MAPT	DDX5	0.00107239	NEU41	receptor.end	Shared	GM	OPC1
1427	MAPT	EGFR	0.00112906	NEU41	receptor.end	Shared	GM	OPC1
1428	MAPT	EGR1	0.00114291	NEU41	receptor.end	Shared	GM	OPC1
1429	MAPT	EGR3	0.00106716	NEU41	receptor.end	Shared	GM	OPC1
1430	MAPT	ETS2	0.00108023	NEU41	receptor.end	Shared	GM	OPC1
1431	MAPT	ID2	0.00128622	NEU41	receptor.end	Shared	GM	OPC1
1432	MAPT	LAMA5	0.00107741	NEU41	receptor.end	Shared	GM	OPC1
1433	MAPT	STARD13	0.0012169	NEU41	receptor.end	Shared	GM	OPC1
1434	MAPT	SYNPO	0.00108959	NEU41	receptor.end	Shared	GM	OPC1
1435	MAPT	TUBB	0.00111677	NEU41	receptor.end	Shared	GM	OPC1
1436	MAPT	TXN2	0.00403957	NEU41	receptor.end	Shared	GM	OPC1
1437	AIMP1	BCR	0.00088841	NEU50	receptor.end	Shared	GM	OPC1
1438	AIMP1	BHLHE40	0.00107794	NEU50	receptor.end	Shared	GM	OPC1
1439	AIMP1	EGFR	0.0009282	NEU50	receptor.end	Shared	GM	OPC1
1440	AIMP1	ETS2	0.000859451	NEU50	receptor.end	Shared	GM	OPC1
1441	AIMP1	ID2	0.000941988	NEU50	receptor.end	Shared	GM	OPC1
1442	AIMP1	LAMA5	0.000902111	NEU50	receptor.end	Shared	GM	OPC1
1443	AIMP1	STARD13	0.00093756	NEU50	receptor.end	Shared	GM	OPC1
1444	AIMP1	TUBB	0.000994973	NEU50	receptor.end	Shared	GM	OPC1
1445	ROBO2	ATF4	0.00116848	NEU17	receptor.end	Shared	GM	OPC1
1446	ROBO2	BCR	0.00121158	NEU17	receptor.end	Shared	GM	OPC1
1447	ROBO2	BHLHE40	0.00137663	NEU17	receptor.end	Shared	GM	OPC1
1448	ROBO2	ETS2	0.00112997	NEU17	receptor.end	Shared	GM	OPC1
1449	ROBO2	H2AFZ	0.00112024	NEU17	receptor.end	Shared	GM	OPC1
1450	ROBO2	ID2	0.00129267	NEU17	receptor.end	Shared	GM	OPC1
1451	ROBO2	LAMA5	0.00111333	NEU17	receptor.end	Shared	GM	OPC1
1452	ROBO2	STARD13	0.00107939	NEU17	receptor.end	Shared	GM	OPC1
1453	ROBO2	TUBB	0.00110637	NEU17	receptor.end	Shared	GM	OPC1
1454	NRG1	BCR	0.000951691	NEU44	receptor.end	Shared	GM	OPC1
1455	NRG1	BHLHE40	0.00115311	NEU44	receptor.end	Shared	GM	OPC1
1456	NRG1	EGFR	0.00118406	NEU44	receptor.end	Shared	GM	OPC1
1457	NRG1	EGR1	0.0020842	NEU44	receptor.end	Shared	GM	OPC1
1458	NRG1	EGR3	0.000948352	NEU44	receptor.end	Shared	GM	OPC1
1459	NRG1	ETS2	0.000964442	NEU44	receptor.end	Shared	GM	OPC1
1460	NRG1	ID2	0.00124712	NEU44	receptor.end	Shared	GM	OPC1
1461	NRG1	NRXN3	0.000946445	NEU44	receptor.end	Shared	GM	OPC1
1462	NRG1	SYNPO	0.00107986	NEU44	receptor.end	Shared	GM	OPC1
1463	NRG1	TUBB	0.000996434	NEU44	receptor.end	Shared	GM	OPC1
1464	CNTN1	ATF4	0.000904991	AST3	receptor.end	Shared	GM	OPC1
1465	CNTN1	BCR	0.000910874	AST3	receptor.end	Shared	GM	OPC1
1466	CNTN1	BHLHE40	0.00102222	AST3	receptor.end	Shared	GM	OPC1
1467	CNTN1	EGFR	0.000919114	AST3	receptor.end	Shared	GM	OPC1
1468	CNTN1	EGR1	0.000903226	AST3	receptor.end	Shared	GM	OPC1
1469	CNTN1	EGR3	0.000941894	AST3	receptor.end	Shared	GM	OPC1
1470	CNTN1	FTL	0.00101491	AST3	receptor.end	Shared	GM	OPC1
1471	CNTN1	ID2	0.00094861	AST3	receptor.end	Shared	GM	OPC1
1472	CNTN1	TUBB	0.00109108	AST3	receptor.end	Shared	GM	OPC1
1473	CNTN1	TUBB4B	0.000896751	AST3	receptor.end	Shared	GM	OPC1
1474	BMP6	BHLHE40	0.00209499	NEU45	receptor.end	Shared	GM	OPC1
1475	BMP6	EGFR	0.00180981	NEU45	receptor.end	Shared	GM	OPC1
1476	BMP6	EGR1	0.00160494	NEU45	receptor.end	Shared	GM	OPC1
1477	BMP6	ID2	0.00298399	NEU45	receptor.end	Shared	GM	OPC1
1478	BMP6	STARD13	0.00165892	NEU45	receptor.end	Shared	GM	OPC1
1479	BMP6	SYNPO	0.00159828	NEU45	receptor.end	Shared	GM	OPC1
1480	BMP6	TUBB	0.00174844	NEU45	receptor.end	Shared	GM	OPC1
1481	PLAT	BCR	0.00121876	VE3	receptor.end	Shared	GM	OPC1
1482	PLAT	BHLHE40	0.00145736	VE3	receptor.end	Shared	GM	OPC1
1483	PLAT	EGR1	0.00238978	VE3	receptor.end	Shared	GM	OPC1
1484	PLAT	ETS2	0.00130298	VE3	receptor.end	Shared	GM	OPC1
1485	PLAT	ID2	0.00136911	VE3	receptor.end	Shared	GM	OPC1
1486	PLAT	LAMA5	0.00121624	VE3	receptor.end	Shared	GM	OPC1
1487	PLAT	STARD13	0.00122596	VE3	receptor.end	Shared	GM	OPC1
1488	PLAT	SYNPO	0.00129221	VE3	receptor.end	Shared	GM	OPC1
1489	NPTN	BCR	0.000833658	NEU45	receptor.end	Shared	GM	OPC1
1490	NPTN	BHLHE40	0.000865095	NEU45	receptor.end	Shared	GM	OPC1
1491	NPTN	EGFR	0.000885722	NEU45	receptor.end	Shared	GM	OPC1
1492	NPTN	ID2	0.00100125	NEU45	receptor.end	Shared	GM	OPC1
1493	NPTN	LAMA5	0.000936843	NEU45	receptor.end	Shared	GM	OPC1
1494	NPTN	LTBP1	0.000899746	NEU45	receptor.end	Shared	GM	OPC1
1495	SPP1	BHLHE40	0.00153739	OLI3	receptor.end	Shared	GM	OPC1
1496	SPP1	EGFR	0.00125809	OLI3	receptor.end	Shared	GM	OPC1
1497	SPP1	EGR1	0.00119983	OLI3	receptor.end	Shared	GM	OPC1
1498	SPP1	ETS2	0.00118141	OLI3	receptor.end	Shared	GM	OPC1
1499	SPP1	HLF	0.00480206	OLI3	receptor.end	Shared	GM	OPC1
1500	SPP1	ID2	0.0013052	OLI3	receptor.end	Shared	GM	OPC1
1501	SPP1	NRCAM	0.00464786	OLI3	receptor.end	Shared	GM	OPC1
1502	SPP1	STARD13	0.00118491	OLI3	receptor.end	Shared	GM	OPC1
1503	SPP1	SYNPO	0.0011811	OLI3	receptor.end	Shared	GM	OPC1
1504	SPP1	TUBB	0.00133669	OLI3	receptor.end	Shared	GM	OPC1
1505	SPP1	VCAN	0.00456373	OLI3	receptor.end	Shared	GM	OPC1
1506	PDGFC	BCR	0.00123771	NEU50	receptor.end	Shared	GM	OPC1
1507	PDGFC	BHLHE40	0.00141161	NEU50	receptor.end	Shared	GM	OPC1
1508	PDGFC	EGR1	0.0012197	NEU50	receptor.end	Shared	GM	OPC1
1509	PDGFC	ETS2	0.00116904	NEU50	receptor.end	Shared	GM	OPC1
1510	PDGFC	ID2	0.00120892	NEU50	receptor.end	Shared	GM	OPC1
1511	PDGFC	LTBP1	0.00111878	NEU50	receptor.end	Shared	GM	OPC1
1512	PDGFC	PRKACB	0.00112778	NEU50	receptor.end	Shared	GM	OPC1
1513	PDGFC	SYNPO	0.00118273	NEU50	receptor.end	Shared	GM	OPC1
1514	PDGFC	TUBB	0.00122045	NEU50	receptor.end	Shared	GM	OPC1
1515	PDGFC	VCAN	0.00114763	NEU50	receptor.end	Shared	GM	OPC1
1516	NTN1	ATF4	0.000837393	AST1	receptor.end	Shared	GM	OPC1
1517	NTN1	BCR	0.000860092	AST1	receptor.end	Shared	GM	OPC1
1518	NTN1	BHLHE40	0.00104074	AST1	receptor.end	Shared	GM	OPC1
1519	NTN1	EGFR	0.000881348	AST1	receptor.end	Shared	GM	OPC1
1520	NTN1	ID2	0.00101611	AST1	receptor.end	Shared	GM	OPC1
1521	NTN1	LAMA5	0.000903926	AST1	receptor.end	Shared	GM	OPC1
1522	NTN1	SYNPO	0.000824151	AST1	receptor.end	Shared	GM	OPC1
1523	NTN1	TUBB	0.000917261	AST1	receptor.end	Shared	GM	OPC1
1524	NDP	ID2	0.00109167	AST1	receptor.end	Shared	GM	OPC1
1525	NDP	LAMA5	0.0010318	AST1	receptor.end	Shared	GM	OPC1
1526	NDP	LTBP1	0.00108771	AST1	receptor.end	Shared	GM	OPC1
1527	NDP	NRXN3	0.00126609	AST1	receptor.end	Shared	GM	OPC1
1528	NDP	STARD13	0.0011809	AST1	receptor.end	Shared	GM	OPC1
1529	PTPRC	BCR	0.0013342	MIC2	receptor.end	Shared	GM	OPC1
1530	PTPRC	BHLHE40	0.00142955	MIC2	receptor.end	Shared	GM	OPC1
1531	PTPRC	EGFR	0.00126039	MIC2	receptor.end	Shared	GM	OPC1
1532	PTPRC	EGR1	0.00130277	MIC2	receptor.end	Shared	GM	OPC1
1533	PTPRC	ID2	0.00123114	MIC2	receptor.end	Shared	GM	OPC1
1534	PTPRC	PTK2B	0.00117566	MIC2	receptor.end	Shared	GM	OPC1
1535	PTPRC	STARD13	0.00117724	MIC2	receptor.end	Shared	GM	OPC1
1536	PTPRC	SYNPO	0.00125761	MIC2	receptor.end	Shared	GM	OPC1
1537	PTPRC	TUBB	0.00117093	MIC2	receptor.end	Shared	GM	OPC1
1538	C5	BCR	0.000731192	MIC2	receptor.end	Shared	GM	OPC1
1539	C5	BHLHE40	0.00091899	MIC2	receptor.end	Shared	GM	OPC1
1540	C5	EGFR	0.000863092	MIC2	receptor.end	Shared	GM	OPC1
1541	C5	EGR1	0.000875612	MIC2	receptor.end	Shared	GM	OPC1
1542	C5	ID2	0.000845077	MIC2	receptor.end	Shared	GM	OPC1
1543	C5	LAMA5	0.000735423	MIC2	receptor.end	Shared	GM	OPC1
1544	C5	STARD13	0.00073841	MIC2	receptor.end	Shared	GM	OPC1
1545	C5	SYNPO	0.000810576	MIC2	receptor.end	Shared	GM	OPC1
1546	C5	TUBB	0.000791112	MIC2	receptor.end	Shared	GM	OPC1
1547	NAMPT	BHLHE40	0.00225259	VE3	receptor.end	Shared	GM	OPC1
1548	NAMPT	EGFR	0.00166337	VE3	receptor.end	Shared	GM	OPC1
1549	NAMPT	EGR1	0.00158082	VE3	receptor.end	Shared	GM	OPC1
1550	NAMPT	ID2	0.00168292	VE3	receptor.end	Shared	GM	OPC1
1551	NAMPT	STARD13	0.001621	VE3	receptor.end	Shared	GM	OPC1
1552	NAMPT	TUBB	0.00168264	VE3	receptor.end	Shared	GM	OPC1
1553	GPI	BCR	0.000645437	AST3	receptor.end	Shared	GM	OPC1
1554	GPI	BHLHE40	0.000687876	AST3	receptor.end	Shared	GM	OPC1
1555	GPI	EGFR	0.000619302	AST3	receptor.end	Shared	GM	OPC1
1556	GPI	ETS2	0.000564729	AST3	receptor.end	Shared	GM	OPC1
1557	GPI	ID2	0.000641897	AST3	receptor.end	Shared	GM	OPC1
1558	GPI	LAMA5	0.000660357	AST3	receptor.end	Shared	GM	OPC1
1559	GPI	SYNPO	0.000602432	AST3	receptor.end	Shared	GM	OPC1
1560	GPI	TUBB	0.000637309	AST3	receptor.end	Shared	GM	OPC1
1561	FGF1	APOE	0.00209526	OLI2	receptor.end	Shared	GM	OPC1
1562	FGF1	BCR	0.00109528	OLI2	receptor.end	Shared	GM	OPC1
1563	FGF1	BHLHE40	0.00129132	OLI2	receptor.end	Shared	GM	OPC1
1564	FGF1	EGFR	0.00116041	OLI2	receptor.end	Shared	GM	OPC1
1565	FGF1	EGR1	0.00116908	OLI2	receptor.end	Shared	GM	OPC1
1566	FGF1	ETS2	0.00114706	OLI2	receptor.end	Shared	GM	OPC1
1567	FGF1	ID2	0.00127531	OLI2	receptor.end	Shared	GM	OPC1
1568	FGF1	SYNPO	0.00118225	OLI2	receptor.end	Shared	GM	OPC1
1569	FGF1	TUBB	0.0011692	OLI2	receptor.end	Shared	GM	OPC1
1570	RSPO2	ASIC4	0.00102796	NEU17	receptor.end	Shared	GM	OPC1
1571	RSPO2	BAIAP2	0.000979716	NEU17	receptor.end	Shared	GM	OPC1
1572	RSPO2	BHLHE40	0.00141013	NEU17	receptor.end	Shared	GM	OPC1
1573	RSPO2	CAMKK1	0.00102694	NEU17	receptor.end	Shared	GM	OPC1
1574	RSPO2	EGFR	0.00100714	NEU17	receptor.end	Shared	GM	OPC1
1575	RSPO2	EGR1	0.00106741	NEU17	receptor.end	Shared	GM	OPC1
1576	RSPO2	ENC1	0.00110069	NEU17	receptor.end	Shared	GM	OPC1
1577	RSPO2	ID2	0.00113348	NEU17	receptor.end	Shared	GM	OPC1
1578	RSPO2	TUBB	0.000991919	NEU17	receptor.end	Shared	GM	OPC1
1579	FGF12	BCR	0.0010841	NEU15	receptor.end	Shared	GM	OPC1
1580	FGF12	BHLHE40	0.00134797	NEU15	receptor.end	Shared	GM	OPC1
1581	FGF12	EGR1	0.00115551	NEU15	receptor.end	Shared	GM	OPC1
1582	FGF12	ENC1	0.00107921	NEU15	receptor.end	Shared	GM	OPC1
1583	FGF12	FTL	0.00103413	NEU15	receptor.end	Shared	GM	OPC1
1584	FGF12	ID2	0.00112008	NEU15	receptor.end	Shared	GM	OPC1
1585	FGF12	TUBB	0.00122801	NEU15	receptor.end	Shared	GM	OPC1
1586	FGF12	TUBB4B	0.00118743	NEU15	receptor.end	Shared	GM	OPC1
1587	BMP5	BHLHE40	0.0018016	NEU44	receptor.end	Shared	GM	OPC1
1588	BMP5	C8orf88	0.00221102	NEU44	receptor.end	Shared	GM	OPC1
1589	BMP5	FYB2	0.0033813	NEU44	receptor.end	Shared	GM	OPC1
1590	BMP5	ID2	0.00208674	NEU44	receptor.end	Shared	GM	OPC1
1591	BMP5	LAMA5	0.00187001	NEU44	receptor.end	Shared	GM	OPC1
1592	BMP5	LHFPL6	0.00182441	NEU44	receptor.end	Shared	GM	OPC1
1593	BMP5	LTBP1	0.00174696	NEU44	receptor.end	Shared	GM	OPC1
1594	DSCAM	BCAS1	0.00351314	NEU36	receptor.end	Shared	GM	OPC1
1595	DSCAM	FYB2	0.00371959	NEU36	receptor.end	Shared	GM	OPC1
1596	DSCAM	ID2	0.00288509	NEU36	receptor.end	Shared	GM	OPC1
1597	DSCAM	KAZN	0.00228462	NEU36	receptor.end	Shared	GM	OPC1
1598	DSCAM	KIRREL3	0.00240453	NEU36	receptor.end	Shared	GM	OPC1
1599	DSCAM	LAMA5	0.00253864	NEU36	receptor.end	Shared	GM	OPC1
1600	DSCAM	PHACTR1	0.00231442	NEU36	receptor.end	Shared	GM	OPC1
1601	PSAP	BHLHE40	0.00183554	MIC1	receptor.end	Shared	GM	OPC1
1602	PSAP	EGFR	0.00141105	MIC1	receptor.end	Shared	GM	OPC1
1603	PSAP	ENC1	0.00143487	MIC1	receptor.end	Shared	GM	OPC1
1604	PSAP	FTL	0.00178084	MIC1	receptor.end	Shared	GM	OPC1
1605	PSAP	ID2	0.00155446	MIC1	receptor.end	Shared	GM	OPC1
1606	PSAP	TUBB	0.00200457	MIC1	receptor.end	Shared	GM	OPC1
1607	SEMA6D	ASAP1	0.00144409	NEU36	receptor.end	Shared	GM	OPC1
1608	SEMA6D	BCR	0.00157073	NEU36	receptor.end	Shared	GM	OPC1
1609	SEMA6D	BHLHE40	0.00137426	NEU36	receptor.end	Shared	GM	OPC1
1610	SEMA6D	CAMKK1	0.0016003	NEU36	receptor.end	Shared	GM	OPC1
1611	SEMA6D	DPYSL2	0.00156695	NEU36	receptor.end	Shared	GM	OPC1
1612	SEMA6D	FTL	0.00143799	NEU36	receptor.end	Shared	GM	OPC1
1613	SEMA6D	NRN1	0.0015476	NEU36	receptor.end	Shared	GM	OPC1
1614	SEMA6D	SYNPO	0.00137935	NEU36	receptor.end	Shared	GM	OPC1
1615	SLIT2	BCR	0.00171553	NEU49	receptor.end	Shared	GM	OPC1
1616	SLIT2	BHLHE40	0.00156429	NEU49	receptor.end	Shared	GM	OPC1
1617	SLIT2	EGR1	0.00149064	NEU49	receptor.end	Shared	GM	OPC1
1618	SLIT2	ID2	0.00140383	NEU49	receptor.end	Shared	GM	OPC1
1619	SLIT2	RPS11	0.00151741	NEU49	receptor.end	Shared	GM	OPC1
1620	SLIT2	STARD13	0.00143836	NEU49	receptor.end	Shared	GM	OPC1
1621	SLIT2	TUBB	0.00137585	NEU49	receptor.end	Shared	GM	OPC1
1622	CLSTN1	ATF4	0.00118554	NEU36	receptor.end	Shared	GM	OPC1
1623	CLSTN1	BCR	0.00120164	NEU36	receptor.end	Shared	GM	OPC1
1624	CLSTN1	BHLHE40	0.00156468	NEU36	receptor.end	Shared	GM	OPC1
1625	CLSTN1	ENC1	0.00114865	NEU36	receptor.end	Shared	GM	OPC1
1626	CLSTN1	ETS2	0.00118201	NEU36	receptor.end	Shared	GM	OPC1
1627	CLSTN1	GNAZ	0.00119574	NEU36	receptor.end	Shared	GM	OPC1
1628	CLSTN1	H2AFZ	0.00113357	NEU36	receptor.end	Shared	GM	OPC1
1629	CLSTN1	ID2	0.00148038	NEU36	receptor.end	Shared	GM	OPC1
1630	CLSTN1	LAMA5	0.001201	NEU36	receptor.end	Shared	GM	OPC1
1631	CLSTN1	TUBB	0.00122918	NEU36	receptor.end	Shared	GM	OPC1
1632	CNTN2	BHLHE40	0.00252972	OLI3	receptor.end	Shared	GM	OPC1
1633	CNTN2	CUX1	0.00297385	OLI3	receptor.end	Shared	GM	OPC1
1634	CNTN2	EGR1	0.00230602	OLI3	receptor.end	Shared	GM	OPC1
1635	CNTN2	FTL	0.00216726	OLI3	receptor.end	Shared	GM	OPC1
1636	CNTN2	ID2	0.00226318	OLI3	receptor.end	Shared	GM	OPC1
1637	CNTN2	STARD13	0.0022719	OLI3	receptor.end	Shared	GM	OPC1
1638	CNTN2	TUBB	0.00219771	OLI3	receptor.end	Shared	GM	OPC1
1639	CNTN2	TUBB4B	0.00222788	OLI3	receptor.end	Shared	GM	OPC1
1640	CDH9	BCAS1	0.00194316	NEU17	receptor.end	Shared	GM	OPC1
1641	CDH9	BHLHE40	0.00230687	NEU17	receptor.end	Shared	GM	OPC1
1642	CDH9	C18orf63	0.00296941	NEU17	receptor.end	Shared	GM	OPC1
1643	CDH9	CCBE1	0.00198177	NEU17	receptor.end	Shared	GM	OPC1
1644	CDH9	EGFR	0.00236267	NEU17	receptor.end	Shared	GM	OPC1
1645	CDH9	EPS15	0.00191863	NEU17	receptor.end	Shared	GM	OPC1
1646	CDH9	ERBB4	0.0019675	NEU17	receptor.end	Shared	GM	OPC1
1647	CDH9	GRIN2B	0.00244999	NEU17	receptor.end	Shared	GM	OPC1
1648	CDH9	ID2	0.00202201	NEU17	receptor.end	Shared	GM	OPC1
1649	CDH9	KCNIP4	0.00216859	NEU17	receptor.end	Shared	GM	OPC1
1650	CDH9	PRKACB	0.00208902	NEU17	receptor.end	Shared	GM	OPC1
1651	CDH9	PSMB5	0.00195101	NEU17	receptor.end	Shared	GM	OPC1
1652	CDH9	YWHAB	0.00197799	NEU17	receptor.end	Shared	GM	OPC1
1653	PDGFB	BCR	0.00132733	VE3	receptor.end	Shared	GM	OPC1
1654	PDGFB	BHLHE40	0.0016204	VE3	receptor.end	Shared	GM	OPC1
1655	PDGFB	EGFR	0.00142483	VE3	receptor.end	Shared	GM	OPC1
1656	PDGFB	EGR1	0.00404381	VE3	receptor.end	Shared	GM	OPC1
1657	PDGFB	ID2	0.00139914	VE3	receptor.end	Shared	GM	OPC1
1658	PDGFB	STARD13	0.00124647	VE3	receptor.end	Shared	GM	OPC1
1659	PDGFB	SYNPO	0.00150147	VE3	receptor.end	Shared	GM	OPC1
1660	PDGFB	TUBB	0.00135625	VE3	receptor.end	Shared	GM	OPC1
1661	CDH6	BCAS1	0.00202439	MIC1	receptor.end	Shared	GM	OPC1
1662	CDH6	BHLHE40	0.00240994	MIC1	receptor.end	Shared	GM	OPC1
1663	CDH6	C18orf63	0.0031275	MIC1	receptor.end	Shared	GM	OPC1
1664	CDH6	CCBE1	0.00208126	MIC1	receptor.end	Shared	GM	OPC1
1665	CDH6	EGFR	0.00245099	MIC1	receptor.end	Shared	GM	OPC1
1666	CDH6	EPS15	0.00201529	MIC1	receptor.end	Shared	GM	OPC1
1667	CDH6	ERBB4	0.00207324	MIC1	receptor.end	Shared	GM	OPC1
1668	CDH6	GRIN2B	0.00257124	MIC1	receptor.end	Shared	GM	OPC1
1669	CDH6	ID2	0.00212264	MIC1	receptor.end	Shared	GM	OPC1
1670	CDH6	KCNIP4	0.00226975	MIC1	receptor.end	Shared	GM	OPC1
1671	CDH6	PRKACB	0.00218659	MIC1	receptor.end	Shared	GM	OPC1
1672	CDH6	PSMB5	0.00204184	MIC1	receptor.end	Shared	GM	OPC1
1673	CDH6	YWHAB	0.00207078	MIC1	receptor.end	Shared	GM	OPC1
1674	ADAM17	BHLHE40	0.00154248	MIC2	receptor.end	Shared	GM	OPC1
1675	ADAM17	EGFR	0.00280446	MIC2	receptor.end	Shared	GM	OPC1
1676	ADAM17	EGR1	0.0013861	MIC2	receptor.end	Shared	GM	OPC1
1677	ADAM17	ID2	0.00136998	MIC2	receptor.end	Shared	GM	OPC1
1678	ADAM17	SOD1	0.00224807	MIC2	receptor.end	Shared	GM	OPC1
1679	ADAM17	SYNPO	0.00139699	MIC2	receptor.end	Shared	GM	OPC1
1680	ADAM17	TUBB	0.00141663	MIC2	receptor.end	Shared	GM	OPC1
1681	DKK2	ASIC2	0.00205376	NEU17	receptor.end	Shared	GM	OPC1
1682	DKK2	BHLHE40	0.00186025	NEU17	receptor.end	Shared	GM	OPC1
1683	DKK2	CALY	0.00221907	NEU17	receptor.end	Shared	GM	OPC1
1684	DKK2	KIRREL3	0.00179278	NEU17	receptor.end	Shared	GM	OPC1
1685	DKK2	LAMA5	0.00191662	NEU17	receptor.end	Shared	GM	OPC1
1686	DKK2	MEF2C	0.00190887	NEU17	receptor.end	Shared	GM	OPC1
1687	DKK2	SRCIN1	0.00203386	NEU17	receptor.end	Shared	GM	OPC1
1688	DKK2	TUBA4A	0.00195048	NEU17	receptor.end	Shared	GM	OPC1
1689	DKK2	ZBTB16	0.0018637	NEU17	receptor.end	Shared	GM	OPC1
1690	TGFA	BHLHE40	0.00146695	OLI2	receptor.end	Shared	GM	OPC1
1691	TGFA	EGFR	0.00134286	OLI2	receptor.end	Shared	GM	OPC1
1692	TGFA	EGR1	0.00143631	OLI2	receptor.end	Shared	GM	OPC1
1693	TGFA	EGR3	0.00125177	OLI2	receptor.end	Shared	GM	OPC1
1694	TGFA	ETS2	0.00126985	OLI2	receptor.end	Shared	GM	OPC1
1695	TGFA	ID2	0.00139679	OLI2	receptor.end	Shared	GM	OPC1
1696	TGFA	LAMA5	0.00124527	OLI2	receptor.end	Shared	GM	OPC1
1697	TGFA	STARD13	0.00130492	OLI2	receptor.end	Shared	GM	OPC1
1698	TGFA	SYNPO	0.00139687	OLI2	receptor.end	Shared	GM	OPC1
1699	TGFA	TUBB	0.00129217	OLI2	receptor.end	Shared	GM	OPC1
1700	TFPI	ATF4	0.00117134	OPC1	receptor.end	Shared	GM	OPC1
1701	TFPI	BHLHE40	0.00146343	OPC1	receptor.end	Shared	GM	OPC1
1702	TFPI	EGR1	0.00135493	OPC1	receptor.end	Shared	GM	OPC1
1703	TFPI	ID2	0.00121041	OPC1	receptor.end	Shared	GM	OPC1
1704	TFPI	NRXN3	0.00113942	OPC1	receptor.end	Shared	GM	OPC1
1705	TFPI	SYNPO	0.00130289	OPC1	receptor.end	Shared	GM	OPC1
1706	TFPI	TUBB	0.00117185	OPC1	receptor.end	Shared	GM	OPC1
1707	TRO	BHLHE40	0.0014977	MIC2	receptor.end	Shared	GM	OPC1
1708	TRO	ETS2	0.00126482	MIC2	receptor.end	Shared	GM	OPC1
1709	TRO	STARD13	0.00137202	MIC2	receptor.end	Shared	GM	OPC1
1710	TRO	SYNPO	0.00162263	MIC2	receptor.end	Shared	GM	OPC1
1711	TRO	TUBB	0.00131739	MIC2	receptor.end	Shared	GM	OPC1
1712	TRO	TUBB4B	0.00133447	MIC2	receptor.end	Shared	GM	OPC1
1713	TRO	YWHAG	0.00128937	MIC2	receptor.end	Shared	GM	OPC1
1714	RSPO3	BAIAP2	0.00117338	NEU49	receptor.end	Shared	GM	OPC1
1715	RSPO3	BHLHE40	0.00157335	NEU49	receptor.end	Shared	GM	OPC1
1716	RSPO3	CAMKK1	0.00119503	NEU49	receptor.end	Shared	GM	OPC1
1717	RSPO3	DDX5	0.00111339	NEU49	receptor.end	Shared	GM	OPC1
1718	RSPO3	EGR1	0.00114052	NEU49	receptor.end	Shared	GM	OPC1
1719	RSPO3	ENC1	0.0012152	NEU49	receptor.end	Shared	GM	OPC1
1720	RSPO3	ID2	0.00122449	NEU49	receptor.end	Shared	GM	OPC1
1721	TNFSF10	BHLHE40	0.00201016	MIC2	receptor.end	Shared	GM	OPC1
1722	TNFSF10	EGFR	0.0050265	MIC2	receptor.end	Shared	GM	OPC1
1723	TNFSF10	EGR1	0.0016521	MIC2	receptor.end	Shared	GM	OPC1
1724	TNFSF10	ID2	0.00178016	MIC2	receptor.end	Shared	GM	OPC1
1725	TNFSF10	SYNPO	0.00164922	MIC2	receptor.end	Shared	GM	OPC1
1726	TNFSF10	TUBB	0.0016379	MIC2	receptor.end	Shared	GM	OPC1
1727	ADCYAP1	BHLHE40	0.00120886	NEU33	receptor.end	Shared	GM	OPC1
1728	ADCYAP1	CRYAB	0.0020476	NEU33	receptor.end	Shared	GM	OPC1
1729	ADCYAP1	EGFR	0.00120222	NEU33	receptor.end	Shared	GM	OPC1
1730	ADCYAP1	EGR1	0.00106557	NEU33	receptor.end	Shared	GM	OPC1
1731	ADCYAP1	ID2	0.00116029	NEU33	receptor.end	Shared	GM	OPC1
1732	ADCYAP1	LAMA5	0.0010292	NEU33	receptor.end	Shared	GM	OPC1
1733	ADCYAP1	SLC1A2	0.0025668	NEU33	receptor.end	Shared	GM	OPC1
1734	ADCYAP1	STARD13	0.00100591	NEU33	receptor.end	Shared	GM	OPC1
1735	ADCYAP1	SYNPO	0.00105332	NEU33	receptor.end	Shared	GM	OPC1
1736	ADCYAP1	TUBB	0.00100115	NEU33	receptor.end	Shared	GM	OPC1
1737	ALCAM	BHLHE40	0.00174615	NEU50	receptor.end	Shared	GM	OPC1
1738	ALCAM	CSF1	0.00149517	NEU50	receptor.end	Shared	GM	OPC1
1739	ALCAM	EGFR	0.00153338	NEU50	receptor.end	Shared	GM	OPC1
1740	ALCAM	EGR1	0.00150093	NEU50	receptor.end	Shared	GM	OPC1
1741	ALCAM	SIRT2	0.00152648	NEU50	receptor.end	Shared	GM	OPC1
1742	ALCAM	SYNPO	0.0017772	NEU50	receptor.end	Shared	GM	OPC1
1743	CMTM8	ATP2B1	0.0023904	NEU45	receptor.end	Shared	GM	OPC1
1744	CMTM8	CHN1	0.00249055	NEU45	receptor.end	Shared	GM	OPC1
1745	CMTM8	EGFR	0.00272608	NEU45	receptor.end	Shared	GM	OPC1
1746	CMTM8	EGR3	0.0028601	NEU45	receptor.end	Shared	GM	OPC1
1747	CMTM8	ETS2	0.00285713	NEU45	receptor.end	Shared	GM	OPC1
1748	CMTM8	ID2	0.00279168	NEU45	receptor.end	Shared	GM	OPC1
1749	CMTM8	PRKACB	0.00250366	NEU45	receptor.end	Shared	GM	OPC1
1750	CMTM8	SYNPO	0.00251371	NEU45	receptor.end	Shared	GM	OPC1
1751	SDK1	ATF4	0.00224856	NEU16	receptor.end	Shared	GM	OPC1
1752	SDK1	BCR	0.00219146	NEU16	receptor.end	Shared	GM	OPC1
1753	SDK1	BHLHE40	0.00223334	NEU16	receptor.end	Shared	GM	OPC1
1754	SDK1	FABP3	0.00228082	NEU16	receptor.end	Shared	GM	OPC1
1755	SDK1	H2AFZ	0.0023803	NEU16	receptor.end	Shared	GM	OPC1
1756	SDK1	ID2	0.00222674	NEU16	receptor.end	Shared	GM	OPC1
1757	NLGN3	CALY	0.00603931	OPC1	receptor.end	Shared	GM	OPC1
1758	NLGN3	EEF1A2	0.00479537	OPC1	receptor.end	Shared	GM	OPC1
1759	NLGN3	HPRT1	0.00505315	OPC1	receptor.end	Shared	GM	OPC1
1760	NLGN3	KIRREL3	0.00589908	OPC1	receptor.end	Shared	GM	OPC1
1761	NLGN3	OLFM1	0.00534312	OPC1	receptor.end	Shared	GM	OPC1
1762	NLGN3	SERINC1	0.00468938	OPC1	receptor.end	Shared	GM	OPC1
1763	NLGN3	TAGLN3	0.00554137	OPC1	receptor.end	Shared	GM	OPC1
1764	NLGN1	CALY	0.00599729	OPC1	receptor.end	Shared	GM	OPC1
1765	NLGN1	CNTNAP2	0.00487157	OPC1	receptor.end	Shared	GM	OPC1
1766	NLGN1	EEF1A2	0.0047259	OPC1	receptor.end	Shared	GM	OPC1
1767	NLGN1	HPRT1	0.00491792	OPC1	receptor.end	Shared	GM	OPC1
1768	NLGN1	NDUFA8	0.004578	OPC1	receptor.end	Shared	GM	OPC1
1769	NLGN1	OLFM1	0.00516784	OPC1	receptor.end	Shared	GM	OPC1
1770	NLGN1	SERINC1	0.00461254	OPC1	receptor.end	Shared	GM	OPC1
1771	NLGN1	TAGLN3	0.00545221	OPC1	receptor.end	Shared	GM	OPC1
1772	AGT	APOE	0.00417013	AST3	receptor.end	Shared	GM	OPC1
1773	AGT	ATP1A1	0.00396921	AST3	receptor.end	Shared	GM	OPC1
1774	AGT	COL4A3	0.00220581	AST3	receptor.end	Shared	GM	OPC1
1775	AGT	EGR1	0.00365665	AST3	receptor.end	Shared	GM	OPC1
1776	AGT	HDAC9	0.00412199	AST3	receptor.end	Shared	GM	OPC1
1777	AGT	ID2	0.00387176	AST3	receptor.end	Shared	GM	OPC1
1778	AGT	SOD1	0.00408219	AST3	receptor.end	Shared	GM	OPC1
1779	AGT	SYNPO	0.00511466	AST3	receptor.end	Shared	GM	OPC1
1780	AGT	SYP	0.00402575	AST3	receptor.end	Shared	GM	OPC1
1781	CADM1	CADPS	0.00507135	AST1	receptor.end	Shared	GM	OPC1
1782	CADM1	GAP43	0.00527525	AST1	receptor.end	Shared	GM	OPC1
1783	CADM1	HPRT1	0.00533653	AST1	receptor.end	Shared	GM	OPC1
1784	CADM1	OLFM1	0.00553164	AST1	receptor.end	Shared	GM	OPC1
1785	CADM1	RGS4	0.00549309	AST1	receptor.end	Shared	GM	OPC1
1786	CADM1	SCG5	0.00498682	AST1	receptor.end	Shared	GM	OPC1
1787	CADM1	SLC1A2	0.00598298	AST1	receptor.end	Shared	GM	OPC1
1788	CADM1	SYT1	0.00496515	AST1	receptor.end	Shared	GM	OPC1
1789	CADM1	VSNL1	0.00518462	AST1	receptor.end	Shared	GM	OPC1
1790	FGF2	BHLHE40	0.00170653	AST3	receptor.end	Shared	GM	OPC1
1791	FGF2	CSF1	0.00251246	AST3	receptor.end	Shared	GM	OPC1
1792	FGF2	EGR1	0.00251699	AST3	receptor.end	Shared	GM	OPC1
1793	FGF2	ID2	0.00159674	AST3	receptor.end	Shared	GM	OPC1
1794	FGF2	MBP	0.00238899	AST3	receptor.end	Shared	GM	OPC1
1795	FGF2	THY1	0.00494199	AST3	receptor.end	Shared	GM	OPC1
1796	APOE	ATF4	0.00408948	MIC2	receptor.end	Shared	GM	OPC1
1797	APOE	BHLHE40	0.00119795	MIC2	receptor.end	Shared	GM	OPC1
1798	APOE	CSF1	0.004341	MIC2	receptor.end	Shared	GM	OPC1
1799	APOE	ID2	0.00108603	MIC2	receptor.end	Shared	GM	OPC1
1800	APOE	TUBB	0.00107323	MIC2	receptor.end	Shared	GM	OPC1
1801	TGFB2	KCNIP4	0.00515145	MIC2	receptor.end	Shared	GM	OPC1
1802	TGFB2	SLC1A2	0.00592988	MIC2	receptor.end	Shared	GM	OPC1
1803	TGFB2	SOGA1	0.00602582	MIC2	receptor.end	Shared	GM	OPC1
1804	TGFB2	STMN2	0.00528594	MIC2	receptor.end	Shared	GM	OPC1
1805	TGFB2	SYT4	0.00567955	MIC2	receptor.end	Shared	GM	OPC1
1806	TGFB2	ZNF804A	0.0055834	MIC2	receptor.end	Shared	GM	OPC1
1807	IGF1	CNTN6	0.00623899	MIC2	receptor.end	Shared	GM	OPC1
1808	IGF1	PHYHIP	0.00599955	MIC2	receptor.end	Shared	GM	OPC1
1809	IGF1	SLC1A2	0.00563531	MIC2	receptor.end	Shared	GM	OPC1
1810	IGF1	SPARCL1	0.00618965	MIC2	receptor.end	Shared	GM	OPC1
1811	LAMA2	CCSER1	0.00551396	NEU35	receptor.end	Shared	GM	OPC1
1812	LAMA2	UNC5D	0.00553719	NEU35	receptor.end	Shared	GM	OPC1
1813	APP	PRR16	0.00953069	MIC2	receptor.end	Shared	GM	OPC1
1814	PLXNB3	BCR	0.000947117	OPC3	receptor.end	Shared	WM	OPC3
1815	PLXNB3	BHLHE40	0.00102569	OPC3	receptor.end	Shared	WM	OPC3
1816	PLXNB3	EGFR	0.00100298	OPC3	receptor.end	Shared	WM	OPC3
1817	PLXNB3	ETS2	0.00085513	OPC3	receptor.end	Shared	WM	OPC3
1818	PLXNB3	ID2	0.00101555	OPC3	receptor.end	Shared	WM	OPC3
1819	PLXNB3	NRN1	0.000862908	OPC3	receptor.end	Shared	WM	OPC3
1820	PLXNB3	NTN1	0.000862635	OPC3	receptor.end	Shared	WM	OPC3
1821	PLXNB3	SOD1	0.00102167	OPC3	receptor.end	Shared	WM	OPC3
1822	PLXNB3	SYNPO	0.000878175	OPC3	receptor.end	Shared	WM	OPC3
1823	PLXNB3	TUBB	0.000933439	OPC3	receptor.end	Shared	WM	OPC3
1824	PLXNB3	VCAN	0.000979202	OPC3	receptor.end	Shared	WM	OPC3
1825	SEMA5A	BCR	0.000844706	OPC3	receptor.end	Shared	WM	OPC3
1826	SEMA5A	BHLHE40	0.000940195	OPC3	receptor.end	Shared	WM	OPC3
1827	SEMA5A	EGFR	0.000873688	OPC3	receptor.end	Shared	WM	OPC3
1828	SEMA5A	EGR1	0.00078185	OPC3	receptor.end	Shared	WM	OPC3
1829	SEMA5A	ETS2	0.000753756	OPC3	receptor.end	Shared	WM	OPC3
1830	SEMA5A	ID2	0.000916658	OPC3	receptor.end	Shared	WM	OPC3
1831	SEMA5A	LAMA5	0.000795034	OPC3	receptor.end	Shared	WM	OPC3
1832	SEMA5A	SOD1	0.000797219	OPC3	receptor.end	Shared	WM	OPC3
1833	SEMA5A	STARD13	0.000783301	OPC3	receptor.end	Shared	WM	OPC3
1834	SEMA5A	SYNPO	0.000783154	OPC3	receptor.end	Shared	WM	OPC3
1835	SEMA5A	TUBB	0.000807108	OPC3	receptor.end	Shared	WM	OPC3
1836	SEMA5A	VCAN	0.000808402	OPC3	receptor.end	Shared	WM	OPC3
1837	NRXN1	APOE	0.000744728	AST5	receptor.end	Shared	WM	OPC3
1838	NRXN1	BCR	0.000784392	AST5	receptor.end	Shared	WM	OPC3
1839	NRXN1	BHLHE40	0.000905167	AST5	receptor.end	Shared	WM	OPC3
1840	NRXN1	EGFR	0.000773553	AST5	receptor.end	Shared	WM	OPC3
1841	NRXN1	EGR1	0.00075649	AST5	receptor.end	Shared	WM	OPC3
1842	NRXN1	EGR3	0.000753064	AST5	receptor.end	Shared	WM	OPC3
1843	NRXN1	ETS2	0.000782396	AST5	receptor.end	Shared	WM	OPC3
1844	NRXN1	FTL	0.000831794	AST5	receptor.end	Shared	WM	OPC3
1845	NRXN1	ID2	0.000861025	AST5	receptor.end	Shared	WM	OPC3
1846	NRXN1	LAMA5	0.000747465	AST5	receptor.end	Shared	WM	OPC3
1847	NRXN1	STARD13	0.000780913	AST5	receptor.end	Shared	WM	OPC3
1848	NRXN1	TUBB	0.00103903	AST5	receptor.end	Shared	WM	OPC3
1849	YARS	ABLIM1	0.00104435	NEU50	receptor.end	Shared	WM	OPC3
1850	YARS	ASIC2	0.00100864	NEU50	receptor.end	Shared	WM	OPC3
1851	YARS	ATP1B1	0.00104495	NEU50	receptor.end	Shared	WM	OPC3
1852	YARS	BCR	0.00101287	NEU50	receptor.end	Shared	WM	OPC3
1853	YARS	BHLHE40	0.00129226	NEU50	receptor.end	Shared	WM	OPC3
1854	YARS	EGFR	0.00111854	NEU50	receptor.end	Shared	WM	OPC3
1855	YARS	ENC1	0.00104238	NEU50	receptor.end	Shared	WM	OPC3
1856	YARS	ID2	0.00121874	NEU50	receptor.end	Shared	WM	OPC3
1857	YARS	NTN1	0.00124746	NEU50	receptor.end	Shared	WM	OPC3
1858	YARS	SYNPO	0.00119188	NEU50	receptor.end	Shared	WM	OPC3
1859	YARS	TUBB	0.00112218	NEU50	receptor.end	Shared	WM	OPC3
1860	YARS	VCAN	0.00111844	NEU50	receptor.end	Shared	WM	OPC3
1861	NXPH1	APOE	0.000715194	NEU14	receptor.end	Shared	WM	OPC3
1862	NXPH1	BCR	0.000841495	NEU14	receptor.end	Shared	WM	OPC3
1863	NXPH1	BHLHE40	0.00087626	NEU14	receptor.end	Shared	WM	OPC3
1864	NXPH1	CSF1	0.00101448	NEU14	receptor.end	Shared	WM	OPC3
1865	NXPH1	EGFR	0.000719021	NEU14	receptor.end	Shared	WM	OPC3
1866	NXPH1	EGR1	0.00071133	NEU14	receptor.end	Shared	WM	OPC3
1867	NXPH1	ETS2	0.000758246	NEU14	receptor.end	Shared	WM	OPC3
1868	NXPH1	FTL	0.000790068	NEU14	receptor.end	Shared	WM	OPC3
1869	NXPH1	ID2	0.000823948	NEU14	receptor.end	Shared	WM	OPC3
1870	NXPH1	LAMA5	0.000718155	NEU14	receptor.end	Shared	WM	OPC3
1871	NXPH1	PTK2B	0.000984924	NEU14	receptor.end	Shared	WM	OPC3
1872	NXPH1	STARD13	0.000735518	NEU14	receptor.end	Shared	WM	OPC3
1873	NXPH1	SYNPO	0.000713934	NEU14	receptor.end	Shared	WM	OPC3
1874	NXPH1	TUBB	0.000972702	NEU14	receptor.end	Shared	WM	OPC3
1875	BDNF	BCR	0.00135061	NEU01	receptor.end	Shared	WM	OPC3
1876	BDNF	BHLHE40	0.00167059	NEU01	receptor.end	Shared	WM	OPC3
1877	BDNF	EGFR	0.00136033	NEU01	receptor.end	Shared	WM	OPC3
1878	BDNF	EGR1	0.00262272	NEU01	receptor.end	Shared	WM	OPC3
1879	BDNF	ID2	0.00146966	NEU01	receptor.end	Shared	WM	OPC3
1880	BDNF	MBP	0.00236949	NEU01	receptor.end	Shared	WM	OPC3
1881	BDNF	PLP1	0.00259669	NEU01	receptor.end	Shared	WM	OPC3
1882	BDNF	SLC12A5	0.0028897	NEU01	receptor.end	Shared	WM	OPC3
1883	BDNF	STARD13	0.00129235	NEU01	receptor.end	Shared	WM	OPC3
1884	BDNF	SYNPO	0.00151053	NEU01	receptor.end	Shared	WM	OPC3
1885	BDNF	SYP	0.0042813	NEU01	receptor.end	Shared	WM	OPC3
1886	BDNF	TUBB	0.001399	NEU01	receptor.end	Shared	WM	OPC3
1887	DSG2	BCR	0.00069844	OLI3	receptor.end	Shared	WM	OPC3
1888	DSG2	BHLHE40	0.000805459	OLI3	receptor.end	Shared	WM	OPC3
1889	DSG2	EGFR	0.000782505	OLI3	receptor.end	Shared	WM	OPC3
1890	DSG2	ENC1	0.000689974	OLI3	receptor.end	Shared	WM	OPC3
1891	DSG2	ETS2	0.000669873	OLI3	receptor.end	Shared	WM	OPC3
1892	DSG2	ID2	0.000840261	OLI3	receptor.end	Shared	WM	OPC3
1893	DSG2	LAMA5	0.000705513	OLI3	receptor.end	Shared	WM	OPC3
1894	DSG2	STARD13	0.000672386	OLI3	receptor.end	Shared	WM	OPC3
1895	DSG2	SYNPO	0.00069868	OLI3	receptor.end	Shared	WM	OPC3
1896	DSG2	TUBB	0.000740833	OLI3	receptor.end	Shared	WM	OPC3
1897	WNT10B	BCR	0.000755431	NEU30	receptor.end	Shared	WM	OPC3
1898	WNT10B	BHLHE40	0.000981698	NEU30	receptor.end	Shared	WM	OPC3
1899	WNT10B	EGFR	0.000878407	NEU30	receptor.end	Shared	WM	OPC3
1900	WNT10B	EGR1	0.000773181	NEU30	receptor.end	Shared	WM	OPC3
1901	WNT10B	GRIN2B	0.00073977	NEU30	receptor.end	Shared	WM	OPC3
1902	WNT10B	ID2	0.000890952	NEU30	receptor.end	Shared	WM	OPC3
1903	WNT10B	LAMA5	0.000792554	NEU30	receptor.end	Shared	WM	OPC3
1904	WNT10B	STARD13	0.000829023	NEU30	receptor.end	Shared	WM	OPC3
1905	WNT10B	SYNPO	0.000752447	NEU30	receptor.end	Shared	WM	OPC3
1906	WNT10B	TUBB	0.000759763	NEU30	receptor.end	Shared	WM	OPC3
1907	ROBO1	BCR	0.00128442	NEU11	receptor.end	Shared	WM	OPC3
1908	ROBO1	BHLHE40	0.00133447	NEU11	receptor.end	Shared	WM	OPC3
1909	ROBO1	EGFR	0.00107832	NEU11	receptor.end	Shared	WM	OPC3
1910	ROBO1	EGR1	0.00101104	NEU11	receptor.end	Shared	WM	OPC3
1911	ROBO1	ID2	0.00121952	NEU11	receptor.end	Shared	WM	OPC3
1912	ROBO1	STARD13	0.00101706	NEU11	receptor.end	Shared	WM	OPC3
1913	ROBO1	TUBB	0.0011195	NEU11	receptor.end	Shared	WM	OPC3
1914	ADAM2	ABR	0.000681392	NEU30	receptor.end	Shared	WM	OPC3
1915	ADAM2	BCR	0.000781187	NEU30	receptor.end	Shared	WM	OPC3
1916	ADAM2	BHLHE40	0.000835876	NEU30	receptor.end	Shared	WM	OPC3
1917	ADAM2	EGFR	0.000708823	NEU30	receptor.end	Shared	WM	OPC3
1918	ADAM2	EGR1	0.0007583	NEU30	receptor.end	Shared	WM	OPC3
1919	ADAM2	ID2	0.000864331	NEU30	receptor.end	Shared	WM	OPC3
1920	ADAM2	LAMA5	0.000690544	NEU30	receptor.end	Shared	WM	OPC3
1921	ADAM2	LTBP1	0.000688131	NEU30	receptor.end	Shared	WM	OPC3
1922	ADAM2	SYNPO	0.000720052	NEU30	receptor.end	Shared	WM	OPC3
1923	ADAM2	TUBB	0.000724864	NEU30	receptor.end	Shared	WM	OPC3
1924	ADAM2	VCAN	0.000681774	NEU30	receptor.end	Shared	WM	OPC3
1925	LRRC4	BCR	0.000951874	NEU34	receptor.end	Shared	WM	OPC3
1926	LRRC4	BHLHE40	0.00126913	NEU34	receptor.end	Shared	WM	OPC3
1927	LRRC4	CACNA1C	0.000995454	NEU34	receptor.end	Shared	WM	OPC3
1928	LRRC4	EGFR	0.000983057	NEU34	receptor.end	Shared	WM	OPC3
1929	LRRC4	EGR1	0.00113009	NEU34	receptor.end	Shared	WM	OPC3
1930	LRRC4	EGR3	0.00107654	NEU34	receptor.end	Shared	WM	OPC3
1931	LRRC4	ETS2	0.000971518	NEU34	receptor.end	Shared	WM	OPC3
1932	LRRC4	ID2	0.00127147	NEU34	receptor.end	Shared	WM	OPC3
1933	LRRC4	LAMA5	0.000955841	NEU34	receptor.end	Shared	WM	OPC3
1934	LRRC4	LTBP1	0.000974374	NEU34	receptor.end	Shared	WM	OPC3
1935	LRRC4	STARD13	0.000970224	NEU34	receptor.end	Shared	WM	OPC3
1936	LRRC4	SYNPO	0.00108645	NEU34	receptor.end	Shared	WM	OPC3
1937	LRRC4	TUBB	0.00103709	NEU34	receptor.end	Shared	WM	OPC3
1938	RELN	BCR	0.00107639	NEU08	receptor.end	Shared	WM	OPC3
1939	RELN	BHLHE40	0.00115325	NEU08	receptor.end	Shared	WM	OPC3
1940	RELN	EGFR	0.000924859	NEU08	receptor.end	Shared	WM	OPC3
1941	RELN	EGR1	0.00210734	NEU08	receptor.end	Shared	WM	OPC3
1942	RELN	ENC1	0.000906421	NEU08	receptor.end	Shared	WM	OPC3
1943	RELN	ETS2	0.000903541	NEU08	receptor.end	Shared	WM	OPC3
1944	RELN	ID2	0.00106857	NEU08	receptor.end	Shared	WM	OPC3
1945	RELN	LAMA5	0.000918691	NEU08	receptor.end	Shared	WM	OPC3
1946	RELN	STARD13	0.000934145	NEU08	receptor.end	Shared	WM	OPC3
1947	RELN	SYNPO	0.000917512	NEU08	receptor.end	Shared	WM	OPC3
1948	RELN	TUBB	0.0010376	NEU08	receptor.end	Shared	WM	OPC3
1949	COPA	BCR	0.000815826	OLI2	receptor.end	Shared	WM	OPC3
1950	COPA	BHLHE40	0.000894478	OLI2	receptor.end	Shared	WM	OPC3
1951	COPA	EGFR	0.000808694	OLI2	receptor.end	Shared	WM	OPC3
1952	COPA	EGR3	0.000786358	OLI2	receptor.end	Shared	WM	OPC3
1953	COPA	ENC1	0.000772176	OLI2	receptor.end	Shared	WM	OPC3
1954	COPA	ID2	0.000882893	OLI2	receptor.end	Shared	WM	OPC3
1955	COPA	LAMA5	0.000804926	OLI2	receptor.end	Shared	WM	OPC3
1956	COPA	NTN1	0.000813417	OLI2	receptor.end	Shared	WM	OPC3
1957	COPA	TUBB	0.000852566	OLI2	receptor.end	Shared	WM	OPC3
1958	NRG3	BCR	0.00089677	NEU03	receptor.end	Shared	WM	OPC3
1959	NRG3	BHLHE40	0.00102099	NEU03	receptor.end	Shared	WM	OPC3
1960	NRG3	EGFR	0.000988624	NEU03	receptor.end	Shared	WM	OPC3
1961	NRG3	EGR1	0.000999399	NEU03	receptor.end	Shared	WM	OPC3
1962	NRG3	EGR3	0.000842062	NEU03	receptor.end	Shared	WM	OPC3
1963	NRG3	ETS2	0.000849528	NEU03	receptor.end	Shared	WM	OPC3
1964	NRG3	ID2	0.00110616	NEU03	receptor.end	Shared	WM	OPC3
1965	NRG3	LTBP1	0.000851667	NEU03	receptor.end	Shared	WM	OPC3
1966	NRG3	NRXN3	0.000845795	NEU03	receptor.end	Shared	WM	OPC3
1967	NRG3	SYNPO	0.000986487	NEU03	receptor.end	Shared	WM	OPC3
1968	NRG3	TUBB	0.000872412	NEU03	receptor.end	Shared	WM	OPC3
1969	NRG2	BCR	0.000883021	NEU01	receptor.end	Shared	WM	OPC3
1970	NRG2	BHLHE40	0.00110579	NEU01	receptor.end	Shared	WM	OPC3
1971	NRG2	EGFR	0.00107769	NEU01	receptor.end	Shared	WM	OPC3
1972	NRG2	EGR1	0.00100982	NEU01	receptor.end	Shared	WM	OPC3
1973	NRG2	EGR3	0.000856762	NEU01	receptor.end	Shared	WM	OPC3
1974	NRG2	ETS2	0.0008825	NEU01	receptor.end	Shared	WM	OPC3
1975	NRG2	ID2	0.00115472	NEU01	receptor.end	Shared	WM	OPC3
1976	NRG2	LTBP1	0.000900958	NEU01	receptor.end	Shared	WM	OPC3
1977	NRG2	SYNPO	0.00101386	NEU01	receptor.end	Shared	WM	OPC3
1978	NRG2	TUBB	0.000870755	NEU01	receptor.end	Shared	WM	OPC3
1979	NECTIN1	BCR	0.00104972	NEU01	receptor.end	Shared	WM	OPC3
1980	NECTIN1	BHLHE40	0.00131168	NEU01	receptor.end	Shared	WM	OPC3
1981	NECTIN1	EGFR	0.00129417	NEU01	receptor.end	Shared	WM	OPC3
1982	NECTIN1	EGR1	0.00114756	NEU01	receptor.end	Shared	WM	OPC3
1983	NECTIN1	EGR3	0.000989262	NEU01	receptor.end	Shared	WM	OPC3
1984	NECTIN1	ENC1	0.00105493	NEU01	receptor.end	Shared	WM	OPC3
1985	NECTIN1	ID2	0.00120874	NEU01	receptor.end	Shared	WM	OPC3
1986	NECTIN1	LAMA5	0.000991658	NEU01	receptor.end	Shared	WM	OPC3
1987	NECTIN1	STARD13	0.00104039	NEU01	receptor.end	Shared	WM	OPC3
1988	NECTIN1	SYNPO	0.00109107	NEU01	receptor.end	Shared	WM	OPC3
1989	NECTIN1	TUBB	0.00104951	NEU01	receptor.end	Shared	WM	OPC3
1990	CDH5	BCR	0.00111384	VE2	receptor.end	Shared	WM	OPC3
1991	CDH5	BHLHE40	0.00147696	VE2	receptor.end	Shared	WM	OPC3
1992	CDH5	EGFR	0.00120203	VE2	receptor.end	Shared	WM	OPC3
1993	CDH5	EGR1	0.00117523	VE2	receptor.end	Shared	WM	OPC3
1994	CDH5	GRIN2B	0.00118173	VE2	receptor.end	Shared	WM	OPC3
1995	CDH5	ID2	0.00144341	VE2	receptor.end	Shared	WM	OPC3
1996	CDH5	STARD13	0.00126714	VE2	receptor.end	Shared	WM	OPC3
1997	SEMA7A	BCR	0.000769791	NEU01	receptor.end	Shared	WM	OPC3
1998	SEMA7A	BHLHE40	0.000841583	NEU01	receptor.end	Shared	WM	OPC3
1999	SEMA7A	EGFR	0.000800852	NEU01	receptor.end	Shared	WM	OPC3
[truncated: 13,476 more rows]
