# Supplementary material for: Transcriptomic architecture of nuclei in the marmoset CNS
Source: Nat Commun. 2022 Sep 21;13:5531. doi: 10.1038/s41467-022-33140-z (PMC9492672; doi:10.1038/s41467-022-33140-z)
Supplement: Supplementary file 7 — Supplementary Data 4 [file 41467_2022_33140_MOESM7_ESM.xlsx]

## Sheet: 322320_3_data_set_6842451_rh6lh
	Level.1.gene	MIC.gene	OPC.gene	OLI.gene	OLI.tx.gene	AST.gene	AST.pattern.gene	VAS.gene	NEU.gene	MHCI	MHCII	scavenger.receptor	S.genes	G2M.gene	G0G1.gene	Alzheimer disease or frontotemporal dementia	amyotrophic lateral sclerosis	autism spectrum disorder or intellectual disability	central nervous system tumor	cerebrovascular dysfunction	Charcot-Marie-Tooth disease	organic mental disorder	encephalitis	seizures	glioma formation	Huntington disease	cognitive impairment	abnormality	migraines	neurological disorder	multiple sclerosis	parkinsonism	psychological disorder	schizophrenia spectrum disorder	stroke	white matter abnormality	Zellweger syndrome
1	MOG	PTPRC	PTPRZ1	TENM2	CREBL2	ALDH1L1	FEZF2	TMEM232	BTBD11	HLA-A	HLA-DMA	CD14	MCM5	HMGB2	SCRG1	MT-ND1	CPT1A	PRKAB2	MT-CO1	TUBD1	MT-ATP6	MT-TF	CIITA	MT-TF	MT-CO1	SAG	MT-TV	POMGNT1	MT-TQ	MT-ND1	GGPS1	MT-ND1	MT-CO2	MT-CO2	TUBD1	MT-TF	PEX11B
2	MOBP	P2RY13	STK32A	XYLT1	ADNP	SLC1A2	EMX1	CFAP299	GAD1	HLA-B	HLA-DMB	CD207	PCNA	CDK1	S100B	MT-TN	GRIN2A	B3GALNT2	MT-CO3	STIP1	LMNA	MT-TV	ITGAV	MT-TV	MT-ND3	AIG1	MT-TC	SCN1A	HTR7	MT-TK	GRIN2A	MT-TK	MT-ATP6	MT-ATP6	GRIN2A	MT-TV	PEX14
3	PLEKHH1	DCC	TNR	MAN1C1	NR2E1	SLC1A3	FOXG1	DNAH9	GAD2	HLA-C	HLA-DOA	CD209	TYMS	NUSAP1	GPM6B	MT-CO1	COL3A1	PAK3	MT-ND3	GRIN2A	TRPV4	MT-TL1	SEMA4A	MT-TL1	MT-ND4	GRIN2A	PRKAB2	SCN1B	GRIN2A	MT-ND5	ITGAV	MT-ND5	MT-ND4	MT-ND4	ITGAV	MT-TL1	PEX2
4	SLC5A11	LCP2	PDGFRA	ARHGAP39	FOS	GLI3	DLX1	DNAH11	ZNF385D	HLA-E	HLA-DOB	LY75	FEN1	UBE2C	BEX1	MT-CO2	PTGS2	HTR7	MT-ND4	ITGAV	MPZ	MT-ND1	PARP1	MT-TI	MT-ND5	CIITA	B3GALNT2	PSEN1	CALCRL	MT-ND6	DHCR24	MT-ND6	CD46	QKI	TFPI	MT-ND1	PEX6
5	COLGALT2	ITGAX	MYT1	TNS1	ZNF32	AQP4	SHH	ARMC3	SYNPR	HLA-F	HLA-DPA1	MRC1	MCM7	BIRC5	PRCP	MT-CO3	MTR	HIVEP2	MT-ND5	TFPI	MED25	MT-TI	PPP3CB	MT-TS1	MT-ND6	PARP1	PAK3	TNFRSF1A	FHL1	MT-CYB	MVK	MT-TT	CAPN6	ZNF804A	PDE10A	MT-TI	PEX12
6	PTPRC	LY9	OLIG2	TNS2	ZNF358	GFAP	DLX5	CFTR	NHS	HLA-G	HLA-DPA2	MSR1	MCM4	TPX2	PTN	GGPS1	CHRNA1	BRWD3	MT-ND6	PARP1	NTRK1	MT-TQ	FCER1G	MT-TK	MT-CYB	SP1	HIVEP2	POLG	PTGS2	MT-TT	SLC24A3	MT-TP	QKI	GPR37	PTGS2	MT-TQ	PUS10
7	TBXAS1	FLT1	OLIG1	TNS3	DRAP1	SND1	SIX3	DNAH6	QKI	HLA-H	HLA-DPA3	MARCO	RRM1	TOP2A	SOX4	STIP1	LUM	LIX1L	MT-CYB	PDE10A	KIF1B	MT-TM	DHCR24	MT-CO3	UHRF1BP1L	PDK1	BRWD3	POLB	P2RY1	MT-TP	PTGS2	COLGALT2	ZNF804A	TARBP1	PCSK9	MT-TM	PEX13
8	LCP2	RGS4	CSPG4	BTBD16	KLF3	LHFPL6	WNT3	HYDIN	ERBB4	HLA-J	HLA-DPB1	SCARA3	UNG	NDC80	SAT1	PAK3	TSPAN8	PEX11B	UHRF1BP1L	PTGS2	BAG3	MT-TW	MVK	MT-TH	TUBD1	NDUFS2	LIX1L	SLC6A4	CHRM3	COLGALT2	MTR	ITLN1	GPR37	HTR7	MTR	MT-ND2	PEX26
9	ITGAX	OLFM1	NAV2	ITGA2	ZNF84	CADM2	OTX2	LRRIQ1	ADARB2	HLA-K	HLA-DPB2	COLEC12	GINS2	CKS2	IGFBP3	HTR7	CHRM3	GRIN2A	DES	PCSK9	RAB7A	MT-TN	FASLG	MT-ND5	POT1	MYT1L	PEX11B	TYMS	SCN4B	GGPS1	CHRM3	GRIN2A	TARBP1	KCNK1	CHRNA1	MT-TW	PEX10
10	LY9	VSNL1	GPC5	LDB3	L3MBTL3	MID1	GBX2	GRM8	EPHA6	HLA-L	HLA-DQA1	SCARA5	MCM6	NUF2	IGFBP5	DHX9	FMN2	KCTD19	TUBD1	MTR	SBF2	MT-TC	TNFSF4	MT-TT	HOXA1	MAP3K12	GRIN2A	CTSB	SCN2B	ITLN1	KCNC2	ENO2	HTR7	DAO	P2RY1	MT-TN	PEX1
11	P2RY13	SETD6	SLC22A17	2010-03-01	ZNF12	DCC	LHX9	GPC5	RBMS3	HLA-N	HLA-DQA2	SCARB1	CDCA7	CKS1B	MIAT	NCSTN	ATF3	PRICKLE1	POT1	PLA2G4A	VCP	MT-CO1	PLA2G4A	MT-TP	PRRC2C	IVNS1ABP	KCTD19	IL18	GRIN2C	CPT1A	KIF1B	PTGS2	KCNK1	GRIN2A	CHRM3	MT-TC	ABCD3
12	FLT1	THY1	BCAN	MYH11	NR2F2	FAM155A	EN1	GRM7	ROBO2	HLA-P	HLA-DQB1	SCARB2	DTL	MKI67	MAP3K7CL	DOK5	DAB1	DCX	HOXA1	AKT1S1	SPG11	MT-TS1	EPHA4	USF1	POU3F4	PRDX6	DCX	TLR2	SCN1A	GRIN2A	GRIN2C	MEF2D	NEK11	ITGA6	SERPINC1	MT-CO1	PEX16
13	ADGRF5	SNAP25	CDC14B	ENPP6	ZBTB38	SHROOM3	EN2	CPM	LRRC7	HLA-S	HLA-DQB2	CD36	PRIM1	TMPO	AHNAK2	GRIN2A	NEK1	CHD1L	PRRC2C	CHRNA1	MTMR2	MT-TD	DTL	HTR7	QKI	CREB1	CHD1L	SCN5A	SCN4A	ITGAV	KCND2	USP24	DAO	PPP3CB	IGF1	MT-TS1	PEX3
14	MECOM	CHN1	RGS4	SLC31A2	NKX6-2	MOXD1	HOXA1	RGS5	DPP10	HLA-T	HLA-DQB3	CD68	UHRF1	CENPF	TPST2	ANKRD34A	SCN4B	KIF1A	POU3F4	P2RY1	PDK3	MT-CO2	OMA1	KCNK1	ZNF804A	DDX60L	KIF1A	RELA	CA4	COL3A1	RTN4	FARSB	GRIN2A	COL3A1	NRP1	MT-TD	PEX19
15	VWF	SYT1	OLFM1	SLC45A3	ZNF385A	DOK6	HOXA2	PDGFRB	NRG3	HLA-U	HLA-DRA	OLR1	CENPU	TACC3	DLG1	CIITA	IGF1	FMO5	QKI	CHRM3	PDXK	MT-TK	CORT	SLC13A1	RSF1	PDE10A	FMO5	APP	SCN1B	DHCR24	SCN4A	CHRM3	DLX1	PRDX6	GRIN2C	MT-CO2	ABCD2
16	SLC2A1	CAMK2A	VSNL1	USP31	NR1D2	CSPG5	HOXA3	MYO1B	NRG1	HLA-V	HLA-DRB1	CLEC7A	HELLS	PIMREG	CMTM7	DCX	SCN2B	UBE3B	ZNF804A	SERPINC1	LITAF	MT-ATP6	IGF1	GRIN2A	PDGFRA	ENO2	UBE3B	NR3C1	CACNA2D2	MVK	FDFT1	KIF1B	NDUFS1	LAMB3	SCN1A	MT-TK	NA
17	CYYR1	NAV2	SETD6	TMEM144	KLF9	EFNA5	HOXA4	KIRREL3	CNTN5	HLA-W	HLA-DRB2	SCARF1	RFC2	SMC4	C6orf15	PDK1	TIMP1	GMPPA	RSF1	IGF1	POLG	MT-CO3	TIMP1	PRICKLE1	NUP35	ORC2	PDK1	TNF	ADORA2A	TRPV4	KIT	IGF1	SLC6A15	PTGS2	RTN4	MT-ATP8	NA
18	ANO2	NCKAP5	THY1	OCA2	CXXC4	TMEM132C	HOXB6	FLT1	SGK1	HLA-X	HLA-DRB3	SCARF2	POLR1B	CCNB2	GJB2	APOA2	TARDBP	MYT1L	PDGFRA	NRP1	DNMT1	MT-TG	ITGB1	CALCRL	GPR37	NDUFB3	GMPPA	APBB2	CACNA2D4	SLC24A3	BSG	CHGA	ITGA6	MTR	NFKB1	MT-ATP6	NA
19	EMCN	EPHA6	SNAP25	MOBP	PEG3	CHRDL1	HOXB7	TBC1D4	ADAM10	HLA-Y	HLA-DRB4	MEGF10	NASP	CKAP2L	EDN1	DHCR24	CAPN2	ZNF711	NUP35	LEMD3	IGHMBP2	MT-TR	PTPRZ1	SLC17A8	TVP23A	ACTN2	MYT1L	CD47	CACNA1H	ENO2	SERPING1	SYN1	PPP3CB	POC1B	CA4	MT-CO3	NA
20	LEPR	WDR49	ATP6V1B2	SYNJ2	NR2F1	LHX2	NA	ATP10A	CACNA1A	HLA-Z	HLA-DRB5	CXCL16	RAD51AP1	CKAP2	CYR61	MVK	GRIN2C	CAMK1G	GPR37	GRIN2C	EGR2	MT-ND4	IFNGR1	PPP3CB	KCNK1	EEF1A2	ZNF711	RARA	CA9	PTGS2	GABRR1	TNK2	COL3A1	CHRNA1	DHPS	MT-TG	NA
21	SLC13A4	MERTK	CHN1	MAP7	ZNF428	LAMA3	NA	LEPR	CA10	NA	HLA-DRB6	STAB2	GMNN	AURKB	ANKRD1	PRDX6	HPRT1	CNKSR1	TVP23A	SCN1A	WNK1	MT-TH	NINJ1	PRDM8	NEK11	KCTD13	CNKSR1	FLI1	VIP	MEF2D	ATP4A	GRIN2C	PRDX6	RYR2	GABRR1	MT-ND3	NA
22	CEMIP	HS3ST4	SYT1	ENSCJAG00000014721	SCRT1	AHNAK	NA	TSPAN5	ZNF521	NA	HLA-DRB7	STAB1	WDR76	BUB1	CTGF	CNKSR1	SCN1A	LAMB3	KCNK1	RTN4	TRIM2	MT-ND5	STK17B	NID1	GDPD4	PPP3R1	CREB1	NLRP3	ITGA2B	MTR	MXD3	RTN4	NID1	CHRM3	ATP4A	MT-TR	NA
23	ALDH1L1	NLRP1	CKB	ZDHHC20	ATF4	FRMD5	NA	NKAIN2	HIP1	NA	HLA-DRB8	CD163	SLBP	KIF11	PLK2	HSD11B1	RTN4	OBSL1	NEK11	NFKB1	PMP22	MT-ND6	FDFT1	LAMB3	ARHGAP5	EPHA4	HSD11B1	GABRP	FRAT2	USP24	CD44	GPS2	CNKSR1	RGS7	TP53	MT-ND4L	NA
24	AQP4	ZNF618	CAMK2A	MBP	ZNF503	PHACTR1	NA	DKKÂ 2.00	CADPS2	NA	HLA-DRB9	CD163L1	CCNE2	ANP32E	UGCG	DDX60L	SCN4A	ENO2	GDPD4	CA4	CTDP1	MT-TE	KIT	KCNMB4	ANKRD34A	LIMK1	OBSL1	CD80	SNRPD3	MPZ	GABRR2	STUB1	CREB1	SCG2	GRN	MT-ND4	NA
25	NWD1	LAMC3	MAP2	SLC5A11	ZBED5	SEMA5A	NA	FBLN5	PDZD2	NA	NA	AGER	UBR7	TUBB4B	ARID5B	PTGS2	ZFP36L1	EEF1A2	CUEDC2	KDR	PMP2	MT-TT	BSG	DUSP6	FAM171B	ATP2B1	PTGS2	GABRE	CACNA1I	CHRNA1	BCL2	TRIB3	PDE10A	ATF2	SCN1B	MT-TH	NA
26	ACSBG1	B4GALNT3	ATP2A2	ENSCJAG00000050596	EGR4	CIT	NA	LAMA3	TSHZ2	NA	NA	SSC4D	POLD3	GTSE1	PLAU	MTR	HTR6	MTR	ARHGAP5	DHPS	SLC12A6	MT-TP	FKBP1A	PTGS2	CIITA	INPP1	EEF1A2	GABRA3	SLC18A1	UBA1	MBP	KDR	LRRC23	DAB1	GABRR2	MT-ND5	NA
27	RGMA	SLC15A1	NSG2	COLGALT2	KLF10	HS3ST3A1	NA	FCN3	PDE1A	NA	NA	SSC5D	MSH2	KIF20B	CCL2	EPHA4	KIT	KCNH1	ANKRD34A	GABRR1	GDAP1	SAG	TNFSF14	SLC4A3	ITGAV	LGR5	KCNH1	TLR1	HTR1E	LUM	C3	APOD	CFAP299	GTF2IRD1	VSNL1	MT-ND6	NA
28	SLC1A2	ADAM28	PEG3	C9orf85	SON	SEMA3A	NA	PLCG2	COBL	NA	NA	NA	ATAD2	HJURP	CITED2	CHRNA1	VCP	MED25	FAM171B	ATP4A	JPH1	COLGALT2	ITGA9	EEF1A2	AOX1	CHN1	PNKP	GABRB2	HRH1	TSPAN8	CSF3R	SGK1	PTGS2	SCN4B	XDH	MT-TE	NA
29	ITPRID1	RADIL	NEFM	SLAIN1	SREBF1	NELL1	NA	NOS1	SATB2	NA	NA	NA	RAD51	CDCA3	CCND1	HSPA6	RNF6	C12orf57	CIITA	TP53	SCN11A	TUBD1	IRF4	IL4I1	PARP1	CHRM3	MED25	F8	PTGS1	FARSB	TM7SF2	SYNJ1	MTR	SCN2B	CA9	MT-CYB	NA
30	GFAP	PCSK6	IQCJ-SCHIP1	NDE1	ERF	ADAMTSL1	NA	ANO2	SLC38A11	NA	NA	NA	RRM2	JPT1	CCNE2	DCN	TP53	ATN1	ITGAV	GRN	NGF	GGPS1	AMACR	PNKP	SAP130	SCG2	C12orf57	GABRA6	OPRM1	CHRM3	PRRC2A	GNAS	POC1B	WDR11	PUM3	MT-TT	NA
31	PTPRZ1	ITGA4	ENSCJAG00000042459	PIGH	MEF2A	SYNPO2	NA	ADGRG6	TLL2	NA	NA	NA	CDC45	CDC20	CCNA2	SH2D2A	GRN	RYR2	TFPI	SCN1B	SURF1	STIP1	AIF1	HSPA6	PDK1	COL4A3	ATN1	SERPINE1	SLC6A4	FMN2	KCNA4	AIMP2	CHRNA1	ELK1	SERPIND1	MT-TP	NA
32	STK32A	POU2AF1	CDH8	PLEKHH1	BCL6	SEC24D	NA	CNTNAP2	PHLDB2	NA	NA	NA	CDC6	TTK	CCNB1	RYR2	SPG11	CHRM3	AOX1	GABRR2	COL12A1	AIG1	HRH4	C12orf57	BZW1	HNRNPU	RYR2	GABRA1	ADRA1A	ATF3	TNFRSF1A	TP53	RYR2	MMD	ITGA2B	RANBP2	NA
33	CACNG4	CYTIP	NSG2	SECISBP2L	KCNIP3	DSCAM	NA	PGM5	TEX15	NA	NA	NA	EXO1	CDC25C	NA	NTRK1	SCN1B	FMN2	ADCY4	PSEN1	HK1	GPR37	GRN	ATN1	LRRIQ1	SCN4B	DOC2A	TOB1	GRIN2D	DAB1	MOG	BCR	CHRM3	GRIN2C	TNFRSF1A	NDUFS1	NA
34	TNR	PAX5	DGKB	UGT8	CREB5	CRB1	NA	IL1R1	CLMN	NA	NA	NA	TIPIN	KIF2C	NA	CHRM3	BCL2	STK25	PARP1	ADORA2A	ATP1A1	PAK3	CD274	RGS2	ALX1	IGF1	CHRM3	APBB1	CA1	NEK1	ARRB1	CNP	SLC24A4	HPRT1	PLA2G7	MAP3K12	NA
35	PDGFRA	WDR72	ATP1B1	RNF220	ZBTB11	ITGB4	NA	COL24A1	TGFBR2	NA	NA	NA	DSCC1	RANGAP1	NA	FMN2	PFKP	ARHGEF11	SAP130	VSNL1	IFRD1	ITLN1	PDCD1LG2	RGS1	CMTR2	JUN	FMN2	FN1	ESR1	KCNC2	CRYAB	ADORA2A	RGS7	BTG2	FABP3	GRK2	NA
36	MYT1	CAJA-DRA	GAP43	PIP4K2A	TEF	OSBPL3	NA	JAM2	MRVI1	NA	NA	NA	BLM	NCAPD2	NA	FH	IL6	ZBTB18	PDK1	IL6	INF2	HTR7	CD44	CHN1	COL3A1	SCN2B	STK25	ANXA1	CA3	KIF1B	IL7R	BCL2	SCG2	SCN1A	TUBG2	DARS2	NA
37	PTPRR	EAF2	VCAN	POLN	NCOA1	CD38	NA	SNAP25	VANGL1	NA	NA	NA	CASP8AP2	DLGAP5	NA	SERPINE2	MOG	HNRNPU	BZW1	PREX2	SLC25A46	DHX9	PRDM1	SCG2	LYST	HMGB2	AKT3	GABRG2	CA13	SCN4B	FHIT	MBP	ATF2	HIPK3	LPL	PTGS2	NA
38	CNTNAP2	CIITA	PALLD	C4BPA	SATB1	RYR3	NA	SYT1	ATP10A	NA	NA	NA	USP1	CDCA2	NA	HNRNPU	FABP3	AGFG1	LRRIQ1	XDH	PRX	LYZ	PSEN1	SERPINE2	FASLG	ROM1	ZBTB18	PRF1	CA2	IGF1	BST2	RREB1	DAB1	RTN4	TINAGL1	EIF2B1	NA
39	CADPS	OSBPL10	SNTG1	CEP85	ARID5B	CLSTN2	NA	RGS4	CYP2J2	NA	NA	NA	CLSPN	CDCA8	NA	SERPINC1	ATXN1	SCN4B	ALX1	CA9	SETX	NCSTN	ADORA2A	ATF3	CEP290	PCTP	HNRNPU	IL1B	PGR	CHGA	FGF2	IL6	TPH2	SCN4A	BCL6	GTF2H3	NA
40	RIMS2	BCL7A	FAM184B	YPEL2	SOX10	BNC2	NA	CAMK2A	LHX9	NA	NA	NA	POLA1	ECT2	NA	IGF1	LPL	CYHR1	CMTR2	SLC6A6	GAN	CPT1A	MBP	KCNC2	CLIP1	GRIN2C	SCN4B	CYP51A1	CACNA1C	SCN2B	DOCK8	COPE	CA10	HTR6	SCNN1A	TARDBP	NA
41	DLGAP1	S100A8	SLC44A5	FAM13C	HSF5	SULF1	NA	ATP1A1	FSHR	NA	NA	NA	CHAF1B	KIF23	NA	JUN	FOXF2	SCN2B	ADAMTS4	PUM3	GNB4	TNFAIP3	EHD3	AKT3	HMCN1	CD160	CYHR1	TNFRSF1B	MAOA	TIMP1	RRM2	ATF4	RABGAP1L	FAM3D	SLC18A1	ALDH7A1	NA
42	NRXN3	CAMP	SPRED1	COPA	THRA	BCAS1	NA	STXBP1	TFAP2D	NA	NA	NA	MRPL36	HMMR	NA	TIMP1	AMPD3	ZNF41	RGN	SERPIND1	GJB1	DOK5	IL6	HNRNPU	RAPGEF4	CASQ1	IGF1	GABRA4	ALDH5A1	SYN1	MAP2K1	CHAT	GTF2IRD1	CA4	KCNJ11	NAT8L	NA
43	STXBP5L	MEGF9	GRM5	RTN4	USF2	PDZRN4	NA	ATP1B1	KCNQ4	NA	NA	NA	E2F8	AURKA	NA	C1R	BAD	TIMP1	COL3A1	ITGA2B	REEP1	GRIN2A	C3	BAG3	RBM10	SCN1A	DFFA	GABRB1	ADRA1D	TARDBP	TCF19	IL2	SCN4B	APOD	RHOA	PEX2	NA
44	NRG1	LTF	CACNA2D3	MPDZ	NR1H2	CACNA1A	NA	EEF1A2	TDRD9	NA	NA	NA	NA	PSRC1	NA	TARDBP	GATM	SYN1	LYST	TNFRSF1A	DCTN2	ANKRD34A	TM7SF2	CLCN3	PRG4	MAP3K5	SCN2B	PYCARD	SCN5A	TNK2	POLA1	MOG	CHGA	UBE3A	DDC	KIT	NA
45	CNTN5	CRISP3	CADPS	ANKIB1	ZBTB18	STXBP5L	NA	ATP2B2	VGLL3	NA	NA	NA	NA	ANLN	NA	ATP8A1	MYH8	SLC30A9	FASLG	PLA2G7	ARHGEF10	NDUFS1	XDH	SCN4B	TPR	TSC22D3	ZNF41	IL1R1	OPRD1	CAPN2	HMGCR	CRYAB	SCN2B	PDZRN3	COL4A1	EIF2B4	NA
46	NA	PADI4	LRRC7	ZFYVE16	SALL2	ME1	NA	COL13A1	LMO1	NA	NA	NA	NA	LBR	NA	PTPRZ1	PPARGC1B	ZNF81	CEP290	FABP3	RETREG1	CIITA	CHUK	JUN	PALLD	ITFG1	SYN1	CD86	CHRM5	GRIN2C	HRH1	DDC	SYN1	DHPS	HMGCR	AIMP2	NA
47	NA	GCA	PPFIA2	IPO13	ZNF516	GMPR	NA	COL12A1	GATA3	NA	NA	NA	NA	CKAP5	NA	NOM1	RHOA	FGFR2	CLIP1	TUBG2	FGD4	ITGAV	IL21	SCN2B	ZBTB37	SERGEF	SLC30A9	CST3	DRD3	HPRT1	HCRTR1	PINK1	WDR11	GABRR1	APOA1	PLEKHG2	NA
48	NA	FRK	CECR2	PDK1	ETV5	FREM1	NA	PDGFRA	GABRR2	NA	NA	NA	NA	CENPE	NA	GRIN2C	RYR3	GRIN2C	CALB2	LPL	AIFM1	DCX	PPT1	SYN1	RHBG	MAP2K4	TARDBP	GABRA5	GABRD	SCN1A	POLE2	FLOT1	ELK1	ATP4A	HRH1	IL6	NA
49	NA	CD200R1	SLIT2	CAVIN4	ELF2	BRINP2	NA	ITGA8	NPSR1	NA	NA	NA	NA	CTCF	NA	GRIA4	FBP2	HPRT1	HMCN1	TINAGL1	ATL1	PARP1	PECAM1	PLAUR	DDX60L	RPS6KA5	ZNF81	GABRB3	JUNB	KCND2	TRIM22	SOD1	CD3E	NREP	CCR5	SNAP29	NA
50	NA	RIT2	SEMA3E	GALNT6	BAZ2B	KIFC3	NA	LAMA1	CHRNA5	NA	NA	NA	NA	NEK2	NA	SCN1A	SOD1	CD160	RAPGEF4	HIF1A	SH3TC2	SP1	BATF	TNK2	FGF5	ETV4	FGFR2	LAMC1	GRIN3A	RTN4	PTGS1	SPARCL1	MMD	NPRL2	MEPE	MOG	NA
51	NA	ANXA3	SLC1A2	PIGA	SALL1	PEX5L	NA	LAMA2	CTSC	NA	NA	NA	NA	G2E3	NA	HTR6	MAPK1	POMGNT1	RBM10	ITM2B	SPTLC1	PDK1	TNFRSF1A	SLC9A1	KNTC1	NFKB1	GRIN2C	RARG	SLC4A4	SCN4A	IL4	RNF5	PALB2	KIAA1549L	PTGS1	NDUFAF6	NA
52	NA	TOP2A	NEU4	ENPP2	NRF1	KCND3	NA	RORA	TNC	NA	NA	NA	NA	GAS2L3	NA	FDFT1	HMGCR	PHF6	PRG4	BCL6	PLEKHG5	NDUFS2	MOG	GRIN2C	SEZ6L2	SCN4A	HPRT1	NA	SRD5A1	GPS2	SLC6A4	SUMO3	GRIN2C	SCN1B	OPRM1	POLG	NA
53	NA	CENPP	FIGN	DOCK5	SREBF2	ENPP6	NA	KCNK2	HHIP	NA	NA	NA	NA	CBX5	NA	STUB1	SUSD1	ACBD6	TPR	SCNN1A	DHTKD1	COL3A1	ARRB1	SLC10A4	PTGS2	CPNE5	CD160	NA	DRD1	ZFP36L1	ADRA1A	IGSF5	HPRT1	CACNA2D2	SLC6A4	GOLPH3	NA
54	NA	FAR2	PRKD1	CNTN2	CUX1	IGFBP2	NA	C7	TIMP3	NA	NA	NA	NA	CENPA	NA	KIT	HRH1	GRIA4	PALLD	SLC18A1	S100PBP	MYT1L	NLRP10	GRIA4	PCSK9	HTR6	POMGNT1	NA	F10	HTR6	GRIN2D	HRH1	CASQ1	POU3F2	ETS2	MAN2C1	NA
55	NA	DIAPH3	GHR	NKTR	RFX2	PAX3	NA	DCN	NR2F2	NA	NA	NA	NA	NA	NA	TOM1	RNF14	SCN1A	ZBTB37	NOX4	TNNT1	MAP3K12	HIF1A	SCN1A	ASPHD1	FDFT1	PHF6	NA	NR3C1	FDFT1	SPP1	STAP1	BTG2	CNP	ADRA1A	FAM126A	NA
56	NA	BRCA2	BCL2	SLC44A1	TRPS1	PCP2	NA	SLC7A11	CHRFAM7A	NA	NA	NA	NA	NA	NA	DYRK1A	DMPK	IQSEC2	RHBG	KCNJ11	HADHB	APOA2	BHLHE40	KCND2	SCRN3	FAM107A	ACBD6	NA	SCN10A	STUB1	ESR1	COMT	SCN1A	GABRR2	ACE	COL4A1	NA
57	NA	ASPM	LHFPL6	MSANTD3-TMEFF1	THRB	CA8	NA	SLC1A3	STAC	NA	NA	NA	NA	NA	NA	APOD	SOX4	ERCC3	DDX60L	RHOA	LRSAM1	DHCR24	MGAT5B	NR2F1	GPATCH4	SOCS5	CPT1C	NA	SLC6A3	KIT	NOTCH4	LRG1	MDFI	MYBBP1A	GRIN2D	LMNB1	NA
58	NA	KNL1	RB1	KLHL4	ZNF462	ZIC1	NA	CEMIP	TGFB2	NA	NA	NA	NA	NA	NA	SYNJ1	VAMP1	ASH1L	FGF5	DDC	DNM2	MVK	ITM2B	SLC6A13	HAPLN2	APOD	GRIA4	NA	SPARC	TRIB3	IL18	BCL2L1	HIPK3	DTNBP1	CXCL16	PITPNA	NA
59	NA	EZH2	DCN	KIF13B	NPAS2	ZIC4	NA	LRP1B	CXCL14	NA	NA	NA	NA	NA	NA	VCP	BCL2L1	ERCC6	KNTC1	ADA2	POLR2F	PLXNA2	SLC6A1	ALDH7A1	EPHA4	SGK1	SCN1A	NA	TNF	BSG	IFNAR1	DNAJC13	RYK	CACNA2D4	F2R	MLC1	NA
60	NA	KIF14	PTN	SHTN1	SETDB2	SLC1A6	NA	SLC22A8	SMOC2	NA	NA	NA	NA	NA	NA	TP53	SLC6A4	NF1	SEZ6L2	COL4A1	MYH14	FASLG	BCL6	HAS1	LIMK1	MYO5A	IQSEC2	NA	SCN11A	KDR	HSPA5	IL4	RTN4	VSNL1	CA1	CSF1R	NA
61	NA	DLGAP5	GFAP	MOG	FOXO1	CBLN1	NA	PRKCA	PALMD	NA	NA	NA	NA	NA	NA	GRN	ETS2	PREP	PTGS2	HMGCR	SBF1	IVNS1ABP	IL18BP	RAI1	BCAN	SYNJ1	ERCC3	NA	LPCAT1	SERPING1	HCRTR2	SLC6A4	SCN4A	PML	CHRNB3	NDUFA2	NA
62	NA	NDC80	APOE	ENSCJAG00000045115	HMG20A	CCBE1	NA	PTPN13	CPNE2	NA	NA	NA	NA	NA	NA	SCN1B	ADRA1A	SCN4A	PCSK9	APOA1	NDRG1	PRDX6	CRH	SOX12	NES	PKIA	ASH1L	NA	F2	APOD	C5	NDUFV2	HTR6	IL6	ESR1	GPM6B	NA
63	NA	DEPDC1B	APOD	FOLH1	BPTF	GALNTL6	NA	TRPM3	VIP	NA	NA	NA	NA	NA	NA	PLA2G2A	GRIN2D	HTR6	ASPHD1	PITPNM3	MFN2	CNKSR1	ZC3H12D	SCN4A	ATN1	STARD4	ERCC6	NA	DRD2	SGK1	RRM2B	LTF	FAM3D	C3	EDN1	COX10	NA
64	NA	NCAPG	JAM2	TTLL11	NA	OPCML	NA	SDK1	PAX5	NA	NA	NA	NA	NA	NA	CNP	GEMIN2	FBXL3	SCRN3	HRH1	DYNC1H1	CREB1	SOD1	CPA6	ATF5	TCERG1	NF1	NA	ADRA2A	SYNJ1	CTNNA3	ADRA1A	ITGB5	XDH	CHRNA6	GFAP	NA
65	NA	MRC1	COLEC12	CECR2	NA	EYA4	NA	SLC13A4	KIAA2012	NA	NA	NA	NA	NA	NA	NMNAT3	SLC1A1	DYRK1A	GPATCH4	AGER	MME	HSD11B1	EGR2	SLC6A11	LUM	NREP	SCN4A	NA	CLU	VCP	BTNL2	GRIN2D	CA4	STMN2	CA3	EDN1	NA
66	NA	F13A1	C3	MAL	NA	FAM19A1	NA	SLC13A3	CASZ1	NA	NA	NA	NA	NA	NA	PSEN1	FASN	FKBP1A	HAPLN2	CCR5	BSCL2	GRK2	KAT2A	NHLRC1	LGR5	TP53	HTR6	NA	STIM1	GABRR1	TNC	CSE1L	APOD	RCAN2	CA13	HSPA5	NA
67	NA	MS4A7	CD74	TF	NA	STEAP3	NA	PRKAG2	FRMD7	NA	NA	NA	NA	NA	NA	MYOCD	GFAP	ST3GAL3	EPHA4	MEPE	MORC2	DDX60L	HMGCR	CA4	TSPAN8	SCN1B	TOM1	NA	CX3CR1	GNAS	TLR2	SPP1	SGK1	CACNA1H	CA2	IREB2	NA
68	NA	DAB2	TNS1	ATG4C	NA	HECW2	NA	SLC6A13	CALCRL	NA	NA	NA	NA	NA	NA	BCL2	VIM	UBE3A	LIMK1	PTGS1	BICD2	PDE10A	PIMREG	FKBP1A	PRKAA2	CD44	FBXL3	NA	CA5B	AIMP2	F2RL1	GFAP	UBR1	RPS19BP1	CHRNA10	RRM2B	NA
69	NA	LYVE1	TNS2	TTLL7	NA	AFF3	NA	RANBP3L	IL20RA	NA	NA	NA	NA	NA	NA	CDK1	INA	METTL23	BCAN	OPRM1	NEFL	ENO2	CD24	ST3GAL3	RYR2	BASP1	DYRK1A	NA	CACNB2	ATP4A	FURIN	ATP13A2	PDZRN3	CA9	PGR	TLR2	NA
70	NA	MLANA	TNS3	MYRF	NA	MYOF	NA	CARD11	SLC1A3	NA	NA	NA	NA	NA	NA	IL6	PGR	GCM2	NES	SLC6A4	NEFH	ORC2	HRH1	CD83	NTRK1	PSEN1	NHLRC1	NA	CA5A	RNF6	ADRA1D	VIM	SEMA3F	IL2	IL18	SCO1	NA
71	NA	CD36	JAM3	MUSK	NA	AOX1	NA	SRPX2	KDR	NA	NA	NA	NA	NA	NA	C3	GPNMB	SRD5A3	ATN1	PDCD10	MPV17	NDUFB3	IFI35	UBE3A	BEST1	UQCRC1	CA4	NA	HTR1D	TP53	SCN5A	CTSB	DHPS	GRIP2	CACNA1C	GALC	NA
72	NA	CD163	MBP	SAMD12	NA	ZNF385B	NA	MAPK4	LAMP5	NA	NA	NA	NA	NA	NA	ATF4	MYH3	SCN1B	ATF5	ETS2	ELP1	ACTN2	AGER	SV2B	TMPRSS13	ADORA2A	FKBP1A	NA	ADRA1B	GRN	CHRM5	AQP4	GABRR1	ARLÂ 16.00	NPC1L1	UFM1	NA
73	NA	P3H2	MOG	DLG1	NA	ABLIM3	NA	SPTLC3	FREM1	NA	NA	NA	NA	NA	NA	HMOX1	C5	KCNK9	LUM	ADRA1A	SLC5A7	PTGS2	CCR2	SYNJ1	GRK5	BCL2	ST3GAL3	NA	ESR2	BCR	KCNMA1	CACNA1C	GNAS	SRR	PSPN	PTPN9	NA
74	NA	SLC16A10	MAG	SH3GL3	NA	CYP26B1	NA	CDH1	SNTG2	NA	NA	NA	NA	NA	NA	CHAT	ANXA5	MYBBP1A	LGR5	HSPH1	DNAJB2	MEF2D	CCR5	SEMA3F	LAT2	AK1	APOD	NA	GABRP	SPG11	GABRD	UNC13C	ATP4A	PPP1R1B	PTGES	NR3C1	NA
75	NA	RAMP1	CNP	GPR37	NA	MKX	NA	C9orf92	SOX6	NA	NA	NA	NA	NA	NA	SLC6A6	FHDC1	BCL2	TSPAN8	SNTA1	ATP7A	EEF1A2	ID1	GABRR1	CUL3	VSNL1	UBE3A	NA	CA6	SCN1B	RELA	CTNNA3	NREP	FSHB	ABCC8	SLC13A3	NA
76	NA	CCDC141	MYRF	EXOC6B	NA	DAO	NA	DIAPH3	LHX6	NA	NA	NA	NA	NA	NA	IDE	ADIRF	TRAPPC9	PRKAA2	ACE	SCN9A	MTR	SERPINB1	SCN1B	HOXD9	ARLÂ 3.00	METTL23	NA	SNAP25	MXD3	GRIN3A	BECN1	NPRL2	ATXN1	ADRA1D	NR1I2	NA
77	NA	ITGA8	ENPP6	CCP110	NA	ALK	NA	GPC6	MORN5	NA	NA	NA	NA	NA	NA	CYP39A1	ACTC1	KDSR	RYR2	GRIN2D	HSPB8	KCTD13	AGO2	CACNA2D2	COL4A4	ENPP5	GCM2	NA	ADORA2B	CD44	APP	SNCG	KIAA1549L	CHD8	TUBB1	TF	NA
78	NA	ITGA9	FYN	OPALIN	NA	CSMD1	NA	KCNMA1	POSTN	NA	NA	NA	NA	NA	NA	FSHB	ALDH5A1	CASK	NTRK1	CXCL16	SPTLC2	PPP3R1	PTGER1	GABRR2	RIN3	ACAT1	UBR1	NA	HTR3B	CNP	MX1	GALC	SCN1B	GRIK3	SCN5A	TNF	NA
79	NA	NA	SOX10	QDPR	NA	ITPR1	NA	SLC47A1	CCDC141	NA	NA	NA	NA	NA	NA	MOG	RHOB	C3	BEST1	F2R	FIG4	USP24	BCL2L1	HEXB	AKT3	FOS	CYP19A1	NA	CACNA1D	GABRR2	SLC1A4	MAOB	CACNA2D2	CACNA1I	SLC1A2	ST3GAL5	NA
80	NA	NA	TCF7L2	HHIP	NA	ACTN1	NA	SLC4A4	SULF1	NA	NA	NA	NA	NA	NA	TSHZ3	ADRA1D	HERC1	TMPRSS13	CA1	NA	PLA2G4A	HMGCS1	BBC3	TMPRSS4	KCNJ4	SYNJ1	NA	GABRE	ADORA2A	KEAP1	ADRA1D	POU3F2	CNTNAP1	OPRD1	SURF1	NA
81	NA	NA	ITPR2	NPHS1	NA	GUCY1A1	NA	SLIT3	LRRC38	NA	NA	NA	NA	NA	NA	OSBPL10	SCN5A	CACNA1H	GRK5	CHRNB3	NA	AKT1S1	IL4	PSEN1	KMT5A	IL6	NREP	NA	HTR2C	BCL2	NR3C1	SRRM2	CNP	SLC6A1	CHRM5	SLC10A1	NA
82	NA	NA	KAZN	GPM6A	NA	COL23A1	NA	UNC5C	ITGA9	NA	NA	NA	NA	NA	NA	ALOX15	SLC1A2	MEIS2	LAT2	ESR1	NA	EPHA4	PGAP3	OTX1	BAG3	NDUFA8	SRD5A3	NA	CACNA1F	MBP	B4GALT6	SCN5A	GABRR2	SST	APOH	NFKBIA	NA
83	NA	NA	HDAC9	NDUFA13	NA	DTX4	NA	FGF13	PTHLH	NA	NA	NA	NA	NA	NA	SOX2	OPRD1	LMBRD1	CUL3	EDN1	NA	LIMK1	MAVS	TYRO3	CLK4	C3	GRN	NA	GABRA3	PFKP	DCK	CDCP2	ME1	CSMD1	THBS1	POLR1C	NA
84	NA	NA	MHCI.gene.set	PPP1R1B	NA	NOS1AP	NA	EXT1	PROM1	NA	NA	NA	NA	NA	NA	GAB2	CHRM5	MAP3K9	MAP1LC3C	CHRNA6	NA	ATP2B1	SPP1	ENC1	USP11	MEIS2	SCN1B	NA	CHRM2	RREB1	LY6E	CHRM5	PSEN1	SPATA5	DRD3	VPS11	NA
85	NA	NA	MHCII.gene.set	RPS11	NA	CEMIP	NA	PDE6A	NPY	NA	NA	NA	NA	NA	NA	ATXN1	PRNP	PI4KA	HOXD9	VIM	NA	CHRNA1	GFAP	CACNA2D4	IGF1	TNNI2	KCNK9	NA	CA14	IL6	GABBR2	E2F1	ATG5	CDKL5	INSR	TMEM107	NA
86	NA	NA	S.gene.set	COX5B	NA	TRPM6	NA	KCNAB1	KLF5	NA	NA	NA	NA	NA	NA	LPL	FADD	SERPIND1	COL4A4	CA3	NA	HSPA6	ESR1	FOS	JUN	HMOX1	PSEN1	NA	HTR3A	COPE	SLC6A3	PRNP	ADORA2A	NRXN3	GABRD	ABCD1	NA
87	NA	NA	G2M.gene.set	ENSCJAG00000044898	NA	SLC22A3	NA	LDB3	SST	NA	NA	NA	NA	NA	NA	FGF2	DRD3	PECAM1	UTP18	CA13	NA	ATN1	EHD4	IL6	TIMP1	ANKRD2	CSK	NA	GAD2	C3	HRH2	CD74	DTNBP1	SLC18A1	FER	PHYH	NA
88	NA	NA	G0G1.gene.set	ENSCJAG00000016631	NA	PCDH15	NA	MYOCD	SLC22A3	NA	NA	NA	NA	NA	NA	HIF1A	RBFOX1	KCNS2	RIN3	NOTCH4	NA	RGS2	VIM	C3	ELK1	CHAT	CPEB3	NA	HTR4	CSF3R	HLA-DQB2	DRD3	CACNA2D4	DPYSL2	APOB	EIF2AK3	NA
89	NA	NA	ScavengerR.gene.set	CSF1	NA	NAV3	NA	WFDC1	PLSCR5	NA	NA	NA	NA	NA	NA	APBB3	MYL5	ARL14EP	AKT3	CA2	NA	INPP1	CTSB	NEUROD2	NRP1	ST8SIA2	WWC1	NA	CACNA1S	TM7SF2	TNF	FBXO7	VSNL1	APOA4	CACNG1	CERS2	NA
90	NA	NA	NA	ASIC4	NA	NHS	NA	MYH11	C1orf115	NA	NA	NA	NA	NA	NA	CASP9	GABRD	IGFBP7	COL4A3	CHRNA10	NA	LUM	SDC1	CACNA1H	HLF	PDK3	BCL2	NA	PDE4D	ATF4	CD47	PCNA	RSU1	PTPRM	CHRNE	TIMMDC1	NA
91	NA	NA	NA	PAM	NA	LAMA2	NA	MYOM1	NKX2-1	NA	NA	NA	NA	NA	NA	RIMS1	SLC1A3	KCNJ6	TMPRSS4	ANGPT2	NA	LGR5	IL18	HMOX1	ARCN1	SLC18A3	TRAPPC9	NA	CACNA2D1	CHAT	HLA-DMA	GABRD	PML	DNMT1	CHRNB1	IKBKG	NA
92	NA	NA	NA	DPP10	NA	RYR2	NA	ACTA2	TMEM244	NA	NA	NA	NA	NA	NA	TUBB	CHRNB1	RTN4IP1	KMT5A	AQP4	NA	TSPAN8	LGI1	IL17RA	NFIA	PPP1R1B	KDSR	NA	ADRB2	PRRC2A	ADAM10	RELA	IL6	GRM7	GRIN3A	POLR3A	NA
93	NA	NA	NA	ROBO2	NA	IRAK3	NA	DOCK8	CRABP1	NA	NA	NA	NA	NA	NA	SCD	GRIN3A	CHD8	BAG3	PGR	NA	DCN	GALR2	CA9	FGFR2	TNFRSF1A	FOS	NA	HTR1F	IL2	DRD2	NSG2	C3	DGCR2	APP	ARSB	NA
94	NA	NA	NA	NA	NA	PDE7B	NA	NOTCH3	LTBP2	NA	NA	NA	NA	NA	NA	PREX1	APP	KDM5A	CLK4	IL18	NA	SH2D2A	IFNAR1	ADM	TNK2	RASD2	IL6	NA	GABRB2	KCNA4	EGR1	COQ7	CSF3R	NT5C2	CHRNA5	MYRF	NA
95	NA	NA	NA	NA	NA	OLFM2	NA	NA	EBF1	NA	NA	NA	NA	NA	NA	OPA1	SLC1A4	TBX1	SERPINC1	CACNA1C	NA	RYR2	HSPA5	COL19A1	TBC1D30	CRYAB	CASK	NA	GABRA6	TNFRSF1A	BRINP1	GAP43	XDH	CNNM2	CHRNA9	SRGAP3	NA
96	NA	NA	NA	NA	NA	NA	NA	NA	EBF2	NA	NA	NA	NA	NA	NA	DPYSL2	DRD1	OCA2	USP11	NPC1L1	NA	NTRK1	C5	PPT1	PALB2	MB	C3	NA	CACNA1G	MOG	KCNB1	PRDX2	STMN2	GRID1	LY96	CTC1	NA
97	NA	NA	NA	NA	NA	NA	NA	NA	EBF3	NA	NA	NA	NA	NA	NA	APOA4	SCN10A	SIN3A	IGF1	SCUBE2	NA	CHN1	PTGES	PCDH15	MNX1	ARPP19	RCAN2	NA	OPRK1	ARRB1	ADRA2A	GRIN3A	RCAN2	HMGCR	CHRNA3	CAV1	NA
98	NA	NA	NA	NA	NA	NA	NA	NA	EPHA8	NA	NA	NA	NA	NA	NA	ABCA7	FHL3	CNTNAP1	JUN	PSPN	NA	FARSB	TNFSF15	KCNA4	NOM1	ARHGEF1	HERC1	NA	AGTR1	CRYAB	KCND3	APP	FZR1	APOA1	PDE3B	ALB	NA
99	NA	NA	NA	NA	NA	NA	NA	NA	GRM2	NA	NA	NA	NA	NA	NA	POLB	NEFM	RIMS1	ARAF	PTGES	NA	CHRM3	B2M	TNFRSF1A	SLCO4C1	SOX2	FZR1	NA	GABRA1	IL7R	TOP2A	CAPN3	CLOCK	TRERF1	LSR	HNF4A	NA
100	NA	NA	NA	NA	NA	NA	NA	NA	SLC6A5	NA	NA	NA	NA	NA	NA	CAMK2B	CASP3	SPATA5	TIMP1	ABCC8	NA	FMN2	SIRT1	SH3GL3	PHF6	FAM117A	MEIS2	NA	CXCL8	FABP3	CTSS	DRD1	CACNA1H	MLC1	MMP9	L2HGDH	NA
101	NA	NA	NA	NA	NA	NA	NA	NA	ADAMTSL1	NA	NA	NA	NA	NA	NA	WDR7	CHGB	CDKL5	ELK1	ADRA1D	NA	SCG2	PELI1	SH3GL1	CHIT1	ATXN1	LMBRD1	NA	DRD4	FHIT	SV2A	NQO2	RPS19BP1	CD24	DRD1	AIFM1	NA
102	NA	NA	NA	NA	NA	NA	NA	NA	ESPN	NA	NA	NA	NA	NA	NA	DDC	SPARC	TUBB	CD3E	TUBB1	NA	FH	IL6ST	KCNJ6	AXDND1	LPL	KL	NA	SIGMAR1	ATXN1	OCLN	EPHX2	CA9	HPCAL1	VEGFA	FLOT2	NA
103	NA	NA	NA	NA	NA	NA	NA	NA	VCAN	NA	NA	NA	NA	NA	NA	COL25A1	TF	NRXN3	NRP1	SCN5A	NA	SERPINE2	GHRH	C11orf96	AK9	ID4	ST8SIA2	NA	KCNK18	LPL	ATP4B	ARL6IP5	IDE	NPAS3	F10	MRPS34	NA
104	NA	NA	NA	NA	NA	NA	NA	NA	TRIM67	NA	NA	NA	NA	NA	NA	RCC1	SCN11A	RTTN	HLF	SLC1A2	NA	ATF3	F2RL1	RTN4IP1	NF1	FGF2	CA9	NA	CHRM1	BST2	AREG	SLC6A3	IL2	HRH1	NR3C1	B4GALNT1	NA
105	NA	NA	NA	NA	NA	NA	NA	NA	PDZK1	NA	NA	NA	NA	NA	NA	SOD1	ZFP36L2	GATM	ARCN1	OPRD1	NA	DAB1	NFATC1	ANKRD6	AOAH	BHLHE40	PI4KA	NA	SLC18A2	FGF2	NLRP3	NEDD4	GRIP2	GLRX	CHRNB4	SERAC1	NA
106	NA	NA	NA	NA	NA	NA	NA	NA	DUSP10	NA	NA	NA	NA	NA	NA	VDAC3	XIAP	TBC1D20	NFIA	CHRM5	NA	NEK1	REL	FRRS1L	TNFSF9	NGRN	SERPIND1	NA	GABRG2	FOXF2	MS4A1	TNF	ARLÂ 16.00	COMT	SCN10A	HSF1	NA
107	NA	NA	NA	NA	NA	NA	NA	NA	P4HA3	NA	NA	NA	NA	NA	NA	HMGCR	DRD2	GALR1	FGFR2	PRNP	NA	COL4A3	F12	SSTR1	IGSF21	SIN3A	SRR	NA	ASIC1	AMPD3	BTC	TLR4	SRR	VAMP1	CACNB1	OPRL1	NA
108	NA	NA	NA	NA	NA	NA	NA	NA	MEGF10	NA	NA	NA	NA	NA	NA	APOA1	SLC1A6	PPM1D	TNK2	APOH	NA	HNRNPU	SPN	POLG	ETV4	SST	PPP1R1B	NA	ABAT	BAD	CXCR3	CHRNA2	PPP1R1B	CRYM	SLC6A3	CYP7A1	NA
109	NA	NA	NA	NA	NA	NA	NA	NA	PRKCD	NA	NA	NA	NA	NA	NA	CD14	ITPR2	OPA1	TBC1D30	THBS1	NA	KIF1B	GADD45B	FGF2	MYCBP2	CASP9	TNFRSF1A	NA	TSPO	SCYL1	AXL	TGM2	HGS	GSS	TNF	PSAP	NA
110	NA	NA	NA	NA	NA	NA	NA	NA	TRPM8	NA	NA	NA	NA	NA	NA	NTRK3	ADRA2A	RAC1	DPT	DRD3	NA	EIF2B1	EHD1	HCN2	PMS2	BCL6	SLITRK6	NA	HTR1B	GATM	ADRA1B	LAMP1	TNFRSF1A	PTGS1	TUBB4B	STNÂ 1.00	NA
111	NA	NA	NA	NA	NA	NA	NA	NA	EDNRB	NA	NA	NA	NA	NA	NA	CSF1R	BAX	CAMK2B	PALB2	INSR	NA	GTF2H3	CD74	BHLHE40	JMJD8	ETNPPL	ARL14EP	NA	GABRA2	MYH8	KCND1	GSK3B	FSHB	ATP6V1B2	TUBA8	HTRA1	NA
112	NA	NA	NA	NA	NA	NA	NA	NA	CALB1	NA	NA	NA	NA	NA	NA	HRH1	UBQLN2	FAM126A	MNX1	GABRD	NA	SLC19A3	PDCD4	GRIK3	COL5A3	TNNC2	KCNJ6	NA	DRD5	PPARGC1B	ESR2	DRD2	CRYAB	GTPBP1	SLC12A1	HEPACAM	NA
113	NA	NA	NA	NA	NA	NA	NA	NA	PPP1R17	NA	NA	NA	NA	NA	NA	AGER	CLU	HERC2	NOM1	COLGALT1	NA	SERPINC1	PRKCA	CACNA1I	SYNGR1	RS1	CEP63	NA	SLC6A2	RHOA	GABRP	CAPZB	ANKRD6	FXYD1	F2	MTFMT	NA
114	NA	NA	NA	NA	NA	NA	NA	NA	PVALB	NA	NA	NA	NA	NA	NA	GLRX	SLC7A6	EMP3	HPRT1	FER	NA	CORT	TIGIT	SLC6A1	FAM107A	SLMAP	RTN4IP1	NA	GABRA4	DOCK8	EIF2AK3	ADRA2A	ATXN1	OPRM1	CHRNA2	FOXRED1	NA
115	NA	NA	NA	NA	NA	NA	NA	NA	SPARC	NA	NA	NA	NA	NA	NA	SNAP91	TRIM27	MAP2K1	SLCO4C1	APOB	NA	SCN4B	RELA	BAD	STUB1	SCD	ATXN1	NA	GABRB1	RYR3	RRM1	BAX	LPL	IL4	TUBE1	PNOC	NA
116	NA	NA	NA	NA	NA	NA	NA	NA	APOE	NA	NA	NA	NA	NA	NA	MEGF10	PGAM2	PIH1D2	PHF6	EDNRA	NA	IGF1	TNFRSF14	ARID5B	FPR2	PTPN3	ATM	NA	CA7	DDC	SNAP25	DBNL	CMTM8	SLC6A4	DRD2	NDUFAF2	NA
117	NA	NA	NA	NA	NA	NA	NA	NA	S100A16	NA	NA	NA	NA	NA	NA	BAG1	PRPH	DLAT	BTG2	CACNG1	NA	JUN	MSMO1	SST	KIT	ZNF706	KDM5A	NA	PDE4B	PINK1	M6PR	PTGES3	GRIK3	PCP4	GLRA1	DLD	NA
118	NA	NA	NA	NA	NA	NA	NA	NA	ATP1A4	NA	NA	NA	NA	NA	NA	PTGS1	EZR	POLA1	CHIT1	CHRNE	NA	CHGA	IL17RC	RIMS1	STK11	PPARGC1B	NCOA1	NA	SCN2A	RRM2	ADORA2B	SV2A	PRKCI	IPCEF1	ATP1A1	TSC1	NA
119	NA	NA	NA	NA	NA	NA	NA	NA	PCP2	NA	NA	NA	NA	NA	NA	BCL2L1	CELF2	SPAST	AXDND1	CHRNB1	NA	SCN2B	STIM2	CDKL5	TAB1	SAP18	TBX1	NA	SCN3A	COL25A1	GABRE	FTL	CACNA1I	CAP2	ADRA2A	NDUFAF5	NA
120	NA	NA	NA	NA	NA	NA	NA	NA	ZIC1	NA	NA	NA	NA	NA	NA	OPRM1	ADRA1B	CNNM2	NHEJ1	TIMP3	NA	AADAT	IRAK4	TUBB	ITGB5	APOA4	ITM2B	NA	CACNA2D3	FBP2	GABBR1	PLK2	CNTNAP1	NDUFV2	SELENOS	RAB11B	NA
121	NA	NA	NA	NA	NA	NA	NA	NA	CBLN1	NA	NA	NA	NA	NA	NA	IL4	PVALB	CLCN4	AK9	GRIN3A	NA	TIMP1	CD4	RS1	NPAP1	ZP2	SIN3A	NA	GRIN1	MAP2K1	SQLE	GRIA1	SLC6A1	ADRA1A	STIM1	CYP8B1	NA
122	NA	NA	NA	NA	NA	NA	NA	NA	SNCG	NA	NA	NA	NA	NA	NA	PLTP	GABRP	GMPPB	NF1	APP	NA	SYN1	APP	GALR1	FKBP1A	CORO2B	SLC6A1	NA	GRIN2B	TCF19	DHCR7	HMOX2	SST	STRA6	SV2A	NDUFA9	NA
123	NA	NA	NA	NA	NA	NA	NA	NA	PAX6	NA	NA	NA	NA	NA	NA	SLC6A4	COL1A1	HRH1	ZFX	CDH2	NA	HMGB2	GRIA3	CRH	KDR	CAMK2B	SST	NA	HTR3C	FLOT1	GABRA3	AP1S2	CSMD1	HSPH1	ADCY8	NKX6-2	NA
124	NA	NA	NA	NA	NA	NA	NA	NA	ARSJ	NA	NA	NA	NA	NA	NA	CD2AP	TFRC	NSUN2	AOAH	CHRNA5	NA	ROM1	CDK5R1	KCNJ11	SMIM4	RYR3	IDUA	NA	ADRA2B	SOD1	CHRM2	ARHGDIB	SPATA5	ACE	CA5B	NDUFS8	NA
125	NA	NA	NA	NA	NA	NA	NA	NA	GABRA6	NA	NA	NA	NA	NA	NA	DDX46	SETX	SOCS6	TNFSF9	CHRNA9	NA	C1R	LSR	PIM3	NCOA6	GPI	RIMS1	NA	ADORA1	SPARCL1	GSDMD	ADRA1B	BCL6	PIK3R1	ATP4B	NTRK2	NA
126	NA	NA	NA	NA	NA	NA	NA	NA	ART3	NA	NA	NA	NA	NA	NA	ETS2	FOXO1	SCAPER	IGSF21	LY96	NA	TARDBP	MMP9	HBB	PBRM1	RRS1	SPATA5	NA	HTR2B	RNF5	PTPRC	TOX3	MRPL3	GRIN2D	SLC25A38	TMEM106B	NA
127	NA	NA	NA	NA	NA	NA	NA	NA	FAT2	NA	NA	NA	NA	NA	NA	ADRA1A	GABRE	RNF14	ETV4	CHRNA3	NA	ATP8A1	PSMB9	PIGQ	SERPING1	GNAL	TUBB	NA	CHRM4	POLA1	GABRQ	PASD1	SSR1	SLC1A1	PLK2	ACER3	NA
128	NA	NA	NA	NA	NA	NA	NA	NA	CMTM7	NA	NA	NA	NA	NA	NA	GNRHR	HTR2C	PTTG1IP	CLDN5	PDE3B	NA	PCTP	TSPAN2	FGF22	SV2B	ELMO1	RTTN	NA	VWF	IGHMBP2	FOXP3	GABRP	GATM	UBE2V2	CACNB2	AARS2	NA
129	NA	NA	NA	NA	NA	NA	NA	NA	SLC17A7	NA	NA	NA	NA	NA	NA	ACE	PRKAR1A	COMT	MYCBP2	NDRG4	NA	TNK2	VEGFA	SV2C	SLCO2B1	UGCG	GATM	NA	ADRB1	MAPK1	SPAG16	S100A10	THOC1	CA1	GRIA1	NDUFS3	NA
130	NA	NA	NA	NA	NA	NA	NA	NA	ZIC4	NA	NA	NA	NA	NA	NA	PIK3R1	GADD45A	SERPINB7	PMS2	LSR	NA	CAPN2	NR3C1	SNIP1	IRF4	S1PR2	TBC1D20	NA	HTR2A	SUMO3	TOP2B	SNAP25	SLC18A1	ARX	CA5A	PLP1	NA
131	NA	NA	NA	NA	NA	NA	NA	NA	MDGA1	NA	NA	NA	NA	NA	NA	GRIN2D	GABRA3	CADPS	VEGFB	MMP9	NA	PTPRZ1	DUSP14	EXT2	SYNJ1	SLC27A1	GALR1	NA	GRIK1	HMGCR	HTR3A	ADORA2B	DPYSL2	CHRNB3	MGAM	NDUFS4	NA
132	NA	NA	NA	NA	NA	NA	NA	NA	PKIB	NA	NA	NA	NA	NA	NA	SRF	CHRM2	SOX4	JMJD8	DRD1	NA	NOM1	LCP2	S1PR2	EBAG9	EGR2	PPM1D	NA	MLH3	SUSD1	CACNA1B	NFE2L1	APOA4	GFAP	INS	HIKESHI	NA
133	NA	NA	NA	NA	NA	NA	NA	NA	LDLRAP1	NA	NA	NA	NA	NA	NA	CXCL16	ARSG	PIGO	COL5A3	VEGFA	NA	GRIN2C	PANX1	GRM7	C7orf25	SEC24A	OPA1	NA	HTR1A	IGSF5	HAVCR2	CACNA1D	PTPRM	ESR1	ADRA1B	TYMP	NA
134	NA	NA	NA	NA	NA	NA	NA	NA	EOMES	NA	NA	NA	NA	NA	NA	PANK2	SCN8A	COL9A1	SYNGR1	F10	NA	HPRT1	HRH2	EGR2	ADGRB3	HMGCR	RAC1	NA	CACNA1A	HRH1	TCF7L2	GABRE	TIAM1	CHRNA6	PRTN3	ECHS1	NA
135	NA	NA	NA	NA	NA	NA	NA	NA	CPLX3	NA	NA	NA	NA	NA	NA	SPON1	SOX9	ATP6V1A	FAM107A	NR3C1	NA	CD160	IFI30	HTR1E	GNAS	NDUFA2	CRH	NA	GRIN3B	STAP1	FGFR3	THY1	CRH	TYMS	GABRP	BCS1L	NA
136	NA	NA	NA	NA	NA	NA	NA	NA	VEGFC	NA	NA	NA	NA	NA	NA	SLC2A2	ERBB4	KMT2B	STUB1	CHRNB4	NA	XPR1	TNF	CNNM2	TP53	HRH1	CAMK2B	NA	GABRA5	RNF14	IRF7	HTR2C	DDC	CA3	CA6	PURA	NA
137	NA	NA	NA	NA	NA	NA	NA	NA	DAPK2	NA	NA	NA	NA	NA	NA	CHRNB3	PON1	ATP6V1B2	FPR2	SCN10A	NA	CASQ1	TLR4	PITPNA	CD274	NBEA	KCNJ11	NA	GABRB3	HCRTR1	POLE4	RNF114	TENM4	CA13	SNAP25	NDUFA12	NA
138	NA	NA	NA	NA	NA	NA	NA	NA	GPR156	NA	NA	NA	NA	NA	NA	GFAP	ADAMTS1	PPP2R1A	KIT	CACNB1	NA	CD9	IL27	KCNH5	PLAGL1	RHOBTB3	FAM126A	NA	CA12	COMT	NR1H3	MAP1B	PRPF4B	NOTCH4	VKORC1	BICD2	NA
139	NA	NA	NA	NA	NA	NA	NA	NA	IGSF10	NA	NA	NA	NA	NA	NA	ESR1	HTR3A	OPRM1	STK11	SLC6A3	NA	GRIA4	CD47	FZD9	EPHA5	SLC17A4	CLSTN2	NA	MTHFR	DMPK	TNFSF12	ATXN2	DNMT1	CA2	CACNA1D	CYP27A1	NA
140	NA	NA	NA	NA	NA	NA	NA	NA	AP1S3	NA	NA	NA	NA	NA	NA	CHRNA6	PDGFC	SLC6A4	TAB1	TNF	NA	SCN1A	NOTCH1	KCNV1	CD44	IER3	RYR3	NA	SCN9A	SOX4	ISG15	GABRA3	DLAT	CTSB	GABRE	DHODH	NA
141	NA	NA	NA	NA	NA	NA	NA	NA	DRD3	NA	NA	NA	NA	NA	NA	VIM	CDC42EP3	SOBP	ITGB5	TUBB4B	NA	MAP3K5	NGF	CAMKK1	PRDM1	DPYSL3	HERC2	NA	MTNR1A	VAMP1	ACHE	CHRM2	GRM7	CHRNA10	CARTPT	IARS2	NA
142	NA	NA	NA	NA	NA	NA	NA	NA	LPL	NA	NA	NA	NA	NA	NA	NOTCH4	NNMT	CBLN2	NPAP1	TLR4	NA	TSC22D3	ABHD6	CCR2	RBP1	NR1D1	DDC	NA	SCN3B	LRG1	ADRB2	DNAJC1	DGCR2	SERPINI1	HTR2C	NDUFV1	NA
143	NA	NA	NA	NA	NA	NA	NA	NA	ADAM2	NA	NA	NA	NA	NA	NA	CTSB	S100A6	BCAS3	FKBP1A	TUBA8	NA	PNKD	STAT3	SNAP91	RAPGEF5	VAMP1	PIH1D2	NA	ALOX5	POLE2	POU2F3	USP36	NT5C2	NLRP12	CACNA1F	ARSA	NA
144	NA	NA	NA	NA	NA	NA	NA	NA	TRHR	NA	NA	NA	NA	NA	NA	CASP6	S100A4	WT1	KDR	NOTCH1	NA	ITFG1	IL9	PIGO	TRPM1	ATP6V1A	SOD1	NA	CD247	TRIM22	ALCAM	PTPN5	CDC25B	ROBO1	OLR1	TGFBR2	NA
145	NA	NA	NA	NA	NA	NA	NA	NA	SLC47A1	NA	NA	NA	NA	NA	NA	CHRNA10	FGFR3	TECR	SMIM4	SLC12A1	NA	SERGEF	XIAP	ATP6V1A	ATG5	LRG1	DLAT	NA	ADRA2C	PTGS1	GABRB2	SYN2	CNNM2	IL18	GABRA3	SHANK3	NA
146	NA	NA	NA	NA	NA	NA	NA	NA	C1QL3	NA	NA	NA	NA	NA	NA	SDC1	GAD2	ADRA1A	NCOA6	RASGRF2	NA	RHBDF1	HLA-DMA	CRYM	GFM2	GTF3A	POLA1	NA	NA	BCL2L1	GABRA6	HTR3A	SUMO3	CACNA1C	CHRM2	TUBB4A	NA
147	NA	NA	NA	NA	NA	NA	NA	NA	TINAG	NA	NA	NA	NA	NA	NA	PGR	UPF3A	PGAP3	PBRM1	FBN2	NA	MAP2K4	PTGER4	JMJD1C	ZNF772	CRYM	CNNM2	NA	NA	DNAJC13	IDO1	CACNA1B	GRID1	PCSK1	PROCR	PPT2	NA
148	NA	NA	NA	NA	NA	NA	NA	NA	IL12RB1	NA	NA	NA	NA	NA	NA	ICAM1	S100A13	CHD3	SERPING1	F2	NA	RPS6KA5	CLEC4D	ATP6V1B2	MUC13	PPM1B	HMGCR	NA	NA	IL4	NOS2	ALB	HMGCR	FNTA	SLC16A6	MPV17	NA
149	NA	NA	NA	NA	NA	NA	NA	NA	OTOGL	NA	NA	NA	NA	NA	NA	CAMK2A	COL1A2	DSP	SV2B	CHRNA2	NA	ETV4	IRF1	PLK3	MYOCD	GHRL	APOA1	NA	NA	SLC6A4	MERTK	HRH3	APOA1	ASCC2	GABRQ	MARS2	NA
150	NA	NA	NA	NA	NA	NA	NA	NA	SGCG	NA	NA	NA	NA	NA	NA	TRAM2	NFIL3	SMARCB1	SLCO2B1	TUBE1	NA	RTN4	CLEC4E	SLC6A4	CCDC9	CHAF1B	SPRED1	NA	NA	NDUFV2	AGTR1	NRG1	TRERF1	SMARCA2	CA14	TMEM63A	NA
151	NA	NA	NA	NA	NA	NA	NA	NA	PTGFRN	NA	NA	NA	NA	NA	NA	CRABP1	CHMP2B	ERBB2	IRF4	DRD2	NA	NFKB1	PRKAA1	NPY5R	IL7	RBP4	FZD9	NA	NA	ETS2	GABRA1	FUBP1	MLC1	ATG7	HTR3A	AIMP1	NA
152	NA	NA	NA	NA	NA	NA	NA	NA	PTPN14	NA	NA	NA	NA	NA	NA	PIK3IP1	KIF5A	GRIN2D	SYNJ1	GLRA1	NA	NKX2-1	NFKBIA	SNTA1	NEK6	BCL2L1	CLCN4	NA	NA	LTF	CBLB	ULK2	CD24	C5	CACNA1B	NDUFA10	NA
153	NA	NA	NA	NA	NA	NA	NA	NA	ANTXR2	NA	NA	NA	NA	NA	NA	HSPA5	ADRB2	RPN2	EBAG9	RASGRF1	NA	SCN4A	IL13	GRIN2D	SLCO3A1	ATP6V1B2	GMPPB	NA	NA	ADRA1A	PDIA3	SNCB	HPCAL1	PTK2	ALB	UPP1	NA
154	NA	NA	NA	NA	NA	NA	NA	NA	PPEF1	NA	NA	NA	NA	NA	NA	IREB2	AIFM1	PCGF2	PKIA	ATP1A1	NA	GPS2	PRKCQ	ASAH1	ARF4	UBAC1	CCDC88A	NA	NA	GNRHR	IL2RB	AVPR2	NPAS3	ADGRF4	S100A9	APOE	NA
155	NA	NA	NA	NA	NA	NA	NA	NA	RORB	NA	NA	NA	NA	NA	NA	UNC13C	GABRB2	LATS1	C7orf25	ADRA2A	NA	ZFP36L1	SEMA4D	SLC1A1	ENC1	OPRM1	HRH1	NA	NA	GRIN2D	OAS1	PDE4D	HRH1	DLG4	S100A12	EIF2B2	NA
156	NA	NA	NA	NA	NA	NA	NA	NA	CMTM8	NA	NA	NA	NA	NA	NA	TAGLN	GABRA6	PIGG	ADGRB3	SELENOS	NA	CPNE5	MMP8	CA1	ING4	PREPL	IL33	NA	NA	CSE1L	OAS3	NR4A2	GLRX	MAOA	NNMT	DEGS1	NA
157	NA	NA	NA	NA	NA	NA	NA	NA	MET	NA	NA	NA	NA	NA	NA	C5	ABCA8	EFTUD2	GNAS	CLU	NA	HTR6	BAX	ARX	BCL2	PDE6C	NSUN2	NA	NA	ASAH1	SIGMAR1	SLC25A6	HCRTR1	ALDH5A1	SLC12A3	IKBKB	NA
158	NA	NA	NA	NA	NA	NA	NA	NA	FAP	NA	NA	NA	NA	NA	NA	CTNNA3	NOS2	SMAD1	TP53	MMP3	NA	FDFT1	DLL4	PDYN	MBP	ADRA1A	SOCS6	NA	NA	GEMIN2	CD52	PODXL	COMT	TTBK1	SERPINA1	CLCN2	NA
159	NA	NA	NA	NA	NA	NA	NA	NA	DPP4	NA	NA	NA	NA	NA	NA	BECN1	EIF4A1	SLC1A1	CD274	STIM1	NA	FAM107A	MGAT5	GFRA2	CDK1	SYNPR	SCAPER	NA	NA	SLC1A1	ANXA1	ACHE	ABLIM1	ACOT6	CACNA1S	MAPT	NA
160	NA	NA	NA	NA	NA	NA	NA	NA	LRP2	NA	NA	NA	NA	NA	NA	LRP10	GABRA1	ARX	PLAGL1	SV2A	NA	STUB1	STIM1	GFAP	USF3	GRIN2D	PTPRA	NA	NA	FASN	CHRM1	ADRB2	THRA	SIRT1	PDE4D	GJC2	NA
161	NA	NA	NA	NA	NA	NA	NA	NA	BTC	NA	NA	NA	NA	NA	NA	MAOA	DRD4	FASN	EPHA5	ADCY8	NA	NAT8L	IKZF4	KLK8	RSU1	ST8SIA3	COMT	NA	NA	SPP1	CHRNA4	FGF20	VAMP1	PMP22	TNFSF12	ABCD2	NA
162	NA	NA	NA	NA	NA	NA	NA	NA	WDR49	NA	NA	NA	NA	NA	NA	ALDH5A1	LMOD1	EDN1	LIG4	CA5B	NA	KIT	PDCD1	CA3	CDK12	OPN4	CCR2	NA	NA	GFAP	GABRG2	AIFM1	CRYM	MAOB	ABCA1	PLAT	NA
163	NA	NA	NA	NA	NA	NA	NA	NA	TYR	NA	NA	NA	NA	NA	NA	CNKSR3	NXPH1	TYMS	CD44	ATP4B	NA	TOM1	CX3CR1	CA13	CNTN6	SLC1A1	CCR5	NA	NA	ESR1	ASIC1	GABRB2	GSS	ADRA1D	ADA	ALOX5	NA
164	NA	NA	NA	NA	NA	NA	NA	NA	SLC7A11	NA	NA	NA	NA	NA	NA	SIRT1	FBLN1	SYNE1	PRDM1	SLC25A38	NA	TRIB3	NT5E	CA2	IL6	GFAP	SERPINB7	NA	NA	ATP13A2	KRT20	GABRA6	ARRB2	CRHBP	CACNA2D1	PEX7	NA
165	NA	NA	NA	NA	NA	NA	NA	NA	INPP5D	NA	NA	NA	NA	NA	NA	CCNB1	SIGMAR1	PGAP2	RBP1	GUCY1A1	NA	DYRK1A	CCR7	CTSB	AKAP12	CA2	SOX4	NA	NA	VIM	IL1B	SNCA	PTGS1	SCN5A	ACHE	EIF2B5	NA
166	NA	NA	NA	NA	NA	NA	NA	NA	EDNRA	NA	NA	NA	NA	NA	NA	GAPVD1	PSAP	PAX6	RAPGEF5	PLK2	NA	CA4	GAS6	PHACTR1	URI1	FBXW7	PIGO	NA	NA	NOTCH4	CREB3L1	DNAJC6	ATP6V1B2	SLC1A2	ADRB2	POLR3B	NA
167	NA	NA	NA	NA	NA	NA	NA	NA	ADAMTS17	NA	NA	NA	NA	NA	NA	MAOB	WWTR1	AQP4	TRPM1	CACNB2	NA	KDR	ENTPD7	PGR	CSF3R	CASP6	COL9A1	NA	NA	CTSB	IMPDH2	NOS2	GTPBP1	POMC	AIFM1	BDNF	NA
168	NA	NA	NA	NA	NA	NA	NA	NA	MALRD1	NA	NA	NA	NA	NA	NA	NNT	SLC1A7	NCALD	ATG5	GRIA1	NA	SOCS5	NLRP3	IL18	RBBP6	SERPINI1	ATP6V1A	NA	NA	AQP4	TSPO	TH	FXYD1	OPRD1	TNNT2	NA	NA
169	NA	NA	NA	NA	NA	NA	NA	NA	GRAMD1C	NA	NA	NA	NA	NA	NA	ADRA1D	ANXA1	TRAPPC6B	GFM2	CA5A	NA	APOD	VTCN1	ELL2	GDF15	AQP4	KMT2B	NA	NA	INA	CYP51A1	PIP4P2	OPRM1	CHRM5	GABRB2	NA	NA
170	NA	NA	NA	NA	NA	NA	NA	NA	ABCA12	NA	NA	NA	NA	NA	NA	SCN5A	CHRM1	NETO1	ZNF772	MGAM	NA	SGK1	LANCL1	EFHC1	DST	WNK1	MID1	NA	NA	PGR	FAS	GABRA1	IL4	SLC12A2	GABRA6	NA	NA
171	NA	NA	NA	NA	NA	NA	NA	NA	THEMIS	NA	NA	NA	NA	NA	NA	F12	CHRNA4	TBC1D7	MUC13	INS	NA	MYO5A	OTUD7B	PCSK1	HERC1	CAMK2A	KIF17	NA	NA	IL18	NTRK2	DRD4	SLC6A4	E2F1	SNCA	NA	NA
172	NA	NA	NA	NA	NA	NA	NA	NA	DDR2	NA	NA	NA	NA	NA	NA	SLC1A2	GABRG2	CAMK2A	CD79A	ADRA1B	NA	CYP19A1	AXL	UBA5	ATF4	FKBP4	SRCIN1	NA	NA	GLE1	VDR	RAB39B	PCP4	FREM2	GLP1R	NA	NA
173	NA	NA	NA	NA	NA	NA	NA	NA	BMP5	NA	NA	NA	NA	NA	NA	HFE	SREBF2	IL18	MYOCD	PRTN3	NA	SYNJ1	IL12B	LGI1	CDK8	PDCL	GSS	NA	NA	CACNA1C	CNTF	ANXA2	IPCEF1	THBS1	SERPINE1	NA	NA
174	NA	NA	NA	NA	NA	NA	NA	NA	OLFML2B	NA	NA	NA	NA	NA	NA	XPO7	ABAT	SLC6A7	CCDC9	GABRP	NA	PKIA	ZRANB1	LMCD1	CA9	ALAS1	ADAM11	NA	NA	GPNMB	CXCL12	APBB1	PLCD1	NAPA	NOS2	NA	NA
175	NA	NA	NA	NA	NA	NA	NA	NA	GADL1	NA	NA	NA	NA	NA	NA	OPRD1	FUCA1	GNB1	IL7	CA6	NA	STARD4	MTDH	CNPY3	IDE	TIMM22	ATP6V1B2	NA	NA	IFNAR1	NRCAM	SIGMAR1	CAP2	NCAM1	PPARG	NA	NA
176	NA	NA	NA	NA	NA	NA	NA	NA	AFAP1L1	NA	NA	NA	NA	NA	NA	CHRM5	IGF1R	SMARCA2	CYB5R2	SNAP25	NA	EIF2B4	ESR2	ATG7	PRRC2A	GNB1	PPP2R1A	NA	NA	HSPA5	KCNH7	ELOVL7	NDUFV2	SLC31A2	S100P	NA	NA
177	NA	NA	NA	NA	NA	NA	NA	NA	HPGD	NA	NA	NA	NA	NA	NA	PRNP	IL1B	TMEM268	NEK6	VKORC1	NA	C19orf12	AKT1	C5	IL2	LMCD1	OPRM1	NA	NA	HCRTR2	KCNC3	CHRM1	PDE6C	BPIFC	AGTR1	NA	NA
178	NA	NA	NA	NA	NA	NA	NA	NA	PDZRN4	NA	NA	NA	NA	NA	NA	ZNF599	TSPO	PEX6	SLCO3A1	CACNA1D	NA	VCP	NCF1	KCNQ5	GRIP2	HSPA5	SLC6A4	NA	NA	UNC13C	GABRA2	SLC18A2	PDE2A	PAG1	GABRA1	NA	NA
179	NA	NA	NA	NA	NA	NA	NA	NA	FEZF2	NA	NA	NA	NA	NA	NA	CYP11A1	UPF3B	ATG7	ARF4	GABRE	NA	GABRR1	MAP4K1	EPM2A	ABCG8	METTL9	PCP4	NA	NA	MYH3	DRD5	CHRNA4	ADRA1A	DRD3	DRD4	NA	NA
180	NA	NA	NA	NA	NA	NA	NA	NA	NXPH4	NA	NA	NA	NA	NA	NA	PRKAR2A	MAGED1	C5	ENC1	CARTPT	NA	GNAS	MAPK3	ABCC8	TNFRSF1A	SCUBE2	SOBP	NA	NA	C5	SLC6A2	GABRG2	STRA6	AMPH	FN1	NA	NA
181	NA	NA	NA	NA	NA	NA	NA	NA	SYK	NA	NA	NA	NA	NA	NA	CD74	ELN	KCNQ5	ING4	HTR2C	NA	AIMP2	EIF2AK3	ZNF597	ZNF536	TIMM50	CBLN2	NA	NA	RRM2B	KCNH2	PIAS2	HSPH1	INSR	SIGMAR1	NA	NA
182	NA	NA	NA	NA	NA	NA	NA	NA	PRKCQ	NA	NA	NA	NA	NA	NA	DRD3	FAS	ANXA5	BCL2	CACNA1F	NA	TCERG1	ADORA2B	DUSP5	SH3GL3	RAB5A	WT1	NA	NA	CTNNA3	NDUFS4	DLG2	ACE	RBFOX1	HDAC9	NA	NA
183	NA	NA	NA	NA	NA	NA	NA	NA	SHISAL1	NA	NA	NA	NA	NA	NA	AMPH	NRXN1	FBXO11	MBP	UCP2	NA	RNF6	CD80	CSNK2B	FAM174B	STRN4	TECR	NA	NA	BTNL2	EPSTI1	RET	PIK3R1	GABRD	HTRA1	NA	NA
184	NA	NA	NA	NA	NA	NA	NA	NA	ADAMTS7	NA	NA	NA	NA	NA	NA	ICAM3	ARPP21	RAB18	CDK1	OLR1	NA	NREP	ELAVL1	ALDH5A1	MOG	FLRT2	LZTS1	NA	NA	BECN1	GABRA4	IL1A	GRIN2D	RELA	CHRM1	NA	NA
185	NA	NA	NA	NA	NA	NA	NA	NA	ITGA4	NA	NA	NA	NA	NA	NA	INSR	CNTF	FKRP	USF3	GABRA3	NA	TP53	IKBKG	HEMGN	TSHZ3	XPA	ADRA1A	NA	NA	ANXA5	GABRB1	IL1B	FGF9	BRWD1	SLC18A2	NA	NA
186	NA	NA	NA	NA	NA	NA	NA	NA	CD36	NA	NA	NA	NA	NA	NA	PCNA	KCNH7	LRP10	RSU1	CHRM2	NA	GRN	SQLE	GFRA1	FOXA1	SMAD6	PGAP3	NA	NA	FHDC1	KCNQ1	GCH1	CTR9	SLC1A3	NPPB	NA	NA
187	NA	NA	NA	NA	NA	NA	NA	NA	LSP1	NA	NA	NA	NA	NA	NA	ZNF280B	LDLR	DLG4	CDK12	PROCR	NA	BCR	IRF9	DIAPH1	ARRB1	RGS14	CHD3	NA	NA	TNC	EHMT2	TSPO	MSH2	APOB	CHRNA4	NA	NA
188	NA	NA	NA	NA	NA	NA	NA	NA	LTK	NA	NA	NA	NA	NA	NA	PRKCA	AKAP11	CSNK2B	CNTN6	SLC16A6	NA	SPG11	LGALS1	PMP22	KLHL21	IP6K2	DSP	NA	NA	ADIRF	ASCL1	ABL1	SLC1A1	CHRNE	GABRG2	NA	NA
189	NA	NA	NA	NA	NA	NA	NA	NA	POU3F1	NA	NA	NA	NA	NA	NA	GABRD	GABRA2	IL1RAPL1	IL6	PTPN5	NA	SCN1B	DHCR7	PIGP	GPRC5B	KLF16	ACE	NA	NA	SNCG	C6orf15	NTRK2	UBE2V2	VPS39	DLG2	NA	NA
190	NA	NA	NA	NA	NA	NA	NA	NA	PIEZO2	NA	NA	NA	NA	NA	NA	MAPK8	FADS3	MAOA	AKAP12	GABRQ	NA	CACNA2D2	PROCR	SLC25A25	SOX2	DUSP5	SMARCB1	NA	NA	TLR2	GRIN1	HIVEP3	CA1	TCF4	NPY	NA	NA
191	NA	NA	NA	NA	NA	NA	NA	NA	SLC17A8	NA	NA	NA	NA	NA	NA	RELA	DRD5	ALDH5A1	URI1	CA14	NA	PLA2G2A	STAT6	SCN5A	SYBU	PDE6B	GRIN2D	NA	NA	ACTC1	GRIN2B	SELENOF	CHRNB3	GAP43	PROS1	NA	NA
192	NA	NA	NA	NA	NA	NA	NA	NA	PTGER3	NA	NA	NA	NA	NA	NA	BRCA1	KCNH2	PRKCG	CSF3R	LRP1	NA	CD44	NECTIN1	SLC1A2	TUBG2	B2M	PCGF2	NA	NA	ALDH5A1	CASP1	KCNH7	PDYN	CHRNB1	THBS2	NA	NA
193	NA	NA	NA	NA	NA	NA	NA	NA	CORIN	NA	NA	NA	NA	NA	NA	ROCK2	FUS	ADRA1D	RBBP6	CX3CL1	NA	CNP	GSDMD	GADD45B	SERINC2	MYH7B	LATS1	NA	NA	PMP22	ADRA2B	CHRNB2	GFAP	SYN3	TSPO	NA	NA
194	NA	NA	NA	NA	NA	NA	NA	NA	LHFPL2	NA	NA	NA	NA	NA	NA	CALHM1	C9orf72	BCL11A	GDF15	HTR3A	NA	GABRR2	MYLK	SLC12A2	DDX4	DBP	PIGG	NA	NA	GALC	GABRR3	GABRA2	ESR1	PRDX2	PPARA	NA	NA
195	NA	NA	NA	NA	NA	NA	NA	NA	NA	NA	NA	NA	NA	NA	NA	SLC1A3	MN1	SCN5A	DST	CACNA1B	NA	NMNAT3	PTPRC	KCNMA1	PCDHB13	PMP22	EFTUD2	NA	NA	RHOB	DHODH	DRD5	WHRN	GRINA	FAS	NA	NA
196	NA	NA	NA	NA	NA	NA	NA	NA	NA	NA	NA	NA	NA	NA	NA	RAB14	SHROOM3	RARS2	HERC1	ALB	NA	BASP1	LYN	E2F1	ATXN1	PRKCG	SMAD1	NA	NA	MAOB	RSAD2	SLC6A2	CHRNA6	LAMA2	GCG	NA	NA
197	NA	NA	NA	NA	NA	NA	NA	NA	NA	NA	NA	NA	NA	NA	NA	CHRNE	OPTN	SLC1A2	ATF4	S100A9	NA	BBC3	PPP3CC	SLC13A5	PTK7	MAOB	SLC1A1	NA	NA	F2RL1	CHRM4	KCNH2	TYMS	GRIN3A	AR	NA	NA
198	NA	NA	NA	NA	NA	NA	NA	NA	NA	NA	NA	NA	NA	NA	NA	MRC1	GABRA4	ATP6AP2	CDK8	S100A12	NA	PSEN1	LAMA4	PRNP	CHERP	ADRA1D	CA1	NA	NA	FURIN	ADAM17	GABRA4	VIM	APP	NTRK2	NA	NA
199	NA	NA	NA	NA	NA	NA	NA	NA	NA	NA	NA	NA	NA	NA	NA	SYVN1	GABRB1	YAP1	CA9	NNMT	NA	MYOCD	C6	DENND5A	ATM	MLFÂ 2.00	ARX	NA	NA	GPX4	CST3	SNCAIP	CA3	CHRNA5	PDE3A	NA	NA
200	NA	NA	NA	NA	NA	NA	NA	NA	NA	NA	NA	NA	NA	NA	NA	STIM2	ACTN3	OPRD1	IDE	ANGPT1	NA	UQCRC1	MVD	BID	FGF2	ICAM5	FASN	NA	NA	ADRA1D	ADRB1	GABRB1	CA13	CHRNA9	PYGL	NA	NA
201	NA	NA	NA	NA	NA	NA	NA	NA	NA	NA	NA	NA	NA	NA	NA	GAP43	TRPM7	CHRM5	PRRC2A	SLC12A3	NA	ADORA2A	CAV1	GNG7	NCOA1	SCN5A	ESR1	NA	NA	SRRM2	KCNC1	TRPM7	SYNE1	FASTKD5	GAA	NA	NA
202	NA	NA	NA	NA	NA	NA	NA	NA	NA	NA	NA	NA	NA	NA	NA	CHRNB1	KCNQ1	SLC12A2	IL2	SERPINA1	NA	BCL2	CORO1A	PRICKLE2	TSPEAR	SLC1A2	EDN1	NA	NA	SCN5A	CDSN	IL1R2	NOTCH4	CHRNA3	KCNH7	NA	NA
203	NA	NA	NA	NA	NA	NA	NA	NA	NA	NA	NA	NA	NA	NA	NA	PRKCZ	PDE4B	NIPA2	GRIP2	CACNA1S	NA	MBP	NSDHL	NCAM1	HIF1A	MAPKAPK3	ATP13A2	NA	NA	SLC1A2	POLE3	UBB	CA2	PCDH8	LMO4	NA	NA
204	NA	NA	NA	NA	NA	NA	NA	NA	NA	NA	NA	NA	NA	NA	NA	TIMP3	SCN2A	CYFIP1	ABCG8	PDE4D	NA	CACNA2D4	HAVCR2	STRADA	CDH18	ATP6AP2	CA3	NA	NA	CDCP2	DHX16	SCARB2	CTSB	ZFAND3	PDE7B	NA	NA
205	NA	NA	NA	NA	NA	NA	NA	NA	NA	NA	NA	NA	NA	NA	NA	FEM1A	SCN3A	NANS	TNFRSF1A	TNFSF12	NA	AK1	ELF1	GLB1	PTCHD3	PSMB6	CA13	NA	NA	OPRD1	KCNB2	KCNQ1	CASP6	SLC12A5	CHRNB2	NA	NA
206	NA	NA	NA	NA	NA	NA	NA	NA	NA	NA	NA	NA	NA	NA	NA	GRIN3A	KIAA0040	ZNF599	ZNF536	ABCA1	NA	CDK1	ITK	NNAT	SIN3A	CHRM5	SYNE1	NA	NA	CHRM5	NGFR	ELOVL1	CHRNA10	DRD1	GABRA2	NA	NA
207	NA	NA	NA	NA	NA	NA	NA	NA	NA	NA	NA	NA	NA	NA	NA	BACE1	CASP8	C12orf4	SH3GL3	ADA	NA	VSNL1	HRH3	AMPH	TTC37	SUB1	CA2	NA	NA	KCNMA1	GRIN3B	PDE4B	SERPINI1	ALDH1A3	DRD5	NA	NA
208	NA	NA	NA	NA	NA	NA	NA	NA	NA	NA	NA	NA	NA	NA	NA	APP	MLFÂ 1.00	CAMTA1	FAM174B	CACNA2D1	NA	ARLÂ 3.00	NFKBIZ	RBFOX1	EFEMP1	SGTB	PGAP2	NA	NA	E2F1	BCHE	ZNF184	AQP4	TTR	SLC6A2	NA	NA
209	NA	NA	NA	NA	NA	NA	NA	NA	NA	NA	NA	NA	NA	NA	NA	C9	GRIN1	DOCK3	MOG	ACHE	NA	ENPP5	EPHB6	BAIAP3	RGR	ZNF599	PAX6	NA	NA	PRNP	GABRA5	TMEM200C	NLRP12	NR3C1	KCNH2	NA	NA
210	NA	NA	NA	NA	NA	NA	NA	NA	NA	NA	NA	NA	NA	NA	NA	CHRNA5	CCS	KPTN	TSHZ3	ENTPD1	NA	PFKP	TRAF3IP2	STAM	THAP3	PRIM2	AQP4	NA	NA	FADD	GABRB3	PLA2G6	MMAA	CHRNB4	NR3C2	NA	NA
211	NA	NA	NA	NA	NA	NA	NA	NA	NA	NA	NA	NA	NA	NA	NA	CHRNA9	FAM149A	FRY	FOXA1	ADRB2	NA	ACAT1	BTN2A2	GABRD	ARID5B	IPMK	TRAPPC6B	NA	NA	CD74	PGF	SCN3A	ROBO1	SCN10A	GABRA4	NA	NA
212	NA	NA	NA	NA	NA	NA	NA	NA	NA	NA	NA	NA	NA	NA	NA	CHRNA3	CYP26B1	POMK	ARRB1	MAPK8IP1	NA	FOS	NRG1	NRXN2	CASP9	GNG7	NETO1	NA	NA	DRD3	CYSLTR1	TNR	PGR	EPHX2	GABRB1	NA	NA
213	NA	NA	NA	NA	NA	NA	NA	NA	NA	NA	NA	NA	NA	NA	NA	PDE3B	GRIN2B	CORO2A	KLHL21	AIFM1	NA	PLEKHG2	LRCH1	SLC1A3	CDKL5	SLIT2	TBC1D7	NA	NA	FBXO7	POLE	GRIN1	CAMK2A	GRIK5	CA7	NA	NA
214	NA	NA	NA	NA	NA	NA	NA	NA	NA	NA	NA	NA	NA	NA	NA	GRIA3	CCNG2	USP9X	GPRC5B	TNNT2	NA	KCNJ4	NR4A1	CACNG4	BCL6	NAPA	PGR	NA	NA	RBFOX1	AGT	NDRG2	IL18	ZSCAN9	IRF3	NA	NA
215	NA	NA	NA	NA	NA	NA	NA	NA	NA	NA	NA	NA	NA	NA	NA	CDK5R1	DPP6	DRD3	SOX2	GABRB2	NA	RREB1	DUSP1	HCN1	RTTN	DRD3	CAMK2A	NA	NA	PCNA	ITGA4	ITPKB	FKBP4	NEFM	KCNQ1	NA	NA
216	NA	NA	NA	NA	NA	NA	NA	NA	NA	NA	NA	NA	NA	NA	NA	MMP9	CASP1	RBFOX1	SYBU	GABRA6	NA	IL6	DEF6	GAP43	DMXL2	RBFOX1	CACNA1C	NA	NA	MYL5	IFIT1	MICU1	CACNA1C	GRM1	PDE4B	NA	NA
217	NA	NA	NA	NA	NA	NA	NA	NA	NA	NA	NA	NA	NA	NA	NA	DRD1	RRAD	GABRD	TUBG2	SNCA	NA	NDUFA8	NR4A2	ADCYAP1	ICE1	PCNA	GNB1	NA	NA	GABRD	MR1	GBA	PCSK1	SLC6A3	MAT1A	NA	NA
218	NA	NA	NA	NA	NA	NA	NA	NA	NA	NA	NA	NA	NA	NA	NA	VEGFA	ADRA2B	BRWD1	SERINC2	GLP1R	NA	COPE	JAG1	SLC25A23	NF2	HDAC5	SMARCA2	NA	NA	RELA	TP53BP2	GRIN2B	TIMM22	LARGE1	ITGAM	NA	NA
219	NA	NA	NA	NA	NA	NA	NA	NA	NA	NA	NA	NA	NA	NA	NA	TTR	HRK	PPP2R5D	DDX4	SERPINE1	NA	C3	NFIL3	TMEM70	SEC14L5	GABRD	PEX6	NA	NA	NSG2	GAL	PBX1	ACAD11	HRH2	IL1R1	NA	NA
220	NA	NA	NA	NA	NA	NA	NA	NA	NA	NA	NA	NA	NA	NA	NA	NQO2	SQSTM1	SLC1A3	PCDHB13	NOTCH3	NA	ATF4	PPARD	JUNB	TNRC6A	ROCK2	UNC13C	NA	NA	SLC1A3	MAPT	PFDN1	FNTA	TF	NOS3	NA	NA
221	NA	NA	NA	NA	NA	NA	NA	NA	NA	NA	NA	NA	NA	NA	NA	NR3C1	VAPB	ZBTB20	ATXN1	NOS2	NA	MEIS2	CALR	SYN3	PLEC	SLC1A3	DCDC2	NA	NA	COQ7	IL10	RNF10	ASCC2	CPLX2	SCNN1G	NA	NA
222	NA	NA	NA	NA	NA	NA	NA	NA	NA	NA	NA	NA	NA	NA	NA	CHRNB4	ZFP64	WAC	PTK7	PPARG	NA	TNNI2	ISG15	PIGB	TAF8	RGS9	KCNQ5	NA	NA	GAP43	AK5	ADRA2B	SMARCA2	TNF	GRIN1	NA	NA
223	NA	NA	NA	NA	NA	NA	NA	NA	NA	NA	NA	NA	NA	NA	NA	LY6E	MYOG	KHDC3L	FAM167B	S100P	NA	HMOX1	NOTCH2	GRIN3A	RAC1	SGTA	BECN1	NA	NA	CHRNB1	P2RX7	VPS13C	HCRTR2	RAB32	SCNN1B	NA	NA
224	NA	NA	NA	NA	NA	NA	NA	NA	NA	NA	NA	NA	NA	NA	NA	CAPN1	NOS1	KDM6A	CHERP	AGTR1	NA	ANKRD2	MAPK11	BACE1	ABCA7	UQCRB	EPM2A	NA	NA	PRDX2	ALOX5	FAM171A1	C5	SCN11A	GRIN2B	NA	NA
225	NA	NA	NA	NA	NA	NA	NA	NA	NA	NA	NA	NA	NA	NA	NA	CD33	ALS2	TCF4	ATM	GABRA1	NA	CHAT	ALCAM	APP	BRD9	DDX42	FBXO11	NA	NA	GRIN3A	KCNA2	NOS1	PTK2	CHRNA2	ADRA2B	NA	NA
226	NA	NA	NA	NA	NA	NA	NA	NA	NA	NA	NA	NA	NA	NA	NA	CASP3	CD36	EMC1	FGF2	DRD4	NA	ST8SIA2	SNCA	CHRNA5	CAMK2B	COX5B	GBE1	NA	NA	APP	ADRA2C	ADORA1	STX1A	NELL2	GABRR3	NA	NA
227	NA	NA	NA	NA	NA	NA	NA	NA	NA	NA	NA	NA	NA	NA	NA	GC	CHRM4	CTDP1	CARD11	FN1	NA	CA9	EZH2	KCNAB2	RYR3	DONSON	RAB18	NA	NA	MX1	IL2RA	CTIF	ADGRF4	NDUFA6	CDK5	NA	NA
228	NA	NA	NA	NA	NA	NA	NA	NA	NA	NA	NA	NA	NA	NA	NA	GABBR2	CDKN1A	STAG1	KDM5A	SIGMAR1	NA	SLC6A6	GFI1	ZNF24	OLIG2	SLC25A23	FKRP	NA	NA	CAPN3	KCNA3	MCU	DLG4	ADAMTS3	EIF2A	NA	NA
229	NA	NA	NA	NA	NA	NA	NA	NA	NA	NA	NA	NA	NA	NA	NA	SLC6A3	SREBF1	PIGB	NCOA1	HDAC9	NA	IDE	IDO1	SLC12A5	ULK3	SDHB	DLG4	NA	NA	GDAP1	NA	ZNF7	MAOA	RECK	ADIPOQ	NA	NA
230	NA	NA	NA	NA	NA	NA	NA	NA	NA	NA	NA	NA	NA	NA	NA	SPARC	ADRB1	SON	TSPEAR	HTRA1	NA	IL2	NOS2	CDK5R1	ENTPD4	JUNB	SLC24A2	NA	NA	SLC1A4	NA	GALNT3	ALDH5A1	MANEA	CD36	NA	NA
231	NA	NA	NA	NA	NA	NA	NA	NA	NA	NA	NA	NA	NA	NA	NA	TF	HTR2A	GRIN3A	HIF1A	CHRM1	NA	PDK3	MERTK	MMP9	PINK1	TRAM1	CSNK2B	NA	NA	FBLN5	NA	TBP	TTBK1	CPLX1	HTR2B	NA	NA
232	NA	NA	NA	NA	NA	NA	NA	NA	NA	NA	NA	NA	NA	NA	NA	PHF1	NEFL	APP	CDH18	SLC18A2	NA	CYP39A1	PPARG	ERRFI1	ZNF365	CA11	IL1RAPL1	NA	NA	DRD1	NA	HTR2B	ACOT6	PRKCD	CHRM4	NA	NA
233	NA	NA	NA	NA	NA	NA	NA	NA	NA	NA	NA	NA	NA	NA	NA	TNF	TNNC1	CCNA2	PTCHD3	NPPB	NA	SNAP29	ECM1	NR3C1	RRM2	PRDX2	MAOA	NA	NA	VEGFA	NA	CHRM4	SIRT1	GSK3B	SOAT1	NA	NA
234	NA	NA	NA	NA	NA	NA	NA	NA	NA	NA	NA	NA	NA	NA	NA	TLR4	UPF1	ZNF385D	SIN3A	CHRNA4	NA	SLC18A3	IDI1	CHRNB4	COL4A1	GRIN3A	SIRT1	NA	NA	NQO2	NA	ADRB1	PMP22	DRD2	VWF	NA	NA
235	NA	NA	NA	NA	NA	NA	NA	NA	NA	NA	NA	NA	NA	NA	NA	RCAN1	HTR1A	GRIA3	TTC37	GABRG2	NA	PPP1R1B	AGTR1	PRRT2	PCDHGA4	C9	CCNB1	NA	NA	KEAP1	NA	SH3GL2	MAOB	EBF1	CST3	NA	NA
236	NA	NA	NA	NA	NA	NA	NA	NA	NA	NA	NA	NA	NA	NA	NA	TUBA8	NEFH	INPP5E	EFEMP1	DLG2	NA	TNFRSF1A	CD68	MBNL2	ZNF384	CDH2	PRKCG	NA	NA	NR3C1	NA	HTR2A	GPX4	SLC7A11	ADRB1	NA	NA
237	NA	NA	NA	NA	NA	NA	NA	NA	NA	NA	NA	NA	NA	NA	NA	LRAT	NGFR	SLC12A5	RGR	NPY	NA	FSHB	CBLB	SCN10A	KLF6	KCNAB2	ADRA1D	NA	NA	B4GALT6	NA	SEMA5A	ADRA1D	TMTC1	HTR2A	NA	NA
238	NA	NA	NA	NA	NA	NA	NA	NA	NA	NA	NA	NA	NA	NA	NA	APBB2	GRIN3B	NFIB	MAD2L1	ZFYVE16	NA	MOG	CD6	NEFM	DNMT1	MAST3	ICAM5	NA	NA	DCK	NA	RPL17	CRHBP	MAG	NEFL	NA	NA
239	NA	NA	NA	NA	NA	NA	NA	NA	NA	NA	NA	NA	NA	NA	NA	PLD3	GABRA5	SLC1A4	THAP3	PROS1	NA	TSHZ3	HDC	GRM1	MAP2K1	CAPNS1	BCL11A	NA	NA	LY6E	NA	HTR1A	GLDC	STAC2	TNFRSF12A	NA	NA
240	NA	NA	NA	NA	NA	NA	NA	NA	NA	NA	NA	NA	NA	NA	NA	NOTCH1	GABRB3	THOC2	ARID5B	THBS2	NA	OSBPL10	PTPN22	GABBR2	ELMO1	CDK5R1	SCN5A	NA	NA	SCN10A	NA	PIN1	HORMAD2	DNM1	PRKCB	NA	NA
241	NA	NA	NA	NA	NA	NA	NA	NA	NA	NA	NA	NA	NA	NA	NA	NGF	VLDLR	TAP1	CASP9	TSPO	NA	CELSR3	DGAT1	GPR162	COL4A2	PTK2B	RARS2	NA	NA	EPHX2	NA	ADAMTSL1	NR2E1	NFKBIA	TUBB2A	NA	NA
242	NA	NA	NA	NA	NA	NA	NA	NA	NA	NA	NA	NA	NA	NA	NA	ZNF784	TUBA4A	DRD1	CDKL5	ANKIB1	NA	RASD2	MAP3K8	PTP4A1	SMURF2	SLC1A4	SLC1A2	NA	NA	FHL3	NA	TUBB2B	SCN5A	DLG3	PDE7A	NA	NA
243	NA	NA	NA	NA	NA	NA	NA	NA	NA	NA	NA	NA	NA	NA	NA	CHRNA2	CCT2	ALDH1A3	BCL6	PPARA	NA	ALOX15	CD5	CHGB	CD180	SRD5A1	ATP6AP2	NA	NA	NEFM	NA	TMED10	SLC1A2	ATP1A1	HTR1A	NA	NA
244	NA	NA	NA	NA	NA	NA	NA	NA	NA	NA	NA	NA	NA	NA	NA	FRMD4B	SPAM1	SCN10A	RTTN	CCM2	NA	CRYAB	TOB1	SLC6A3	RAPGEF2	DRD1	OPRD1	NA	NA	CASP3	NA	PRDM2	POMC	ADRA2A	TUBB4A	NA	NA
245	NA	NA	NA	NA	NA	NA	NA	NA	NA	NA	NA	NA	NA	NA	NA	TGM2	MYF6	MTO1	COL27A1	FAS	NA	MB	C1QTNF6	USF2	EFNB3	BIRC2	CHRM5	NA	NA	GABBR2	NA	PDE5A	OPRD1	PPP1R9B	AOC3	NA	NA
246	NA	NA	NA	NA	NA	NA	NA	NA	NA	NA	NA	NA	NA	NA	NA	G3BP1	APOE	TUBGCP5	IRS2	GCG	NA	ARPP19	RGCC	HRH2	POLA1	PSMB9	NIPA2	NA	NA	ARL6IP5	NA	GRIN3B	CHRM5	GOT1	PDE5A	NA	NA
247	NA	NA	NA	NA	NA	NA	NA	NA	NA	NA	NA	NA	NA	NA	NA	PTDSS1	HDAC4	POMT1	DMXL2	AR	NA	BBS4	TNFSF10	ITPA	EPHB1	FBL	LCMT1	NA	NA	CHGB	NA	BCHE	SLC12A2	APBA2	NGFR	NA	NA
248	NA	NA	NA	NA	NA	NA	NA	NA	NA	NA	NA	NA	NA	NA	NA	BMP6	PAWR	TXNL4A	ICE1	GPX3	NA	ARHGEF1	SPI1	TLR4	ACTN1	PPARGC1A	SUB1	NA	NA	SLC6A3	NA	SATB1	E2F1	LRRC8B	F13A1	NA	NA
249	NA	NA	NA	NA	NA	NA	NA	NA	NA	NA	NA	NA	NA	NA	NA	STAT3	CHRND	GABBR2	NF2	NTRK2	NA	SOX2	VEGFC	SCN11A	SPAST	MBNL2	CYFIP1	NA	NA	NEDD4	NA	GABRA5	UBE2S	SYDE1	GRIN3B	NA	NA
250	NA	NA	NA	NA	NA	NA	NA	NA	NA	NA	NA	NA	NA	NA	NA	XIAP	SCN7A	SCAMP5	PPM1D	PDE3A	NA	FABP3	ID2	ALPL	HSPBP1	LY6E	NANS	NA	NA	HRH2	NA	GABRB3	MYH9	SV2A	BCHE	NA	NA
251	NA	NA	NA	NA	NA	NA	NA	NA	NA	NA	NA	NA	NA	NA	NA	MTRR	IL10	MATK	SEC14L5	ACTA2	NA	TUBG2	IL9R	FBXO24	ANKRD31	SCN10A	PRNP	NA	NA	SPARC	NA	PAK1	MCCC1	GLO1	GABRA5	NA	NA
252	NA	NA	NA	NA	NA	NA	NA	NA	NA	NA	NA	NA	NA	NA	NA	PRKCD	SCN9A	SLC6A3	TNRC6A	TNFRSF11B	NA	FAM117A	SOX5	CHRNA2	SUMO3	LRRN1	PLD2	NA	NA	TF	NA	GIGYF2	FREM2	SETD1A	ENG	NA	NA
253	NA	NA	NA	NA	NA	NA	NA	NA	NA	NA	NA	NA	NA	NA	NA	ADAM10	SCN3B	SLC45A1	PLEC	PYGL	NA	GAB2	RRAS	TGM2	C5AR1	EPHX2	ZNF599	NA	NA	HLA-DQB2	NA	APOE	IMPA2	CACNG2	GABRB3	NA	NA
254	NA	NA	NA	NA	NA	NA	NA	NA	NA	NA	NA	NA	NA	NA	NA	GSK3B	ADRA2C	LARGE1	TAF8	GAA	NA	ATXN1	VSIG4	ABHD6	CD14	PDK2	C12orf4	NA	NA	TNF	NA	EGLN1	THBS1	OXTR	CA12	NA	NA
255	NA	NA	NA	NA	NA	NA	NA	NA	NA	NA	NA	NA	NA	NA	NA	DRD2	TBK1	SLC25A16	RAC1	MAP4K4	NA	LPL	UBASH3A	IMPA1	BIRC5	CASP3	CAMTA1	NA	NA	TLR4	NA	RTN1	NAPA	SHANK2	TUBA4A	NA	NA
256	NA	NA	NA	NA	NA	NA	NA	NA	NA	NA	NA	NA	NA	NA	NA	MS4A6A	FIG4	GNB5	ABCA7	KCNH7	NA	TLDC2	MAS1	PCDH19	PPIB	SCAMP5	DOCK3	NA	NA	SCN11A	NA	PRKN	NCAM1	CA5B	ORAI1	NA	NA
257	NA	NA	NA	NA	NA	NA	NA	NA	NA	NA	NA	NA	NA	NA	NA	ALDH1L1	NA	CPLX2	POLB	LMO4	NA	SAMHD1	HLA-E	PNPO	CLCN4	CHGB	KPTN	NA	NA	CD47	NA	PACRG	SCAF8	ATP4B	NPL	NA	NA
258	NA	NA	NA	NA	NA	NA	NA	NA	NA	NA	NA	NA	NA	NA	NA	PTGER4	NA	PTAR1	BRD9	LDLR	NA	ID4	TBX21	LINGO1	NTRK3	SLC6A3	FRY	NA	NA	ZFP36L2	NA	MAPT	SLC31A2	BMT2	ATP2C1	NA	NA
259	NA	NA	NA	NA	NA	NA	NA	NA	NA	NA	NA	NA	NA	NA	NA	PARP15	NA	TNF	CAMK2B	PDE7B	NA	POLG	MALT1	EP300	CSF1R	GNB5	POMK	NA	NA	CHRNA2	NA	IL10	BPIFC	NTNG2	APOE	NA	NA
260	NA	NA	NA	NA	NA	NA	NA	NA	NA	NA	NA	NA	NA	NA	NA	MAG	NA	SCN11A	FDCSP	CHRNB2	NA	FGF2	NPY	FBXO33	ACIN1	PDLIM7	NCAM1	NA	NA	TGM2	NA	ST8SIA4	PAG1	DRP2	VCAM1	NA	NA
261	NA	NA	NA	NA	NA	NA	NA	NA	NA	NA	NA	NA	NA	NA	NA	DCD	NA	PQBP1	RYR3	TNFSF11	NA	KDM5A	CD99	HES1	CDKAL1	PCDH7	USP9X	NA	NA	PNPO	NA	BCAS1	DRD3	CELF2	CHRNG	NA	NA
262	NA	NA	NA	NA	NA	NA	NA	NA	NA	NA	NA	NA	NA	NA	NA	MAP2	NA	WDR93	OLIG2	GABRA2	NA	HIF1A	SREBF2	PIGA	RIMS2	POU3F1	DRD3	NA	NA	EP300	NA	LRRK2	AMPH	CA5A	CHRND	NA	NA
263	NA	NA	NA	NA	NA	NA	NA	NA	NA	NA	NA	NA	NA	NA	NA	MS4A4A	NA	BBS7	EMP3	DRD5	NA	BHLHE40	HPX	ST3GAL5	HDAC1	ACOT11	AMPH	NA	NA	SLC52A3	NA	MTNR1A	INSR	HTR1D	LIPA	NA	NA
264	NA	NA	NA	NA	NA	NA	NA	NA	NA	NA	NA	NA	NA	NA	NA	LRP4	NA	SLC12A1	ULK3	SLC6A2	NA	ITM2B	GHRHR	CPLX1	PSMA8	UBE2D4	INSR	NA	NA	LAMP1	NA	HTRA2	RBFOX1	ERBB3	NPPA	NA	NA
265	NA	NA	NA	NA	NA	NA	NA	NA	NA	NA	NA	NA	NA	NA	NA	ATP1A1	NA	SKI	OLIG1	KCNH2	NA	FOXF2	PRF1	NPY2R	NBEA	CPLX2	PCNA	NA	NA	XIAP	NA	LOXL3	PRKCA	PTGIS	MTHFR	NA	NA
266	NA	NA	NA	NA	NA	NA	NA	NA	NA	NA	NA	NA	NA	NA	NA	ADRA2A	NA	MSL3	ENTPD4	NR3C2	NA	NGRN	SGPL1	ADAM10	RNF14	FGG	GABRD	NA	NA	HLA-DMA	NA	ADRA2C	GABRD	DDR1	MAPT	NA	NA
267	NA	NA	NA	NA	NA	NA	NA	NA	NA	NA	NA	NA	NA	NA	NA	BAX	NA	IMPA1	PINK1	EGFR	NA	SIN3A	BTN1A1	DRD2	DSPP	SLC16A9	FABP5	NA	NA	ADAM10	NA	EIF4G1	MAPK8	INS	ATP1A4	NA	NA
268	NA	NA	NA	NA	NA	NA	NA	NA	NA	NA	NA	NA	NA	NA	NA	CLU	NA	LINGO1	ZNF365	GABRA4	NA	APBB3	IGF1R	ELFN1	CCR2	RCAN1	ROCK2	NA	NA	GSK3B	NA	USP37	RELA	ADRA1B	CACNB3	NA	NA
269	NA	NA	NA	NA	NA	NA	NA	NA	NA	NA	NA	NA	NA	NA	NA	MMP1	NA	EP300	RRM2	GABRB1	NA	GOLPH3	TGFA	C1QA	CCR5	RASGRP2	AFF4	NA	NA	DRD2	NA	BDNF	PRPF4	CLTB	SCN9A	NA	NA
270	NA	NA	NA	NA	NA	NA	NA	NA	NA	NA	NA	NA	NA	NA	NA	PHYHD1	NA	PTH2R	COL4A1	CA7	NA	AMPD3	IL1B	TMTC1	SERPINB7	SCN11A	NEURL1	NA	NA	SLC1A6	NA	NA	SLC1A3	PVALB	PLAT	NA	NA
271	NA	NA	NA	NA	NA	NA	NA	NA	NA	NA	NA	NA	NA	NA	NA	CTSS	NA	RERE	PCDHGA4	IRF3	NA	BAD	UNC93B1	EGR1	TXNRD2	DKKÂ 3.00	PPP2R5D	NA	NA	CTF1	NA	NA	COQ7	ESR2	CYBB	NA	NA
272	NA	NA	NA	NA	NA	NA	NA	NA	NA	NA	NA	NA	NA	NA	NA	SV2A	NA	PNPLA6	ZNF384	KRAS	NA	SST	CXCL10	C1QB	TIGD7	MYEF2	SLC1A3	NA	NA	ITPR2	NA	NA	APOB	GABRP	ADRA2C	NA	NA
273	NA	NA	NA	NA	NA	NA	NA	NA	NA	NA	NA	NA	NA	NA	NA	C7	NA	SMCHD1	KLF6	KCNQ1	NA	CASP9	TAPBP	GLRA1	ODC1	NGF	ZBTB20	NA	NA	EGR1	NA	NA	NLGN2	AKT1	SLC5A2	NA	NA
274	NA	NA	NA	NA	NA	NA	NA	NA	NA	NA	NA	NA	NA	NA	NA	CFL1	NA	ENTPD5	DNMT1	PDE4B	NA	RIMS1	CYP51A1	KCNB1	SLC19A1	ZNF784	APOB	NA	NA	BRINP1	NA	NA	CHRNE	CA6	NA	NA	NA
275	NA	NA	NA	NA	NA	NA	NA	NA	NA	NA	NA	NA	NA	NA	NA	PRKACB	NA	DRD2	MAP2K1	RRBP1	NA	BCL6	PPARA	MS4A4A	ATP6V1A	ADCY2	KHDC3L	NA	NA	C1QB	NA	NA	SYMPK	SNAP25	NA	NA	NA
276	NA	NA	NA	NA	NA	NA	NA	NA	NA	NA	NA	NA	NA	NA	NA	TFCP2	NA	STAG2	AKNA	SLC30A3	NA	TUBB	IRAK1	SRPX2	KMT2B	FRMD4B	HCN1	NA	NA	KCNB1	NA	NA	VPS39	SCTR	NA	NA	NA
277	NA	NA	NA	NA	NA	NA	NA	NA	NA	NA	NA	NA	NA	NA	NA	CLUH	NA	SURF1	ELMO1	CD1D	NA	ETNPPL	DPP4	DNM1	GLIS3	TGM2	EIF2AK4	NA	NA	CAPZB	NA	NA	TCF4	NLGN3	NA	NA	NA
278	NA	NA	NA	NA	NA	NA	NA	NA	NA	NA	NA	NA	NA	NA	NA	SLC25A38	NA	SLC1A6	COL4A2	MAT1A	NA	TNNC2	BTLA	SPTAN1	BAG1	IMPA1	KDM6A	NA	NA	FBXO38	NA	NA	LAMP3	SYP	NA	NA	NA
279	NA	NA	NA	NA	NA	NA	NA	NA	NA	NA	NA	NA	NA	NA	NA	OGT	NA	PDHA1	SMURF2	ITGAM	NA	GATM	FAS	ATP1A1	CDK3	ALDH6A1	TCF4	NA	NA	ADRA2A	NA	NA	GAP43	HTR3B	NA	NA	NA
280	NA	NA	NA	NA	NA	NA	NA	NA	NA	NA	NA	NA	NA	NA	NA	PLK2	NA	CTNNB1	CD180	IL1R1	NA	RS1	HCST	PPP1R9B	BCOR	GPR83	ITGA3	NA	NA	BAX	NA	NA	CHRNB1	GABRE	NA	NA	NA
281	NA	NA	NA	NA	NA	NA	NA	NA	NA	NA	NA	NA	NA	NA	NA	CEMIP2	NA	ABLIM2	RAPGEF2	NOS3	NA	SLMAP	IL1RN	BAX	PLEKHA2	ETFB	EMC1	NA	NA	UBQLN2	NA	NA	SYN3	HTR2C	NA	NA	NA
282	NA	NA	NA	NA	NA	NA	NA	NA	NA	NA	NA	NA	NA	NA	NA	HSPA9	NA	BPTF	DLAT	SCNN1G	NA	SCD	TNFRSF4	ITPR1	EPDR1	RERE	CTDP1	NA	NA	CLU	NA	NA	PRDX2	CUX2	NA	NA	NA
283	NA	NA	NA	NA	NA	NA	NA	NA	NA	NA	NA	NA	NA	NA	NA	CACNB2	NA	COL12A1	EFNB3	KCNK2	NA	PREX1	VDR	SLC35A2	BCL2L1	ST3GAL5	DNAAF4	NA	NA	SLC7A6	NA	NA	GRINA	LGALS1	NA	NA	NA
284	NA	NA	NA	NA	NA	NA	NA	NA	NA	NA	NA	NA	NA	NA	NA	PRKCE	NA	RYR1	POLA1	GRIN1	NA	MYH8	PPP3CA	GNAO1	PPP2R1A	CASQ2	JPH4	NA	NA	TDRKH	NA	NA	AVP	RIMS3	NA	NA	NA
285	NA	NA	NA	NA	NA	NA	NA	NA	NA	NA	NA	NA	NA	NA	NA	PPTC7	NA	ZC3H14	EPHB1	SCNN1B	NA	PTPN3	MMP2	FGF12	UBAC1	XIAP	TIMP3	NA	NA	TRIM27	NA	NA	LAMA2	EDEM2	NA	NA	NA
286	NA	NA	NA	NA	NA	NA	NA	NA	NA	NA	NA	NA	NA	NA	NA	ARNT	NA	ASCC3	ACTN1	GRIN2B	NA	ZNF706	CNTF	IFRD1	IL4	RAB3A	STAG1	NA	NA	KCND3	NA	NA	GRIN3A	EGF	NA	NA	NA
287	NA	NA	NA	NA	NA	NA	NA	NA	NA	NA	NA	NA	NA	NA	NA	INS	NA	SRPX2	SPAST	HYOU1	NA	PPARGC1B	TYROBP	KCNIP1	PREPL	DRD2	PIGB	NA	NA	TOP2A	NA	NA	APP	EWSR1	NA	NA	NA
288	NA	NA	NA	NA	NA	NA	NA	NA	NA	NA	NA	NA	NA	NA	NA	ADRA1B	NA	CDK13	HSPBP1	ADRA2B	NA	OPA1	MME	DBNL	CTSA	OXR1	SON	NA	NA	CTSS	NA	NA	MSH3	PRKAR1A	NA	NA	NA
289	NA	NA	NA	NA	NA	NA	NA	NA	NA	NA	NA	NA	NA	NA	NA	DLGAP2	NA	MMP20	ANKRD31	GABRR3	NA	DPYSL2	MGLL	SV2A	PDGFRB	SLC1A6	GRIN3A	NA	NA	DBNL	NA	NA	CHRNA5	GABRA3	NA	NA	NA
290	NA	NA	NA	NA	NA	NA	NA	NA	NA	NA	NA	NA	NA	NA	NA	IL12B	NA	CHSY1	SUMO3	CDK5	NA	LTBR	RBPJ	KCNT2	LIMK2	GBP1	BACE1	NA	NA	PTGES3	NA	NA	CHRNA9	CHRM2	NA	NA	NA
291	NA	NA	NA	NA	NA	NA	NA	NA	NA	NA	NA	NA	NA	NA	NA	MT3	NA	PIGW	OTX2	NOS1	NA	SAP18	MAP3K14	GADD45G	EXOC5	CTNNB1	APP	NA	NA	SV2A	NA	NA	FASTKD5	SLC12A9	NA	NA	NA
292	NA	NA	NA	NA	NA	NA	NA	NA	NA	NA	NA	NA	NA	NA	NA	IGF2	NA	WDR81	C5AR1	EIF2A	NA	APOA4	CCR6	KLF10	CAP2	EGR1	CCNA2	NA	NA	FTL	NA	NA	CHRNA3	TRRAP	NA	NA	NA
293	NA	NA	NA	NA	NA	NA	NA	NA	NA	NA	NA	NA	NA	NA	NA	LRP3	NA	DLG3	CD14	ADIPOQ	NA	ABCA7	TNFRSF1B	SERTAD1	WT1	RIPK2	KCNAB2	NA	NA	PGAM2	NA	NA	PCDH8	MC4R	NA	NA	NA
294	NA	NA	NA	NA	NA	NA	NA	NA	NA	NA	NA	NA	NA	NA	NA	SRPK2	NA	ATP1A1	BIRC5	CD36	NA	POLB	IL23A	ACTL6B	LRIG1	RYR1	PDE3B	NA	NA	PRPH	NA	NA	PDE3B	RXRB	NA	NA	NA
295	NA	NA	NA	NA	NA	NA	NA	NA	NA	NA	NA	NA	NA	NA	NA	ESR2	NA	ADRA2A	PPIB	HTR2B	NA	ZP2	SMAD2	PRMT7	SAAL1	MAP2	NDRG4	NA	NA	EZR	NA	NA	GRIA3	GABRQ	NA	NA	NA
296	NA	NA	NA	NA	NA	NA	NA	NA	NA	NA	NA	NA	NA	NA	NA	GABRP	NA	INPP4A	CLCN4	CHRM4	NA	NOX4	ITGB8	CA5B	MICU2	SYTL4	GRIA3	NA	NA	OCLN	NA	NA	ZFAND3	PPP3CC	NA	NA	NA
297	NA	NA	NA	NA	NA	NA	NA	NA	NA	NA	NA	NA	NA	NA	NA	MFN1	NA	KANSL1	PIM1	SOAT1	NA	CORO2B	EBI3	GDI1	NINJ2	ITIH4	INPP5E	NA	NA	VRK1	NA	NA	SLC12A5	CA14	NA	NA	NA
298	NA	NA	NA	NA	NA	NA	NA	NA	NA	NA	NA	NA	NA	NA	NA	NBAS	NA	CC2D1A	NTRK3	VWF	NA	CAMK2B	PLP1	NCDN	TLN1	LRP4	NFIB	NA	NA	ATP4B	NA	NA	SLC1A4	ERBB4	NA	NA	NA
299	NA	NA	NA	NA	NA	NA	NA	NA	NA	NA	NA	NA	NA	NA	NA	ASB2	NA	ARID1B	CSF1R	CST3	NA	FAM126A	LEP	PLK2	PDPK1	ATP2A2	CDK5R1	NA	NA	AREG	NA	NA	DRD1	SORBS3	NA	NA	NA
300	NA	NA	NA	NA	NA	NA	NA	NA	NA	NA	NA	NA	NA	NA	NA	ABCA2	NA	ITPR1	ACIN1	ADRB1	NA	RHOA	LGALS3	ADAM22	LTF	EPHB2	SLC1A4	NA	NA	PLK2	NA	NA	MSRB2	TNIK	NA	NA	NA
301	NA	NA	NA	NA	NA	NA	NA	NA	NA	NA	NA	NA	NA	NA	NA	EIF2AK3	NA	APBA2	VHL	KLF2	NA	WDR7	IRF3	ARHGAP32	RB1	CYC1	THOC2	NA	NA	NLRP3	NA	NA	TTR	CAV1	NA	NA	NA
302	NA	NA	NA	NA	NA	NA	NA	NA	NA	NA	NA	NA	NA	NA	NA	TFRC	NA	RNF125	CDKAL1	HTR2A	NA	RYR3	UBASH3B	IGSF9B	STRA6	ADRA2A	DRD1	NA	NA	TRIP4	NA	NA	NR3C1	PACSIN3	NA	NA	NA
303	NA	NA	NA	NA	NA	NA	NA	NA	NA	NA	NA	NA	NA	NA	NA	TGFBR3	NA	ARID2	RIMS2	NEFL	NA	GPI	MAPK14	STX1B	SLC17A9	BAX	VEGFA	NA	NA	CELF2	NA	NA	CHRNB4	HSPG2	NA	NA	NA
304	NA	NA	NA	NA	NA	NA	NA	NA	NA	NA	NA	NA	NA	NA	NA	ARC	NA	INF2	HDAC1	MYD88	NA	ADD3	MTOR	ALG13	TNRC6B	CLU	TTR	NA	NA	GRIA1	NA	NA	SCN10A	GPR153	NA	NA	NA
305	NA	NA	NA	NA	NA	NA	NA	NA	NA	NA	NA	NA	NA	NA	NA	NPDC1	NA	SLC17A5	PSMA8	TNFRSF12A	NA	DDC	NRROS	NPTX2	ZNF480	ITPR1	NQO2	NA	NA	MS4A1	NA	NA	MTO1	TRIM26	NA	NA	NA
306	NA	NA	NA	NA	NA	NA	NA	NA	NA	NA	NA	NA	NA	NA	NA	TRIO	NA	GLO1	NBEA	KLF4	NA	RRS1	SHCBP1	GRIA1	PIK3R1	ISOC1	NR3C1	NA	NA	BTC	NA	NA	EPHX2	SYN2	NA	NA	NA
307	NA	NA	NA	NA	NA	NA	NA	NA	NA	NA	NA	NA	NA	NA	NA	TAF13	NA	CACNG2	RNF14	PRKCB	NA	PINK1	ARG1	CA5A	SMARCB1	NDUFA13	MBNL2	NA	NA	ERBB3	NA	NA	CEP68	HTR3A	NA	NA	NA
308	NA	NA	NA	NA	NA	NA	NA	NA	NA	NA	NA	NA	NA	NA	NA	SYP	NA	NAA15	DSPP	TUBB2A	NA	KANK1	PYCARD	HTR1D	ERBB2	GNAO1	SCN10A	NA	NA	CXCR3	NA	NA	GRIK5	CACNA1B	NA	NA	NA
309	NA	NA	NA	NA	NA	NA	NA	NA	NA	NA	NA	NA	NA	NA	NA	GABRE	NA	BCAP31	CCR2	PDE7A	NA	COL4A1	CD1D	LAMP5	LATS1	GPAM	HSPA4	NA	NA	HMOX2	NA	NA	ZSCAN9	RARB	NA	NA	NA
310	NA	NA	NA	NA	NA	NA	NA	NA	NA	NA	NA	NA	NA	NA	NA	THY1	NA	OXTR	CCR5	HTR1A	NA	COL25A1	TYMP	KCTD7	CXCL16	FGF12	MTO1	NA	NA	AP1S2	NA	NA	NEFM	HRH3	NA	NA	NA
311	NA	NA	NA	NA	NA	NA	NA	NA	NA	NA	NA	NA	NA	NA	NA	TP73	NA	EDC3	SERPINB7	TUBB4A	NA	FBP2	RFTN1	INS	PANK2	KCNIP1	TUBGCP5	NA	NA	AXL	NA	NA	GRM1	TRANK1	NA	NA	NA
312	NA	NA	NA	NA	NA	NA	NA	NA	NA	NA	NA	NA	NA	NA	NA	SLC16A3	NA	ZEB2	TXNRD2	AOC3	NA	LMNB1	STAT1	GABRP	EIF4G2	CTSS	POMT1	NA	NA	ARHGDIB	NA	NA	SLC6A3	CALB1	NA	NA	NA
313	NA	NA	NA	NA	NA	NA	NA	NA	NA	NA	NA	NA	NA	NA	NA	HTR2C	NA	SMYD3	TIGD7	TNFRSF11A	NA	GNAL	FXR1	CA6	CCDC33	MRPL9	CASP3	NA	NA	ADRA1B	NA	NA	LARGE1	PMM1	NA	NA	NA
314	NA	NA	NA	NA	NA	NA	NA	NA	NA	NA	NA	NA	NA	NA	NA	EEF2K	NA	ACTL6B	ODC1	PDE5A	NA	DNMT1	CD300LF	GOT2	MSH2	C7	TXNL4A	NA	NA	TOX3	NA	NA	SLC25A16	MLLT11	NA	NA	NA
315	NA	NA	NA	NA	NA	NA	NA	NA	NA	NA	NA	NA	NA	NA	NA	LGALS1	NA	PRMT7	SLC19A1	NGFR	NA	ELMO1	IL1R1	TRPC5	SPON1	NDUFC1	GABBR2	NA	NA	PASD1	NA	NA	HRH2	OXCT1	NA	NA	NA
316	NA	NA	NA	NA	NA	NA	NA	NA	NA	NA	NA	NA	NA	NA	NA	DHCR7	NA	LUZP1	ATP6V1A	F13A1	NA	FLOT1	KCNK2	KCNQ3	SIM2	CPA5	ARL6IP5	NA	NA	KCND1	NA	NA	TF	LIN7B	NA	NA	NA
317	NA	NA	NA	NA	NA	NA	NA	NA	NA	NA	NA	NA	NA	NA	NA	OLR1	NA	SHANK2	KMT2B	GRIN3B	NA	RCC1	IL21R	ARC	SLC2A2	PGAM2	SLC6A3	NA	NA	PVALB	NA	NA	CPLX2	TCF7L2	NA	NA	NA
318	NA	NA	NA	NA	NA	NA	NA	NA	NA	NA	NA	NA	NA	NA	NA	GABRA3	NA	ELP2	GLIS3	BCHE	NA	COL4A2	NFATC2	ANKRD37	OR1B1	KPNA5	SLC45A1	NA	NA	ESR2	NA	NA	TNF	EGR4	NA	NA	NA
319	NA	NA	NA	NA	NA	NA	NA	NA	NA	NA	NA	NA	NA	NA	NA	CHRM2	NA	VRK1	BAG1	GABRA5	NA	UGCG	TREM2	IKBKG	SPP1	PLK2	LARGE1	NA	NA	GABRP	NA	NA	RAB32	S100A6	NA	NA	NA
320	NA	NA	NA	NA	NA	NA	NA	NA	NA	NA	NA	NA	NA	NA	NA	IGKC	NA	LPIN2	CDK3	ENG	NA	SOD1	KLRB1	GAN	GFAP	ARHGAP32	SLC25A16	NA	NA	COL1A1	NA	NA	RCAN1	NRG1	NA	NA	NA
321	NA	NA	NA	NA	NA	NA	NA	NA	NA	NA	NA	NA	NA	NA	NA	KLF3	NA	GDI1	BCOR	GABRB3	NA	SPARCL1	HSD17B7	KCNH3	WHRN	RAP1GAP	GNB5	NA	NA	S100A10	NA	NA	TUBA8	NSF	NA	NA	NA
322	NA	NA	NA	NA	NA	NA	NA	NA	NA	NA	NA	NA	NA	NA	NA	PTPN5	NA	OGT	KDM6B	CA12	NA	S1PR2	TLR3	HTR3B	KLK6	PPP1R3A	MCHR1	NA	NA	EIF2AK3	NA	NA	SCN11A	GAD2	NA	NA	NA
323	NA	NA	NA	NA	NA	NA	NA	NA	NA	NA	NA	NA	NA	NA	NA	RXRB	NA	TANGO2	EPCAM	NHLRC2	NA	RNF5	CASP4	CACNA1D	ART5	PLSCR4	CPLX2	NA	NA	TFRC	NA	NA	NUPR1	UPF3A	NA	NA	NA
324	NA	NA	NA	NA	NA	NA	NA	NA	NA	NA	NA	NA	NA	NA	NA	QPCT	NA	PDHX	PLEKHA2	FLT1	NA	SLC27A1	ITGAX	GABRE	TYMS	MED21	TNF	NA	NA	RRM1	NA	NA	CHRNA2	CNTNAP2	NA	NA	NA
325	NA	NA	NA	NA	NA	NA	NA	NA	NA	NA	NA	NA	NA	NA	NA	LRP1	NA	NSUN6	EPDR1	TUBA4A	NA	EGR2	PMVK	GABBR1	EHD4	DIRAS2	RCAN1	NA	NA	SNAP25	NA	NA	FRMD4B	SNCB	NA	NA	NA
326	NA	NA	NA	NA	NA	NA	NA	NA	NA	NA	NA	NA	NA	NA	NA	PLCG2	NA	CACNB2	BCL2L1	UNG	NA	MAPK1	RORA	PPP1R9A	SYNE1	REV1	SCN11A	NA	NA	M6PR	NA	NA	NELL2	DUSP1	NA	NA	NA
327	NA	NA	NA	NA	NA	NA	NA	NA	NA	NA	NA	NA	NA	NA	NA	PON1	NA	MAP2K5	PPP2R1A	ORAI1	NA	SEC24A	STAT4	CHST6	NOTCH4	TPD52L2	PQBP1	NA	NA	ADORA2B	NA	NA	NDUFA6	RTN4R	NA	NA	NA
328	NA	NA	NA	NA	NA	NA	NA	NA	NA	NA	NA	NA	NA	NA	NA	CAV1	NA	LDHD	CYB561	NPL	NA	SUMO3	MAML1	ARHGEF9	APC	COX7A2	CD47	NA	NA	NFE2L1	NA	NA	ADAMTS3	S100A1	NA	NA	NA
329	NA	NA	NA	NA	NA	NA	NA	NA	NA	NA	NA	NA	NA	NA	NA	UBXN4	NA	ABCD1	UBAC1	ATP2C1	NA	VDAC3	CD86	HTR2C	RADIL	BCL11B	BBS7	NA	NA	SETX	NA	NA	RECK	HTR4	NA	NA	NA
330	NA	NA	NA	NA	NA	NA	NA	NA	NA	NA	NA	NA	NA	NA	NA	FNDC5	NA	GRIA1	IL4	APOE	NA	HMGCR	IL18R1	SLC39A14	FBXW7	ADRA1B	NGF	NA	NA	FOXO1	NA	NA	STAT3	CMYA5	NA	NA	NA
331	NA	NA	NA	NA	NA	NA	NA	NA	NA	NA	NA	NA	NA	NA	NA	SNRNP70	NA	AP1S2	PREPL	VCAM1	NA	APOA1	DLL1	GJB1	CASP6	PSME1	SKI	NA	NA	CACNA1D	NA	NA	ENSA	MAL	NA	NA	NA
332	NA	NA	NA	NA	NA	NA	NA	NA	NA	NA	NA	NA	NA	NA	NA	ATAD2	NA	MED12	PDCD10	CHRNG	NA	MLC1	RNF128	CUX2	LDB3	MTDH	MSL3	NA	NA	GABRE	NA	NA	MANEA	PRKAR2B	NA	NA	NA
333	NA	NA	NA	NA	NA	NA	NA	NA	NA	NA	NA	NA	NA	NA	NA	HSPG2	NA	ACSL5	KIF3A	CHRND	NA	CD14	CASP1	PCOLCE2	ANGPT2	ZMYND8	F2	NA	NA	GABBR1	NA	NA	CPLX1	SLC17A7	NA	NA	NA
334	NA	NA	NA	NA	NA	NA	NA	NA	NA	NA	NA	NA	NA	NA	NA	HTR3A	NA	HSD17B10	CTSA	LIPA	NA	NTRK3	TRAF3	MAP1B	SERPINI1	PVALB	IMPA1	NA	NA	THY1	NA	NA	MCEE	CACNA2D1	NA	NA	NA
335	NA	NA	NA	NA	NA	NA	NA	NA	NA	NA	NA	NA	NA	NA	NA	ALB	NA	CUL7	PDGFRB	NPPA	NA	CSF1R	DHODH	GNA11	FOXM1	CRB1	TET1	NA	NA	HTR2C	NA	NA	PRKCD	ACHE	NA	NA	NA
336	NA	NA	NA	NA	NA	NA	NA	NA	NA	NA	NA	NA	NA	NA	NA	CYP46A1	NA	BCL11B	LIMK2	MTHFR	NA	PALM	KLKB1	ATXN2	DCP1B	GABRP	LINGO1	NA	NA	RNF114	NA	NA	ANKK1	PHTF2	NA	NA	NA
337	NA	NA	NA	NA	NA	NA	NA	NA	NA	NA	NA	NA	NA	NA	NA	F3	NA	ADRA1B	PGS1	MAPT	NA	SUSD1	ADIPOQ	GADD45A	IL18	AKT1	EP300	NA	NA	SQLE	NA	NA	FOXD3	ADRB2	NA	NA	NA
338	NA	NA	NA	NA	NA	NA	NA	NA	NA	NA	NA	NA	NA	NA	NA	S100A9	NA	ZBTB11	EXOC5	ATP1A4	NA	NDUFA2	CD36	GABRA3	TRAM2	RANBP1	B4GALT2	NA	NA	MAP1B	NA	NA	GSK3B	ESAM	NA	NA	NA
339	NA	NA	NA	NA	NA	NA	NA	NA	NA	NA	NA	NA	NA	NA	NA	CDKN2A	NA	GABRP	CAP2	CACNB3	NA	IGSF5	VWF	SNTB2	PCSK1	GUCY1B1	PTH2R	NA	NA	DHCR7	NA	NA	DRD2	GLRB	NA	NA	NA
340	NA	NA	NA	NA	NA	NA	NA	NA	NA	NA	NA	NA	NA	NA	NA	PTPRE	NA	COG6	WT1	SCN9A	NA	HRH1	CST3	HAS3	FGD5	SNAP25	RERE	NA	NA	ATXN2	NA	NA	SLC1A6	PCLO	NA	NA	NA
341	NA	NA	NA	NA	NA	NA	NA	NA	NA	NA	NA	NA	NA	NA	NA	CALB1	NA	AKT1	LRIG1	F11	NA	NBEA	CD276	THRB	GPNMB	B4GALT5	PNPLA6	NA	NA	PRKAR1A	NA	NA	EBF1	TRAK1	NA	NA	NA
342	NA	NA	NA	NA	NA	NA	NA	NA	NA	NA	NA	NA	NA	NA	NA	CDC42EP3	NA	COL1A1	SAAL1	PLAT	NA	STAP1	MYD88	ST8SIA1	CAST	SETDB1	SLC6A9	NA	NA	GADD45A	NA	NA	SLC7A11	GABRB2	NA	NA	NA
343	NA	NA	NA	NA	NA	NA	NA	NA	NA	NA	NA	NA	NA	NA	NA	UBQLN1	NA	SCARA3	MICU2	CYBB	NA	AGER	LSS	SYNGAP1	PATZ1	ADCY5	SMCHD1	NA	NA	GABRA3	NA	NA	TMTC1	GABRA6	NA	NA	NA
344	NA	NA	NA	NA	NA	NA	NA	NA	NA	NA	NA	NA	NA	NA	NA	PON2	NA	RABL6	NINJ2	IL17RD	NA	GLRX	CD40	PTPRC	CSMD3	TRIO	NPY2R	NA	NA	CHRM2	NA	NA	MAG	SLC9A9	NA	NA	NA
345	NA	NA	NA	NA	NA	NA	NA	NA	NA	NA	NA	NA	NA	NA	NA	SMPD1	NA	DGCR8	TLN1	PLP2	NA	E2F5	IL27RA	SCN8A	TRPC6	GABRE	GSK3B	NA	NA	GSDMD	NA	NA	STAC2	RB1CC1	NA	NA	NA
346	NA	NA	NA	NA	NA	NA	NA	NA	NA	NA	NA	NA	NA	NA	NA	APLP2	NA	SNAP25	PDPK1	ADRA2C	NA	RNF14	IL12A	GABRQ	ASCC2	HTR2C	DRD2	NA	NA	REEP1	NA	NA	ITIH4	CACNA1G	NA	NA	NA
347	NA	NA	NA	NA	NA	NA	NA	NA	NA	NA	NA	NA	NA	NA	NA	FGFR3	NA	SCTR	LTF	SLC5A2	NA	RHOBTB3	KLF4	CA14	GPSM1	ANKRD11	STAG2	NA	NA	ARSG	NA	NA	DNM1	OPRK1	NA	NA	NA
348	NA	NA	NA	NA	NA	NA	NA	NA	NA	NA	NA	NA	NA	NA	NA	GAD2	NA	HNRNPH2	RB1	NA	NA	SLC17A4	DUSP22	CYYR1	TM4SF5	CACNA1F	SURF1	NA	NA	DNAJC1	NA	NA	NFKBIA	PPARG	NA	NA	NA
349	NA	NA	NA	NA	NA	NA	NA	NA	NA	NA	NA	NA	NA	NA	NA	MYH11	NA	UFSP2	STRA6	NA	NA	COMT	TNFRSF10B	MBD5	CYP4X1	MT1X	PTGER4	NA	NA	USP36	NA	NA	LRP4	ZC3HAV1L	NA	NA	NA
350	NA	NA	NA	NA	NA	NA	NA	NA	NA	NA	NA	NA	NA	NA	NA	HOMER1	NA	HUWE1	SLC17A9	NA	NA	CCR2	CAMK4	RAPGEF3	HSPA5	DHCR7	SLC1A6	NA	NA	PTPN5	NA	NA	DPP10	FOLH1	NA	NA	NA
351	NA	NA	NA	NA	NA	NA	NA	NA	NA	NA	NA	NA	NA	NA	NA	BCL2L11	NA	DNMT3B	SLIT3	NA	NA	IER3	NGFR	SYN2	CALML6	HRAS	SLC7A11	NA	NA	PTPRC	NA	NA	DLG3	CSRP1	NA	NA	NA
352	NA	NA	NA	NA	NA	NA	NA	NA	NA	NA	NA	NA	NA	NA	NA	RTN4R	NA	TRIO	TNRC6B	NA	NA	DPYSL3	SELL	HTR3A	MEN1	ARMCX3	PDHA1	NA	NA	SCN8A	NA	NA	ATP1A1	NELL1	NA	NA	NA
353	NA	NA	NA	NA	NA	NA	NA	NA	NA	NA	NA	NA	NA	NA	NA	SERPINA1	NA	TAF13	ZNF480	NA	NA	DMPK	ICOS	BAK1	FGF1	GADD45A	CTNNB1	NA	NA	SOX9	NA	NA	ADRA2A	MARCKS	NA	NA	NA
354	NA	NA	NA	NA	NA	NA	NA	NA	NA	NA	NA	NA	NA	NA	NA	CXCR4	NA	SCRIB	PIK3R1	NA	NA	SOX4	CD28	MCM6	BMPR1A	GABRA3	BPTF	NA	NA	GABRQ	NA	NA	PPP1R9B	AGTR1	NA	NA	NA
355	NA	NA	NA	NA	NA	NA	NA	NA	NA	NA	NA	NA	NA	NA	NA	BGN	NA	NLGN3	SMARCB1	NA	NA	SNAP91	S1PR1	CACNA1B	TAGLN	SSX2IP	PAFAH1B1	NA	NA	DCTN2	NA	NA	GOT1	GABRA1	NA	NA	NA
356	NA	NA	NA	NA	NA	NA	NA	NA	NA	NA	NA	NA	NA	NA	NA	PENK	NA	SYP	ERBB2	NA	NA	NR1D1	UPP1	CDKN2A	CASP8AP2	CHRM2	BRINP1	NA	NA	ERBB4	NA	NA	CLU	DRD4	NA	NA	NA
357	NA	NA	NA	NA	NA	NA	NA	NA	NA	NA	NA	NA	NA	NA	NA	CHMP2B	NA	RAB3GAP1	PTCH2	NA	NA	VAMP1	GPR174	ARHGEF15	RRM2B	KLF3	COL12A1	NA	NA	PON1	NA	NA	LETMD1	SEMA3A	NA	NA	NA
358	NA	NA	NA	NA	NA	NA	NA	NA	NA	NA	NA	NA	NA	NA	NA	FOXO3	NA	SEMA3C	LATS1	NA	NA	ATP6V1A	VCAM1	PLPBP	MSH6	EPHB4	RYR1	NA	NA	FOXP3	NA	NA	APBA2	TMC4	NA	NA	NA
359	NA	NA	NA	NA	NA	NA	NA	NA	NA	NA	NA	NA	NA	NA	NA	ABCA1	NA	AMOT	CXCL16	NA	NA	MEGF10	ITGA4	DBH	HOMEZ	ST8SIA1	ZC3H14	NA	NA	SPAG16	NA	NA	LRRC8B	SLC26A7	NA	NA	NA
360	NA	NA	NA	NA	NA	NA	NA	NA	NA	NA	NA	NA	NA	NA	NA	SORT1	NA	HTR3B	PANK2	NA	NA	LRG1	IKBKB	EGR4	NLRC3	ARMCX2	GLRA1	NA	NA	TOP2B	NA	NA	TCF7L1	SULT4A1	NA	NA	NA
361	NA	NA	NA	NA	NA	NA	NA	NA	NA	NA	NA	NA	NA	NA	NA	PRKAR2B	NA	GABRE	CTR9	NA	NA	BAG1	MR1	NRG1	FBXO11	PTPN5	LRRN4	NA	NA	ADAMTS1	NA	NA	TACR2	RXRA	NA	NA	NA
362	NA	NA	NA	NA	NA	NA	NA	NA	NA	NA	NA	NA	NA	NA	NA	ACHE	NA	GABBR1	EIF4G2	NA	NA	GTF3A	TP53BP2	BTBD8	FLRT2	SCN8A	VEGFD	NA	NA	SYN2	NA	NA	SYDE1	TMLHE	NA	NA	NA
363	NA	NA	NA	NA	NA	NA	NA	NA	NA	NA	NA	NA	NA	NA	NA	GDNF	NA	WARS2	CCDC33	NA	NA	CRYM	GAL	CKB	HYKK	TM2D1	ASCC3	NA	NA	HTR3A	NA	NA	PTPRU	FXR2	NA	NA	NA
364	NA	NA	NA	NA	NA	NA	NA	NA	NA	NA	NA	NA	NA	NA	NA	NRGN	NA	HTR2C	MSH2	NA	NA	PPM1B	ARID5A	GAD2	TNC	SOX9	SRPX2	NA	NA	CACNA1B	NA	NA	SV2A	AUTS2	NA	NA	NA
365	NA	NA	NA	NA	NA	NA	NA	NA	NA	NA	NA	NA	NA	NA	NA	ADRB2	NA	ANKRD11	SPON1	NA	NA	GHRL	MAPT	HOMER1	MMP14	PON1	CDK13	NA	NA	ALB	NA	NA	SETD1A	GRM3	NA	NA	NA
366	NA	NA	NA	NA	NA	NA	NA	NA	NA	NA	NA	NA	NA	NA	NA	ARMC2	NA	FMNL2	CA1	NA	NA	CHAF1B	PTGER2	NR4A1	ZDHHC4	ID3	MMP20	NA	NA	HAVCR2	NA	NA	CACNG2	PFDN6	NA	NA	NA
367	NA	NA	NA	NA	NA	NA	NA	NA	NA	NA	NA	NA	NA	NA	NA	MAPK8IP1	NA	CCL25	SIM2	NA	NA	RBP4	IL10	CNTNAP2	MXI1	CX3CL1	CHSY1	NA	NA	HRH3	NA	NA	OXTR	TAGLN3	NA	NA	NA
368	NA	NA	NA	NA	NA	NA	NA	NA	NA	NA	NA	NA	NA	NA	NA	AIFM1	NA	DDX3X	SLC2A2	NA	NA	PTGS1	NFKB2	GRIK2	CLEC17A	HTR3A	PIGW	NA	NA	PDGFC	NA	NA	ACTL6B	CTNNA2	NA	NA	NA
369	NA	NA	NA	NA	NA	NA	NA	NA	NA	NA	NA	NA	NA	NA	NA	GLRB	NA	GABRA3	OR1B1	NA	NA	BCL2L1	BCAS1	DUSP1	FBLIM1	CETN2	EPHB2	NA	NA	CDC42EP3	NA	NA	NCAN	SEZ6	NA	NA	NA
370	NA	NA	NA	NA	NA	NA	NA	NA	NA	NA	NA	NA	NA	NA	NA	LRP1B	NA	CHRM2	CBFA2T2	NA	NA	ATP6V1B2	LRRK2	HTR4	PTCH1	RARB	RASGRF1	NA	NA	NNMT	NA	NA	CA5B	CENPE	NA	NA	NA
371	NA	NA	NA	NA	NA	NA	NA	NA	NA	NA	NA	NA	NA	NA	NA	AFM	NA	ABCA4	SPP1	NA	NA	DNAJC13	PLAT	RAG1	FKRP	GNGT1	WDR81	NA	NA	TCF7L2	NA	NA	ZBTB43	SIGMAR1	NA	NA	NA
372	NA	NA	NA	NA	NA	NA	NA	NA	NA	NA	NA	NA	NA	NA	NA	GABRB2	NA	SMARCC2	GFAP	NA	NA	UBAC1	DUSP10	CYFIP2	CDH9	F3	DLG3	NA	NA	S100A6	NA	NA	ATP4B	KLF5	NA	NA	NA
373	NA	NA	NA	NA	NA	NA	NA	NA	NA	NA	NA	NA	NA	NA	NA	GABRA6	NA	SETD5	ESR1	NA	NA	SMIM19	ALOX5	NAMPT	USP20	TOMM70	ATP1A1	NA	NA	NRG1	NA	NA	BMT2	SOX5	NA	NA	NA
374	NA	NA	NA	NA	NA	NA	NA	NA	NA	NA	NA	NA	NA	NA	NA	SNCA	NA	SYNGAP1	WHRN	NA	NA	OPRM1	IL23R	CXCR4	SNAI2	PTPRE	ADRA2A	NA	NA	FUBP1	NA	NA	NTNG2	KLF12	NA	NA	NA
375	NA	NA	NA	NA	NA	NA	NA	NA	NA	NA	NA	NA	NA	NA	NA	SPTLC1	NA	CTCF	KLK6	NA	NA	IL4	MPO	NFIL3	JAK3	KDM3A	INPP4A	NA	NA	S100A4	NA	NA	GAS6	CHRM1	NA	NA	NA
376	NA	NA	NA	NA	NA	NA	NA	NA	NA	NA	NA	NA	NA	NA	NA	DTNA	NA	SCN8A	ART5	NA	NA	PLTP	SOAT2	PLCB1	BCL2L13	CALB1	BAX	NA	NA	FGFR3	NA	NA	SMIM30	SLC18A2	NA	NA	NA
377	NA	NA	NA	NA	NA	NA	NA	NA	NA	NA	NA	NA	NA	NA	NA	AGRN	NA	PUS7	TYMS	NA	NA	SLC20A2	IL2RA	ACP2	ALDH5A1	FOXN3	KANSL1	NA	NA	GAD2	NA	NA	HSD17B6	CHRNA4	NA	NA	NA
378	NA	NA	NA	NA	NA	NA	NA	NA	NA	NA	NA	NA	NA	NA	NA	SERPINE1	NA	CDH11	EHD4	NA	NA	PREPL	KCNA3	CACNA2D1	ANGPTL5	ZBTB16	CC2D1A	NA	NA	UPF3A	NA	NA	RAP1GAP	GABRG2	NA	NA	NA
379	NA	NA	NA	NA	NA	NA	NA	NA	NA	NA	NA	NA	NA	NA	NA	NOS2	NA	PIGL	SYNE1	NA	NA	SLC6A4	IL12RB2	TRIB1	VCPIP1	CCKBR	ARID1B	NA	NA	ULK2	NA	NA	PSIP1	DLG2	NA	NA	NA
380	NA	NA	NA	NA	NA	NA	NA	NA	NA	NA	NA	NA	NA	NA	NA	SLC2A1	NA	RSPRY1	NOTCH4	NA	NA	PDGFRB	TBK1	ACHE	HDAC3	EGR4	ITPR1	NA	NA	SNCB	NA	NA	DRP2	PTEN	NA	NA	NA
381	NA	NA	NA	NA	NA	NA	NA	NA	NA	NA	NA	NA	NA	NA	NA	PPARG	NA	PUS3	CA2	NA	NA	CD2AP	SLAMF9	SRGN	GFRA1	CKB	RNF125	NA	NA	AVPR2	NA	NA	CACNB2	TBR1	NA	NA	NA
382	NA	NA	NA	NA	NA	NA	NA	NA	NA	NA	NA	NA	NA	NA	NA	ZC3HAV1L	NA	PACS1	APC	NA	NA	NDUFV2	CDCP1	GDNF	MYO15A	KCTD17	ARID2	NA	NA	SPG7	NA	NA	CELF2	DAAM2	NA	NA	NA
383	NA	NA	NA	NA	NA	NA	NA	NA	NA	NA	NA	NA	NA	NA	NA	CASP2	NA	TNIK	RADIL	NA	NA	PDE6C	NA	KIF5A	MLLT3	GAD2	INF2	NA	NA	S100A13	NA	NA	LHPP	RIT2	NA	NA	NA
384	NA	NA	NA	NA	NA	NA	NA	NA	NA	NA	NA	NA	NA	NA	NA	FOLH1	NA	TUSC3	FBXW7	NA	NA	DDX46	NA	HTR1F	DCAF7	HPCA	SV2A	NA	NA	COL1A2	NA	NA	CNBD1	NPY	NA	NA	NA
385	NA	NA	NA	NA	NA	NA	NA	NA	NA	NA	NA	NA	NA	NA	NA	GRIA2	NA	PON1	CASP6	NA	NA	ETS2	NA	KCNQ4	WDR73	HOMER1	SLC17A5	NA	NA	IRF7	NA	NA	GRIA1	SREBF2	NA	NA	NA
386	NA	NA	NA	NA	NA	NA	NA	NA	NA	NA	NA	NA	NA	NA	NA	CETP	NA	PCDH9	LDB3	NA	NA	LTF	NA	BAIAP2	PMP22	NR4A1	CACNG2	NA	NA	PDE4D	NA	NA	CA5A	ADCY7	NA	NA	NA
387	NA	NA	NA	NA	NA	NA	NA	NA	NA	NA	NA	NA	NA	NA	NA	PICALM	NA	MBD5	ANGPT2	NA	NA	ADRA1A	NA	TRAK1	SPHK2	GRIK2	NAA15	NA	NA	NR4A2	NA	NA	HTR1D	ABAT	NA	NA	NA
388	NA	NA	NA	NA	NA	NA	NA	NA	NA	NA	NA	NA	NA	NA	NA	CD68	NA	MET	SERPINI1	NA	NA	SYNPR	NA	ATP6V0A4	FURIN	AEBP1	FA2H	NA	NA	NFIL3	NA	NA	ERBB3	DICER1	NA	NA	NA
389	NA	NA	NA	NA	NA	NA	NA	NA	NA	NA	NA	NA	NA	NA	NA	GABRA1	NA	TOP2B	FOXM1	NA	NA	GNRHR	NA	SECTM1	PROSER3	TRAF6	BCAP31	NA	NA	POLE4	NA	NA	MED12	SYT4	NA	NA	NA
390	NA	NA	NA	NA	NA	NA	NA	NA	NA	NA	NA	NA	NA	NA	NA	DYSF	NA	CIC	PGR	NA	NA	HSPH1	NA	GABRB2	SRRM2	SERPINA1	ADCY8	NA	NA	CHMP2B	NA	NA	PTGIS	OLFM1	NA	NA	NA
391	NA	NA	NA	NA	NA	NA	NA	NA	NA	NA	NA	NA	NA	NA	NA	ALG2	NA	HTR3A	DCP1B	NA	NA	SNTA1	NA	GABRA6	GLDC	SYPL1	EDC3	NA	NA	NR1H3	NA	NA	DDR1	SMAD4	NA	NA	NA
392	NA	NA	NA	NA	NA	NA	NA	NA	NA	NA	NA	NA	NA	NA	NA	NAV1	NA	NSDHL	IL18	NA	NA	ACE	NA	DTNA	NR2E1	CYFIP2	JPH3	NA	NA	TNFSF12	NA	NA	INS	SOX10	NA	NA	NA
393	NA	NA	NA	NA	NA	NA	NA	NA	NA	NA	NA	NA	NA	NA	NA	CXCL8	NA	CCDC22	TRAM2	NA	NA	PIK3R1	NA	TEAD3	FLT3	HMGCS2	ZEB2	NA	NA	SLC25A6	NA	NA	ADRA1B	MPDZ	NA	NA	NA
394	NA	NA	NA	NA	NA	NA	NA	NA	NA	NA	NA	NA	NA	NA	NA	DRD4	NA	EHMT1	CACNA1C	NA	NA	GRIN2D	NA	CACNA1G	BCL11A	PENK	SMYD3	NA	NA	PODXL	NA	NA	MT3	LEMD2	NA	NA	NA
395	NA	NA	NA	NA	NA	NA	NA	NA	NA	NA	NA	NA	NA	NA	NA	PDIA3	NA	ZMYND11	PCSK1	NA	NA	ST8SIA3	NA	NOS2	SPAG1	DYNC1I1	PRMT7	NA	NA	ISG15	NA	NA	CLTB	TSPO	NA	NA	NA
396	NA	NA	NA	NA	NA	NA	NA	NA	NA	NA	NA	NA	NA	NA	NA	APOC2	NA	SLC39A1	FGD5	NA	NA	SRF	NA	SLC2A1	TUBB1	FOXO3	NCAN	NA	NA	ACHE	NA	NA	SYK	ZNF215	NA	NA	NA
397	NA	NA	NA	NA	NA	NA	NA	NA	NA	NA	NA	NA	NA	NA	NA	CDK2	NA	FTSJ1	GPNMB	NA	NA	CSE1L	NA	WWOX	RARS2	CYTH1	SHANK2	NA	NA	GDNF	NA	NA	PVALB	LRFN2	NA	NA	NA
398	NA	NA	NA	NA	NA	NA	NA	NA	NA	NA	NA	NA	NA	NA	NA	ARNT2	NA	ALDH18A1	CAST	NA	NA	CXCL16	NA	AP1S1	COBL	PLCB1	CA5B	NA	NA	KIF5A	NA	NA	ESR2	PPARA	NA	NA	NA
399	NA	NA	NA	NA	NA	NA	NA	NA	NA	NA	NA	NA	NA	NA	NA	EEF2	NA	ZBTB16	PATZ1	NA	NA	PANK2	NA	GRIA2	SRC	SORT1	ELP2	NA	NA	ADRB2	NA	NA	GABRP	HTR1B	NA	NA	NA
400	NA	NA	NA	NA	NA	NA	NA	NA	NA	NA	NA	NA	NA	NA	NA	EPHA1	NA	WDR45B	CSMD3	NA	NA	OPN4	NA	B4GALNT1	SMC3	SLC17A7	VRK1	NA	NA	FGF20	NA	NA	ATXN2L	IL1RN	NA	NA	NA
401	NA	NA	NA	NA	NA	NA	NA	NA	NA	NA	NA	NA	NA	NA	NA	APBB1	NA	TRAF3IP2	TRPC6	NA	NA	GEMIN2	NA	GABRA1	SLC1A2	MAN1A1	LPIN2	NA	NA	POU2F3	NA	NA	AKT1	NRXN1	NA	NA	NA
402	NA	NA	NA	NA	NA	NA	NA	NA	NA	NA	NA	NA	NA	NA	NA	EIF4EBP1	NA	TCF7L2	ASCC2	NA	NA	SLC1A1	NA	MCL1	HFE	HSBP1	GDI1	NA	NA	AIFM1	NA	NA	STRA8	NTRK2	NA	NA	NA
403	NA	NA	NA	NA	NA	NA	NA	NA	NA	NA	NA	NA	NA	NA	NA	REG1A	NA	ZDHHC9	GPSM1	NA	NA	SPON1	NA	OTUD6B	TDGF1	NOTCH2	OGT	NA	NA	GPHN	NA	NA	CA6	IL6R	NA	NA	NA
404	NA	NA	NA	NA	NA	NA	NA	NA	NA	NA	NA	NA	NA	NA	NA	SIGMAR1	NA	GAD2	TM4SF5	NA	NA	CA1	NA	NR4A3	CDCP2	ATP5F1C	TANGO2	NA	NA	ALCAM	NA	NA	ASB2	DPYD	NA	NA	NA
405	NA	NA	NA	NA	NA	NA	NA	NA	NA	NA	NA	NA	NA	NA	NA	PSAP	NA	WDR45	HOOK3	NA	NA	SLC2A2	NA	DEAF1	SLC12A2	GPR107	PDHX	NA	NA	GABRB2	NA	NA	SNAP25	ACTA2	NA	NA	NA
406	NA	NA	NA	NA	NA	NA	NA	NA	NA	NA	NA	NA	NA	NA	NA	STAR	NA	CNTNAP2	CYP4X1	NA	NA	FASN	NA	PIK3C2G	KCNMA1	GDNF	CACNB2	NA	NA	GABRA6	NA	NA	PSMA7	MECP2	NA	NA	NA
407	NA	NA	NA	NA	NA	NA	NA	NA	NA	NA	NA	NA	NA	NA	NA	HTRA1	NA	XRCC3	HSPA5	NA	NA	CHRNB3	NA	SEZ6	QSER1	HERPUD1	CRMP1	NA	NA	SNCA	NA	NA	HUWE1	YWHAH	NA	NA	NA
408	NA	NA	NA	NA	NA	NA	NA	NA	NA	NA	NA	NA	NA	NA	NA	RUNX3	NA	L2HGDH	CALML6	NA	NA	SPP1	NA	PIGN	E2F1	NRGN	NPTX2	NA	NA	DNAJC6	NA	NA	FABP6	CNTF	NA	NA	NA
409	NA	NA	NA	NA	NA	NA	NA	NA	NA	NA	NA	NA	NA	NA	NA	CHRM1	NA	GRIK2	MEN1	NA	NA	GFAP	NA	ATAD1	RC3H2	ADRB2	ABCD1	NA	NA	ABCA8	NA	NA	SYP	CAD	NA	NA	NA
410	NA	NA	NA	NA	NA	NA	NA	NA	NA	NA	NA	NA	NA	NA	NA	ADGRL2	NA	MROH6	FGF1	NA	NA	ESR1	NA	PSAP	PRNP	STARD10	GRIA1	NA	NA	PLEKHG5	NA	NA	MYOM1	CXCL12	NA	NA	NA
411	NA	NA	NA	NA	NA	NA	NA	NA	NA	NA	NA	NA	NA	NA	NA	MAPK9	NA	TGIF1	BMPR1A	NA	NA	EDN1	NA	ID2	LPAR1	AIFM1	CA5A	NA	NA	IDO1	NA	NA	HTR3B	FABP7	NA	NA	NA
412	NA	NA	NA	NA	NA	NA	NA	NA	NA	NA	NA	NA	NA	NA	NA	CHRNA4	NA	RTN4R	TAGLN	NA	NA	CHRNA6	NA	IRF2BPL	ZNF599	EIF3E	HTR1D	NA	NA	NOS2	NA	NA	GABRE	KCNH7	NA	NA	NA
413	NA	NA	NA	NA	NA	NA	NA	NA	NA	NA	NA	NA	NA	NA	NA	SLC7A2	NA	L1CAM	CASP8AP2	NA	NA	ATP13A2	NA	RBFOX3	PRIM2	ZBTB44	AP1S2	NA	NA	MERTK	NA	NA	HTR2C	TSPYL1	NA	NA	NA
414	NA	NA	NA	NA	NA	NA	NA	NA	NA	NA	NA	NA	NA	NA	NA	GABRG2	NA	ZC4H2	RRM2B	NA	NA	VIM	NA	CHRM1	SNAPC4	GLRB	MED12	NA	NA	IGFALS	NA	NA	CUX2	LMO4	NA	NA	NA
415	NA	NA	NA	NA	NA	NA	NA	NA	NA	NA	NA	NA	NA	NA	NA	CCL27	NA	HTR4	MSH6	NA	NA	CA3	NA	CHRNA4	MYH9	BAIAP2	HSD17B10	NA	NA	AGTR1	NA	NA	MT1X	SNAP23	NA	NA	NA
416	NA	NA	NA	NA	NA	NA	NA	NA	NA	NA	NA	NA	NA	NA	NA	PTEN	NA	CD96	HOMEZ	NA	NA	CA13	NA	GABRG2	CAMTA1	EML1	CUL7	NA	NA	TH	NA	NA	LGALS1	AMPD1	NA	NA	NA
417	NA	NA	NA	NA	NA	NA	NA	NA	NA	NA	NA	NA	NA	NA	NA	APOBEC1	NA	DNMT3A	NLRC3	NA	NA	NOTCH4	NA	PTEN	SLIT2	AFM	BCL11B	NA	NA	PIP4P2	NA	NA	RIMS3	CHRNB2	NA	NA	NA
418	NA	NA	NA	NA	NA	NA	NA	NA	NA	NA	NA	NA	NA	NA	NA	ZNF660	NA	SERPINA1	FBXO11	NA	NA	CA2	NA	SLC4A10	DIRAS1	GABRB2	INS	NA	NA	EIF4A1	NA	NA	EDEM2	AKAP11	NA	NA	NA
419	NA	NA	NA	NA	NA	NA	NA	NA	NA	NA	NA	NA	NA	NA	NA	MYC	NA	CHAMP1	B3GNT3	NA	NA	CTSB	NA	NUDT11	NCAM1	GABRA6	ADRA1B	NA	NA	GABRA1	NA	NA	EGF	GABRA2	NA	NA	NA
420	NA	NA	NA	NA	NA	NA	NA	NA	NA	NA	NA	NA	NA	NA	NA	RET	NA	KIF5C	FLRT2	NA	NA	FBXW7	NA	MYC	FADD	GPD2	DLGAP2	NA	NA	CBLB	NA	NA	EWSR1	SLC26A8	NA	NA	NA
421	NA	NA	NA	NA	NA	NA	NA	NA	NA	NA	NA	NA	NA	NA	NA	PACS2	NA	GTF2E2	HYKK	NA	NA	CASP6	NA	SSTR2	GLB1	DTNA	IL12B	NA	NA	DYSF	NA	NA	PRKAR1A	DRD5	NA	NA	NA
422	NA	NA	NA	NA	NA	NA	NA	NA	NA	NA	NA	NA	NA	NA	NA	NPY	NA	HNMT	TNC	NA	NA	CHRNA10	NA	PACS2	USP9X	HBP1	IGF2	NA	NA	DRD4	NA	NA	GABRA3	SLC6A2	NA	NA	NA
423	NA	NA	NA	NA	NA	NA	NA	NA	NA	NA	NA	NA	NA	NA	NA	SREBF2	NA	NALCN	MMRN2	NA	NA	SERPINI1	NA	CEMIP	MAP3K1	IDO1	SRPK2	NA	NA	PDIA3	NA	NA	CHRM2	KCNH2	NA	NA	NA
424	NA	NA	NA	NA	NA	NA	NA	NA	NA	NA	NA	NA	NA	NA	NA	SLC52A2	NA	TFAP2A	MMP14	NA	NA	AQP4	NA	NPY	EFNA5	AP1S1	ZBTB11	NA	NA	LMOD1	NA	NA	THRB	FRRS1	NA	NA	NA
425	NA	NA	NA	NA	NA	NA	NA	NA	NA	NA	NA	NA	NA	NA	NA	ABAT	NA	SORT1	ZDHHC4	NA	NA	INA	NA	DMTF1	NR2F6	CRIM1	ESR2	NA	NA	RAB39B	NA	NA	KLF3	CYP3A4	NA	NA	NA
426	NA	NA	NA	NA	NA	NA	NA	NA	NA	NA	NA	NA	NA	NA	NA	HMGCL	NA	LAS1L	MXI1	NA	NA	SDC1	NA	MICALL1	ICAM3	MERTK	GABRP	NA	NA	IL2RB	NA	NA	SLC12A9	SND1	NA	NA	NA
427	NA	NA	NA	NA	NA	NA	NA	NA	NA	NA	NA	NA	NA	NA	NA	DICER1	NA	ACHE	CLEC17A	NA	NA	WNK1	NA	PNOC	NUP88	OPRK1	COG6	NA	NA	OAS1	NA	NA	TRRAP	MTMR9	NA	NA	NA
428	NA	NA	NA	NA	NA	NA	NA	NA	NA	NA	NA	NA	NA	NA	NA	HPX	NA	SRGN	FBLIM1	NA	NA	PGR	NA	ABAT	SOX17	PPARG	AKT1	NA	NA	ANXA2	NA	NA	SCN8A	PLP1	NA	NA	NA
429	NA	NA	NA	NA	NA	NA	NA	NA	NA	NA	NA	NA	NA	NA	NA	LRP8	NA	MSN	PTCH1	NA	NA	ICAM1	NA	PACSIN1	KIF7	CASP2	COL1A1	NA	NA	OAS3	NA	NA	MC4R	EGFR	NA	NA	NA
430	NA	NA	NA	NA	NA	NA	NA	NA	NA	NA	NA	NA	NA	NA	NA	PROS1	NA	SCARF2	FKRP	NA	NA	CAMK2A	NA	ELAVL3	RBFOX1	MBTPS1	NCF1	NA	NA	APBB1	NA	NA	RXRB	SCD5	NA	NA	NA
431	NA	NA	NA	NA	NA	NA	NA	NA	NA	NA	NA	NA	NA	NA	NA	IL1A	NA	ENTPD1	CDH9	NA	NA	TRAM2	NA	ADGRV1	USHBP1	GNAT2	CA6	NA	NA	NXPH1	NA	NA	DCLK3	CDKN1B	NA	NA	NA
432	NA	NA	NA	NA	NA	NA	NA	NA	NA	NA	NA	NA	NA	NA	NA	B4GAT1	NA	ADRB2	USP20	NA	NA	FKBP4	NA	KCNQ2	EFHC2	IGFALS	MAPK3	NA	NA	FBLN1	NA	NA	GABRQ	GABRA4	NA	NA	NA
433	NA	NA	NA	NA	NA	NA	NA	NA	NA	NA	NA	NA	NA	NA	NA	CASP7	NA	THAP11	SNAI2	NA	NA	BIRC6	NA	TSC1	ZNF280B	ICA1	RABL6	NA	NA	SIGMAR1	NA	NA	PPP3CC	GABRB1	NA	NA	NA
434	NA	NA	NA	NA	NA	NA	NA	NA	NA	NA	NA	NA	NA	NA	NA	IL1B	NA	NONO	JAK3	NA	NA	CACNA1C	NA	IL1B	RNF20	B4GALNT1	DGCR8	NA	NA	PSAP	NA	NA	SMURF1	MAGI2	NA	NA	NA
435	NA	NA	NA	NA	NA	NA	NA	NA	NA	NA	NA	NA	NA	NA	NA	CDK4	NA	GABRB2	BCL2L13	NA	NA	PDCL	NA	DGKE	BRCA1	APLP1	CYGB	NA	NA	ELOVL7	NA	NA	CA14	CA7	NA	NA	NA
436	NA	NA	NA	NA	NA	NA	NA	NA	NA	NA	NA	NA	NA	NA	NA	EIF2S1	NA	EBF3	ALDH5A1	NA	NA	GPNMB	NA	ANGPTL4	SEMA3B	CD68	SNAP25	NA	NA	CD52	NA	NA	ERBB4	PRKAG2	NA	NA	NA
437	NA	NA	NA	NA	NA	NA	NA	NA	NA	NA	NA	NA	NA	NA	NA	PRDX1	NA	MGST1	ANGPTL5	NA	NA	ALAS1	NA	TRIM3	ZBTB20	GABRA1	HNRNPH2	NA	NA	WWTR1	NA	NA	SORBS3	AP1G1	NA	NA	NA
438	NA	NA	NA	NA	NA	NA	NA	NA	NA	NA	NA	NA	NA	NA	NA	TSPO	NA	GABRA6	VCPIP1	NA	NA	TIMM22	NA	PIGT	CACNG5	TPM3	ARC	NA	NA	SLC1A7	NA	NA	TNIK	SAP30BP	NA	NA	NA
439	NA	NA	NA	NA	NA	NA	NA	NA	NA	NA	NA	NA	NA	NA	NA	GGA3	NA	SLC9A9	HDAC3	NA	NA	GNB1	NA	TSPO	DGAT2	DRD4	UFSP2	NA	NA	ANXA1	NA	NA	CAV1	KCNQ1	NA	NA	NA
440	NA	NA	NA	NA	NA	NA	NA	NA	NA	NA	NA	NA	NA	NA	NA	CXCL10	NA	RAB40AL	GFRA1	NA	NA	CRABP1	NA	IER2	WAC	TNNT1	HUWE1	NA	NA	CHRM1	NA	NA	PACSIN3	CALY	NA	NA	NA
441	NA	NA	NA	NA	NA	NA	NA	NA	NA	NA	NA	NA	NA	NA	NA	ZNF215	NA	CACNA1G	MYO15A	NA	NA	PIK3IP1	NA	GNAQ	KHDC3L	PKM	PDXP	NA	NA	SLC18A2	NA	NA	MPST	PNPLA8	NA	NA	NA
442	NA	NA	NA	NA	NA	NA	NA	NA	NA	NA	NA	NA	NA	NA	NA	ZNF214	NA	SERPINE1	KCTD11	NA	NA	LMCD1	NA	CELF4	SETD9	RPH3A	DNMT3B	NA	NA	CHRNA4	NA	NA	HSPG2	MTOR	NA	NA	NA
443	NA	NA	NA	NA	NA	NA	NA	NA	NA	NA	NA	NA	NA	NA	NA	PPARA	NA	SLC2A1	MLLT3	NA	NA	TP53BP1	NA	PARS2	TERT	PLOD2	TRIO	NA	NA	GABRG2	NA	NA	GPR153	CCKAR	NA	NA	NA
444	NA	NA	NA	NA	NA	NA	NA	NA	NA	NA	NA	NA	NA	NA	NA	SORL1	NA	OPRK1	DCAF7	NA	NA	HSPA5	NA	HSPA1L	PLEKHD1	LMOD1	TAF13	NA	NA	ASIC1	NA	NA	TRIM26	SCN2A	NA	NA	NA
445	NA	NA	NA	NA	NA	NA	NA	NA	NA	NA	NA	NA	NA	NA	NA	MFN2	NA	CASP2	WDR73	NA	NA	METTL9	NA	HTR1B	NLGN2	PGRMC1	SYP	NA	NA	PIAS2	NA	NA	SYN2	PAH	NA	NA	NA
446	NA	NA	NA	NA	NA	NA	NA	NA	NA	NA	NA	NA	NA	NA	NA	NFATC4	NA	HNRNPK	PMP22	NA	NA	IREB2	NA	DOCK7	SLC22A4	TUFM	RAB3GAP1	NA	NA	DLG2	NA	NA	HTR3A	SCN3A	NA	NA	NA
447	NA	NA	NA	NA	NA	NA	NA	NA	NA	NA	NA	NA	NA	NA	NA	AR	NA	TH	SPHK2	NA	NA	NME5	NA	IL1RN	BRIP1	SEZ6	AMOT	NA	NA	CHMP1A	NA	NA	CACNA1B	SYT2	NA	NA	NA
448	NA	NA	NA	NA	NA	NA	NA	NA	NA	NA	NA	NA	NA	NA	NA	EIF2AK2	NA	ZFP30	RAD1	NA	NA	SCUBE2	NA	HTT	KDM6A	B3GALT4	KCNH3	NA	NA	ASCC1	NA	NA	PTN	CACNA2D3	NA	NA	NA
449	NA	NA	NA	NA	NA	NA	NA	NA	NA	NA	NA	NA	NA	NA	NA	NQO1	NA	GABRA1	TMEM95	NA	NA	UNC13C	NA	NTRK2	SLC22A5	VCAN	HTR3B	NA	NA	KRT20	NA	NA	RARB	DNAH10	NA	NA	NA
450	NA	NA	NA	NA	NA	NA	NA	NA	NA	NA	NA	NA	NA	NA	NA	A2M	NA	FGD1	TP63	NA	NA	TIMM50	NA	SLC25A22	AKT2	HADHB	CACNA1D	NA	NA	RET	NA	NA	HRH3	GRIN1	NA	NA	NA
451	NA	NA	NA	NA	NA	NA	NA	NA	NA	NA	NA	NA	NA	NA	NA	HTT	NA	MAF	FURIN	NA	NA	TAGLN	NA	CITED2	P4HA2	SIGMAR1	GABRE	NA	NA	SREBF2	NA	NA	TRANK1	RGS4	NA	NA	NA
452	NA	NA	NA	NA	NA	NA	NA	NA	NA	NA	NA	NA	NA	NA	NA	NRXN1	NA	MCL1	PROSER3	NA	NA	MYH3	NA	MECP2	MECOM	WWTR1	GABBR1	NA	NA	SLC52A2	NA	NA	PRUNE1	SP4	NA	NA	NA
453	NA	NA	NA	NA	NA	NA	NA	NA	NA	NA	NA	NA	NA	NA	NA	NTRK2	NA	DRD4	SRRM2	NA	NA	C5	NA	PPP3CA	GAP43	SLC1A7	WARS2	NA	NA	ABAT	NA	NA	CALB1	KMT2C	NA	NA	NA
454	NA	NA	NA	NA	NA	NA	NA	NA	NA	NA	NA	NA	NA	NA	NA	C16orf71	NA	NDST1	GLDC	NA	NA	CTNNA3	NA	CAD	EMC1	GPRC5C	ARHGEF9	NA	NA	FUCA1	NA	NA	PMM1	ELAVL4	NA	NA	NA
455	NA	NA	NA	NA	NA	NA	NA	NA	NA	NA	NA	NA	NA	NA	NA	IL6R	NA	OTUD6B	NR2E1	NA	NA	PSPN	NA	LDLR	CLDN16	RUNX3	GRIPAP1	NA	NA	CREBBP	NA	NA	HSD17B2	FOXN1	NA	NA	NA
456	NA	NA	NA	NA	NA	NA	NA	NA	NA	NA	NA	NA	NA	NA	NA	PDE3A	NA	USP27X	FLT3	NA	NA	BECN1	NA	KCNC3	IRAK4	CHRM1	HTR2C	NA	NA	IL1A	NA	NA	MLLT11	ALDOC	NA	NA	NA
457	NA	NA	NA	NA	NA	NA	NA	NA	NA	NA	NA	NA	NA	NA	NA	ACTA2	NA	AHI1	BCL11A	NA	NA	ANXA5	NA	DHDDS	ZNF335	SLC18A2	ANKRD11	NA	NA	SOX10	NA	NA	OXCT1	GRIN2B	NA	NA	NA
458	NA	NA	NA	NA	NA	NA	NA	NA	NA	NA	NA	NA	NA	NA	NA	VDR	NA	CC2D2A	SPAG1	NA	NA	FHDC1	NA	GABRA2	FEM1A	CHRNA4	DDX3X	NA	NA	IGF1R	NA	NA	DBH	NTF3	NA	NA	NA
459	NA	NA	NA	NA	NA	NA	NA	NA	NA	NA	NA	NA	NA	NA	NA	FIS1	NA	PDIA3	TUBB1	NA	NA	RAB5A	NA	TNFRSF1B	SON	ELAVL2	FITM2	NA	NA	TGFA	NA	NA	CCKBR	HTR3C	NA	NA	NA
460	NA	NA	NA	NA	NA	NA	NA	NA	NA	NA	NA	NA	NA	NA	NA	PPP3CA	NA	DEAF1	RARS2	NA	NA	ZNF597	NA	SLC6A2	GUCY2D	GABRG2	GABRA3	NA	NA	IL1B	NA	NA	LIN7B	PITPNM1	NA	NA	NA
461	NA	NA	NA	NA	NA	NA	NA	NA	NA	NA	NA	NA	NA	NA	NA	MMP2	NA	GTF2H5	COBL	NA	NA	STRN4	NA	CYP3A4	WDR48	SPOCK3	CHRM2	NA	NA	GCH1	NA	NA	NNMT	SNRK	NA	NA	NA
462	NA	NA	NA	NA	NA	NA	NA	NA	NA	NA	NA	NA	NA	NA	NA	LRP6	NA	RAB39B	SRC	NA	NA	FLRT2	NA	NDUFS4	VAV3	CIPC	ABCA4	NA	NA	CREB3L1	NA	NA	TCF7L2	CYPÂ 20.00	NA	NA	NA
463	NA	NA	NA	NA	NA	NA	NA	NA	NA	NA	NA	NA	NA	NA	NA	CNN1	NA	CLIC2	SMC3	NA	NA	XPA	NA	LEP	EME1	RASL12	SMARCC2	NA	NA	IMPDH2	NA	NA	EGR4	RGS12	NA	NA	NA
464	NA	NA	NA	NA	NA	NA	NA	NA	NA	NA	NA	NA	NA	NA	NA	TYROBP	NA	TMLHE	SLC1A2	NA	NA	ADIRF	NA	GABRA4	PAPPA	ETV5	ARSG	NA	NA	TSPO	NA	NA	S100A6	RXRG	NA	NA	NA
465	NA	NA	NA	NA	NA	NA	NA	NA	NA	NA	NA	NA	NA	NA	NA	CXCL12	NA	ANXA2	HFE	NA	NA	SNCG	NA	GABRB1	ZFYVE19	TBR1	SETD5	NA	NA	UPF3B	NA	NA	NRG1	GNAI1	NA	NA	NA
466	NA	NA	NA	NA	NA	NA	NA	NA	NA	NA	NA	NA	NA	NA	NA	DNM1L	NA	AUTS2	TDGF1	NA	NA	SMAD6	NA	TRPM7	MAST3	RELB	SYNGAP1	NA	NA	MAGED1	NA	NA	NSF	HCN3	NA	NA	NA
467	NA	NA	NA	NA	NA	NA	NA	NA	NA	NA	NA	NA	NA	NA	NA	MME	NA	UBN2	CDCP2	NA	NA	RGS14	NA	FGF7	SUPT7L	DAAM2	CTCF	NA	NA	ZNF106	NA	NA	PRPF19	ADRA2B	NA	NA	NA
468	NA	NA	NA	NA	NA	NA	NA	NA	NA	NA	NA	NA	NA	NA	NA	KCNH7	NA	CDH15	ADAM9	NA	NA	LRP10	NA	HSPB3	CAPN3	ATP2A1	SCN8A	NA	NA	CYP51A1	NA	NA	GAD2	TRAF3	NA	NA	NA
469	NA	NA	NA	NA	NA	NA	NA	NA	NA	NA	NA	NA	NA	NA	NA	CNKSR2	NA	MBOAT7	YAP1	NA	NA	IP6K2	NA	CA7	JPH1	MALT1	PUS7	NA	NA	ELN	NA	NA	RING1	SNX27	NA	NA	NA
470	NA	NA	NA	NA	NA	NA	NA	NA	NA	NA	NA	NA	NA	NA	NA	SELENBP1	NA	CTNNA2	SLC12A2	NA	NA	TLR2	NA	CREM	LSR	NPY	SRGAP3	NA	NA	FAS	NA	NA	UPF3A	CADM3	NA	NA	NA
471	NA	NA	NA	NA	NA	NA	NA	NA	NA	NA	NA	NA	NA	NA	NA	PHLPP2	NA	CENPE	KCNMA1	NA	NA	KLF16	NA	SCARB2	PNLIPRP2	MICALL1	CDH11	NA	NA	ABL1	NA	NA	SNCB	GABRR3	NA	NA	NA
472	NA	NA	NA	NA	NA	NA	NA	NA	NA	NA	NA	NA	NA	NA	NA	LDLR	NA	PIGN	QSER1	NA	NA	DUSP5	NA	LMNB2	MMP9	EMX2	PIGL	NA	NA	AR	NA	NA	GRIK2	HTR5A	NA	NA	NA
473	NA	NA	NA	NA	NA	NA	NA	NA	NA	NA	NA	NA	NA	NA	NA	RTN3	NA	RPGRIP1L	E2F1	NA	NA	PDE6B	NA	STXBP1	PROKR2	NDUFS5	RXRB	NA	NA	NRXN1	NA	NA	DUSP1	NOS1	NA	NA	NA
474	NA	NA	NA	NA	NA	NA	NA	NA	NA	NA	NA	NA	NA	NA	NA	CHRNB2	NA	SIGMAR1	RC3H2	NA	NA	ACTC1	NA	AP3B2	AXIN2	ADCY7	CA14	NA	NA	DYNC1H1	NA	NA	RTN4R	RUSC1	NA	NA	NA
475	NA	NA	NA	NA	NA	NA	NA	NA	NA	NA	NA	NA	NA	NA	NA	LARP4	NA	SOX5	PRNP	NA	NA	MAOA	NA	MTOR	ITSN1	NDUFB5	RSPRY1	NA	NA	NTRK2	NA	NA	DIP2C	EN2	NA	NA	NA
476	NA	NA	NA	NA	NA	NA	NA	NA	NA	NA	NA	NA	NA	NA	NA	GABRA2	NA	GATAD2B	LPAR1	NA	NA	B2M	NA	FGF13	THEMIS	B4GAT1	PUS3	NA	NA	HIVEP3	NA	NA	S100A1	CHI3L1	NA	NA	NA
477	NA	NA	NA	NA	NA	NA	NA	NA	NA	NA	NA	NA	NA	NA	NA	PLPPR4	NA	SHROOM4	ZNF599	NA	NA	ALDH5A1	NA	KCNIP2	VEGFA	B3GNT2	PACS1	NA	NA	ARPP21	NA	NA	HTR4	NDUFV1	NA	NA	NA
478	NA	NA	NA	NA	NA	NA	NA	NA	NA	NA	NA	NA	NA	NA	NA	DRD5	NA	KAT6B	PRIM2	NA	NA	CNKSR3	NA	SLC37A4	SHTN1	CASP7	TNIK	NA	NA	VDR	NA	NA	PDE4D	ZNF7	NA	NA	NA
479	NA	NA	NA	NA	NA	NA	NA	NA	NA	NA	NA	NA	NA	NA	NA	SLC6A2	NA	SLC1A7	SNAPC4	NA	NA	MYH7B	NA	SCN2A	UHRF1	LIFR	TUSC3	NA	NA	SELENOF	NA	NA	ARHGAP33	HTR2B	NA	NA	NA
480	NA	NA	NA	NA	NA	NA	NA	NA	NA	NA	NA	NA	NA	NA	NA	KCNH2	NA	SMARCA4	MYH9	NA	NA	SIRT1	NA	HS3ST2	CAT	LAMB1	NECTIN3	NA	NA	CNTF	NA	NA	NR4A2	CHRM4	NA	NA	NA
481	NA	NA	NA	NA	NA	NA	NA	NA	NA	NA	NA	NA	NA	NA	NA	NR3C2	NA	HEPACAM	CAMTA1	NA	NA	CCNB1	NA	GNG3	RBM47	KCNQ2	PCDH9	NA	NA	CXCL12	NA	NA	AKAP10	CERK	NA	NA	NA
482	NA	NA	NA	NA	NA	NA	NA	NA	NA	NA	NA	NA	NA	NA	NA	FRRS1	NA	CHRM1	SLIT2	NA	NA	GAPVD1	NA	SCN3A	PLEKHA4	USP13	MBD5	NA	NA	NRCAM	NA	NA	HMGCS2	SREBF1	NA	NA	NA
483	NA	NA	NA	NA	NA	NA	NA	NA	NA	NA	NA	NA	NA	NA	NA	CYP3A4	NA	ADGRL2	DIRAS1	NA	NA	DBP	NA	CACNA2D3	MAZ	MPDZ	CIC	NA	NA	KCNH7	NA	NA	FOXO3	ADRB1	NA	NA	NA
484	NA	NA	NA	NA	NA	NA	NA	NA	NA	NA	NA	NA	NA	NA	NA	HRG	NA	MYO6	THBS1	NA	NA	PMP22	NA	NOS3	ATG2A	PDLIM1	HTR3A	NA	NA	LDLR	NA	NA	CMYA5	PRRT1	NA	NA	NA
485	NA	NA	NA	NA	NA	NA	NA	NA	NA	NA	NA	NA	NA	NA	NA	KNG1	NA	LARP7	NCAM1	NA	NA	GALC	NA	GLS	NR3C1	PFKFB1	CACNA1B	NA	NA	KCNC3	NA	NA	MAL	RTF1	NA	NA	NA
486	NA	NA	NA	NA	NA	NA	NA	NA	NA	NA	NA	NA	NA	NA	NA	C9orf72	NA	CHRNA4	FADD	NA	NA	RHOB	NA	KCNK2	UVSSA	CREB3L1	NSDHL	NA	NA	CHRNB2	NA	NA	PRKAR2B	ATP2B2	NA	NA	NA
487	NA	NA	NA	NA	NA	NA	NA	NA	NA	NA	NA	NA	NA	NA	NA	LEP	NA	TRMT1	GLB1	NA	NA	PRKCG	NA	TRIM9	ASTN2	GPD1	CCDC22	NA	NA	AKAP11	NA	NA	SLC17A7	HTR2A	NA	NA	NA
488	NA	NA	NA	NA	NA	NA	NA	NA	NA	NA	NA	NA	NA	NA	NA	GABRA4	NA	GABRG2	SMAD3	NA	NA	GHRH	NA	SZT2	CSPG4	TSPO	RARB	NA	NA	GABRA2	NA	NA	CACNA2D1	NEFL	NA	NA	NA
489	NA	NA	NA	NA	NA	NA	NA	NA	NA	NA	NA	NA	NA	NA	NA	SNCAIP	NA	SETD2	USP9X	NA	NA	MAOB	NA	GRIN1	LY6E	SRM	HRH3	NA	NA	FADS3	NA	NA	TACR1	GRIK1	NA	NA	NA
490	NA	NA	NA	NA	NA	NA	NA	NA	NA	NA	NA	NA	NA	NA	NA	GABRB1	NA	VAMP5	MAP3K1	NA	NA	NNT	NA	RGS4	SCN10A	ZNF215	PRUNE1	NA	NA	DRD5	NA	NA	ACHE	ABLIM3	NA	NA	NA
491	NA	NA	NA	NA	NA	NA	NA	NA	NA	NA	NA	NA	NA	NA	NA	MEF2C	NA	CKAP2L	EFNA5	NA	NA	ATRIP	NA	PSEN2	CLCN7	ZNF214	EHMT1	NA	NA	SLC6A2	NA	NA	ATP5F1C	SEMA5A	NA	NA	NA
492	NA	NA	NA	NA	NA	NA	NA	NA	NA	NA	NA	NA	NA	NA	NA	HNRNPAB	NA	GYG1	NR2F6	NA	NA	ADRA1D	NA	STRADB	ABCC10	NDRG1	ZMYND11	NA	NA	KCNH2	NA	NA	DACH1	INTS6	NA	NA	NA
493	NA	NA	NA	NA	NA	NA	NA	NA	NA	NA	NA	NA	NA	NA	NA	UBB	NA	PTEN	ICAM3	NA	NA	SRRM2	NA	MDH2	AK7	CYP51A1	FTSJ1	NA	NA	FUS	NA	NA	ABI1	RTN2	NA	NA	NA
494	NA	NA	NA	NA	NA	NA	NA	NA	NA	NA	NA	NA	NA	NA	NA	LGALS3	NA	TBR1	INSR	NA	NA	MLFÂ 2.00	NA	ELAVL4	CASP3	PPARA	ALDH18A1	NA	NA	NDUFS4	NA	NA	NRGN	SCG5	NA	NA	NA
495	NA	NA	NA	NA	NA	NA	NA	NA	NA	NA	NA	NA	NA	NA	NA	NAE1	NA	CD99	NUP88	NA	NA	ICAM5	NA	NECAP1	NAP1L3	HTR1B	ZBTB16	NA	NA	EPSTI1	NA	NA	PHTF2	ANK3	NA	NA	NA
496	NA	NA	NA	NA	NA	NA	NA	NA	NA	NA	NA	NA	NA	NA	NA	NFATC3	NA	ABAT	FBXL17	NA	NA	CTSZ	NA	COQ8A	TCN1	SORL1	WDR45B	NA	NA	C9orf72	NA	NA	ADRB2	PRKCB	NA	NA	NA
497	NA	NA	NA	NA	NA	NA	NA	NA	NA	NA	NA	NA	NA	NA	NA	STXBP1	NA	TTI2	KDM4C	NA	NA	TUBB1	NA	PDP1	BRCA2	MFN2	TCF7L2	NA	NA	MN1	NA	NA	PTGFR	SHANK3	NA	NA	NA
498	NA	NA	NA	NA	NA	NA	NA	NA	NA	NA	NA	NA	NA	NA	NA	KRAS	NA	CREBBP	SOX17	NA	NA	TREX1	NA	GBA	TMEM184A	CP	ZDHHC9	NA	NA	SHROOM3	NA	NA	ESAM	HTR1A	NA	NA	NA
499	NA	NA	NA	NA	NA	NA	NA	NA	NA	NA	NA	NA	NA	NA	NA	KCNQ1	NA	SLC9A7	KIF7	NA	NA	SCN5A	NA	PURA	SLC6A3	A2M	CKB	NA	NA	OPTN	NA	NA	PRODH2	CACNA1A	NA	NA	NA
500	NA	NA	NA	NA	NA	NA	NA	NA	NA	NA	NA	NA	NA	NA	NA	MTOR	NA	B4GAT1	RBFOX1	NA	NA	F12	NA	GRIN2B	NOP53	HTT	WDR45	NA	NA	GABRA4	NA	NA	GLRB	ACSBG1	NA	NA	NA
501	NA	NA	NA	NA	NA	NA	NA	NA	NA	NA	NA	NA	NA	NA	NA	TMEM200C	NA	PMM2	USHBP1	NA	NA	UFM1	NA	HTR3C	PAPOLA	ZNF239	HOMER1	NA	NA	SNCAIP	NA	NA	PCLO	PLCL2	NA	NA	NA
502	NA	NA	NA	NA	NA	NA	NA	NA	NA	NA	NA	NA	NA	NA	NA	ARG1	NA	CDK10	EFHC2	NA	NA	SLC1A2	NA	CNTN2	PI15	NTRK2	WFS1	NA	NA	GABRB1	NA	NA	TRAK1	GRM5	NA	NA	NA
503	NA	NA	NA	NA	NA	NA	NA	NA	NA	NA	NA	NA	NA	NA	NA	CANX	NA	DLD	ZNF280B	NA	NA	HFE	NA	SLC32A1	HRH2	ARPP21	XRCC3	NA	NA	ACTN3	NA	NA	GABRB2	PDE5A	NA	NA	NA
504	NA	NA	NA	NA	NA	NA	NA	NA	NA	NA	NA	NA	NA	NA	NA	SLC30A3	NA	EED	RNF20	NA	NA	MAPKAPK3	NA	ARRDC3	POU3F1	PPP3CA	L2HGDH	NA	NA	TRPM7	NA	NA	GABRA6	GRIN3B	NA	NA	NA
505	NA	NA	NA	NA	NA	NA	NA	NA	NA	NA	NA	NA	NA	NA	NA	OGN	NA	SMAD4	BRCA1	NA	NA	CDCP2	NA	YWHAG	SPARC	CNTF	GRIK2	NA	NA	IL1R2	NA	NA	RB1CC1	BCHE	NA	NA	NA
506	NA	NA	NA	NA	NA	NA	NA	NA	NA	NA	NA	NA	NA	NA	NA	GGA1	NA	KCNQ2	SEMA3B	NA	NA	XPO7	NA	CH25H	ACOT11	GYPC	MROH6	NA	NA	UBB	NA	NA	FNDC3B	GABRA5	NA	NA	NA
507	NA	NA	NA	NA	NA	NA	NA	NA	NA	NA	NA	NA	NA	NA	NA	NFE2L2	NA	TSC1	ZBTB20	NA	NA	ATP6AP2	NA	HYOU1	FAM151A	FABP7	TGIF1	NA	NA	HSPB3	NA	NA	CACNA1G	GABRB3	NA	NA	NA
508	NA	NA	NA	NA	NA	NA	NA	NA	NA	NA	NA	NA	NA	NA	NA	CASP8	NA	GTPBP2	CACNG5	NA	NA	PSMB6	NA	METRNL	TF	MAL2	RTN4R	NA	NA	SCARB2	NA	NA	SERPINE1	CA12	NA	NA	NA
509	NA	NA	NA	NA	NA	NA	NA	NA	NA	NA	NA	NA	NA	NA	NA	NOS3	NA	SLC12A4	DGAT2	NA	NA	OPRD1	NA	ADK	IFI30	KCNH7	L1CAM	NA	NA	KCNQ1	NA	NA	OPRK1	ABCA13	NA	NA	NA
510	NA	NA	NA	NA	NA	NA	NA	NA	NA	NA	NA	NA	NA	NA	NA	NFATC2	NA	GCH1	WAC	NA	NA	CHRM5	NA	ADRA2B	LMOD3	LDLR	SLC12A3	NA	NA	ELOVL1	NA	NA	PPARG	TAX1BP3	NA	NA	NA
511	NA	NA	NA	NA	NA	NA	NA	NA	NA	NA	NA	NA	NA	NA	NA	TREM2	NA	FKTN	PPAT	NA	NA	SUB1	NA	DUSP2	TNF	GABRA2	ZC4H2	NA	NA	PDE4B	NA	NA	ZC3HAV1L	NDN	NA	NA	NA
512	NA	NA	NA	NA	NA	NA	NA	NA	NA	NA	NA	NA	NA	NA	NA	KCNN3	NA	SBF1	KHDC3L	NA	NA	E2F1	NA	SNX27	DIAPH2	DRD5	CD96	NA	NA	ZNF184	NA	NA	FOLH1	LAMA1	NA	NA	NA
513	NA	NA	NA	NA	NA	NA	NA	NA	NA	NA	NA	NA	NA	NA	NA	IGFBP2	NA	SETBP1	SETD9	NA	NA	SGTB	NA	AP3M2	TUBB4B	CD38	DNMT3A	NA	NA	TMEM200C	NA	NA	GRIA2	GNPAT	NA	NA	NA
514	NA	NA	NA	NA	NA	NA	NA	NA	NA	NA	NA	NA	NA	NA	NA	GRIP1	NA	TSPO	TERT	NA	NA	PRNP	NA	NAPB	TLR4	KCNH2	SERPINA1	NA	NA	PLA2G6	NA	NA	CRHR2	TXNIP	NA	NA	NA
515	NA	NA	NA	NA	NA	NA	NA	NA	NA	NA	NA	NA	NA	NA	NA	GRIN1	NA	UPF3B	PLEKHD1	NA	NA	ZNF599	NA	PIGV	NMB	NDUFS3	CACNA1S	NA	NA	EHMT2	NA	NA	CSRP1	SLC5A7	NA	NA	NA
516	NA	NA	NA	NA	NA	NA	NA	NA	NA	NA	NA	NA	NA	NA	NA	CASP4	NA	RPS6KA3	NLGN2	NA	NA	PRIM2	NA	ANOS1	TUBA8	LAMP2	CHAMP1	NA	NA	SCN2A	NA	NA	NELL1	CADPS2	NA	NA	NA
517	NA	NA	NA	NA	NA	NA	NA	NA	NA	NA	NA	NA	NA	NA	NA	PLAU	NA	IFITM1	SLC22A4	NA	NA	IPMK	NA	GABRR3	TRIP11	HSP90AA1	B3GAT1	NA	NA	ASCL1	NA	NA	MARCKS	NRP2	NA	NA	NA
518	NA	NA	NA	NA	NA	NA	NA	NA	NA	NA	NA	NA	NA	NA	NA	PSEN2	NA	IL37	PDIA2	NA	NA	GNG7	NA	WNT10A	DKKÂ 3.00	LEP	KIF5C	NA	NA	BSCL2	NA	NA	AGTR1	SLC35F3	NA	NA	NA
519	NA	NA	NA	NA	NA	NA	NA	NA	NA	NA	NA	NA	NA	NA	NA	COCH	NA	HCFC1	BRIP1	NA	NA	SLIT2	NA	CDK5R2	ADAMTS7	OPTN	SNAPIN	NA	NA	SCN3A	NA	NA	GABRA1	HYDIN	NA	NA	NA
520	NA	NA	NA	NA	NA	NA	NA	NA	NA	NA	NA	NA	NA	NA	NA	STRN3	NA	IMPG1	KDM6A	NA	NA	THBS1	NA	CDK5	CHEK2	GABRA4	PPME1	NA	NA	KIAA0040	NA	NA	CXCL8	TEKT5	NA	NA	NA
521	NA	NA	NA	NA	NA	NA	NA	NA	NA	NA	NA	NA	NA	NA	NA	ABI3	NA	LRFN2	SLC22A5	NA	NA	NAPA	NA	TIPARP	NUPR1	GABRB1	FOXO3	NA	NA	TNR	NA	NA	DRD4	RELN	NA	NA	NA
522	NA	NA	NA	NA	NA	NA	NA	NA	NA	NA	NA	NA	NA	NA	NA	MELTF	NA	KIDINS220	AKT2	NA	NA	CYP11A1	NA	NOS1	NOTCH1	ACTN3	PLCB1	NA	NA	CASP8	NA	NA	PRKCSH	GPC1	NA	NA	NA
523	NA	NA	NA	NA	NA	NA	NA	NA	NA	NA	NA	NA	NA	NA	NA	GRIN2B	NA	RNF113A	CSNK1G2	NA	NA	FADD	NA	ADIPOQ	SKI	DNAJB12	EPOR	NA	NA	C6orf15	NA	NA	SEMA3A	TSC2	NA	NA	NA
524	NA	NA	NA	NA	NA	NA	NA	NA	NA	NA	NA	NA	NA	NA	NA	DLL1	NA	QRICH1	P4HA2	NA	NA	PRKAR2A	NA	HTR2B	FRMD4B	SCARB2	CHST10	NA	NA	MLFÂ 1.00	NA	NA	KRT17	ZFHX3	NA	NA	NA
525	NA	NA	NA	NA	NA	NA	NA	NA	NA	NA	NA	NA	NA	NA	NA	IGFBP3	NA	PHIP	TCF4	NA	NA	ATP6V0D2	NA	CDKN1A	OPLAH	ARR3	GTF2E2	NA	NA	GRIN1	NA	NA	TMC4	DISC1	NA	NA	NA
526	NA	NA	NA	NA	NA	NA	NA	NA	NA	NA	NA	NA	NA	NA	NA	NMT2	NA	EPB41L1	MECOM	NA	NA	CD74	NA	KCNC1	PARP2	NDUFB2	HNMT	NA	NA	NDRG2	NA	NA	SLC26A7	RTN1	NA	NA	NA
527	NA	NA	NA	NA	NA	NA	NA	NA	NA	NA	NA	NA	NA	NA	NA	CH25H	NA	DCC	SORD	NA	NA	DRD3	NA	SH3GL2	PFKFB3	KRAS	NALCN	NA	NA	ITPKB	NA	NA	SULT4A1	RARG	NA	NA	NA
528	NA	NA	NA	NA	NA	NA	NA	NA	NA	NA	NA	NA	NA	NA	NA	CASP1	NA	DYNC1H1	GAP43	NA	NA	AMPH	NA	HTR2A	RECK	KCNQ1	TFAP2A	NA	NA	CCS	NA	NA	RXRA	CHRNG	NA	NA	NA
529	NA	NA	NA	NA	NA	NA	NA	NA	NA	NA	NA	NA	NA	NA	NA	ADRA2B	NA	IRX5	EMC1	NA	NA	ICAM3	NA	GRIK1	TUBE1	MAFF	SLC17A7	NA	NA	FAM149A	NA	NA	IL2RB	CHRND	NA	NA	NA
530	NA	NA	NA	NA	NA	NA	NA	NA	NA	NA	NA	NA	NA	NA	NA	SCARB1	NA	KCNS1	CLDN16	NA	NA	FBXO7	NA	MYD88	BMP6	FGF13	CACNA2D1	NA	NA	MICU1	NA	NA	TOB1	PTCHD1	NA	NA	NA
531	NA	NA	NA	NA	NA	NA	NA	NA	NA	NA	NA	NA	NA	NA	NA	SQSTM1	NA	AHDC1	IRAK4	NA	NA	INSR	NA	ARHGEF7	STAT3	KCNIP2	LAS1L	NA	NA	GBA	NA	NA	FXR2	SYT3	NA	NA	NA
532	NA	NA	NA	NA	NA	NA	NA	NA	NA	NA	NA	NA	NA	NA	NA	KCNC4	NA	OPHN1	ZNF335	NA	NA	RBFOX1	NA	KCNT1	EP300	SCN2A	ACHE	NA	NA	CYP26B1	NA	NA	PSMD13	MTHFR	NA	NA	NA
533	NA	NA	NA	NA	NA	NA	NA	NA	NA	NA	NA	NA	NA	NA	NA	CDK5	NA	PELI3	FEM1A	NA	NA	PCNA	NA	SCG5	MESP2	ASCL1	SCARF2	NA	NA	GRIN2B	NA	NA	OPRL1	SYT1	NA	NA	NA
534	NA	NA	NA	NA	NA	NA	NA	NA	NA	NA	NA	NA	NA	NA	NA	NOS1	NA	MECP2	SON	NA	NA	ZNF280B	NA	ANK3	IL9	GNG3	ENTPD1	NA	NA	CSF1	NA	NA	GRM3	GAD1	NA	NA	NA
535	NA	NA	NA	NA	NA	NA	NA	NA	NA	NA	NA	NA	NA	NA	NA	CLEC3B	NA	MAN1B1	GUCY2D	NA	NA	MYL5	NA	ADARB1	EFCAB3	SCN3A	ADRB2	NA	NA	ZFYVE26	NA	NA	PFDN6	ATP1A4	NA	NA	NA
536	NA	NA	NA	NA	NA	NA	NA	NA	NA	NA	NA	NA	NA	NA	NA	EIF2A	NA	PPP3CA	WDR48	NA	NA	PRKCA	NA	HTR1A	VANGL1	CASP8	THAP11	NA	NA	CCNG2	NA	NA	TAGLN3	SCN9A	NA	NA	NA
537	NA	NA	NA	NA	NA	NA	NA	NA	NA	NA	NA	NA	NA	NA	NA	TSHZ2	NA	DMD	AXIN1	NA	NA	HDAC5	NA	CACNA1A	BAP1	CACNA2D3	BAIAP2	NA	NA	PBX1	NA	NA	CTNNA2	MTNR1A	NA	NA	NA
538	NA	NA	NA	NA	NA	NA	NA	NA	NA	NA	NA	NA	NA	NA	NA	CHI3L1	NA	NRCAM	VAV3	NA	NA	GABRD	NA	RHOBTB2	PCMTD1	ITGAM	NONO	NA	NA	DPP6	NA	NA	SEZ6	SCN3B	NA	NA	NA
539	NA	NA	NA	NA	NA	NA	NA	NA	NA	NA	NA	NA	NA	NA	NA	ZNF7	NA	RSRC1	EME1	NA	NA	MAPK8	NA	SLC6A12	PRUNE2	KCNK2	GABRB2	NA	NA	CASP1	NA	NA	SIGMAR1	GNG2	NA	NA	NA
540	NA	NA	NA	NA	NA	NA	NA	NA	NA	NA	NA	NA	NA	NA	NA	CD36	NA	ELOVL4	PAPPA	NA	NA	RELA	NA	EGR3	LECT2	CDKN1C	EBF3	NA	NA	PFDN1	NA	NA	FKBP5	CCDC60	NA	NA	NA
541	NA	NA	NA	NA	NA	NA	NA	NA	NA	NA	NA	NA	NA	NA	NA	HTR2B	NA	CNKSR2	GART	NA	NA	BRCA1	NA	NRN1	PRKCD	KCNN3	GABRA6	NA	NA	RNF10	NA	NA	KLF5	ADRA2C	NA	NA	NA
542	NA	NA	NA	NA	NA	NA	NA	NA	NA	NA	NA	NA	NA	NA	NA	CHRM4	NA	ANK1	ZFYVE19	NA	NA	ROCK2	NA	CEBPD	USH1C	MLFÂ 1.00	SNCA	NA	NA	RRAD	NA	NA	SOX5	CIT	NA	NA	NA
543	NA	NA	NA	NA	NA	NA	NA	NA	NA	NA	NA	NA	NA	NA	NA	SOAT1	NA	SLC17A6	MAST3	NA	NA	NSG2	NA	GRM5	OR7C2	SDC4	LMO3	NA	NA	ADRA2B	NA	NA	STNÂ 1.00	FAM3C	NA	NA	NA
544	NA	NA	NA	NA	NA	NA	NA	NA	NA	NA	NA	NA	NA	NA	NA	CST3	NA	NLGN1	SUPT7L	NA	NA	CALHM1	NA	SLITRK3	GSK3B	GRIN1	RAB40AL	NA	NA	BICD2	NA	NA	KLF12	TLR5	NA	NA	NA
545	NA	NA	NA	NA	NA	NA	NA	NA	NA	NA	NA	NA	NA	NA	NA	TPH1	NA	AMPD1	CAPN3	NA	NA	SLC1A3	NA	BRAT1	CIZ1	ITPKB	GLP1R	NA	NA	HRK	NA	NA	SLC1A7	BDNF	NA	NA	NA
546	NA	NA	NA	NA	NA	NA	NA	NA	NA	NA	NA	NA	NA	NA	NA	SREBF1	NA	KIAA0513	JPH1	NA	NA	COQ7	NA	DNAJB5	STAG2	RGS4	CACNA1G	NA	NA	SQSTM1	NA	NA	CHRM1	NA	NA	NA	NA
547	NA	NA	NA	NA	NA	NA	NA	NA	NA	NA	NA	NA	NA	NA	NA	ADRB1	NA	GABRA2	LSR	NA	NA	APOB	NA	CTSD	CDC27	THBS3	SERPINE1	NA	NA	VAPB	NA	NA	SLC18A2	NA	NA	NA	NA
548	NA	NA	NA	NA	NA	NA	NA	NA	NA	NA	NA	NA	NA	NA	NA	ADGRL1	NA	DRD5	PNLIPRP2	NA	NA	RGS9	NA	NGFR	AJUBA	PRR5	NOS2	NA	NA	GABRR3	NA	NA	MYOZ3	NA	NA	NA	NA
549	NA	NA	NA	NA	NA	NA	NA	NA	NA	NA	NA	NA	NA	NA	NA	SH3GL2	NA	SLC6A2	MMP9	NA	NA	RAB14	NA	G6PC	SLC1A6	TRAK2	SLC2A1	NA	NA	VPS13C	NA	NA	MAPK9	NA	NA	NA	NA
550	NA	NA	NA	NA	NA	NA	NA	NA	NA	NA	NA	NA	NA	NA	NA	CYP7B1	NA	NR3C2	PROKR2	NA	NA	SGTA	NA	INHBA	EBF1	APLNR	LRRC7	NA	NA	ZFP64	NA	NA	CHRNA4	NA	NA	NA	NA
551	NA	NA	NA	NA	NA	NA	NA	NA	NA	NA	NA	NA	NA	NA	NA	HTR2A	NA	ARHGEF6	AXIN2	NA	NA	LYNX1	NA	GRIN3B	GBP1	COCH	OPRK1	NA	NA	FAM171A1	NA	NA	GABRG2	NA	NA	NA	NA
552	NA	NA	NA	NA	NA	NA	NA	NA	NA	NA	NA	NA	NA	NA	NA	NEFL	NA	POMT2	ITSN1	NA	NA	CHRNE	NA	BSN	KCNN2	MYO1B	PPARG	NA	NA	MYOG	NA	NA	DLG2	NA	NA	NA	NA
553	NA	NA	NA	NA	NA	NA	NA	NA	NA	NA	NA	NA	NA	NA	NA	TSHZ1	NA	BCL9	THEMIS	NA	NA	MRC1	NA	MAPK10	NEBL	STRN3	CASP2	NA	NA	NOS1	NA	NA	MRPL39	NA	NA	NA	NA
554	NA	NA	NA	NA	NA	NA	NA	NA	NA	NA	NA	NA	NA	NA	NA	ACLY	NA	CA8	VEGFA	NA	NA	SYVN1	NA	GABRA5	DHDH	ESRRG	HNRNPK	NA	NA	DHODH	NA	NA	PSKH1	NA	NA	NA	NA
555	NA	NA	NA	NA	NA	NA	NA	NA	NA	NA	NA	NA	NA	NA	NA	LSS	NA	ADNP	SHTN1	NA	NA	STIM2	NA	GABRB3	PAIP2B	ACADM	AGTR1	NA	NA	ADORA1	NA	NA	DGKH	NA	NA	NA	NA
556	NA	NA	NA	NA	NA	NA	NA	NA	NA	NA	NA	NA	NA	NA	NA	CHL1	NA	AHSG	F10	NA	NA	GAP43	NA	CA12	CTNNB1	PDP1	TH	NA	NA	CTIF	NA	NA	TBR1	NA	NA	NA	NA
557	NA	NA	NA	NA	NA	NA	NA	NA	NA	NA	NA	NA	NA	NA	NA	KHDRBS1	NA	GABRA4	UHRF1	NA	NA	CHRNB1	NA	AGPAT1	MAG	CYP26B1	ZFP30	NA	NA	MCU	NA	NA	DAAM2	NA	NA	NA	NA
558	NA	NA	NA	NA	NA	NA	NA	NA	NA	NA	NA	NA	NA	NA	NA	MFGE8	NA	FLNA	CAT	NA	NA	UQCRB	NA	PLCL1	ASXL1	GRIN2B	GABRA1	NA	NA	ZNF7	NA	NA	TBX21	NA	NA	NA	NA
559	NA	NA	NA	NA	NA	NA	NA	NA	NA	NA	NA	NA	NA	NA	NA	SCG5	NA	SORBS1	RBM47	NA	NA	DDX42	NA	PAK1	PPP1R32	NTF3	FGD1	NA	NA	GALNT3	NA	NA	RIT2	NA	NA	NA	NA
560	NA	NA	NA	NA	NA	NA	NA	NA	NA	NA	NA	NA	NA	NA	NA	TGFBR2	NA	GABRB1	PLEKHA4	NA	NA	COX5B	NA	WDR26	TULP4	RDH12	MAF	NA	NA	TBP	NA	NA	TMEM243	NA	NA	NA	NA
561	NA	NA	NA	NA	NA	NA	NA	NA	NA	NA	NA	NA	NA	NA	NA	PRKCB	NA	ACP6	MAZ	NA	NA	DONSON	NA	ARV1	RYR1	NMT2	CXCL8	NA	NA	ALS2	NA	NA	NPY	NA	NA	NA	NA
562	NA	NA	NA	NA	NA	NA	NA	NA	NA	NA	NA	NA	NA	NA	NA	HTR1A	NA	MEF2C	ATG2A	NA	NA	SLC25A23	NA	NEUROD1	ATR	SLC32A1	DRD4	NA	NA	RSAD2	NA	NA	SREBF2	NA	NA	NA	NA
563	NA	NA	NA	NA	NA	NA	NA	NA	NA	NA	NA	NA	NA	NA	NA	NEFH	NA	LGALS3	NR3C1	NA	NA	RNASEH2A	NA	NRP2	PDILT	KCNAB1	NDST1	NA	NA	CD36	NA	NA	ADCY7	NA	NA	NA	NA
564	NA	NA	NA	NA	NA	NA	NA	NA	NA	NA	NA	NA	NA	NA	NA	GAS7	NA	KIRREL3	UVSSA	NA	NA	SDHB	NA	SLC25A12	MAP2	PPRC1	OTUD6B	NA	NA	HTR2B	NA	NA	FYN	NA	NA	NA	NA
565	NA	NA	NA	NA	NA	NA	NA	NA	NA	NA	NA	NA	NA	NA	NA	STXBP5	NA	STXBP1	ASTN2	NA	NA	JUNB	NA	RELN	PRKAA1	AHCYL1	HDC	NA	NA	ETV1	NA	NA	ABAT	NA	NA	NA	NA
566	NA	NA	NA	NA	NA	NA	NA	NA	NA	NA	NA	NA	NA	NA	NA	RANBP9	NA	RBBP8	CSPG4	NA	NA	PRKCZ	NA	PTPRN	TMEM209	CASP1	USP27X	NA	NA	CHRM4	NA	NA	DICER1	NA	NA	NA	NA
567	NA	NA	NA	NA	NA	NA	NA	NA	NA	NA	NA	NA	NA	NA	NA	PRKACA	NA	MED23	LY6E	NA	NA	TIMP3	NA	RGS16	PIK3CA	RXRG	AHI1	NA	NA	ADAM17	NA	NA	ADAMTS14	NA	NA	NA	NA
568	NA	NA	NA	NA	NA	NA	NA	NA	NA	NA	NA	NA	NA	NA	NA	CTSD	NA	CAMK2G	SCN10A	NA	NA	TRAM1	NA	AGT	IL13	ITGB4	CC2D2A	NA	NA	CST3	NA	NA	IL1A	NA	NA	NA	NA
569	NA	NA	NA	NA	NA	NA	NA	NA	NA	NA	NA	NA	NA	NA	NA	NGFR	NA	CALY	CLCN7	NA	NA	FEM1A	NA	FOSB	FAM160A2	ADRA2B	PDIA3	NA	NA	CDKN1A	NA	NA	SYT4	NA	NA	NA	NA
570	NA	NA	NA	NA	NA	NA	NA	NA	NA	NA	NA	NA	NA	NA	NA	GRIN3B	NA	AP3B2	RAB1A	NA	NA	CA11	NA	FMR1	ATP2A2	UCK2	DEAF1	NA	NA	SREBF1	NA	NA	TLE4	NA	NA	NA	NA
571	NA	NA	NA	NA	NA	NA	NA	NA	NA	NA	NA	NA	NA	NA	NA	KAZN	NA	MTOR	ABCC10	NA	NA	PRDX2	NA	CACNA1E	CNGA3	MYOZ2	GTF2H5	NA	NA	ADRB1	NA	NA	OLFM1	NA	NA	NA	NA
572	NA	NA	NA	NA	NA	NA	NA	NA	NA	NA	NA	NA	NA	NA	NA	SLCO2A1	NA	CUL4B	AK7	NA	NA	GRIN3A	NA	NUBPL	MS4A7	SH3BP4	RAB39B	NA	NA	KCNC1	NA	NA	SOX10	NA	NA	NA	NA
573	NA	NA	NA	NA	NA	NA	NA	NA	NA	NA	NA	NA	NA	NA	NA	BCHE	NA	ARG1	CASP3	NA	NA	BACE1	NA	PTPRN2	DPP10	RAB11A	CLIC2	NA	NA	CDSN	NA	NA	IL1B	NA	NA	NA	NA
574	NA	NA	NA	NA	NA	NA	NA	NA	NA	NA	NA	NA	NA	NA	NA	MAPK10	NA	KIF2A	NAP1L3	NA	NA	APP	NA	SCLY	DIAPH3	OPN1SW	FXR2	NA	NA	SH3GL2	NA	NA	MPDZ	NA	NA	NA	NA
575	NA	NA	NA	NA	NA	NA	NA	NA	NA	NA	NA	NA	NA	NA	NA	PUM1	NA	GJA5	TCN1	NA	NA	C9	NA	GAL	PIK3CB	CDK5	AUTS2	NA	NA	POLE3	NA	NA	BTD	NA	NA	NA	NA
576	NA	NA	NA	NA	NA	NA	NA	NA	NA	NA	NA	NA	NA	NA	NA	GABRA5	NA	ERCC2	BRCA2	NA	NA	CDH2	NA	CLCN2	KREMEN2	HOXC6	APBB1	NA	NA	HTR2A	NA	NA	LEMD2	NA	NA	NA	NA
577	NA	NA	NA	NA	NA	NA	NA	NA	NA	NA	NA	NA	NA	NA	NA	PRKDC	NA	SLC16A2	TMEM184A	NA	NA	CHRNA5	NA	GAD1	CALD1	NOS1	CDH15	NA	NA	NEFL	NA	NA	PRDX1	NA	NA	NA	NA
578	NA	NA	NA	NA	NA	NA	NA	NA	NA	NA	NA	NA	NA	NA	NA	GABRB3	NA	POGZ	SLC6A3	NA	NA	CHRNA9	NA	MAPT	BAX	GIT1	WRN	NA	NA	TNNC1	NA	NA	TSPO	NA	NA	NA	NA
579	NA	NA	NA	NA	NA	NA	NA	NA	NA	NA	NA	NA	NA	NA	NA	VLDLR	NA	SCN2A	NOP53	NA	NA	CHRNA3	NA	ST8SIA4	GOT1	CHI3L1	MBOAT7	NA	NA	DHX16	NA	NA	CXCL10	NA	NA	NA	NA
580	NA	NA	NA	NA	NA	NA	NA	NA	NA	NA	NA	NA	NA	NA	NA	TUBA4A	NA	KMT5B	PAPOLA	NA	NA	KCNAB2	NA	GJC2	CLU	ZNF7	CTNNA2	NA	NA	SEMA5A	NA	NA	ZNF215	NA	NA	NA	NA
581	NA	NA	NA	NA	NA	NA	NA	NA	NA	NA	NA	NA	NA	NA	NA	PGF	NA	PRSS12	PI15	NA	NA	F7	NA	RNF144A	ARID1B	TBP	SEZ6	NA	NA	RPL17	NA	NA	CLPX	NA	NA	NA	NA
582	NA	NA	NA	NA	NA	NA	NA	NA	NA	NA	NA	NA	NA	NA	NA	GNPAT	NA	ASCL1	HRH2	NA	NA	MAST3	NA	ABCD2	NLRC5	CHRM4	PIGN	NA	NA	UPF1	NA	NA	PTPN1	NA	NA	NA	NA
583	NA	NA	NA	NA	NA	NA	NA	NA	NA	NA	NA	NA	NA	NA	NA	SLC5A7	NA	PAH	POU3F1	NA	NA	PDE3B	NA	SCN9A	C19orf57	HADH	RPGRIP1L	NA	NA	NOP56	NA	NA	LRFN2	NA	NA	NA	NA
584	NA	NA	NA	NA	NA	NA	NA	NA	NA	NA	NA	NA	NA	NA	NA	PAK1	NA	DIP2B	SPARC	NA	NA	CAPNS1	NA	MTNR1A	ST18	ADRB1	SIGMAR1	NA	NA	HTR1A	NA	NA	PPARA	NA	NA	NA	NA
585	NA	NA	NA	NA	NA	NA	NA	NA	NA	NA	NA	NA	NA	NA	NA	CADPS2	NA	CCL20	ACOT11	NA	NA	NDRG4	NA	PLAT	CNDP1	ATP2B2	SOX5	NA	NA	PIN1	NA	NA	HTR1B	NA	NA	NA	NA
586	NA	NA	NA	NA	NA	NA	NA	NA	NA	NA	NA	NA	NA	NA	NA	ILKAP	NA	UHMK1	FAM151A	NA	NA	GRIA3	NA	SCN3B	GNAO1	HTR2A	AGA	NA	NA	NEFH	NA	NA	IL1RN	NA	NA	NA	NA
587	NA	NA	NA	NA	NA	NA	NA	NA	NA	NA	NA	NA	NA	NA	NA	UNG	NA	SCN3A	TF	NA	NA	CAPN3	NA	SPTBN2	RIPK4	NEFL	GATAD2B	NA	NA	ADAMTSL1	NA	NA	HTT	NA	NA	NA	NA
588	NA	NA	NA	NA	NA	NA	NA	NA	NA	NA	NA	NA	NA	NA	NA	RACK1	NA	ABCG4	IFI30	NA	NA	CDK5R1	NA	HECW2	TOP2A	SERPINF2	IRF2BPL	NA	NA	TUBB2B	NA	NA	NRXN1	NA	NA	NA	NA
589	NA	NA	NA	NA	NA	NA	NA	NA	NA	NA	NA	NA	NA	NA	NA	RELN	NA	GLS2	LMOD3	NA	NA	PTK2B	NA	KCNA2	ALAD	DDX1	SHROOM4	NA	NA	TMED10	NA	NA	NDUFS8	NA	NA	NA	NA
590	NA	NA	NA	NA	NA	NA	NA	NA	NA	NA	NA	NA	NA	NA	NA	MACROD1	NA	TMEM67	TNF	NA	NA	SLC1A4	NA	PDE4DIP	KCNIP1	AHCY	KAT6B	NA	NA	PRDM2	NA	NA	NTRK2	NA	NA	NA	NA
591	NA	NA	NA	NA	NA	NA	NA	NA	NA	NA	NA	NA	NA	NA	NA	SLC9A6	NA	YY1	DIAPH2	NA	NA	SRD5A1	NA	CIT	ARID2	CIRBP	IP6K3	NA	NA	GNRH1	NA	NA	IL6R	NA	NA	NA	NA
592	NA	NA	NA	NA	NA	NA	NA	NA	NA	NA	NA	NA	NA	NA	NA	APOE	NA	KAT6A	TUBB4B	NA	NA	MMP9	NA	IGSF9	KCNMB1	ARHGEF7	SLC1A7	NA	NA	PDE5A	NA	NA	PDE3A	NA	NA	NA	NA
593	NA	NA	NA	NA	NA	NA	NA	NA	NA	NA	NA	NA	NA	NA	NA	FAAH	NA	RLIM	TLR4	NA	NA	DRD1	NA	KCNJ9	IGSF3	MYOM2	SMARCA4	NA	NA	KCNB2	NA	NA	DPYD	NA	NA	NA	NA
594	NA	NA	NA	NA	NA	NA	NA	NA	NA	NA	NA	NA	NA	NA	NA	CHI3L2	NA	GRIN1	NMB	NA	NA	BIRC2	NA	BDNF	TMIE	SLC2A4	HEPACAM	NA	NA	NGFR	NA	NA	ACTA2	NA	NA	NA	NA
595	NA	NA	NA	NA	NA	NA	NA	NA	NA	NA	NA	NA	NA	NA	NA	AGT	NA	TRIP12	TUBA8	NA	NA	PSMB9	NA	NA	CACNG2	GJB6	CHRM1	NA	NA	GRIN3B	NA	NA	TDRD9	NA	NA	NA	NA
596	NA	NA	NA	NA	NA	NA	NA	NA	NA	NA	NA	NA	NA	NA	NA	SELP	NA	ROGDI	CABYR	NA	NA	VEGFA	NA	NA	PDCD1	RTN2	MYO6	NA	NA	BCHE	NA	NA	MECP2	NA	NA	NA	NA
597	NA	NA	NA	NA	NA	NA	NA	NA	NA	NA	NA	NA	NA	NA	NA	CHRNG	NA	NEXMIF	TRIP11	NA	NA	F10	NA	NA	SH3RF2	KHDRBS1	LARP7	NA	NA	SATB1	NA	NA	YWHAH	NA	NA	NA	NA
598	NA	NA	NA	NA	NA	NA	NA	NA	NA	NA	NA	NA	NA	NA	NA	HNRNPA2B1	NA	RORA	DKKÂ 3.00	NA	NA	TTR	NA	NA	CFAP100	FGFR4	CHRNA4	NA	NA	GABRA5	NA	NA	PPP3CA	NA	NA	NA	NA
599	NA	NA	NA	NA	NA	NA	NA	NA	NA	NA	NA	NA	NA	NA	NA	PAWR	NA	KDM5B	ADAMTS7	NA	NA	NQO2	NA	NA	GPSM2	PRKCB	TRMT1	NA	NA	GABRB3	NA	NA	CNTF	NA	NA	NA	NA
600	NA	NA	NA	NA	NA	NA	NA	NA	NA	NA	NA	NA	NA	NA	NA	CHRND	NA	ARID1A	CHEK2	NA	NA	FBL	NA	NA	FA2H	SMTN	GABRG2	NA	NA	ETFDH	NA	NA	PICK1	NA	NA	NA	NA
601	NA	NA	NA	NA	NA	NA	NA	NA	NA	NA	NA	NA	NA	NA	NA	LIPA	NA	CRADD	NUPR1	NA	NA	NR3C1	NA	NA	CPA5	IDH3A	ASIC1	NA	NA	VLDLR	NA	NA	CAD	NA	NA	NA	NA
602	NA	NA	NA	NA	NA	NA	NA	NA	NA	NA	NA	NA	NA	NA	NA	PRKN	NA	POMGNT2	NOTCH1	NA	NA	PPARGC1A	NA	NA	PRX	SUCLA2	CKAP2L	NA	NA	TUBA4A	NA	NA	CXCL12	NA	NA	NA	NA
603	NA	NA	NA	NA	NA	NA	NA	NA	NA	NA	NA	NA	NA	NA	NA	WASF1	NA	FOXN1	SKI	NA	NA	CHRNB4	NA	NA	CD109	DAD1	ITGAL	NA	NA	PGF	NA	NA	FABP7	NA	NA	NA	NA
604	NA	NA	NA	NA	NA	NA	NA	NA	NA	NA	NA	NA	NA	NA	NA	MTHFR	NA	ERLIN2	FRMD4B	NA	NA	PRRT2	NA	NA	ADCY8	STOM	TACR3	NA	NA	SLC5A7	NA	NA	KCNH7	NA	NA	NA	NA
605	NA	NA	NA	NA	NA	NA	NA	NA	NA	NA	NA	NA	NA	NA	NA	MEOX2	NA	PRKRA	OPLAH	NA	NA	MBNL2	NA	NA	SLC28A1	CAMK4	NPY	NA	NA	PAK1	NA	NA	TSPYL1	NA	NA	NA	NA
606	NA	NA	NA	NA	NA	NA	NA	NA	NA	NA	NA	NA	NA	NA	NA	ATP1B1	NA	TMEM94	NPFFR2	NA	NA	LY6E	NA	NA	ZEB2	G6PC	FYN	NA	NA	SCYL3	NA	NA	LMO4	NA	NA	NA	NA
607	NA	NA	NA	NA	NA	NA	NA	NA	NA	NA	NA	NA	NA	NA	NA	WDFY3	NA	PURA	EGFL7	NA	NA	SCN10A	NA	NA	DVL2	GRIN3B	EIF4EBP2	NA	NA	CYSLTR1	NA	NA	MRPS12	NA	NA	NA	NA
608	NA	NA	NA	NA	NA	NA	NA	NA	NA	NA	NA	NA	NA	NA	NA	ADGRD1	NA	GRIN2B	PARP2	NA	NA	LRRN1	NA	NA	HAPLN4	KAZN	TTI2	NA	NA	CCT2	NA	NA	SNAP23	NA	NA	NA	NA
609	NA	NA	NA	NA	NA	NA	NA	NA	NA	NA	NA	NA	NA	NA	NA	MAPT	NA	IL18R1	PFKFB3	NA	NA	EPHX2	NA	NA	DCAF4	GABRA5	BRD7	NA	NA	SPAM1	NA	NA	PDE7B	NA	NA	NA	NA
610	NA	NA	NA	NA	NA	NA	NA	NA	NA	NA	NA	NA	NA	NA	NA	IL10	NA	TECPR2	RECK	NA	NA	PDK2	NA	NA	SMPD3	GABRB3	LRP8	NA	NA	POLE	NA	NA	CHRNB2	NA	NA	NA	NA
611	NA	NA	NA	NA	NA	NA	NA	NA	NA	NA	NA	NA	NA	NA	NA	NFKB2	NA	CDC42BPA	TUBE1	NA	NA	CAPN1	NA	NA	ADAMTS13	CA12	CREBBP	NA	NA	DNAJB2	NA	NA	AKAP11	NA	NA	NA	NA
612	NA	NA	NA	NA	NA	NA	NA	NA	NA	NA	NA	NA	NA	NA	NA	NAV3	NA	GPT2	BMP6	NA	NA	CACNB1	NA	NA	FAM83A	F11R	SLC9A7	NA	NA	MYF6	NA	NA	GABRA2	NA	NA	NA	NA
613	NA	NA	NA	NA	NA	NA	NA	NA	NA	NA	NA	NA	NA	NA	NA	ATP1A4	NA	SOX11	STAT3	NA	NA	FHL3	NA	NA	ARHGAP32	BCL7A	B4GAT1	NA	NA	GIGYF2	NA	NA	SLC26A8	NA	NA	NA	NA
614	NA	NA	NA	NA	NA	NA	NA	NA	NA	NA	NA	NA	NA	NA	NA	MYBPC2	NA	DPP6	EP300	NA	NA	NEFM	NA	NA	SPATA19	CD48	PMM2	NA	NA	APOE	NA	NA	DRD5	NA	NA	NA	NA
615	NA	NA	NA	NA	NA	NA	NA	NA	NA	NA	NA	NA	NA	NA	NA	MTNR1A	NA	MED13L	MESP2	NA	NA	CD33	NA	NA	NLRP3	PDE1B	CDK10	NA	NA	EGLN1	NA	NA	SLC6A2	NA	NA	NA	NA
616	NA	NA	NA	NA	NA	NA	NA	NA	NA	NA	NA	NA	NA	NA	NA	PLAT	NA	COQ5	IL9	NA	NA	CASP3	NA	NA	RECQL	DNAJB2	DLD	NA	NA	HDAC4	NA	NA	KCNH2	NA	NA	NA	NA
617	NA	NA	NA	NA	NA	NA	NA	NA	NA	NA	NA	NA	NA	NA	NA	ADAM12	NA	KDM5C	SAMD3	NA	NA	NR1I2	NA	NA	PODNL1	NRF1	EED	NA	NA	RTN1	NA	NA	NR3C2	NA	NA	NA	NA
618	NA	NA	NA	NA	NA	NA	NA	NA	NA	NA	NA	NA	NA	NA	NA	LRPAP1	NA	ADK	PIGA	NA	NA	GC	NA	NA	VTCN1	S1PR1	SMAD4	NA	NA	AGT	NA	NA	FRRS1	NA	NA	NA	NA
619	NA	NA	NA	NA	NA	NA	NA	NA	NA	NA	NA	NA	NA	NA	NA	LDLRAP1	NA	FGFR1	EFCAB3	NA	NA	GABBR2	NA	NA	PLXNB3	NGEF	KCNQ2	NA	NA	ITGA4	NA	NA	CYP3A4	NA	NA	NA	NA
620	NA	NA	NA	NA	NA	NA	NA	NA	NA	NA	NA	NA	NA	NA	NA	TGM1	NA	ADRA2B	VANGL1	NA	NA	SCAMP5	NA	NA	LHPP	TOPÂ 1.00	IGF1R	NA	NA	HNRNPA2B1	NA	NA	SND1	NA	NA	NA	NA
621	NA	NA	NA	NA	NA	NA	NA	NA	NA	NA	NA	NA	NA	NA	NA	TRIM7	NA	TRAF3	BAP1	NA	NA	ARL6IP5	NA	NA	PRKCE	SAT1	IL1B	NA	NA	IFIT1	NA	NA	MTMR9	NA	NA	NA	NA
622	NA	NA	NA	NA	NA	NA	NA	NA	NA	NA	NA	NA	NA	NA	NA	CFAP45	NA	TMCO1	PCMTD1	NA	NA	CHGB	NA	NA	DCAF12	APOE	GTPBP2	NA	NA	PAWR	NA	NA	PLP1	NA	NA	NA	NA
623	NA	NA	NA	NA	NA	NA	NA	NA	NA	NA	NA	NA	NA	NA	NA	HTRA2	NA	WASHC4	PRUNE2	NA	NA	SLC6A3	NA	NA	PTH1R	SLIRP	FOXB1	NA	NA	CHRND	NA	NA	PSMB4	NA	NA	NA	NA
624	NA	NA	NA	NA	NA	NA	NA	NA	NA	NA	NA	NA	NA	NA	NA	MPO	NA	SLC6A17	LECT2	NA	NA	NEDD4	NA	NA	TDRD3	IER5	FKTN	NA	NA	ATP7A	NA	NA	EGFR	NA	NA	NA	NA
625	NA	NA	NA	NA	NA	NA	NA	NA	NA	NA	NA	NA	NA	NA	NA	GM2A	NA	ZBTB24	PRKCD	NA	NA	GNB5	NA	NA	CEP41	IKBKB	DDHD2	NA	NA	MR1	NA	NA	SCD5	NA	NA	NA	NA
626	NA	NA	NA	NA	NA	NA	NA	NA	NA	NA	NA	NA	NA	NA	NA	IGFBP6	NA	PIGV	USH1C	NA	NA	PDLIM7	NA	NA	TENT5C	GPR88	SETBP1	NA	NA	TP53BP2	NA	NA	CDKN1B	NA	NA	NA	NA
627	NA	NA	NA	NA	NA	NA	NA	NA	NA	NA	NA	NA	NA	NA	NA	ADRA2C	NA	CADM3	OR7C2	NA	NA	HRH2	NA	NA	GPR158	RAD54L	TSPO	NA	NA	PRKN	NA	NA	GABRA4	NA	NA	NA	NA
628	NA	NA	NA	NA	NA	NA	NA	NA	NA	NA	NA	NA	NA	NA	NA	RAB6A	NA	CHD1	GEMIN5	NA	NA	PCDH7	NA	NA	FOXP2	PGKÂ 1.00	CEBPB	NA	NA	PACRG	NA	NA	GABRB1	NA	NA	NA	NA
629	NA	NA	NA	NA	NA	NA	NA	NA	NA	NA	NA	NA	NA	NA	NA	FAM3C	NA	TBL1XR1	GSK3B	NA	NA	KAT5	NA	NA	GPR50	COX7B	UPF3B	NA	NA	GAL	NA	NA	MAGI2	NA	NA	NA	NA
630	NA	NA	NA	NA	NA	NA	NA	NA	NA	NA	NA	NA	NA	NA	NA	SPTLC2	NA	TAF2	CIZ1	NA	NA	POU3F1	NA	NA	OTUD5	PIAS3	RPS6KA3	NA	NA	MAPT	NA	NA	LGALS3	NA	NA	NA	NA
631	NA	NA	NA	NA	NA	NA	NA	NA	NA	NA	NA	NA	NA	NA	NA	TBK1	NA	FBXO31	STAG2	NA	NA	SPARC	NA	NA	DNASE2	ATP1B1	CXCL10	NA	NA	SCN7A	NA	NA	CA7	NA	NA	NA	NA
632	NA	NA	NA	NA	NA	NA	NA	NA	NA	NA	NA	NA	NA	NA	NA	STX2	NA	SPRYD3	MRE11	NA	NA	ACOT11	NA	NA	LCP1	ZNF385B	HCFC1	NA	NA	IL10	NA	NA	PRKAG2	NA	NA	NA	NA
633	NA	NA	NA	NA	NA	NA	NA	NA	NA	NA	NA	NA	NA	NA	NA	IGSF8	NA	NOS1	CDC27	NA	NA	UBE2D4	NA	NA	HFM1	ADGRD1	IMPG1	NA	NA	ST8SIA4	NA	NA	KIF5B	NA	NA	NA	NA
634	NA	NA	NA	NA	NA	NA	NA	NA	NA	NA	NA	NA	NA	NA	NA	BDNF	NA	CCDC136	AJUBA	NA	NA	TF	NA	NA	ASPM	SCN7A	NTAN1	NA	NA	NFKB2	NA	NA	AP1G1	NA	NA	NA	NA
635	NA	NA	NA	NA	NA	NA	NA	NA	NA	NA	NA	NA	NA	NA	NA	NA	NA	RXYLT1	SLC1A6	NA	NA	CPLX2	NA	NA	PA2G4	CAMKK2	KIDINS220	NA	NA	BCAS1	NA	NA	LMNB2	NA	NA	NA	NA
636	NA	NA	NA	NA	NA	NA	NA	NA	NA	NA	NA	NA	NA	NA	NA	NA	NA	EN2	EBF1	NA	NA	PHF1	NA	NA	MED12	GPR6	RNF113A	NA	NA	LRRK2	NA	NA	SAP30BP	NA	NA	NA	NA
637	NA	NA	NA	NA	NA	NA	NA	NA	NA	NA	NA	NA	NA	NA	NA	NA	NA	RAB3GAP2	GBP1	NA	NA	FGG	NA	NA	DDR1	FOXG1	PPARA	NA	NA	SCN9A	NA	NA	KRAS	NA	NA	NA	NA
638	NA	NA	NA	NA	NA	NA	NA	NA	NA	NA	NA	NA	NA	NA	NA	NA	NA	ZDHHC15	KCNN2	NA	NA	TNF	NA	NA	ABCC3	CDS1	HTR1B	NA	NA	MTNR1A	NA	NA	KCNQ1	NA	NA	NA	NA
639	NA	NA	NA	NA	NA	NA	NA	NA	NA	NA	NA	NA	NA	NA	NA	NA	NA	HTR2B	NEBL	NA	NA	TUBB4B	NA	NA	CTBP2	CACNB3	QRICH1	NA	NA	SCN3B	NA	NA	CALY	NA	NA	NA	NA
640	NA	NA	NA	NA	NA	NA	NA	NA	NA	NA	NA	NA	NA	NA	NA	NA	NA	CHRM4	DHDH	NA	NA	TLR4	NA	NA	IL12B	SCN9A	SORL1	NA	NA	AK5	NA	NA	PNPLA8	NA	NA	NA	NA
641	NA	NA	NA	NA	NA	NA	NA	NA	NA	NA	NA	NA	NA	NA	NA	NA	NA	ATP8A2	PAIP2B	NA	NA	SLC16A9	NA	NA	IGF2	MTNR1A	DPP4	NA	NA	P2RX7	NA	NA	MTOR	NA	NA	NA	NA
642	NA	NA	NA	NA	NA	NA	NA	NA	NA	NA	NA	NA	NA	NA	NA	NA	NA	PPP2CA	CTNNB1	NA	NA	RCAN1	NA	NA	NIPBL	SCN3B	PHIP	NA	NA	ALOX5	NA	NA	DEGS2	NA	NA	NA	NA
643	NA	NA	NA	NA	NA	NA	NA	NA	NA	NA	NA	NA	NA	NA	NA	NA	NA	ADRB1	MAG	NA	NA	LTB	NA	NA	TSPYL5	OTC	FOXO6	NA	NA	KCNA2	NA	NA	PDE4B	NA	NA	NA	NA
644	NA	NA	NA	NA	NA	NA	NA	NA	NA	NA	NA	NA	NA	NA	NA	NA	NA	KLHL15	RARA	NA	NA	RNASEH2C	NA	NA	ADGRB1	SRPX	EPB41L1	NA	NA	HSPB8	NA	NA	CROT	NA	NA	NA	NA
645	NA	NA	NA	NA	NA	NA	NA	NA	NA	NA	NA	NA	NA	NA	NA	NA	NA	HTR2A	ASXL1	NA	NA	TUBA8	NA	NA	EFCAB13	TGM1	DCC	NA	NA	HTRA2	NA	NA	CCKAR	NA	NA	NA	NA
646	NA	NA	NA	NA	NA	NA	NA	NA	NA	NA	NA	NA	NA	NA	NA	NA	NA	ZADH2	COL12A1	NA	NA	LRAT	NA	NA	AKT1	P4HA1	GCG	NA	NA	LOXL3	NA	NA	DIMT1	NA	NA	NA	NA
647	NA	NA	NA	NA	NA	NA	NA	NA	NA	NA	NA	NA	NA	NA	NA	NA	NA	CDH6	PPP1R32	NA	NA	RASGRP2	NA	NA	MOBP	OSBPL8	AR	NA	NA	ADRA2C	NA	NA	SLC30A3	NA	NA	NA	NA
648	NA	NA	NA	NA	NA	NA	NA	NA	NA	NA	NA	NA	NA	NA	NA	NA	NA	NEFL	TULP4	NA	NA	SCN11A	NA	NA	COL1A1	RFX4	IL1RN	NA	NA	IL2RA	NA	NA	SCN2A	NA	NA	NA	NA
649	NA	NA	NA	NA	NA	NA	NA	NA	NA	NA	NA	NA	NA	NA	NA	NA	NA	TSHZ1	RYR1	NA	NA	APBB2	NA	NA	ASB2	ADRA2C	HTT	NA	NA	KCNA3	NA	NA	SCN3A	NA	NA	NA	NA
650	NA	NA	NA	NA	NA	NA	NA	NA	NA	NA	NA	NA	NA	NA	NA	NA	NA	MPLKIP	ATR	NA	NA	DKKÂ 3.00	NA	NA	RPTOR	SLC35D3	NRXN1	NA	NA	TBK1	NA	NA	NKAIN2	NA	NA	NA	NA
651	NA	NA	NA	NA	NA	NA	NA	NA	NA	NA	NA	NA	NA	NA	NA	NA	NA	ARHGEF7	PDILT	NA	NA	MYEF2	NA	NA	CYGB	CPT1B	DYNC1H1	NA	NA	EIF4G1	NA	NA	SYT2	NA	NA	NA	NA
652	NA	NA	NA	NA	NA	NA	NA	NA	NA	NA	NA	NA	NA	NA	NA	NA	NA	PDHB	MAP2	NA	NA	CD47	NA	NA	EIF2AK3	PDE4DIP	IRX5	NA	NA	USP37	NA	NA	CACNA2D3	NA	NA	NA	NA
653	NA	NA	NA	NA	NA	NA	NA	NA	NA	NA	NA	NA	NA	NA	NA	NA	NA	ANK3	VEGFD	NA	NA	PLD3	NA	NA	RRM1	DGKB	PDE3A	NA	NA	FIG4	NA	NA	KCNK2	NA	NA	NA	NA
654	NA	NA	NA	NA	NA	NA	NA	NA	NA	NA	NA	NA	NA	NA	NA	NA	NA	SHANK3	PRKAA1	NA	NA	NOTCH1	NA	NA	SLC2A7	RAB6A	AHDC1	NA	NA	BDNF	NA	NA	KCNN3	NA	NA	NA	NA
655	NA	NA	NA	NA	NA	NA	NA	NA	NA	NA	NA	NA	NA	NA	NA	NA	NA	TUBB2A	TMEM209	NA	NA	RASGRF2	NA	NA	DNAH8	FAM3C	OPHN1	NA	NA	NA	NA	NA	DNAH10	NA	NA	NA	NA
656	NA	NA	NA	NA	NA	NA	NA	NA	NA	NA	NA	NA	NA	NA	NA	NA	NA	HTR1A	PIK3CA	NA	NA	NGF	NA	NA	ABCC9	USP2	SORBS2	NA	NA	NA	NA	NA	IGFBP2	NA	NA	NA	NA
657	NA	NA	NA	NA	NA	NA	NA	NA	NA	NA	NA	NA	NA	NA	NA	NA	NA	TUBB2B	IL13	NA	NA	ZFP36L2	NA	NA	B4GALT5	POLR2I	MECP2	NA	NA	NA	NA	NA	GRIN1	NA	NA	NA	NA
658	NA	NA	NA	NA	NA	NA	NA	NA	NA	NA	NA	NA	NA	NA	NA	NA	NA	THOC6	FAM160A2	NA	NA	ZNF784	NA	NA	BCAR1	BDNF	MAN1B1	NA	NA	NA	NA	NA	RGS4	NA	NA	NA	NA
659	NA	NA	NA	NA	NA	NA	NA	NA	NA	NA	NA	NA	NA	NA	NA	NA	NA	DAG1	ATP2A2	NA	NA	F2	NA	NA	CMSS1	NA	PPP3CA	NA	NA	NA	NA	NA	OSBPL6	NA	NA	NA	NA
660	NA	NA	NA	NA	NA	NA	NA	NA	NA	NA	NA	NA	NA	NA	NA	NA	NA	RUSC2	CNGA3	NA	NA	CHRNA2	NA	NA	BMF	NA	LNPEP	NA	NA	NA	NA	NA	SP4	NA	NA	NA	NA
661	NA	NA	NA	NA	NA	NA	NA	NA	NA	NA	NA	NA	NA	NA	NA	NA	NA	EHBP1	MS4A7	NA	NA	ADCY2	NA	NA	BCLAF3	NA	LRP6	NA	NA	NA	NA	NA	KMT2C	NA	NA	NA	NA
662	NA	NA	NA	NA	NA	NA	NA	NA	NA	NA	NA	NA	NA	NA	NA	NA	NA	CDC45	EPHB2	NA	NA	FRMD4B	NA	NA	TRIO	NA	DMD	NA	NA	NA	NA	NA	ELAVL4	NA	NA	NA	NA
663	NA	NA	NA	NA	NA	NA	NA	NA	NA	NA	NA	NA	NA	NA	NA	NA	NA	TNFRSF11A	DPP10	NA	NA	TGM2	NA	NA	ZFPM1	NA	CNTF	NA	NA	NA	NA	NA	ALDOC	NA	NA	NA	NA
664	NA	NA	NA	NA	NA	NA	NA	NA	NA	NA	NA	NA	NA	NA	NA	NA	NA	ARHGEF10L	DIAPH3	NA	NA	IMPA1	NA	NA	TAF13	NA	NRCAM	NA	NA	NA	NA	NA	PDP1	NA	NA	NA	NA
665	NA	NA	NA	NA	NA	NA	NA	NA	NA	NA	NA	NA	NA	NA	NA	NA	NA	FRMPD4	RASGRF1	NA	NA	G3BP1	NA	NA	ZNF646	NA	RSRC1	NA	NA	NA	NA	NA	GRIN2B	NA	NA	NA	NA
666	NA	NA	NA	NA	NA	NA	NA	NA	NA	NA	NA	NA	NA	NA	NA	NA	NA	GRIN3B	PIK3CB	NA	NA	ALDH6A1	NA	NA	ROS1	NA	ELOVL4	NA	NA	NA	NA	NA	NTF3	NA	NA	NA	NA
667	NA	NA	NA	NA	NA	NA	NA	NA	NA	NA	NA	NA	NA	NA	NA	NA	NA	RNF135	KREMEN2	NA	NA	TUBE1	NA	NA	FOXO1	NA	PEX5L	NA	NA	NA	NA	NA	HTR3C	NA	NA	NA	NA
668	NA	NA	NA	NA	NA	NA	NA	NA	NA	NA	NA	NA	NA	NA	NA	NA	NA	GABRA5	CALD1	NA	NA	GPR83	NA	NA	SF3B2	NA	MME	NA	NA	NA	NA	NA	PITPNM1	NA	NA	NA	NA
669	NA	NA	NA	NA	NA	NA	NA	NA	NA	NA	NA	NA	NA	NA	NA	NA	NA	DPF2	ADRA2A	NA	NA	PTDSS1	NA	NA	CILP2	NA	CNKSR2	NA	NA	NA	NA	NA	NMT2	NA	NA	NA	NA
670	NA	NA	NA	NA	NA	NA	NA	NA	NA	NA	NA	NA	NA	NA	NA	NA	NA	GABRB3	BAX	NA	NA	BMP6	NA	NA	CDH1	NA	EPHA6	NA	NA	NA	NA	NA	IBTK	NA	NA	NA	NA
671	NA	NA	NA	NA	NA	NA	NA	NA	NA	NA	NA	NA	NA	NA	NA	NA	NA	AP4E1	GOT1	NA	NA	STAT3	NA	NA	PCSK6	NA	LDLR	NA	NA	NA	NA	NA	SNRK	NA	NA	NA	NA
672	NA	NA	NA	NA	NA	NA	NA	NA	NA	NA	NA	NA	NA	NA	NA	NA	NA	NDN	CLU	NA	NA	EP300	NA	NA	DOCK1	NA	GABRA2	NA	NA	NA	NA	NA	CYPÂ 20.00	NA	NA	NA	NA
673	NA	NA	NA	NA	NA	NA	NA	NA	NA	NA	NA	NA	NA	NA	NA	NA	NA	TRIM68	ARID1B	NA	NA	LAMP1	NA	NA	TRIML2	NA	ADD2	NA	NA	NA	NA	NA	RGS12	NA	NA	NA	NA
674	NA	NA	NA	NA	NA	NA	NA	NA	NA	NA	NA	NA	NA	NA	NA	NA	NA	VLDLR	NLRC5	NA	NA	ETFB	NA	NA	DLK1	NA	DRD5	NA	NA	NA	NA	NA	RXRG	NA	NA	NA	NA
675	NA	NA	NA	NA	NA	NA	NA	NA	NA	NA	NA	NA	NA	NA	NA	NA	NA	LAMA1	C19orf57	NA	NA	RERE	NA	NA	RNF38	NA	SLC6A2	NA	NA	NA	NA	NA	GNAI1	NA	NA	NA	NA
676	NA	NA	NA	NA	NA	NA	NA	NA	NA	NA	NA	NA	NA	NA	NA	NA	NA	HJV	IPO5	NA	NA	ST3GAL5	NA	NA	DCAF12L2	NA	NR3C2	NA	NA	NA	NA	NA	FGFR1	NA	NA	NA	NA
677	NA	NA	NA	NA	NA	NA	NA	NA	NA	NA	NA	NA	NA	NA	NA	NA	NA	AFF2	ST18	NA	NA	CASQ2	NA	NA	IL13RA2	NA	ARHGEF6	NA	NA	NA	NA	NA	CHST11	NA	NA	NA	NA
678	NA	NA	NA	NA	NA	NA	NA	NA	NA	NA	NA	NA	NA	NA	NA	NA	NA	PAK1	CNDP1	NA	NA	XIAP	NA	NA	PTPRD	NA	POMT2	NA	NA	NA	NA	NA	HCN3	NA	NA	NA	NA
679	NA	NA	NA	NA	NA	NA	NA	NA	NA	NA	NA	NA	NA	NA	NA	NA	NA	WDR26	GNAO1	NA	NA	MTRR	NA	NA	ANKRD11	NA	KNG1	NA	NA	NA	NA	NA	ADRA2B	NA	NA	NA	NA
680	NA	NA	NA	NA	NA	NA	NA	NA	NA	NA	NA	NA	NA	NA	NA	NA	NA	CLTC	MMP1	NA	NA	PRKCD	NA	NA	EEF2K	NA	RNF168	NA	NA	NA	NA	NA	TRAF3	NA	NA	NA	NA
681	NA	NA	NA	NA	NA	NA	NA	NA	NA	NA	NA	NA	NA	NA	NA	NA	NA	CADPS2	RIPK4	NA	NA	MECR	NA	NA	CSF2RB	NA	BCL9	NA	NA	NA	NA	NA	ZKSCAN1	NA	NA	NA	NA
682	NA	NA	NA	NA	NA	NA	NA	NA	NA	NA	NA	NA	NA	NA	NA	NA	NA	NRP2	TOP2A	NA	NA	RAB3A	NA	NA	ITIH5	NA	LEP	NA	NA	NA	NA	NA	SNX27	NA	NA	NA	NA
683	NA	NA	NA	NA	NA	NA	NA	NA	NA	NA	NA	NA	NA	NA	NA	NA	NA	CAPN10	ALAD	NA	NA	ADAM10	NA	NA	MAML3	NA	CA8	NA	NA	NA	NA	NA	CADM3	NA	NA	NA	NA
684	NA	NA	NA	NA	NA	NA	NA	NA	NA	NA	NA	NA	NA	NA	NA	NA	NA	LMAN2L	KCNIP1	NA	NA	GSK3B	NA	NA	CDH8	NA	ADNP	NA	NA	NA	NA	NA	GABRR3	NA	NA	NA	NA
685	NA	NA	NA	NA	NA	NA	NA	NA	NA	NA	NA	NA	NA	NA	NA	NA	NA	GPC1	ARID2	NA	NA	DRD2	NA	NA	SH2B3	NA	AHSG	NA	NA	NA	NA	NA	HTR5A	NA	NA	NA	NA
686	NA	NA	NA	NA	NA	NA	NA	NA	NA	NA	NA	NA	NA	NA	NA	NA	NA	SLC9A6	KCNMB1	NA	NA	MS4A6A	NA	NA	HRAS	NA	GABRA4	NA	NA	NA	NA	NA	NOS1	NA	NA	NA	NA
687	NA	NA	NA	NA	NA	NA	NA	NA	NA	NA	NA	NA	NA	NA	NA	NA	NA	TSC2	IGSF3	NA	NA	OXR1	NA	NA	PARP4	NA	FLNA	NA	NA	NA	NA	NA	RUSC1	NA	NA	NA	NA
688	NA	NA	NA	NA	NA	NA	NA	NA	NA	NA	NA	NA	NA	NA	NA	NA	NA	SATB2	TMIE	NA	NA	ALDH1L1	NA	NA	WRAP73	NA	GABRB1	NA	NA	NA	NA	NA	ADORA1	NA	NA	NA	NA
689	NA	NA	NA	NA	NA	NA	NA	NA	NA	NA	NA	NA	NA	NA	NA	NA	NA	HDAC4	CACNG2	NA	NA	PTGER4	NA	NA	NCOR1	NA	ACP6	NA	NA	NA	NA	NA	CHI3L1	NA	NA	NA	NA
690	NA	NA	NA	NA	NA	NA	NA	NA	NA	NA	NA	NA	NA	NA	NA	NA	NA	ACSL4	PDCD1	NA	NA	SLC1A6	NA	NA	TRIOBP	NA	HDAC6	NA	NA	NA	NA	NA	NDUFV1	NA	NA	NA	NA
691	NA	NA	NA	NA	NA	NA	NA	NA	NA	NA	NA	NA	NA	NA	NA	NA	NA	RBM8A	SH3RF2	NA	NA	SLC7A11	NA	NA	KLF3	NA	MEF2C	NA	NA	NA	NA	NA	ZNF7	NA	NA	NA	NA
692	NA	NA	NA	NA	NA	NA	NA	NA	NA	NA	NA	NA	NA	NA	NA	NA	NA	DCAF17	CFAP100	NA	NA	GBP1	NA	NA	PKP4	NA	CA7	NA	NA	NA	NA	NA	ANXA6	NA	NA	NA	NA
693	NA	NA	NA	NA	NA	NA	NA	NA	NA	NA	NA	NA	NA	NA	NA	NA	NA	FMR1	GPSM2	NA	NA	C1QA	NA	NA	ST8SIA1	NA	GPR37L1	NA	NA	NA	NA	NA	HTR2B	NA	NA	NA	NA
694	NA	NA	NA	NA	NA	NA	NA	NA	NA	NA	NA	NA	NA	NA	NA	NA	NA	ANKRD35	FA2H	NA	NA	PARP15	NA	NA	ASXL3	NA	KIRREL3	NA	NA	NA	NA	NA	CHRM4	NA	NA	NA	NA
695	NA	NA	NA	NA	NA	NA	NA	NA	NA	NA	NA	NA	NA	NA	NA	NA	NA	ATP7A	CPA5	NA	NA	CTNNB1	NA	NA	MYRF	NA	TMPRSS9	NA	NA	NA	NA	NA	CERK	NA	NA	NA	NA
696	NA	NA	NA	NA	NA	NA	NA	NA	NA	NA	NA	NA	NA	NA	NA	NA	NA	PTCHD1	PRX	NA	NA	ITPR2	NA	NA	TRRAP	NA	STXBP1	NA	NA	NA	NA	NA	HADH	NA	NA	NA	NA
697	NA	NA	NA	NA	NA	NA	NA	NA	NA	NA	NA	NA	NA	NA	NA	NA	NA	PYCR1	CD109	NA	NA	MAG	NA	NA	MYO1D	NA	KCNQ1	NA	NA	NA	NA	NA	TPH1	NA	NA	NA	NA
698	NA	NA	NA	NA	NA	NA	NA	NA	NA	NA	NA	NA	NA	NA	NA	NA	NA	NUDT17	ADCY8	NA	NA	EGR1	NA	NA	USP36	NA	RBBP8	NA	NA	NA	NA	NA	SREBF1	NA	NA	NA	NA
699	NA	NA	NA	NA	NA	NA	NA	NA	NA	NA	NA	NA	NA	NA	NA	NA	NA	PIAS3	SLC28A1	NA	NA	RIPK2	NA	NA	CRTC2	NA	MED23	NA	NA	NA	NA	NA	ADRB1	NA	NA	NA	NA
700	NA	NA	NA	NA	NA	NA	NA	NA	NA	NA	NA	NA	NA	NA	NA	NA	NA	SCN7A	ZEB2	NA	NA	RARA	NA	NA	FRG1	NA	MTOR	NA	NA	NA	NA	NA	PRRT1	NA	NA	NA	NA
701	NA	NA	NA	NA	NA	NA	NA	NA	NA	NA	NA	NA	NA	NA	NA	NA	NA	RNF115	KDM1A	NA	NA	SLC10A1	NA	NA	HGF	NA	CUL4B	NA	NA	NA	NA	NA	RTF1	NA	NA	NA	NA
702	NA	NA	NA	NA	NA	NA	NA	NA	NA	NA	NA	NA	NA	NA	NA	NA	NA	POLR3C	DVL2	NA	NA	DCD	NA	NA	SOX9	NA	ARG1	NA	NA	NA	NA	NA	ATP2B2	NA	NA	NA	NA
703	NA	NA	NA	NA	NA	NA	NA	NA	NA	NA	NA	NA	NA	NA	NA	NA	NA	LINS1	HAPLN4	NA	NA	RYR1	NA	NA	ERBB4	NA	KIF2A	NA	NA	NA	NA	NA	HTR2A	NA	NA	NA	NA
704	NA	NA	NA	NA	NA	NA	NA	NA	NA	NA	NA	NA	NA	NA	NA	NA	NA	FOXG1	OCLN	NA	NA	MAP2	NA	NA	ZNF512B	NA	GJA5	NA	NA	NA	NA	NA	ARSA	NA	NA	NA	NA
705	NA	NA	NA	NA	NA	NA	NA	NA	NA	NA	NA	NA	NA	NA	NA	NA	NA	PGAP1	DCAF4	NA	NA	GLRA1	NA	NA	ZBTB4	NA	ERCC2	NA	NA	NA	NA	NA	NEFL	NA	NA	NA	NA
706	NA	NA	NA	NA	NA	NA	NA	NA	NA	NA	NA	NA	NA	NA	NA	NA	NA	ABCD2	SMPD3	NA	NA	MS4A4A	NA	NA	LAMA4	NA	SLC16A2	NA	NA	NA	NA	NA	GRIK1	NA	NA	NA	NA
707	NA	NA	NA	NA	NA	NA	NA	NA	NA	NA	NA	NA	NA	NA	NA	NA	NA	SCN9A	ADAMTS13	NA	NA	SYTL4	NA	NA	GLI1	NA	POGZ	NA	NA	NA	NA	NA	ABLIM3	NA	NA	NA	NA
708	NA	NA	NA	NA	NA	NA	NA	NA	NA	NA	NA	NA	NA	NA	NA	NA	NA	MID2	FAM83A	NA	NA	CAPZB	NA	NA	SEMA4F	NA	SCN2A	NA	NA	NA	NA	NA	MICAL2	NA	NA	NA	NA
709	NA	NA	NA	NA	NA	NA	NA	NA	NA	NA	NA	NA	NA	NA	NA	NA	NA	MTNR1A	ARHGAP32	NA	NA	ITIH4	NA	NA	TUSC3	NA	KMT5B	NA	NA	NA	NA	NA	AHCY	NA	NA	NA	NA
710	NA	NA	NA	NA	NA	NA	NA	NA	NA	NA	NA	NA	NA	NA	NA	NA	NA	SMS	SPATA19	NA	NA	LRP4	NA	NA	C6	NA	PRSS12	NA	NA	NA	NA	NA	SEMA5A	NA	NA	NA	NA
711	NA	NA	NA	NA	NA	NA	NA	NA	NA	NA	NA	NA	NA	NA	NA	NA	NA	SCN3B	NLRP3	NA	NA	ATP2A2	NA	NA	CAV1	NA	ASCL1	NA	NA	NA	NA	NA	INTS6	NA	NA	NA	NA
712	NA	NA	NA	NA	NA	NA	NA	NA	NA	NA	NA	NA	NA	NA	NA	NA	NA	WDR62	RECQL	NA	NA	POLR1C	NA	NA	ID3	NA	DIP2B	NA	NA	NA	NA	NA	NME6	NA	NA	NA	NA
713	NA	NA	NA	NA	NA	NA	NA	NA	NA	NA	NA	NA	NA	NA	NA	NA	NA	AP4M1	PODNL1	NA	NA	EPHB2	NA	NA	FBN3	NA	BSCL2	NA	NA	NA	NA	NA	RTN2	NA	NA	NA	NA
714	NA	NA	NA	NA	NA	NA	NA	NA	NA	NA	NA	NA	NA	NA	NA	NA	NA	ADRA2C	VTCN1	NA	NA	RASGRF1	NA	NA	PLXNA1	NA	UHMK1	NA	NA	NA	NA	NA	KHDRBS1	NA	NA	NA	NA
715	NA	NA	NA	NA	NA	NA	NA	NA	NA	NA	NA	NA	NA	NA	NA	NA	NA	TAF6	TMEM200A	NA	NA	CYC1	NA	NA	ACTN4	NA	SCN3A	NA	NA	NA	NA	NA	SCG5	NA	NA	NA	NA
716	NA	NA	NA	NA	NA	NA	NA	NA	NA	NA	NA	NA	NA	NA	NA	NA	NA	CHKB	PLXNB3	NA	NA	ATP1A1	NA	NA	MET	NA	ADCY1	NA	NA	NA	NA	NA	ANK3	NA	NA	NA	NA
717	NA	NA	NA	NA	NA	NA	NA	NA	NA	NA	NA	NA	NA	NA	NA	NA	NA	ATRX	LHPP	NA	NA	ADRA2A	NA	NA	TOP2B	NA	TMEM67	NA	NA	NA	NA	NA	PRKCB	NA	NA	NA	NA
718	NA	NA	NA	NA	NA	NA	NA	NA	NA	NA	NA	NA	NA	NA	NA	NA	NA	PDZK1	PRKCE	NA	NA	INPP4A	NA	NA	LDLRAD3	NA	NOS3	NA	NA	NA	NA	NA	SHANK3	NA	NA	NA	NA
719	NA	NA	NA	NA	NA	NA	NA	NA	NA	NA	NA	NA	NA	NA	NA	NA	NA	DCAF6	DCAF12	NA	NA	BAX	NA	NA	CIC	NA	MAP2K7	NA	NA	NA	NA	NA	MCTP1	NA	NA	NA	NA
720	NA	NA	NA	NA	NA	NA	NA	NA	NA	NA	NA	NA	NA	NA	NA	NA	NA	NA	PTH1R	NA	NA	UBQLN2	NA	NA	ACVR2A	NA	CASKIN1	NA	NA	NA	NA	NA	PDE7A	NA	NA	NA	NA
721	NA	NA	NA	NA	NA	NA	NA	NA	NA	NA	NA	NA	NA	NA	NA	NA	NA	NA	TDRD3	NA	NA	CLU	NA	NA	ADAMTS5	NA	YY1	NA	NA	NA	NA	NA	HTR1A	NA	NA	NA	NA
722	NA	NA	NA	NA	NA	NA	NA	NA	NA	NA	NA	NA	NA	NA	NA	NA	NA	NA	CEP41	NA	NA	SLC7A6	NA	NA	TFPI2	NA	KAT6A	NA	NA	NA	NA	NA	CACNA1A	NA	NA	NA	NA
723	NA	NA	NA	NA	NA	NA	NA	NA	NA	NA	NA	NA	NA	NA	NA	NA	NA	NA	TENT5C	NA	NA	ITPR1	NA	NA	GNGT1	NA	RLIM	NA	NA	NA	NA	NA	MSC	NA	NA	NA	NA
724	NA	NA	NA	NA	NA	NA	NA	NA	NA	NA	NA	NA	NA	NA	NA	NA	NA	NA	GPR158	NA	NA	ISOC1	NA	NA	PDGFC	NA	GRIN1	NA	NA	NA	NA	NA	ACSBG1	NA	NA	NA	NA
725	NA	NA	NA	NA	NA	NA	NA	NA	NA	NA	NA	NA	NA	NA	NA	NA	NA	NA	FOXP2	NA	NA	TRIM27	NA	NA	CDKN2B	NA	TLR3	NA	NA	NA	NA	NA	PLCL2	NA	NA	NA	NA
726	NA	NA	NA	NA	NA	NA	NA	NA	NA	NA	NA	NA	NA	NA	NA	NA	NA	NA	GRIA1	NA	NA	NDUFA13	NA	NA	S100A9	NA	TRIP12	NA	NA	NA	NA	NA	GRM5	NA	NA	NA	NA
727	NA	NA	NA	NA	NA	NA	NA	NA	NA	NA	NA	NA	NA	NA	NA	NA	NA	NA	MS4A1	NA	NA	GNAO1	NA	NA	CDKN2A	NA	ROGDI	NA	NA	NA	NA	NA	PDE5A	NA	NA	NA	NA
728	NA	NA	NA	NA	NA	NA	NA	NA	NA	NA	NA	NA	NA	NA	NA	NA	NA	NA	GPR50	NA	NA	MMP1	NA	NA	EHMT1	NA	NEXMIF	NA	NA	NA	NA	NA	SWAP70	NA	NA	NA	NA
729	NA	NA	NA	NA	NA	NA	NA	NA	NA	NA	NA	NA	NA	NA	NA	NA	NA	NA	OTUD5	NA	NA	PHYHD1	NA	NA	HK2	NA	RORA	NA	NA	NA	NA	NA	MRPS22	NA	NA	NA	NA
730	NA	NA	NA	NA	NA	NA	NA	NA	NA	NA	NA	NA	NA	NA	NA	NA	NA	NA	DNASE2	NA	NA	GPAM	NA	NA	EFCAB6	NA	KDM5B	NA	NA	NA	NA	NA	GRIN3B	NA	NA	NA	NA
731	NA	NA	NA	NA	NA	NA	NA	NA	NA	NA	NA	NA	NA	NA	NA	NA	NA	NA	LCP1	NA	NA	FGF12	NA	NA	CTU2	NA	PSEN2	NA	NA	NA	NA	NA	BCHE	NA	NA	NA	NA
732	NA	NA	NA	NA	NA	NA	NA	NA	NA	NA	NA	NA	NA	NA	NA	NA	NA	NA	ERBB3	NA	NA	KCNIP1	NA	NA	CDC42EP3	NA	ARID1A	NA	NA	NA	NA	NA	GABRA5	NA	NA	NA	NA
733	NA	NA	NA	NA	NA	NA	NA	NA	NA	NA	NA	NA	NA	NA	NA	NA	NA	NA	HFM1	NA	NA	CTSS	NA	NA	CREB3L2	NA	CRADD	NA	NA	NA	NA	NA	GABRB3	NA	NA	NA	NA
734	NA	NA	NA	NA	NA	NA	NA	NA	NA	NA	NA	NA	NA	NA	NA	NA	NA	NA	ASPM	NA	NA	MRPL9	NA	NA	ERMAP	NA	COQ8A	NA	NA	NA	NA	NA	CA12	NA	NA	NA	NA
735	NA	NA	NA	NA	NA	NA	NA	NA	NA	NA	NA	NA	NA	NA	NA	NA	NA	NA	PA2G4	NA	NA	DBNL	NA	NA	FKBP9	NA	POMGNT2	NA	NA	NA	NA	NA	ABCA13	NA	NA	NA	NA
736	NA	NA	NA	NA	NA	NA	NA	NA	NA	NA	NA	NA	NA	NA	NA	NA	NA	NA	MED12	NA	NA	PTGES3	NA	NA	ZNF274	NA	ERLIN2	NA	NA	NA	NA	NA	TAX1BP3	NA	NA	NA	NA
737	NA	NA	NA	NA	NA	NA	NA	NA	NA	NA	NA	NA	NA	NA	NA	NA	NA	NA	DDR1	NA	NA	SV2A	NA	NA	IFI27	NA	PRKRA	NA	NA	NA	NA	NA	ETFDH	NA	NA	NA	NA
738	NA	NA	NA	NA	NA	NA	NA	NA	NA	NA	NA	NA	NA	NA	NA	NA	NA	NA	ABCC3	NA	NA	C7	NA	NA	DBH	NA	TMEM94	NA	NA	NA	NA	NA	NDN	NA	NA	NA	NA
739	NA	NA	NA	NA	NA	NA	NA	NA	NA	NA	NA	NA	NA	NA	NA	NA	NA	NA	CTBP2	NA	NA	CFL1	NA	NA	EPHB6	NA	GBA	NA	NA	NA	NA	NA	LAMA1	NA	NA	NA	NA
740	NA	NA	NA	NA	NA	NA	NA	NA	NA	NA	NA	NA	NA	NA	NA	NA	NA	NA	IL12B	NA	NA	PRKACB	NA	NA	TCF7L2	NA	IL1RL1	NA	NA	NA	NA	NA	GNPAT	NA	NA	NA	NA
741	NA	NA	NA	NA	NA	NA	NA	NA	NA	NA	NA	NA	NA	NA	NA	NA	NA	NA	IGF2	NA	NA	NDUFC1	NA	NA	TMPRSS15	NA	PURA	NA	NA	NA	NA	NA	TXNIP	NA	NA	NA	NA
742	NA	NA	NA	NA	NA	NA	NA	NA	NA	NA	NA	NA	NA	NA	NA	NA	NA	NA	NIPBL	NA	NA	CX3CR1	NA	NA	ALMS1	NA	GRIN2B	NA	NA	NA	NA	NA	SLC5A7	NA	NA	NA	NA
743	NA	NA	NA	NA	NA	NA	NA	NA	NA	NA	NA	NA	NA	NA	NA	NA	NA	NA	TSPYL5	NA	NA	CPA5	NA	NA	SMPD1	NA	NTF3	NA	NA	NA	NA	NA	CADPS2	NA	NA	NA	NA
744	NA	NA	NA	NA	NA	NA	NA	NA	NA	NA	NA	NA	NA	NA	NA	NA	NA	NA	CDK6	NA	NA	TFCP2	NA	NA	POLQ	NA	TECPR2	NA	NA	NA	NA	NA	SLC35F3	NA	NA	NA	NA
745	NA	NA	NA	NA	NA	NA	NA	NA	NA	NA	NA	NA	NA	NA	NA	NA	NA	NA	ADGRB1	NA	NA	ULK4	NA	NA	FUBP1	NA	CSF1	NA	NA	NA	NA	NA	HYDIN	NA	NA	NA	NA
746	NA	NA	NA	NA	NA	NA	NA	NA	NA	NA	NA	NA	NA	NA	NA	NA	NA	NA	CLTB	NA	NA	FTL	NA	NA	S100A4	NA	BDKRB1	NA	NA	NA	NA	NA	RNPEPL1	NA	NA	NA	NA
747	NA	NA	NA	NA	NA	NA	NA	NA	NA	NA	NA	NA	NA	NA	NA	NA	NA	NA	PVALB	NA	NA	PGAM2	NA	NA	FGFR3	NA	HTR3C	NA	NA	NA	NA	NA	TEKT5	NA	NA	NA	NA
748	NA	NA	NA	NA	NA	NA	NA	NA	NA	NA	NA	NA	NA	NA	NA	NA	NA	NA	EFCAB13	NA	NA	PRPH	NA	NA	GAD2	NA	IL15RA	NA	NA	NA	NA	NA	RELN	NA	NA	NA	NA
749	NA	NA	NA	NA	NA	NA	NA	NA	NA	NA	NA	NA	NA	NA	NA	NA	NA	NA	ESR2	NA	NA	MMP12	NA	NA	TLE3	NA	GPT2	NA	NA	NA	NA	NA	LMAN2L	NA	NA	NA	NA
750	NA	NA	NA	NA	NA	NA	NA	NA	NA	NA	NA	NA	NA	NA	NA	NA	NA	NA	AKT1	NA	NA	KPNA5	NA	NA	UPF3A	NA	SOX11	NA	NA	NA	NA	NA	GPC1	NA	NA	NA	NA
751	NA	NA	NA	NA	NA	NA	NA	NA	NA	NA	NA	NA	NA	NA	NA	NA	NA	NA	MOBP	NA	NA	CA5B	NA	NA	RBL2	NA	KCNAB1	NA	NA	NA	NA	NA	PDE1A	NA	NA	NA	NA
752	NA	NA	NA	NA	NA	NA	NA	NA	NA	NA	NA	NA	NA	NA	NA	NA	NA	NA	COL1A1	NA	NA	VPS11	NA	NA	ULK2	NA	DPP6	NA	NA	NA	NA	NA	ZFHX3	NA	NA	NA	NA
753	NA	NA	NA	NA	NA	NA	NA	NA	NA	NA	NA	NA	NA	NA	NA	NA	NA	NA	FNDC1	NA	NA	EZR	NA	NA	CNTNAP2	NA	MED13L	NA	NA	NA	NA	NA	DISC1	NA	NA	NA	NA
754	NA	NA	NA	NA	NA	NA	NA	NA	NA	NA	NA	NA	NA	NA	NA	NA	NA	NA	ASB2	NA	NA	BBS2	NA	NA	ANGPT1	NA	GNAI1	NA	NA	NA	NA	NA	APOE	NA	NA	NA	NA
755	NA	NA	NA	NA	NA	NA	NA	NA	NA	NA	NA	NA	NA	NA	NA	NA	NA	NA	RPTOR	NA	NA	CLUH	NA	NA	PLA2R1	NA	COQ5	NA	NA	NA	NA	NA	RTN1	NA	NA	NA	NA
756	NA	NA	NA	NA	NA	NA	NA	NA	NA	NA	NA	NA	NA	NA	NA	NA	NA	NA	CYGB	NA	NA	OCLN	NA	NA	NUP210L	NA	KSR1	NA	NA	NA	NA	NA	RARG	NA	NA	NA	NA
757	NA	NA	NA	NA	NA	NA	NA	NA	NA	NA	NA	NA	NA	NA	NA	NA	NA	NA	GOT2	NA	NA	SLC25A38	NA	NA	PLD1	NA	KDM5C	NA	NA	NA	NA	NA	CHRNG	NA	NA	NA	NA
758	NA	NA	NA	NA	NA	NA	NA	NA	NA	NA	NA	NA	NA	NA	NA	NA	NA	NA	EIF2AK3	NA	NA	OGT	NA	NA	S100A13	NA	ADK	NA	NA	NA	NA	NA	CHRND	NA	NA	NA	NA
759	NA	NA	NA	NA	NA	NA	NA	NA	NA	NA	NA	NA	NA	NA	NA	NA	NA	NA	RRM1	NA	NA	ADAMTS13	NA	NA	TMPRSS6	NA	FGFR1	NA	NA	NA	NA	NA	SYT3	NA	NA	NA	NA
760	NA	NA	NA	NA	NA	NA	NA	NA	NA	NA	NA	NA	NA	NA	NA	NA	NA	NA	SLC2A7	NA	NA	GAS6	NA	NA	MSR1	NA	AHSA1	NA	NA	NA	NA	NA	MTHFR	NA	NA	NA	NA
761	NA	NA	NA	NA	NA	NA	NA	NA	NA	NA	NA	NA	NA	NA	NA	NA	NA	NA	DNAH8	NA	NA	PLK2	NA	NA	COL1A2	NA	ADRA2B	NA	NA	NA	NA	NA	SYT1	NA	NA	NA	NA
762	NA	NA	NA	NA	NA	NA	NA	NA	NA	NA	NA	NA	NA	NA	NA	NA	NA	NA	ABCC9	NA	NA	CEMIP2	NA	NA	KEL	NA	TRAF3	NA	NA	NA	NA	NA	ATP1B1	NA	NA	NA	NA
763	NA	NA	NA	NA	NA	NA	NA	NA	NA	NA	NA	NA	NA	NA	NA	NA	NA	NA	B4GALT5	NA	NA	ARHGAP32	NA	NA	DNMT3A	NA	TMCO1	NA	NA	NA	NA	NA	MRPL48	NA	NA	NA	NA
764	NA	NA	NA	NA	NA	NA	NA	NA	NA	NA	NA	NA	NA	NA	NA	NA	NA	NA	RFX1	NA	NA	RAP1GAP	NA	NA	CNTNAP4	NA	WASHC4	NA	NA	NA	NA	NA	GAD1	NA	NA	NA	NA
765	NA	NA	NA	NA	NA	NA	NA	NA	NA	NA	NA	NA	NA	NA	NA	NA	NA	NA	BCAR1	NA	NA	HSPA9	NA	NA	SERPINA1	NA	SLC6A17	NA	NA	NA	NA	NA	MAPT	NA	NA	NA	NA
766	NA	NA	NA	NA	NA	NA	NA	NA	NA	NA	NA	NA	NA	NA	NA	NA	NA	NA	CMSS1	NA	NA	PPP1R3A	NA	NA	BUD31	NA	ZBTB24	NA	NA	NA	NA	NA	SCN7A	NA	NA	NA	NA
767	NA	NA	NA	NA	NA	NA	NA	NA	NA	NA	NA	NA	NA	NA	NA	NA	NA	NA	BMF	NA	NA	CACNB2	NA	NA	CACNA1S	NA	PIGV	NA	NA	NA	NA	NA	IL10	NA	NA	NA	NA
768	NA	NA	NA	NA	NA	NA	NA	NA	NA	NA	NA	NA	NA	NA	NA	NA	NA	NA	BCLAF3	NA	NA	CELF2	NA	NA	ARHGAP33	NA	CHD1	NA	NA	NA	NA	NA	EYA3	NA	NA	NA	NA
769	NA	NA	NA	NA	NA	NA	NA	NA	NA	NA	NA	NA	NA	NA	NA	NA	NA	NA	TRIO	NA	NA	PLSCR4	NA	NA	ADGRA2	NA	TBL1XR1	NA	NA	NA	NA	NA	ATP1A4	NA	NA	NA	NA
770	NA	NA	NA	NA	NA	NA	NA	NA	NA	NA	NA	NA	NA	NA	NA	NA	NA	NA	ZFPM1	NA	NA	PRKCE	NA	NA	NAMPT	NA	TAF2	NA	NA	NA	NA	NA	SCN9A	NA	NA	NA	NA
771	NA	NA	NA	NA	NA	NA	NA	NA	NA	NA	NA	NA	NA	NA	NA	NA	NA	NA	CTDNEP1	NA	NA	MED21	NA	NA	CXCR4	NA	FBXO31	NA	NA	NA	NA	NA	MTNR1A	NA	NA	NA	NA
772	NA	NA	NA	NA	NA	NA	NA	NA	NA	NA	NA	NA	NA	NA	NA	NA	NA	NA	TAF13	NA	NA	DIRAS2	NA	NA	SLX4	NA	NOS1	NA	NA	NA	NA	NA	SCN3B	NA	NA	NA	NA
773	NA	NA	NA	NA	NA	NA	NA	NA	NA	NA	NA	NA	NA	NA	NA	NA	NA	NA	ZNF646	NA	NA	PPTC7	NA	NA	SYNJ2	NA	AVPR1A	NA	NA	NA	NA	NA	GLT1D1	NA	NA	NA	NA
774	NA	NA	NA	NA	NA	NA	NA	NA	NA	NA	NA	NA	NA	NA	NA	NA	NA	NA	ROS1	NA	NA	JAM3	NA	NA	C18orf25	NA	RXYLT1	NA	NA	NA	NA	NA	GNG2	NA	NA	NA	NA
775	NA	NA	NA	NA	NA	NA	NA	NA	NA	NA	NA	NA	NA	NA	NA	NA	NA	NA	SYP	NA	NA	ABCD1	NA	NA	JAG1	NA	EN2	NA	NA	NA	NA	NA	SFPQ	NA	NA	NA	NA
776	NA	NA	NA	NA	NA	NA	NA	NA	NA	NA	NA	NA	NA	NA	NA	NA	NA	NA	FOXO1	NA	NA	LANCL1	NA	NA	DOCK11	NA	RAB3GAP2	NA	NA	NA	NA	NA	HTRA2	NA	NA	NA	NA
777	NA	NA	NA	NA	NA	NA	NA	NA	NA	NA	NA	NA	NA	NA	NA	NA	NA	NA	SF3B2	NA	NA	GRIA1	NA	NA	DYNC1I1	NA	CD36	NA	NA	NA	NA	NA	CCDC60	NA	NA	NA	NA
778	NA	NA	NA	NA	NA	NA	NA	NA	NA	NA	NA	NA	NA	NA	NA	NA	NA	NA	CILP2	NA	NA	CA5A	NA	NA	PPME1	NA	ZDHHC15	NA	NA	NA	NA	NA	DAP3	NA	NA	NA	NA
779	NA	NA	NA	NA	NA	NA	NA	NA	NA	NA	NA	NA	NA	NA	NA	NA	NA	NA	CDH1	NA	NA	HTR1D	NA	NA	NR1H3	NA	HTR2B	NA	NA	NA	NA	NA	ADRA2C	NA	NA	NA	NA
780	NA	NA	NA	NA	NA	NA	NA	NA	NA	NA	NA	NA	NA	NA	NA	NA	NA	NA	PCSK6	NA	NA	VPS13A	NA	NA	FOXO3	NA	SORCS3	NA	NA	NA	NA	NA	CIT	NA	NA	NA	NA
781	NA	NA	NA	NA	NA	NA	NA	NA	NA	NA	NA	NA	NA	NA	NA	NA	NA	NA	DOCK1	NA	NA	HMOX2	NA	NA	PLCB1	NA	CHRM4	NA	NA	NA	NA	NA	FAM3C	NA	NA	NA	NA
782	NA	NA	NA	NA	NA	NA	NA	NA	NA	NA	NA	NA	NA	NA	NA	NA	NA	NA	CACNA1D	NA	NA	REV1	NA	NA	BCORL1	NA	VWF	NA	NA	NA	NA	NA	SLAMF9	NA	NA	NA	NA
783	NA	NA	NA	NA	NA	NA	NA	NA	NA	NA	NA	NA	NA	NA	NA	NA	NA	NA	TJP1	NA	NA	AP1S2	NA	NA	IL3RA	NA	CST3	NA	NA	NA	NA	NA	TLR5	NA	NA	NA	NA
784	NA	NA	NA	NA	NA	NA	NA	NA	NA	NA	NA	NA	NA	NA	NA	NA	NA	NA	TRIML2	NA	NA	TPD52L2	NA	NA	TNFSF12	NA	ATP8A2	NA	NA	NA	NA	NA	BDNF	NA	NA	NA	NA
785	NA	NA	NA	NA	NA	NA	NA	NA	NA	NA	NA	NA	NA	NA	NA	NA	NA	NA	TP73	NA	NA	ARNT	NA	NA	MAL	NA	PPP2CA	NA	NA	NA	NA	NA	NA	NA	NA	NA	NA
786	NA	NA	NA	NA	NA	NA	NA	NA	NA	NA	NA	NA	NA	NA	NA	NA	NA	NA	DLK1	NA	NA	ARHGDIB	NA	NA	GPRASP1	NA	ADRB1	NA	NA	NA	NA	NA	NA	NA	NA	NA	NA
787	NA	NA	NA	NA	NA	NA	NA	NA	NA	NA	NA	NA	NA	NA	NA	NA	NA	NA	RNF38	NA	NA	COX7A2	NA	NA	PIK3CG	NA	KLHL15	NA	NA	NA	NA	NA	NA	NA	NA	NA	NA
788	NA	NA	NA	NA	NA	NA	NA	NA	NA	NA	NA	NA	NA	NA	NA	NA	NA	NA	DCAF12L2	NA	NA	BCL11B	NA	NA	RAD21	NA	HTR2A	NA	NA	NA	NA	NA	NA	NA	NA	NA	NA
789	NA	NA	NA	NA	NA	NA	NA	NA	NA	NA	NA	NA	NA	NA	NA	NA	NA	NA	IL13RA2	NA	NA	INS	NA	NA	ZMIZ1	NA	ARSA	NA	NA	NA	NA	NA	NA	NA	NA	NA	NA
790	NA	NA	NA	NA	NA	NA	NA	NA	NA	NA	NA	NA	NA	NA	NA	NA	NA	NA	PTPRD	NA	NA	ADRA1B	NA	NA	NIPAL4	NA	NEFL	NA	NA	NA	NA	NA	NA	NA	NA	NA	NA
791	NA	NA	NA	NA	NA	NA	NA	NA	NA	NA	NA	NA	NA	NA	NA	NA	NA	NA	ANKRD11	NA	NA	PSME1	NA	NA	HSD17B4	NA	GRIK1	NA	NA	NA	NA	NA	NA	NA	NA	NA	NA
792	NA	NA	NA	NA	NA	NA	NA	NA	NA	NA	NA	NA	NA	NA	NA	NA	NA	NA	EEF2K	NA	NA	DLGAP2	NA	NA	CDKN3	NA	TSHZ1	NA	NA	NA	NA	NA	NA	NA	NA	NA	NA
793	NA	NA	NA	NA	NA	NA	NA	NA	NA	NA	NA	NA	NA	NA	NA	NA	NA	NA	CSF2RB	NA	NA	IL12B	NA	NA	FAM184A	NA	KALRN	NA	NA	NA	NA	NA	NA	NA	NA	NA	NA
794	NA	NA	NA	NA	NA	NA	NA	NA	NA	NA	NA	NA	NA	NA	NA	NA	NA	NA	ITIH5	NA	NA	MT3	NA	NA	MKI67	NA	MPLKIP	NA	NA	NA	NA	NA	NA	NA	NA	NA	NA
795	NA	NA	NA	NA	NA	NA	NA	NA	NA	NA	NA	NA	NA	NA	NA	NA	NA	NA	GPR157	NA	NA	IGF2	NA	NA	SHMT2	NA	KIAA0319	NA	NA	NA	NA	NA	NA	NA	NA	NA	NA
796	NA	NA	NA	NA	NA	NA	NA	NA	NA	NA	NA	NA	NA	NA	NA	NA	NA	NA	MAML3	NA	NA	TOX3	NA	NA	NOTCH2	NA	ARHGEF7	NA	NA	NA	NA	NA	NA	NA	NA	NA	NA
797	NA	NA	NA	NA	NA	NA	NA	NA	NA	NA	NA	NA	NA	NA	NA	NA	NA	NA	CDH8	NA	NA	PASD1	NA	NA	IGFN1	NA	PDHB	NA	NA	NA	NA	NA	NA	NA	NA	NA	NA
798	NA	NA	NA	NA	NA	NA	NA	NA	NA	NA	NA	NA	NA	NA	NA	NA	NA	NA	SH2B3	NA	NA	LRP3	NA	NA	ALDH1A1	NA	ITGA8	NA	NA	NA	NA	NA	NA	NA	NA	NA	NA
799	NA	NA	NA	NA	NA	NA	NA	NA	NA	NA	NA	NA	NA	NA	NA	NA	NA	NA	DDX3X	NA	NA	MTDH	NA	NA	MLH1	NA	PTPRF	NA	NA	NA	NA	NA	NA	NA	NA	NA	NA
800	NA	NA	NA	NA	NA	NA	NA	NA	NA	NA	NA	NA	NA	NA	NA	NA	NA	NA	GNA11	NA	NA	SRPK2	NA	NA	RETREG1	NA	GHR	NA	NA	NA	NA	NA	NA	NA	NA	NA	NA
801	NA	NA	NA	NA	NA	NA	NA	NA	NA	NA	NA	NA	NA	NA	NA	NA	NA	NA	HRAS	NA	NA	SYK	NA	NA	TARS2	NA	FKBP1B	NA	NA	NA	NA	NA	NA	NA	NA	NA	NA
802	NA	NA	NA	NA	NA	NA	NA	NA	NA	NA	NA	NA	NA	NA	NA	NA	NA	NA	PRKAR1A	NA	NA	ZMYND8	NA	NA	KIF5A	NA	ANK3	NA	NA	NA	NA	NA	NA	NA	NA	NA	NA
803	NA	NA	NA	NA	NA	NA	NA	NA	NA	NA	NA	NA	NA	NA	NA	NA	NA	NA	PARP4	NA	NA	PVALB	NA	NA	MAPK11	NA	SHANK3	NA	NA	NA	NA	NA	NA	NA	NA	NA	NA
804	NA	NA	NA	NA	NA	NA	NA	NA	NA	NA	NA	NA	NA	NA	NA	NA	NA	NA	WRAP73	NA	NA	CRB1	NA	NA	MAPK8IP1	NA	TUBB2A	NA	NA	NA	NA	NA	NA	NA	NA	NA	NA
805	NA	NA	NA	NA	NA	NA	NA	NA	NA	NA	NA	NA	NA	NA	NA	NA	NA	NA	NCOR1	NA	NA	ESR2	NA	NA	SLC25A13	NA	HTR1A	NA	NA	NA	NA	NA	NA	NA	NA	NA	NA
806	NA	NA	NA	NA	NA	NA	NA	NA	NA	NA	NA	NA	NA	NA	NA	NA	NA	NA	TRIOBP	NA	NA	GABRP	NA	NA	ALCAM	NA	NRN1	NA	NA	NA	NA	NA	NA	NA	NA	NA	NA
807	NA	NA	NA	NA	NA	NA	NA	NA	NA	NA	NA	NA	NA	NA	NA	NA	NA	NA	TERF2	NA	NA	MFN1	NA	NA	SH3TC2	NA	TUBB2B	NA	NA	NA	NA	NA	NA	NA	NA	NA	NA
808	NA	NA	NA	NA	NA	NA	NA	NA	NA	NA	NA	NA	NA	NA	NA	NA	NA	NA	BARHL1	NA	NA	AKT1	NA	NA	PCLO	NA	THOC6	NA	NA	NA	NA	NA	NA	NA	NA	NA	NA
809	NA	NA	NA	NA	NA	NA	NA	NA	NA	NA	NA	NA	NA	NA	NA	NA	NA	NA	KLF3	NA	NA	NBAS	NA	NA	LRP1B	NA	DAG1	NA	NA	NA	NA	NA	NA	NA	NA	NA	NA
810	NA	NA	NA	NA	NA	NA	NA	NA	NA	NA	NA	NA	NA	NA	NA	NA	NA	NA	PKP4	NA	NA	COL1A1	NA	NA	GABRA6	NA	RUSC2	NA	NA	NA	NA	NA	NA	NA	NA	NA	NA
811	NA	NA	NA	NA	NA	NA	NA	NA	NA	NA	NA	NA	NA	NA	NA	NA	NA	NA	ST8SIA1	NA	NA	PHYH	NA	NA	SNCA	NA	GRM5	NA	NA	NA	NA	NA	NA	NA	NA	NA	NA
812	NA	NA	NA	NA	NA	NA	NA	NA	NA	NA	NA	NA	NA	NA	NA	NA	NA	NA	ASXL3	NA	NA	CA6	NA	NA	EZH2	NA	CDC45	NA	NA	NA	NA	NA	NA	NA	NA	NA	NA
813	NA	NA	NA	NA	NA	NA	NA	NA	NA	NA	NA	NA	NA	NA	NA	NA	NA	NA	MYRF	NA	NA	ASB2	NA	NA	DTNA	NA	TNFRSF11A	NA	NA	NA	NA	NA	NA	NA	NA	NA	NA
814	NA	NA	NA	NA	NA	NA	NA	NA	NA	NA	NA	NA	NA	NA	NA	NA	NA	NA	TRRAP	NA	NA	RANBP1	NA	NA	RB1CC1	NA	ARHGEF10L	NA	NA	NA	NA	NA	NA	NA	NA	NA	NA
815	NA	NA	NA	NA	NA	NA	NA	NA	NA	NA	NA	NA	NA	NA	NA	NA	NA	NA	MYO1D	NA	NA	ABCA2	NA	NA	ABCA8	NA	NGFR	NA	NA	NA	NA	NA	NA	NA	NA	NA	NA
816	NA	NA	NA	NA	NA	NA	NA	NA	NA	NA	NA	NA	NA	NA	NA	NA	NA	NA	USP36	NA	NA	S100A10	NA	NA	TRIM56	NA	NXPH3	NA	NA	NA	NA	NA	NA	NA	NA	NA	NA
817	NA	NA	NA	NA	NA	NA	NA	NA	NA	NA	NA	NA	NA	NA	NA	NA	NA	NA	CRTC2	NA	NA	MAPK3	NA	NA	CACNA1G	NA	FRMPD4	NA	NA	NA	NA	NA	NA	NA	NA	NA	NA
818	NA	NA	NA	NA	NA	NA	NA	NA	NA	NA	NA	NA	NA	NA	NA	NA	NA	NA	CTCF	NA	NA	TAC3	NA	NA	SERPINE1	NA	GRIN3B	NA	NA	NA	NA	NA	NA	NA	NA	NA	NA
819	NA	NA	NA	NA	NA	NA	NA	NA	NA	NA	NA	NA	NA	NA	NA	NA	NA	NA	FRG1	NA	NA	CYGB	NA	NA	NOTCH3	NA	BCHE	NA	NA	NA	NA	NA	NA	NA	NA	NA	NA
820	NA	NA	NA	NA	NA	NA	NA	NA	NA	NA	NA	NA	NA	NA	NA	NA	NA	NA	HGF	NA	NA	GUCY1B1	NA	NA	NET1	NA	GABRA5	NA	NA	NA	NA	NA	NA	NA	NA	NA	NA
821	NA	NA	NA	NA	NA	NA	NA	NA	NA	NA	NA	NA	NA	NA	NA	NA	NA	NA	SOX9	NA	NA	EIF2AK3	NA	NA	NOS2	NA	DPF2	NA	NA	NA	NA	NA	NA	NA	NA	NA	NA
822	NA	NA	NA	NA	NA	NA	NA	NA	NA	NA	NA	NA	NA	NA	NA	NA	NA	NA	ERBB4	NA	NA	TFRC	NA	NA	NPRÂ 1.00	NA	GABRB3	NA	NA	NA	NA	NA	NA	NA	NA	NA	NA
823	NA	NA	NA	NA	NA	NA	NA	NA	NA	NA	NA	NA	NA	NA	NA	NA	NA	NA	ZNF512B	NA	NA	CERS2	NA	NA	MERTK	NA	CA12	NA	NA	NA	NA	NA	NA	NA	NA	NA	NA
824	NA	NA	NA	NA	NA	NA	NA	NA	NA	NA	NA	NA	NA	NA	NA	NA	NA	NA	ZBTB4	NA	NA	SNAP25	NA	NA	DHTKD1	NA	AP4E1	NA	NA	NA	NA	NA	NA	NA	NA	NA	NA
825	NA	NA	NA	NA	NA	NA	NA	NA	NA	NA	NA	NA	NA	NA	NA	NA	NA	NA	LRP1	NA	NA	TGFBR3	NA	NA	PPARG	NA	NDN	NA	NA	NA	NA	NA	NA	NA	NA	NA	NA
826	NA	NA	NA	NA	NA	NA	NA	NA	NA	NA	NA	NA	NA	NA	NA	NA	NA	NA	LAMA4	NA	NA	B4GALT5	NA	NA	ZC3HAV1L	NA	VLDLR	NA	NA	NA	NA	NA	NA	NA	NA	NA	NA
827	NA	NA	NA	NA	NA	NA	NA	NA	NA	NA	NA	NA	NA	NA	NA	NA	NA	NA	GLI1	NA	NA	CLEC7A	NA	NA	CASP2	NA	LAMA1	NA	NA	NA	NA	NA	NA	NA	NA	NA	NA
828	NA	NA	NA	NA	NA	NA	NA	NA	NA	NA	NA	NA	NA	NA	NA	NA	NA	NA	SEMA4F	NA	NA	ARC	NA	NA	IL13RA1	NA	HJV	NA	NA	NA	NA	NA	NA	NA	NA	NA	NA
829	NA	NA	NA	NA	NA	NA	NA	NA	NA	NA	NA	NA	NA	NA	NA	NA	NA	NA	TUSC3	NA	NA	SETDB1	NA	NA	FOLH1	NA	AFF2	NA	NA	NA	NA	NA	NA	NA	NA	NA	NA
830	NA	NA	NA	NA	NA	NA	NA	NA	NA	NA	NA	NA	NA	NA	NA	NA	NA	NA	C6	NA	NA	ADCY5	NA	NA	GSR	NA	TRIM67	NA	NA	NA	NA	NA	NA	NA	NA	NA	NA
831	NA	NA	NA	NA	NA	NA	NA	NA	NA	NA	NA	NA	NA	NA	NA	NA	NA	NA	CAV1	NA	NA	ADORA2B	NA	NA	RIBC2	NA	PAK1	NA	NA	NA	NA	NA	NA	NA	NA	NA	NA
832	NA	NA	NA	NA	NA	NA	NA	NA	NA	NA	NA	NA	NA	NA	NA	NA	NA	NA	ID3	NA	NA	NFE2L1	NA	NA	CSRP1	NA	WDR26	NA	NA	NA	NA	NA	NA	NA	NA	NA	NA
833	NA	NA	NA	NA	NA	NA	NA	NA	NA	NA	NA	NA	NA	NA	NA	NA	NA	NA	FBN3	NA	NA	NPDC1	NA	NA	C2orf78	NA	ITGA5	NA	NA	NA	NA	NA	NA	NA	NA	NA	NA
834	NA	NA	NA	NA	NA	NA	NA	NA	NA	NA	NA	NA	NA	NA	NA	NA	NA	NA	RBPMS	NA	NA	TRIO	NA	NA	ZNF569	NA	CLTC	NA	NA	NA	NA	NA	NA	NA	NA	NA	NA
835	NA	NA	NA	NA	NA	NA	NA	NA	NA	NA	NA	NA	NA	NA	NA	NA	NA	NA	PLXNA1	NA	NA	ZIC5	NA	NA	FAR2	NA	CADPS2	NA	NA	NA	NA	NA	NA	NA	NA	NA	NA
836	NA	NA	NA	NA	NA	NA	NA	NA	NA	NA	NA	NA	NA	NA	NA	NA	NA	NA	HSPG2	NA	NA	TAF13	NA	NA	TMEM87B	NA	NRP2	NA	NA	NA	NA	NA	NA	NA	NA	NA	NA
837	NA	NA	NA	NA	NA	NA	NA	NA	NA	NA	NA	NA	NA	NA	NA	NA	NA	NA	ZMYM3	NA	NA	SETX	NA	NA	ZCCHC12	NA	CAPN10	NA	NA	NA	NA	NA	NA	NA	NA	NA	NA
838	NA	NA	NA	NA	NA	NA	NA	NA	NA	NA	NA	NA	NA	NA	NA	NA	NA	NA	ACTN4	NA	NA	VKORC1	NA	NA	DLGAP1	NA	LMAN2L	NA	NA	NA	NA	NA	NA	NA	NA	NA	NA
839	NA	NA	NA	NA	NA	NA	NA	NA	NA	NA	NA	NA	NA	NA	NA	NA	NA	NA	MET	NA	NA	SYP	NA	NA	MARCKS	NA	GPC1	NA	NA	NA	NA	NA	NA	NA	NA	NA	NA
840	NA	NA	NA	NA	NA	NA	NA	NA	NA	NA	NA	NA	NA	NA	NA	NA	NA	NA	TOP2B	NA	NA	FOXO1	NA	NA	FER1L6	NA	PDE1B	NA	NA	NA	NA	NA	NA	NA	NA	NA	NA
841	NA	NA	NA	NA	NA	NA	NA	NA	NA	NA	NA	NA	NA	NA	NA	NA	NA	NA	LDLRAD3	NA	NA	IKBKG	NA	NA	GALNT5	NA	SLC9A6	NA	NA	NA	NA	NA	NA	NA	NA	NA	NA
842	NA	NA	NA	NA	NA	NA	NA	NA	NA	NA	NA	NA	NA	NA	NA	NA	NA	NA	CIC	NA	NA	POLR3A	NA	NA	CD163L1	NA	TSC2	NA	NA	NA	NA	NA	NA	NA	NA	NA	NA
843	NA	NA	NA	NA	NA	NA	NA	NA	NA	NA	NA	NA	NA	NA	NA	NA	NA	NA	ACVR2A	NA	NA	HTR3B	NA	NA	KLRC1	NA	SATB2	NA	NA	NA	NA	NA	NA	NA	NA	NA	NA
844	NA	NA	NA	NA	NA	NA	NA	NA	NA	NA	NA	NA	NA	NA	NA	NA	NA	NA	BUB1	NA	NA	CACNA1D	NA	NA	BRD4	NA	ATP2C1	NA	NA	NA	NA	NA	NA	NA	NA	NA	NA
845	NA	NA	NA	NA	NA	NA	NA	NA	NA	NA	NA	NA	NA	NA	NA	NA	NA	NA	CACNA1B	NA	NA	GABRE	NA	NA	FGF14	NA	APOE	NA	NA	NA	NA	NA	NA	NA	NA	NA	NA
846	NA	NA	NA	NA	NA	NA	NA	NA	NA	NA	NA	NA	NA	NA	NA	NA	NA	NA	ADAMTS5	NA	NA	GABBR1	NA	NA	AZIN2	NA	HDAC4	NA	NA	NA	NA	NA	NA	NA	NA	NA	NA
847	NA	NA	NA	NA	NA	NA	NA	NA	NA	NA	NA	NA	NA	NA	NA	NA	NA	NA	TFPI2	NA	NA	THY1	NA	NA	PKM	NA	ACSL4	NA	NA	NA	NA	NA	NA	NA	NA	NA	NA
848	NA	NA	NA	NA	NA	NA	NA	NA	NA	NA	NA	NA	NA	NA	NA	NA	NA	NA	RARB	NA	NA	G6PD	NA	NA	ZNF423	NA	SHANK1	NA	NA	NA	NA	NA	NA	NA	NA	NA	NA
849	NA	NA	NA	NA	NA	NA	NA	NA	NA	NA	NA	NA	NA	NA	NA	NA	NA	NA	GNGT1	NA	NA	TP73	NA	NA	PROK2	NA	RBM8A	NA	NA	NA	NA	NA	NA	NA	NA	NA	NA
850	NA	NA	NA	NA	NA	NA	NA	NA	NA	NA	NA	NA	NA	NA	NA	NA	NA	NA	PDGFC	NA	NA	CD63	NA	NA	SEMA3A	NA	FOSB	NA	NA	NA	NA	NA	NA	NA	NA	NA	NA
851	NA	NA	NA	NA	NA	NA	NA	NA	NA	NA	NA	NA	NA	NA	NA	NA	NA	NA	CDKN2B	NA	NA	SLC16A3	NA	NA	VBP1	NA	DCAF17	NA	NA	NA	NA	NA	NA	NA	NA	NA	NA
852	NA	NA	NA	NA	NA	NA	NA	NA	NA	NA	NA	NA	NA	NA	NA	NA	NA	NA	LURAP1L	NA	NA	HTR2C	NA	NA	PIK3C3	NA	FMR1	NA	NA	NA	NA	NA	NA	NA	NA	NA	NA
853	NA	NA	NA	NA	NA	NA	NA	NA	NA	NA	NA	NA	NA	NA	NA	NA	NA	NA	S100A9	NA	NA	RNF114	NA	NA	KRT24	NA	HNRNPA2B1	NA	NA	NA	NA	NA	NA	NA	NA	NA	NA
854	NA	NA	NA	NA	NA	NA	NA	NA	NA	NA	NA	NA	NA	NA	NA	NA	NA	NA	CDKN2A	NA	NA	ANKRD11	NA	NA	WNT5A	NA	IKBKB	NA	NA	NA	NA	NA	NA	NA	NA	NA	NA
855	NA	NA	NA	NA	NA	NA	NA	NA	NA	NA	NA	NA	NA	NA	NA	NA	NA	NA	EHMT1	NA	NA	CACNA1F	NA	NA	EPHA8	NA	ANKRD35	NA	NA	NA	NA	NA	NA	NA	NA	NA	NA
856	NA	NA	NA	NA	NA	NA	NA	NA	NA	NA	NA	NA	NA	NA	NA	NA	NA	NA	HK2	NA	NA	EEF2K	NA	NA	PIK3C2G	NA	ATP7A	NA	NA	NA	NA	NA	NA	NA	NA	NA	NA
857	NA	NA	NA	NA	NA	NA	NA	NA	NA	NA	NA	NA	NA	NA	NA	NA	NA	NA	CALB1	NA	NA	MT1X	NA	NA	TNFAIP6	NA	PRKN	NA	NA	NA	NA	NA	NA	NA	NA	NA	NA
858	NA	NA	NA	NA	NA	NA	NA	NA	NA	NA	NA	NA	NA	NA	NA	NA	NA	NA	EFCAB6	NA	NA	UCP2	NA	NA	ALPK1	NA	WASF1	NA	NA	NA	NA	NA	NA	NA	NA	NA	NA
859	NA	NA	NA	NA	NA	NA	NA	NA	NA	NA	NA	NA	NA	NA	NA	NA	NA	NA	CTU2	NA	NA	LGALS1	NA	NA	FCHSD2	NA	GAL	NA	NA	NA	NA	NA	NA	NA	NA	NA	NA
860	NA	NA	NA	NA	NA	NA	NA	NA	NA	NA	NA	NA	NA	NA	NA	NA	NA	NA	CDC42EP3	NA	NA	ARSB	NA	NA	UBXN8	NA	MTHFR	NA	NA	NA	NA	NA	NA	NA	NA	NA	NA
861	NA	NA	NA	NA	NA	NA	NA	NA	NA	NA	NA	NA	NA	NA	NA	NA	NA	NA	CREB3L2	NA	NA	MAP1B	NA	NA	USP1	NA	SYT1	NA	NA	NA	NA	NA	NA	NA	NA	NA	NA
862	NA	NA	NA	NA	NA	NA	NA	NA	NA	NA	NA	NA	NA	NA	NA	NA	NA	NA	ERMAP	NA	NA	DHCR7	NA	NA	YWHAB	NA	PYCR1	NA	NA	NA	NA	NA	NA	NA	NA	NA	NA
863	NA	NA	NA	NA	NA	NA	NA	NA	NA	NA	NA	NA	NA	NA	NA	NA	NA	NA	FKBP9	NA	NA	ATXN2	NA	NA	KRT26	NA	NUDT17	NA	NA	NA	NA	NA	NA	NA	NA	NA	NA
864	NA	NA	NA	NA	NA	NA	NA	NA	NA	NA	NA	NA	NA	NA	NA	NA	NA	NA	ZNF274	NA	NA	OLR1	NA	NA	GHSR	NA	PIAS3	NA	NA	NA	NA	NA	NA	NA	NA	NA	NA
865	NA	NA	NA	NA	NA	NA	NA	NA	NA	NA	NA	NA	NA	NA	NA	NA	NA	NA	POLR2A	NA	NA	HRAS	NA	NA	RIC8A	NA	MAPT	NA	NA	NA	NA	NA	NA	NA	NA	NA	NA
866	NA	NA	NA	NA	NA	NA	NA	NA	NA	NA	NA	NA	NA	NA	NA	NA	NA	NA	IFI27	NA	NA	ARMCX3	NA	NA	EPHA1	NA	SCN7A	NA	NA	NA	NA	NA	NA	NA	NA	NA	NA
867	NA	NA	NA	NA	NA	NA	NA	NA	NA	NA	NA	NA	NA	NA	NA	NA	NA	NA	DBH	NA	NA	PRKAR1A	NA	NA	TNFSF10	NA	PTGER2	NA	NA	NA	NA	NA	NA	NA	NA	NA	NA
868	NA	NA	NA	NA	NA	NA	NA	NA	NA	NA	NA	NA	NA	NA	NA	NA	NA	NA	EPHB6	NA	NA	GADD45A	NA	NA	SPRY3	NA	CARF	NA	NA	NA	NA	NA	NA	NA	NA	NA	NA
869	NA	NA	NA	NA	NA	NA	NA	NA	NA	NA	NA	NA	NA	NA	NA	NA	NA	NA	TCF7L2	NA	NA	GABRA3	NA	NA	ACVR1	NA	CAMKK2	NA	NA	NA	NA	NA	NA	NA	NA	NA	NA
870	NA	NA	NA	NA	NA	NA	NA	NA	NA	NA	NA	NA	NA	NA	NA	NA	NA	NA	TMPRSS15	NA	NA	SSX2IP	NA	NA	TEX15	NA	RNF115	NA	NA	NA	NA	NA	NA	NA	NA	NA	NA
871	NA	NA	NA	NA	NA	NA	NA	NA	NA	NA	NA	NA	NA	NA	NA	NA	NA	NA	ALMS1	NA	NA	CHRM2	NA	NA	COLQ	NA	POLR3C	NA	NA	NA	NA	NA	NA	NA	NA	NA	NA
872	NA	NA	NA	NA	NA	NA	NA	NA	NA	NA	NA	NA	NA	NA	NA	NA	NA	NA	SMPD1	NA	NA	IGKC	NA	NA	HDAC2	NA	LINS1	NA	NA	NA	NA	NA	NA	NA	NA	NA	NA
873	NA	NA	NA	NA	NA	NA	NA	NA	NA	NA	NA	NA	NA	NA	NA	NA	NA	NA	POLQ	NA	NA	KLF3	NA	NA	CXCL9	NA	ATP1A4	NA	NA	NA	NA	NA	NA	NA	NA	NA	NA
874	NA	NA	NA	NA	NA	NA	NA	NA	NA	NA	NA	NA	NA	NA	NA	NA	NA	NA	FUBP1	NA	NA	EPHB4	NA	NA	GRM3	NA	FOXG1	NA	NA	NA	NA	NA	NA	NA	NA	NA	NA
875	NA	NA	NA	NA	NA	NA	NA	NA	NA	NA	NA	NA	NA	NA	NA	NA	NA	NA	S100A4	NA	NA	ST8SIA1	NA	NA	FN1	NA	PGAP1	NA	NA	NA	NA	NA	NA	NA	NA	NA	NA
876	NA	NA	NA	NA	NA	NA	NA	NA	NA	NA	NA	NA	NA	NA	NA	NA	NA	NA	FGFR3	NA	NA	ARSG	NA	NA	PRKG2	NA	CACNB3	NA	NA	NA	NA	NA	NA	NA	NA	NA	NA
877	NA	NA	NA	NA	NA	NA	NA	NA	NA	NA	NA	NA	NA	NA	NA	NA	NA	NA	GLI2	NA	NA	DNAJC1	NA	NA	SLC39A11	NA	ABCD2	NA	NA	NA	NA	NA	NA	NA	NA	NA	NA
878	NA	NA	NA	NA	NA	NA	NA	NA	NA	NA	NA	NA	NA	NA	NA	NA	NA	NA	GAD2	NA	NA	USP36	NA	NA	PIK3R4	NA	SCN9A	NA	NA	NA	NA	NA	NA	NA	NA	NA	NA
879	NA	NA	NA	NA	NA	NA	NA	NA	NA	NA	NA	NA	NA	NA	NA	NA	NA	NA	TLE3	NA	NA	ARMCX2	NA	NA	PIK3CD	NA	MID2	NA	NA	NA	NA	NA	NA	NA	NA	NA	NA
880	NA	NA	NA	NA	NA	NA	NA	NA	NA	NA	NA	NA	NA	NA	NA	NA	NA	NA	MYH11	NA	NA	PTPN5	NA	NA	MYT1	NA	MTNR1A	NA	NA	NA	NA	NA	NA	NA	NA	NA	NA
881	NA	NA	NA	NA	NA	NA	NA	NA	NA	NA	NA	NA	NA	NA	NA	NA	NA	NA	UPF3A	NA	NA	SCN8A	NA	NA	TNPO1	NA	SMS	NA	NA	NA	NA	NA	NA	NA	NA	NA	NA
882	NA	NA	NA	NA	NA	NA	NA	NA	NA	NA	NA	NA	NA	NA	NA	NA	NA	NA	RBL2	NA	NA	CTC1	NA	NA	HADHB	NA	PLAT	NA	NA	NA	NA	NA	NA	NA	NA	NA	NA
883	NA	NA	NA	NA	NA	NA	NA	NA	NA	NA	NA	NA	NA	NA	NA	NA	NA	NA	ULK2	NA	NA	RXRB	NA	NA	SFRP1	NA	SCN3B	NA	NA	NA	NA	NA	NA	NA	NA	NA	NA
884	NA	NA	NA	NA	NA	NA	NA	NA	NA	NA	NA	NA	NA	NA	NA	NA	NA	NA	CNTNAP2	NA	NA	QPCT	NA	NA	ID2	NA	LRPAP1	NA	NA	NA	NA	NA	NA	NA	NA	NA	NA
885	NA	NA	NA	NA	NA	NA	NA	NA	NA	NA	NA	NA	NA	NA	NA	NA	NA	NA	ANGPT1	NA	NA	TM2D1	NA	NA	SOX5	NA	HECW2	NA	NA	NA	NA	NA	NA	NA	NA	NA	NA
886	NA	NA	NA	NA	NA	NA	NA	NA	NA	NA	NA	NA	NA	NA	NA	NA	NA	NA	WNT3	NA	NA	SOX9	NA	NA	ELOVL7	NA	CYBB	NA	NA	NA	NA	NA	NA	NA	NA	NA	NA
887	NA	NA	NA	NA	NA	NA	NA	NA	NA	NA	NA	NA	NA	NA	NA	NA	NA	NA	PLA2R1	NA	NA	GABRQ	NA	NA	HIPK2	NA	WDR62	NA	NA	NA	NA	NA	NA	NA	NA	NA	NA
888	NA	NA	NA	NA	NA	NA	NA	NA	NA	NA	NA	NA	NA	NA	NA	NA	NA	NA	NUP210L	NA	NA	CA14	NA	NA	SUV39H1	NA	AP4M1	NA	NA	NA	NA	NA	NA	NA	NA	NA	NA
889	NA	NA	NA	NA	NA	NA	NA	NA	NA	NA	NA	NA	NA	NA	NA	NA	NA	NA	PLD1	NA	NA	ERBB4	NA	NA	GATAD2B	NA	MPO	NA	NA	NA	NA	NA	NA	NA	NA	NA	NA
890	NA	NA	NA	NA	NA	NA	NA	NA	NA	NA	NA	NA	NA	NA	NA	NA	NA	NA	S100A13	NA	NA	LRP1	NA	NA	KAT6B	NA	ADRA2C	NA	NA	NA	NA	NA	NA	NA	NA	NA	NA
891	NA	NA	NA	NA	NA	NA	NA	NA	NA	NA	NA	NA	NA	NA	NA	NA	NA	NA	TMPRSS6	NA	NA	PLCG2	NA	NA	CHID1	NA	TAF6	NA	NA	NA	NA	NA	NA	NA	NA	NA	NA
892	NA	NA	NA	NA	NA	NA	NA	NA	NA	NA	NA	NA	NA	NA	NA	NA	NA	NA	MSR1	NA	NA	PON1	NA	NA	EPHA3	NA	CHKB	NA	NA	NA	NA	NA	NA	NA	NA	NA	NA
893	NA	NA	NA	NA	NA	NA	NA	NA	NA	NA	NA	NA	NA	NA	NA	NA	NA	NA	COL1A2	NA	NA	CAV1	NA	NA	SMARCA4	NA	ATRX	NA	NA	NA	NA	NA	NA	NA	NA	NA	NA
894	NA	NA	NA	NA	NA	NA	NA	NA	NA	NA	NA	NA	NA	NA	NA	NA	NA	NA	KEL	NA	NA	ID3	NA	NA	PABPC1L	NA	PDZK1	NA	NA	NA	NA	NA	NA	NA	NA	NA	NA
895	NA	NA	NA	NA	NA	NA	NA	NA	NA	NA	NA	NA	NA	NA	NA	NA	NA	NA	DNMT3A	NA	NA	UBXN4	NA	NA	RUNX3	NA	DCAF6	NA	NA	NA	NA	NA	NA	NA	NA	NA	NA
896	NA	NA	NA	NA	NA	NA	NA	NA	NA	NA	NA	NA	NA	NA	NA	NA	NA	NA	CNTNAP4	NA	NA	FNDC5	NA	NA	ANXA1	NA	BDNF	NA	NA	NA	NA	NA	NA	NA	NA	NA	NA
897	NA	NA	NA	NA	NA	NA	NA	NA	NA	NA	NA	NA	NA	NA	NA	NA	NA	NA	SERPINA1	NA	NA	SNRNP70	NA	NA	SHC4	NA	NA	NA	NA	NA	NA	NA	NA	NA	NA	NA	NA
898	NA	NA	NA	NA	NA	NA	NA	NA	NA	NA	NA	NA	NA	NA	NA	NA	NA	NA	BUD31	NA	NA	CAPG	NA	NA	MAPK9	NA	NA	NA	NA	NA	NA	NA	NA	NA	NA	NA	NA
899	NA	NA	NA	NA	NA	NA	NA	NA	NA	NA	NA	NA	NA	NA	NA	NA	NA	NA	CACNA1S	NA	NA	MYORG	NA	NA	SLC20A1	NA	NA	NA	NA	NA	NA	NA	NA	NA	NA	NA	NA
900	NA	NA	NA	NA	NA	NA	NA	NA	NA	NA	NA	NA	NA	NA	NA	NA	NA	NA	RAG1	NA	NA	ATAD2	NA	NA	SNU13	NA	NA	NA	NA	NA	NA	NA	NA	NA	NA	NA	NA
901	NA	NA	NA	NA	NA	NA	NA	NA	NA	NA	NA	NA	NA	NA	NA	NA	NA	NA	ARHGAP33	NA	NA	HSPG2	NA	NA	SPOCK3	NA	NA	NA	NA	NA	NA	NA	NA	NA	NA	NA	NA
902	NA	NA	NA	NA	NA	NA	NA	NA	NA	NA	NA	NA	NA	NA	NA	NA	NA	NA	ADGRA2	NA	NA	CX3CL1	NA	NA	SEC14L4	NA	NA	NA	NA	NA	NA	NA	NA	NA	NA	NA	NA
903	NA	NA	NA	NA	NA	NA	NA	NA	NA	NA	NA	NA	NA	NA	NA	NA	NA	NA	NAMPT	NA	NA	ADAMTS1	NA	NA	SETD2	NA	NA	NA	NA	NA	NA	NA	NA	NA	NA	NA	NA
904	NA	NA	NA	NA	NA	NA	NA	NA	NA	NA	NA	NA	NA	NA	NA	NA	NA	NA	EYA4	NA	NA	SYN2	NA	NA	ALPK2	NA	NA	NA	NA	NA	NA	NA	NA	NA	NA	NA	NA
905	NA	NA	NA	NA	NA	NA	NA	NA	NA	NA	NA	NA	NA	NA	NA	NA	NA	NA	CXCR4	NA	NA	HTR3A	NA	NA	PIAS2	NA	NA	NA	NA	NA	NA	NA	NA	NA	NA	NA	NA
906	NA	NA	NA	NA	NA	NA	NA	NA	NA	NA	NA	NA	NA	NA	NA	NA	NA	NA	SLX4	NA	NA	CETN2	NA	NA	MYO1G	NA	NA	NA	NA	NA	NA	NA	NA	NA	NA	NA	NA
907	NA	NA	NA	NA	NA	NA	NA	NA	NA	NA	NA	NA	NA	NA	NA	NA	NA	NA	SYNJ2	NA	NA	CACNA1B	NA	NA	CIPC	NA	NA	NA	NA	NA	NA	NA	NA	NA	NA	NA	NA
908	NA	NA	NA	NA	NA	NA	NA	NA	NA	NA	NA	NA	NA	NA	NA	NA	NA	NA	C18orf25	NA	NA	ALB	NA	NA	VAMP5	NA	NA	NA	NA	NA	NA	NA	NA	NA	NA	NA	NA
909	NA	NA	NA	NA	NA	NA	NA	NA	NA	NA	NA	NA	NA	NA	NA	NA	NA	NA	JAG1	NA	NA	CYP46A1	NA	NA	FLCN	NA	NA	NA	NA	NA	NA	NA	NA	NA	NA	NA	NA
910	NA	NA	NA	NA	NA	NA	NA	NA	NA	NA	NA	NA	NA	NA	NA	NA	NA	NA	B3GAT1	NA	NA	RARB	NA	NA	SEC61G	NA	NA	NA	NA	NA	NA	NA	NA	NA	NA	NA	NA
911	NA	NA	NA	NA	NA	NA	NA	NA	NA	NA	NA	NA	NA	NA	NA	NA	NA	NA	DOCK11	NA	NA	GNGT1	NA	NA	MPRIP	NA	NA	NA	NA	NA	NA	NA	NA	NA	NA	NA	NA
912	NA	NA	NA	NA	NA	NA	NA	NA	NA	NA	NA	NA	NA	NA	NA	NA	NA	NA	DYNC1I1	NA	NA	HRH3	NA	NA	PTEN	NA	NA	NA	NA	NA	NA	NA	NA	NA	NA	NA	NA
913	NA	NA	NA	NA	NA	NA	NA	NA	NA	NA	NA	NA	NA	NA	NA	NA	NA	NA	ZIC4	NA	NA	PDGFC	NA	NA	TBC1D10C	NA	NA	NA	NA	NA	NA	NA	NA	NA	NA	NA	NA
914	NA	NA	NA	NA	NA	NA	NA	NA	NA	NA	NA	NA	NA	NA	NA	NA	NA	NA	PPME1	NA	NA	F3	NA	NA	HLA-E	NA	NA	NA	NA	NA	NA	NA	NA	NA	NA	NA	NA
915	NA	NA	NA	NA	NA	NA	NA	NA	NA	NA	NA	NA	NA	NA	NA	NA	NA	NA	NR1H3	NA	NA	S100A9	NA	NA	ZNF660	NA	NA	NA	NA	NA	NA	NA	NA	NA	NA	NA	NA
916	NA	NA	NA	NA	NA	NA	NA	NA	NA	NA	NA	NA	NA	NA	NA	NA	NA	NA	FOXO3	NA	NA	CDKN2A	NA	NA	MYC	NA	NA	NA	NA	NA	NA	NA	NA	NA	NA	NA	NA
917	NA	NA	NA	NA	NA	NA	NA	NA	NA	NA	NA	NA	NA	NA	NA	NA	NA	NA	PLCB1	NA	NA	TOMM70	NA	NA	TASP1	NA	NA	NA	NA	NA	NA	NA	NA	NA	NA	NA	NA
918	NA	NA	NA	NA	NA	NA	NA	NA	NA	NA	NA	NA	NA	NA	NA	NA	NA	NA	BCORL1	NA	NA	PTPRE	NA	NA	RET	NA	NA	NA	NA	NA	NA	NA	NA	NA	NA	NA	NA
919	NA	NA	NA	NA	NA	NA	NA	NA	NA	NA	NA	NA	NA	NA	NA	NA	NA	NA	ZIC1	NA	NA	COQ9	NA	NA	TACR3	NA	NA	NA	NA	NA	NA	NA	NA	NA	NA	NA	NA
920	NA	NA	NA	NA	NA	NA	NA	NA	NA	NA	NA	NA	NA	NA	NA	NA	NA	NA	IL3RA	NA	NA	KDM3A	NA	NA	OS9	NA	NA	NA	NA	NA	NA	NA	NA	NA	NA	NA	NA
921	NA	NA	NA	NA	NA	NA	NA	NA	NA	NA	NA	NA	NA	NA	NA	NA	NA	NA	LRIG2	NA	NA	HNF4A	NA	NA	CD300C	NA	NA	NA	NA	NA	NA	NA	NA	NA	NA	NA	NA
922	NA	NA	NA	NA	NA	NA	NA	NA	NA	NA	NA	NA	NA	NA	NA	NA	NA	NA	TNFSF12	NA	NA	CALB1	NA	NA	DNTT	NA	NA	NA	NA	NA	NA	NA	NA	NA	NA	NA	NA
923	NA	NA	NA	NA	NA	NA	NA	NA	NA	NA	NA	NA	NA	NA	NA	NA	NA	NA	MAL	NA	NA	CDC42EP3	NA	NA	PTX3	NA	NA	NA	NA	NA	NA	NA	NA	NA	NA	NA	NA
924	NA	NA	NA	NA	NA	NA	NA	NA	NA	NA	NA	NA	NA	NA	NA	NA	NA	NA	GPRASP1	NA	NA	ADH7	NA	NA	RAF1	NA	NA	NA	NA	NA	NA	NA	NA	NA	NA	NA	NA
925	NA	NA	NA	NA	NA	NA	NA	NA	NA	NA	NA	NA	NA	NA	NA	NA	NA	NA	ADAM19	NA	NA	UBQLN1	NA	NA	CD99	NA	NA	NA	NA	NA	NA	NA	NA	NA	NA	NA	NA
926	NA	NA	NA	NA	NA	NA	NA	NA	NA	NA	NA	NA	NA	NA	NA	NA	NA	NA	PIK3CG	NA	NA	FOXN3	NA	NA	CADM1	NA	NA	NA	NA	NA	NA	NA	NA	NA	NA	NA	NA
927	NA	NA	NA	NA	NA	NA	NA	NA	NA	NA	NA	NA	NA	NA	NA	NA	NA	NA	RAD21	NA	NA	ZBTB16	NA	NA	AGO4	NA	NA	NA	NA	NA	NA	NA	NA	NA	NA	NA	NA
928	NA	NA	NA	NA	NA	NA	NA	NA	NA	NA	NA	NA	NA	NA	NA	NA	NA	NA	ZMIZ1	NA	NA	CCKBR	NA	NA	ABAT	NA	NA	NA	NA	NA	NA	NA	NA	NA	NA	NA	NA
929	NA	NA	NA	NA	NA	NA	NA	NA	NA	NA	NA	NA	NA	NA	NA	NA	NA	NA	NIPAL4	NA	NA	NNMT	NA	NA	DICER1	NA	NA	NA	NA	NA	NA	NA	NA	NA	NA	NA	NA
930	NA	NA	NA	NA	NA	NA	NA	NA	NA	NA	NA	NA	NA	NA	NA	NA	NA	NA	HSD17B4	NA	NA	PON2	NA	NA	SLC26A3	NA	NA	NA	NA	NA	NA	NA	NA	NA	NA	NA	NA
931	NA	NA	NA	NA	NA	NA	NA	NA	NA	NA	NA	NA	NA	NA	NA	NA	NA	NA	CDKN3	NA	NA	EGR4	NA	NA	AKAP9	NA	NA	NA	NA	NA	NA	NA	NA	NA	NA	NA	NA
932	NA	NA	NA	NA	NA	NA	NA	NA	NA	NA	NA	NA	NA	NA	NA	NA	NA	NA	ACHE	NA	NA	S100A6	NA	NA	CREBBP	NA	NA	NA	NA	NA	NA	NA	NA	NA	NA	NA	NA
933	NA	NA	NA	NA	NA	NA	NA	NA	NA	NA	NA	NA	NA	NA	NA	NA	NA	NA	FAM184A	NA	NA	NRG1	NA	NA	IL1A	NA	NA	NA	NA	NA	NA	NA	NA	NA	NA	NA	NA
934	NA	NA	NA	NA	NA	NA	NA	NA	NA	NA	NA	NA	NA	NA	NA	NA	NA	NA	MKI67	NA	NA	CKB	NA	NA	ADGRV1	NA	NA	NA	NA	NA	NA	NA	NA	NA	NA	NA	NA
935	NA	NA	NA	NA	NA	NA	NA	NA	NA	NA	NA	NA	NA	NA	NA	NA	NA	NA	SHMT2	NA	NA	TMTC4	NA	NA	SMAD4	NA	NA	NA	NA	NA	NA	NA	NA	NA	NA	NA	NA
936	NA	NA	NA	NA	NA	NA	NA	NA	NA	NA	NA	NA	NA	NA	NA	NA	NA	NA	NOTCH2	NA	NA	SMPD1	NA	NA	CSGALNACT2	NA	NA	NA	NA	NA	NA	NA	NA	NA	NA	NA	NA
937	NA	NA	NA	NA	NA	NA	NA	NA	NA	NA	NA	NA	NA	NA	NA	NA	NA	NA	IGFN1	NA	NA	APLP2	NA	NA	FRK	NA	NA	NA	NA	NA	NA	NA	NA	NA	NA	NA	NA
938	NA	NA	NA	NA	NA	NA	NA	NA	NA	NA	NA	NA	NA	NA	NA	NA	NA	NA	ALDH1A1	NA	NA	FUBP1	NA	NA	LAMB1	NA	NA	NA	NA	NA	NA	NA	NA	NA	NA	NA	NA
939	NA	NA	NA	NA	NA	NA	NA	NA	NA	NA	NA	NA	NA	NA	NA	NA	NA	NA	MLH1	NA	NA	KCTD17	NA	NA	KRBA1	NA	NA	NA	NA	NA	NA	NA	NA	NA	NA	NA	NA
940	NA	NA	NA	NA	NA	NA	NA	NA	NA	NA	NA	NA	NA	NA	NA	NA	NA	NA	RETREG1	NA	NA	S100A4	NA	NA	UGT8	NA	NA	NA	NA	NA	NA	NA	NA	NA	NA	NA	NA
941	NA	NA	NA	NA	NA	NA	NA	NA	NA	NA	NA	NA	NA	NA	NA	NA	NA	NA	TARS2	NA	NA	DDB2	NA	NA	IGF1R	NA	NA	NA	NA	NA	NA	NA	NA	NA	NA	NA	NA
942	NA	NA	NA	NA	NA	NA	NA	NA	NA	NA	NA	NA	NA	NA	NA	NA	NA	NA	KIF5A	NA	NA	FGFR3	NA	NA	TSC1	NA	NA	NA	NA	NA	NA	NA	NA	NA	NA	NA	NA
943	NA	NA	NA	NA	NA	NA	NA	NA	NA	NA	NA	NA	NA	NA	NA	NA	NA	NA	MAPK11	NA	NA	GAD2	NA	NA	IL1B	NA	NA	NA	NA	NA	NA	NA	NA	NA	NA	NA	NA
944	NA	NA	NA	NA	NA	NA	NA	NA	NA	NA	NA	NA	NA	NA	NA	NA	NA	NA	MAPK8IP1	NA	NA	WDR45	NA	NA	AGAP2	NA	NA	NA	NA	NA	NA	NA	NA	NA	NA	NA	NA
945	NA	NA	NA	NA	NA	NA	NA	NA	NA	NA	NA	NA	NA	NA	NA	NA	NA	NA	SLC25A13	NA	NA	MYH11	NA	NA	CDK4	NA	NA	NA	NA	NA	NA	NA	NA	NA	NA	NA	NA
946	NA	NA	NA	NA	NA	NA	NA	NA	NA	NA	NA	NA	NA	NA	NA	NA	NA	NA	NONO	NA	NA	UPF3A	NA	NA	GREB1L	NA	NA	NA	NA	NA	NA	NA	NA	NA	NA	NA	NA
947	NA	NA	NA	NA	NA	NA	NA	NA	NA	NA	NA	NA	NA	NA	NA	NA	NA	NA	ALCAM	NA	NA	HPCA	NA	NA	ECT2	NA	NA	NA	NA	NA	NA	NA	NA	NA	NA	NA	NA
948	NA	NA	NA	NA	NA	NA	NA	NA	NA	NA	NA	NA	NA	NA	NA	NA	NA	NA	SH3TC2	NA	NA	HOMER1	NA	NA	UNC93B1	NA	NA	NA	NA	NA	NA	NA	NA	NA	NA	NA	NA
949	NA	NA	NA	NA	NA	NA	NA	NA	NA	NA	NA	NA	NA	NA	NA	NA	NA	NA	MAP4K5	NA	NA	ULK2	NA	NA	LRRC32	NA	NA	NA	NA	NA	NA	NA	NA	NA	NA	NA	NA
950	NA	NA	NA	NA	NA	NA	NA	NA	NA	NA	NA	NA	NA	NA	NA	NA	NA	NA	PCLO	NA	NA	NR4A1	NA	NA	IMPDH2	NA	NA	NA	NA	NA	NA	NA	NA	NA	NA	NA	NA
951	NA	NA	NA	NA	NA	NA	NA	NA	NA	NA	NA	NA	NA	NA	NA	NA	NA	NA	LRP1B	NA	NA	BCL2L11	NA	NA	NEGR1	NA	NA	NA	NA	NA	NA	NA	NA	NA	NA	NA	NA
952	NA	NA	NA	NA	NA	NA	NA	NA	NA	NA	NA	NA	NA	NA	NA	NA	NA	NA	GABRA6	NA	NA	SNCB	NA	NA	FERD3L	NA	NA	NA	NA	NA	NA	NA	NA	NA	NA	NA	NA
953	NA	NA	NA	NA	NA	NA	NA	NA	NA	NA	NA	NA	NA	NA	NA	NA	NA	NA	SNCA	NA	NA	AVPR2	NA	NA	MPL	NA	NA	NA	NA	NA	NA	NA	NA	NA	NA	NA	NA
954	NA	NA	NA	NA	NA	NA	NA	NA	NA	NA	NA	NA	NA	NA	NA	NA	NA	NA	EZH2	NA	NA	GRIK2	NA	NA	TET2	NA	NA	NA	NA	NA	NA	NA	NA	NA	NA	NA	NA
955	NA	NA	NA	NA	NA	NA	NA	NA	NA	NA	NA	NA	NA	NA	NA	NA	NA	NA	DTNA	NA	NA	AEBP1	NA	NA	SETBP1	NA	NA	NA	NA	NA	NA	NA	NA	NA	NA	NA	NA
956	NA	NA	NA	NA	NA	NA	NA	NA	NA	NA	NA	NA	NA	NA	NA	NA	NA	NA	RB1CC1	NA	NA	RTN4R	NA	NA	RASAL3	NA	NA	NA	NA	NA	NA	NA	NA	NA	NA	NA	NA
957	NA	NA	NA	NA	NA	NA	NA	NA	NA	NA	NA	NA	NA	NA	NA	NA	NA	NA	ABCA8	NA	NA	SLC12A3	NA	NA	ZNF215	NA	NA	NA	NA	NA	NA	NA	NA	NA	NA	NA	NA
958	NA	NA	NA	NA	NA	NA	NA	NA	NA	NA	NA	NA	NA	NA	NA	NA	NA	NA	TRIM56	NA	NA	S100A13	NA	NA	ZNF214	NA	NA	NA	NA	NA	NA	NA	NA	NA	NA	NA	NA
959	NA	NA	NA	NA	NA	NA	NA	NA	NA	NA	NA	NA	NA	NA	NA	NA	NA	NA	CACNA1G	NA	NA	COL1A2	NA	NA	SECISBP2L	NA	NA	NA	NA	NA	NA	NA	NA	NA	NA	NA	NA
960	NA	NA	NA	NA	NA	NA	NA	NA	NA	NA	NA	NA	NA	NA	NA	NA	NA	NA	SERPINE1	NA	NA	TRAF6	NA	NA	MARK4	NA	NA	NA	NA	NA	NA	NA	NA	NA	NA	NA	NA
961	NA	NA	NA	NA	NA	NA	NA	NA	NA	NA	NA	NA	NA	NA	NA	NA	NA	NA	NOTCH3	NA	NA	SERPINA1	NA	NA	HTR1B	NA	NA	NA	NA	NA	NA	NA	NA	NA	NA	NA	NA
962	NA	NA	NA	NA	NA	NA	NA	NA	NA	NA	NA	NA	NA	NA	NA	NA	NA	NA	NET1	NA	NA	SYPL1	NA	NA	DPP4	NA	NA	NA	NA	NA	NA	NA	NA	NA	NA	NA	NA
963	NA	NA	NA	NA	NA	NA	NA	NA	NA	NA	NA	NA	NA	NA	NA	NA	NA	NA	NOS2	NA	NA	CACNA1S	NA	NA	ZNF532	NA	NA	NA	NA	NA	NA	NA	NA	NA	NA	NA	NA
964	NA	NA	NA	NA	NA	NA	NA	NA	NA	NA	NA	NA	NA	NA	NA	NA	NA	NA	NPRÂ 1.00	NA	NA	PDE4D	NA	NA	RARRES2	NA	NA	NA	NA	NA	NA	NA	NA	NA	NA	NA	NA
965	NA	NA	NA	NA	NA	NA	NA	NA	NA	NA	NA	NA	NA	NA	NA	NA	NA	NA	MERTK	NA	NA	CYFIP2	NA	NA	SLC4A5	NA	NA	NA	NA	NA	NA	NA	NA	NA	NA	NA	NA
966	NA	NA	NA	NA	NA	NA	NA	NA	NA	NA	NA	NA	NA	NA	NA	NA	NA	NA	DHTKD1	NA	NA	ADGRA2	NA	NA	TRIM33	NA	NA	NA	NA	NA	NA	NA	NA	NA	NA	NA	NA
967	NA	NA	NA	NA	NA	NA	NA	NA	NA	NA	NA	NA	NA	NA	NA	NA	NA	NA	PPARG	NA	NA	NAMPT	NA	NA	FAS	NA	NA	NA	NA	NA	NA	NA	NA	NA	NA	NA	NA
968	NA	NA	NA	NA	NA	NA	NA	NA	NA	NA	NA	NA	NA	NA	NA	NA	NA	NA	ZC3HAV1L	NA	NA	NR4A2	NA	NA	CCDC40	NA	NA	NA	NA	NA	NA	NA	NA	NA	NA	NA	NA
969	NA	NA	NA	NA	NA	NA	NA	NA	NA	NA	NA	NA	NA	NA	NA	NA	NA	NA	CASP2	NA	NA	CXCR4	NA	NA	FLT4	NA	NA	NA	NA	NA	NA	NA	NA	NA	NA	NA	NA
970	NA	NA	NA	NA	NA	NA	NA	NA	NA	NA	NA	NA	NA	NA	NA	NA	NA	NA	IL13RA1	NA	NA	HMGCS2	NA	NA	ABL1	NA	NA	NA	NA	NA	NA	NA	NA	NA	NA	NA	NA
971	NA	NA	NA	NA	NA	NA	NA	NA	NA	NA	NA	NA	NA	NA	NA	NA	NA	NA	FOLH1	NA	NA	NFIL3	NA	NA	ADCY9	NA	NA	NA	NA	NA	NA	NA	NA	NA	NA	NA	NA
972	NA	NA	NA	NA	NA	NA	NA	NA	NA	NA	NA	NA	NA	NA	NA	NA	NA	NA	GSR	NA	NA	BGN	NA	NA	NTRK2	NA	NA	NA	NA	NA	NA	NA	NA	NA	NA	NA	NA
973	NA	NA	NA	NA	NA	NA	NA	NA	NA	NA	NA	NA	NA	NA	NA	NA	NA	NA	RIBC2	NA	NA	PENK	NA	NA	C16orf71	NA	NA	NA	NA	NA	NA	NA	NA	NA	NA	NA	NA
974	NA	NA	NA	NA	NA	NA	NA	NA	NA	NA	NA	NA	NA	NA	NA	NA	NA	NA	CSRP1	NA	NA	DYNC1I1	NA	NA	CLCA4	NA	NA	NA	NA	NA	NA	NA	NA	NA	NA	NA	NA
975	NA	NA	NA	NA	NA	NA	NA	NA	NA	NA	NA	NA	NA	NA	NA	NA	NA	NA	C2orf78	NA	NA	CHMP2B	NA	NA	ADCK5	NA	NA	NA	NA	NA	NA	NA	NA	NA	NA	NA	NA
976	NA	NA	NA	NA	NA	NA	NA	NA	NA	NA	NA	NA	NA	NA	NA	NA	NA	NA	ZNF569	NA	NA	FOXO3	NA	NA	HIVEP3	NA	NA	NA	NA	NA	NA	NA	NA	NA	NA	NA	NA
977	NA	NA	NA	NA	NA	NA	NA	NA	NA	NA	NA	NA	NA	NA	NA	NA	NA	NA	FAR2	NA	NA	CYTH1	NA	NA	OAZ1	NA	NA	NA	NA	NA	NA	NA	NA	NA	NA	NA	NA
978	NA	NA	NA	NA	NA	NA	NA	NA	NA	NA	NA	NA	NA	NA	NA	NA	NA	NA	TMEM87B	NA	NA	PLCB1	NA	NA	MAGEF1	NA	NA	NA	NA	NA	NA	NA	NA	NA	NA	NA	NA
979	NA	NA	NA	NA	NA	NA	NA	NA	NA	NA	NA	NA	NA	NA	NA	NA	NA	NA	ZCCHC12	NA	NA	EPOR	NA	NA	CHMP2A	NA	NA	NA	NA	NA	NA	NA	NA	NA	NA	NA	NA
980	NA	NA	NA	NA	NA	NA	NA	NA	NA	NA	NA	NA	NA	NA	NA	NA	NA	NA	DLGAP1	NA	NA	ABCA1	NA	NA	GIMAP6	NA	NA	NA	NA	NA	NA	NA	NA	NA	NA	NA	NA
981	NA	NA	NA	NA	NA	NA	NA	NA	NA	NA	NA	NA	NA	NA	NA	NA	NA	NA	MARCKS	NA	NA	PPARD	NA	NA	ZBTB33	NA	NA	NA	NA	NA	NA	NA	NA	NA	NA	NA	NA
982	NA	NA	NA	NA	NA	NA	NA	NA	NA	NA	NA	NA	NA	NA	NA	NA	NA	NA	FER1L6	NA	NA	SLC25A6	NA	NA	IL16	NA	NA	NA	NA	NA	NA	NA	NA	NA	NA	NA	NA
983	NA	NA	NA	NA	NA	NA	NA	NA	NA	NA	NA	NA	NA	NA	NA	NA	NA	NA	GALNT5	NA	NA	SORT1	NA	NA	ABHD12B	NA	NA	NA	NA	NA	NA	NA	NA	NA	NA	NA	NA
984	NA	NA	NA	NA	NA	NA	NA	NA	NA	NA	NA	NA	NA	NA	NA	NA	NA	NA	CD163L1	NA	NA	PRKAR2B	NA	NA	DNAH6	NA	NA	NA	NA	NA	NA	NA	NA	NA	NA	NA	NA
985	NA	NA	NA	NA	NA	NA	NA	NA	NA	NA	NA	NA	NA	NA	NA	NA	NA	NA	KLRC1	NA	NA	PODXL	NA	NA	YWHAH	NA	NA	NA	NA	NA	NA	NA	NA	NA	NA	NA	NA
986	NA	NA	NA	NA	NA	NA	NA	NA	NA	NA	NA	NA	NA	NA	NA	NA	NA	NA	MCL1	NA	NA	SLC17A7	NA	NA	TEK	NA	NA	NA	NA	NA	NA	NA	NA	NA	NA	NA	NA
987	NA	NA	NA	NA	NA	NA	NA	NA	NA	NA	NA	NA	NA	NA	NA	NA	NA	NA	CXCL8	NA	NA	CACNA2D1	NA	NA	PYGL	NA	NA	NA	NA	NA	NA	NA	NA	NA	NA	NA	NA
988	NA	NA	NA	NA	NA	NA	NA	NA	NA	NA	NA	NA	NA	NA	NA	NA	NA	NA	BRD4	NA	NA	MAN1A1	NA	NA	TSPYL4	NA	NA	NA	NA	NA	NA	NA	NA	NA	NA	NA	NA
989	NA	NA	NA	NA	NA	NA	NA	NA	NA	NA	NA	NA	NA	NA	NA	NA	NA	NA	FGF14	NA	NA	HSBP1	NA	NA	MIIP	NA	NA	NA	NA	NA	NA	NA	NA	NA	NA	NA	NA
990	NA	NA	NA	NA	NA	NA	NA	NA	NA	NA	NA	NA	NA	NA	NA	NA	NA	NA	AZIN2	NA	NA	ST14	NA	NA	PICK1	NA	NA	NA	NA	NA	NA	NA	NA	NA	NA	NA	NA
991	NA	NA	NA	NA	NA	NA	NA	NA	NA	NA	NA	NA	NA	NA	NA	NA	NA	NA	PKM	NA	NA	ISG15	NA	NA	OLFML1	NA	NA	NA	NA	NA	NA	NA	NA	NA	NA	NA	NA
992	NA	NA	NA	NA	NA	NA	NA	NA	NA	NA	NA	NA	NA	NA	NA	NA	NA	NA	ZNF423	NA	NA	ACHE	NA	NA	CXCL12	NA	NA	NA	NA	NA	NA	NA	NA	NA	NA	NA	NA
993	NA	NA	NA	NA	NA	NA	NA	NA	NA	NA	NA	NA	NA	NA	NA	NA	NA	NA	PROK2	NA	NA	NOTCH2	NA	NA	FABP7	NA	NA	NA	NA	NA	NA	NA	NA	NA	NA	NA	NA
994	NA	NA	NA	NA	NA	NA	NA	NA	NA	NA	NA	NA	NA	NA	NA	NA	NA	NA	SEMA3A	NA	NA	ATP5F1C	NA	NA	DNM1L	NA	NA	NA	NA	NA	NA	NA	NA	NA	NA	NA	NA
995	NA	NA	NA	NA	NA	NA	NA	NA	NA	NA	NA	NA	NA	NA	NA	NA	NA	NA	VBP1	NA	NA	GPR107	NA	NA	MAP4K4	NA	NA	NA	NA	NA	NA	NA	NA	NA	NA	NA	NA
996	NA	NA	NA	NA	NA	NA	NA	NA	NA	NA	NA	NA	NA	NA	NA	NA	NA	NA	PIK3C3	NA	NA	GDNF	NA	NA	HS6ST1	NA	NA	NA	NA	NA	NA	NA	NA	NA	NA	NA	NA
997	NA	NA	NA	NA	NA	NA	NA	NA	NA	NA	NA	NA	NA	NA	NA	NA	NA	NA	KRT24	NA	NA	HERPUD1	NA	NA	ADGRG4	NA	NA	NA	NA	NA	NA	NA	NA	NA	NA	NA	NA
998	NA	NA	NA	NA	NA	NA	NA	NA	NA	NA	NA	NA	NA	NA	NA	NA	NA	NA	CDK2	NA	NA	NRGN	NA	NA	NLRP5	NA	NA	NA	NA	NA	NA	NA	NA	NA	NA	NA	NA
999	NA	NA	NA	NA	NA	NA	NA	NA	NA	NA	NA	NA	NA	NA	NA	NA	NA	NA	WNT5A	NA	NA	ENTPD1	NA	NA	MBD2	NA	NA	NA	NA	NA	NA	NA	NA	NA	NA	NA	NA
1000	NA	NA	NA	NA	NA	NA	NA	NA	NA	NA	NA	NA	NA	NA	NA	NA	NA	NA	EPHA8	NA	NA	KIF5A	NA	NA	MGLL	NA	NA	NA	NA	NA	NA	NA	NA	NA	NA	NA	NA
1001	NA	NA	NA	NA	NA	NA	NA	NA	NA	NA	NA	NA	NA	NA	NA	NA	NA	NA	PIK3C2G	NA	NA	ADRB2	NA	NA	TAT	NA	NA	NA	NA	NA	NA	NA	NA	NA	NA	NA	NA
1002	NA	NA	NA	NA	NA	NA	NA	NA	NA	NA	NA	NA	NA	NA	NA	NA	NA	NA	TNFAIP6	NA	NA	FGF20	NA	NA	CNKSR2	NA	NA	NA	NA	NA	NA	NA	NA	NA	NA	NA	NA
1003	NA	NA	NA	NA	NA	NA	NA	NA	NA	NA	NA	NA	NA	NA	NA	NA	NA	NA	ALPK1	NA	NA	ARMC2	NA	NA	KRT2	NA	NA	NA	NA	NA	NA	NA	NA	NA	NA	NA	NA
1004	NA	NA	NA	NA	NA	NA	NA	NA	NA	NA	NA	NA	NA	NA	NA	NA	NA	NA	FCHSD2	NA	NA	MAPK8IP1	NA	NA	TSPYL1	NA	NA	NA	NA	NA	NA	NA	NA	NA	NA	NA	NA
1005	NA	NA	NA	NA	NA	NA	NA	NA	NA	NA	NA	NA	NA	NA	NA	NA	NA	NA	UBXN8	NA	NA	STARD10	NA	NA	ZNF283	NA	NA	NA	NA	NA	NA	NA	NA	NA	NA	NA	NA
1006	NA	NA	NA	NA	NA	NA	NA	NA	NA	NA	NA	NA	NA	NA	NA	NA	NA	NA	APEX1	NA	NA	AIFM1	NA	NA	CCR6	NA	NA	NA	NA	NA	NA	NA	NA	NA	NA	NA	NA
1007	NA	NA	NA	NA	NA	NA	NA	NA	NA	NA	NA	NA	NA	NA	NA	NA	NA	NA	ANXA2	NA	NA	EIF3E	NA	NA	LDLR	NA	NA	NA	NA	NA	NA	NA	NA	NA	NA	NA	NA
1008	NA	NA	NA	NA	NA	NA	NA	NA	NA	NA	NA	NA	NA	NA	NA	NA	NA	NA	RNPEP	NA	NA	ZBTB44	NA	NA	SARM1	NA	NA	NA	NA	NA	NA	NA	NA	NA	NA	NA	NA
1009	NA	NA	NA	NA	NA	NA	NA	NA	NA	NA	NA	NA	NA	NA	NA	NA	NA	NA	USP1	NA	NA	MAPK7	NA	NA	VTN	NA	NA	NA	NA	NA	NA	NA	NA	NA	NA	NA	NA
1010	NA	NA	NA	NA	NA	NA	NA	NA	NA	NA	NA	NA	NA	NA	NA	NA	NA	NA	YWHAB	NA	NA	GLRB	NA	NA	FAM186A	NA	NA	NA	NA	NA	NA	NA	NA	NA	NA	NA	NA
1011	NA	NA	NA	NA	NA	NA	NA	NA	NA	NA	NA	NA	NA	NA	NA	NA	NA	NA	KRT26	NA	NA	BAIAP2	NA	NA	CCDC80	NA	NA	NA	NA	NA	NA	NA	NA	NA	NA	NA	NA
1012	NA	NA	NA	NA	NA	NA	NA	NA	NA	NA	NA	NA	NA	NA	NA	NA	NA	NA	GHSR	NA	NA	FLOT2	NA	NA	CHEK1	NA	NA	NA	NA	NA	NA	NA	NA	NA	NA	NA	NA
1013	NA	NA	NA	NA	NA	NA	NA	NA	NA	NA	NA	NA	NA	NA	NA	NA	NA	NA	RIC8A	NA	NA	EML1	NA	NA	GABRA2	NA	NA	NA	NA	NA	NA	NA	NA	NA	NA	NA	NA
1014	NA	NA	NA	NA	NA	NA	NA	NA	NA	NA	NA	NA	NA	NA	NA	NA	NA	NA	EPHA1	NA	NA	LRP1B	NA	NA	TNFRSF1B	NA	NA	NA	NA	NA	NA	NA	NA	NA	NA	NA	NA
1015	NA	NA	NA	NA	NA	NA	NA	NA	NA	NA	NA	NA	NA	NA	NA	NA	NA	NA	TNFSF10	NA	NA	AFM	NA	NA	COL26A1	NA	NA	NA	NA	NA	NA	NA	NA	NA	NA	NA	NA
1016	NA	NA	NA	NA	NA	NA	NA	NA	NA	NA	NA	NA	NA	NA	NA	NA	NA	NA	SPRY3	NA	NA	GABRB2	NA	NA	DRD5	NA	NA	NA	NA	NA	NA	NA	NA	NA	NA	NA	NA
1017	NA	NA	NA	NA	NA	NA	NA	NA	NA	NA	NA	NA	NA	NA	NA	NA	NA	NA	ACVR1	NA	NA	GABRA6	NA	NA	SMAD2	NA	NA	NA	NA	NA	NA	NA	NA	NA	NA	NA	NA
1018	NA	NA	NA	NA	NA	NA	NA	NA	NA	NA	NA	NA	NA	NA	NA	NA	NA	NA	TEX15	NA	NA	SNCA	NA	NA	CD38	NA	NA	NA	NA	NA	NA	NA	NA	NA	NA	NA	NA
1019	NA	NA	NA	NA	NA	NA	NA	NA	NA	NA	NA	NA	NA	NA	NA	NA	NA	NA	COLQ	NA	NA	SPTLC1	NA	NA	PHF10	NA	NA	NA	NA	NA	NA	NA	NA	NA	NA	NA	NA
1020	NA	NA	NA	NA	NA	NA	NA	NA	NA	NA	NA	NA	NA	NA	NA	NA	NA	NA	HDAC2	NA	NA	GPD2	NA	NA	B3GNTL1	NA	NA	NA	NA	NA	NA	NA	NA	NA	NA	NA	NA
1021	NA	NA	NA	NA	NA	NA	NA	NA	NA	NA	NA	NA	NA	NA	NA	NA	NA	NA	WRN	NA	NA	DTNA	NA	NA	PPCS	NA	NA	NA	NA	NA	NA	NA	NA	NA	NA	NA	NA
1022	NA	NA	NA	NA	NA	NA	NA	NA	NA	NA	NA	NA	NA	NA	NA	NA	NA	NA	CXCL9	NA	NA	GLP1R	NA	NA	NR3C2	NA	NA	NA	NA	NA	NA	NA	NA	NA	NA	NA	NA
1023	NA	NA	NA	NA	NA	NA	NA	NA	NA	NA	NA	NA	NA	NA	NA	NA	NA	NA	GRM3	NA	NA	DNAJC6	NA	NA	ITGB8	NA	NA	NA	NA	NA	NA	NA	NA	NA	NA	NA	NA
1024	NA	NA	NA	NA	NA	NA	NA	NA	NA	NA	NA	NA	NA	NA	NA	NA	NA	NA	FN1	NA	NA	ABCA8	NA	NA	MIOX	NA	NA	NA	NA	NA	NA	NA	NA	NA	NA	NA	NA
1025	NA	NA	NA	NA	NA	NA	NA	NA	NA	NA	NA	NA	NA	NA	NA	NA	NA	NA	PRKG2	NA	NA	AGRN	NA	NA	FRRS1	NA	NA	NA	NA	NA	NA	NA	NA	NA	NA	NA	NA
1026	NA	NA	NA	NA	NA	NA	NA	NA	NA	NA	NA	NA	NA	NA	NA	NA	NA	NA	SLC39A11	NA	NA	SERPINE1	NA	NA	LRRC4	NA	NA	NA	NA	NA	NA	NA	NA	NA	NA	NA	NA
1027	NA	NA	NA	NA	NA	NA	NA	NA	NA	NA	NA	NA	NA	NA	NA	NA	NA	NA	PIK3R4	NA	NA	HBP1	NA	NA	NRAS	NA	NA	NA	NA	NA	NA	NA	NA	NA	NA	NA	NA
1028	NA	NA	NA	NA	NA	NA	NA	NA	NA	NA	NA	NA	NA	NA	NA	NA	NA	NA	VEGFC	NA	NA	IDO1	NA	NA	MAX	NA	NA	NA	NA	NA	NA	NA	NA	NA	NA	NA	NA
1029	NA	NA	NA	NA	NA	NA	NA	NA	NA	NA	NA	NA	NA	NA	NA	NA	NA	NA	PIK3CD	NA	NA	NOS2	NA	NA	ATAD3A	NA	NA	NA	NA	NA	NA	NA	NA	NA	NA	NA	NA
1030	NA	NA	NA	NA	NA	NA	NA	NA	NA	NA	NA	NA	NA	NA	NA	NA	NA	NA	MYT1	NA	NA	SLC2A1	NA	NA	EGFR	NA	NA	NA	NA	NA	NA	NA	NA	NA	NA	NA	NA
1031	NA	NA	NA	NA	NA	NA	NA	NA	NA	NA	NA	NA	NA	NA	NA	NA	NA	NA	TNPO1	NA	NA	AP1S1	NA	NA	HSP90AA1	NA	NA	NA	NA	NA	NA	NA	NA	NA	NA	NA	NA
1032	NA	NA	NA	NA	NA	NA	NA	NA	NA	NA	NA	NA	NA	NA	NA	NA	NA	NA	HADHB	NA	NA	CRIM1	NA	NA	ADGRG1	NA	NA	NA	NA	NA	NA	NA	NA	NA	NA	NA	NA
1033	NA	NA	NA	NA	NA	NA	NA	NA	NA	NA	NA	NA	NA	NA	NA	NA	NA	NA	SFRP1	NA	NA	LEPR	NA	NA	CDKN2AIP	NA	NA	NA	NA	NA	NA	NA	NA	NA	NA	NA	NA
1034	NA	NA	NA	NA	NA	NA	NA	NA	NA	NA	NA	NA	NA	NA	NA	NA	NA	NA	ID2	NA	NA	MERTK	NA	NA	MN1	NA	NA	NA	NA	NA	NA	NA	NA	NA	NA	NA	NA
1035	NA	NA	NA	NA	NA	NA	NA	NA	NA	NA	NA	NA	NA	NA	NA	NA	NA	NA	SOX5	NA	NA	OPRK1	NA	NA	CDKN1B	NA	NA	NA	NA	NA	NA	NA	NA	NA	NA	NA	NA
1036	NA	NA	NA	NA	NA	NA	NA	NA	NA	NA	NA	NA	NA	NA	NA	NA	NA	NA	ELOVL7	NA	NA	PPARG	NA	NA	PZP	NA	NA	NA	NA	NA	NA	NA	NA	NA	NA	NA	NA
1037	NA	NA	NA	NA	NA	NA	NA	NA	NA	NA	NA	NA	NA	NA	NA	NA	NA	NA	HIPK2	NA	NA	ZC3HAV1L	NA	NA	SNCAIP	NA	NA	NA	NA	NA	NA	NA	NA	NA	NA	NA	NA
1038	NA	NA	NA	NA	NA	NA	NA	NA	NA	NA	NA	NA	NA	NA	NA	NA	NA	NA	SUV39H1	NA	NA	CASP2	NA	NA	FLNA	NA	NA	NA	NA	NA	NA	NA	NA	NA	NA	NA	NA
1039	NA	NA	NA	NA	NA	NA	NA	NA	NA	NA	NA	NA	NA	NA	NA	NA	NA	NA	GATAD2B	NA	NA	MBTPS1	NA	NA	CD200R1L	NA	NA	NA	NA	NA	NA	NA	NA	NA	NA	NA	NA
1040	NA	NA	NA	NA	NA	NA	NA	NA	NA	NA	NA	NA	NA	NA	NA	NA	NA	NA	KAT6B	NA	NA	FOLH1	NA	NA	ADAM8	NA	NA	NA	NA	NA	NA	NA	NA	NA	NA	NA	NA
1041	NA	NA	NA	NA	NA	NA	NA	NA	NA	NA	NA	NA	NA	NA	NA	NA	NA	NA	HDAC9	NA	NA	GNAT2	NA	NA	HDAC6	NA	NA	NA	NA	NA	NA	NA	NA	NA	NA	NA	NA
1042	NA	NA	NA	NA	NA	NA	NA	NA	NA	NA	NA	NA	NA	NA	NA	NA	NA	NA	CHID1	NA	NA	GRIA2	NA	NA	PROM1	NA	NA	NA	NA	NA	NA	NA	NA	NA	NA	NA	NA
1043	NA	NA	NA	NA	NA	NA	NA	NA	NA	NA	NA	NA	NA	NA	NA	NA	NA	NA	DNM2	NA	NA	IGFALS	NA	NA	CCDC66	NA	NA	NA	NA	NA	NA	NA	NA	NA	NA	NA	NA
1044	NA	NA	NA	NA	NA	NA	NA	NA	NA	NA	NA	NA	NA	NA	NA	NA	NA	NA	EPHA3	NA	NA	FAIM2	NA	NA	SOWAHB	NA	NA	NA	NA	NA	NA	NA	NA	NA	NA	NA	NA
1045	NA	NA	NA	NA	NA	NA	NA	NA	NA	NA	NA	NA	NA	NA	NA	NA	NA	NA	SMARCA4	NA	NA	ICA1	NA	NA	IRF3	NA	NA	NA	NA	NA	NA	NA	NA	NA	NA	NA	NA
1046	NA	NA	NA	NA	NA	NA	NA	NA	NA	NA	NA	NA	NA	NA	NA	NA	NA	NA	PABPC1L	NA	NA	B4GALNT1	NA	NA	SLC38A10	NA	NA	NA	NA	NA	NA	NA	NA	NA	NA	NA	NA
1047	NA	NA	NA	NA	NA	NA	NA	NA	NA	NA	NA	NA	NA	NA	NA	NA	NA	NA	RUNX3	NA	NA	AGTR1	NA	NA	RASAL1	NA	NA	NA	NA	NA	NA	NA	NA	NA	NA	NA	NA
1048	NA	NA	NA	NA	NA	NA	NA	NA	NA	NA	NA	NA	NA	NA	NA	NA	NA	NA	ANXA1	NA	NA	APLP1	NA	NA	LTBP4	NA	NA	NA	NA	NA	NA	NA	NA	NA	NA	NA	NA
1049	NA	NA	NA	NA	NA	NA	NA	NA	NA	NA	NA	NA	NA	NA	NA	NA	NA	NA	SHC4	NA	NA	CETP	NA	NA	TRPV2	NA	NA	NA	NA	NA	NA	NA	NA	NA	NA	NA	NA
1050	NA	NA	NA	NA	NA	NA	NA	NA	NA	NA	NA	NA	NA	NA	NA	NA	NA	NA	MAPK9	NA	NA	TH	NA	NA	BRAF	NA	NA	NA	NA	NA	NA	NA	NA	NA	NA	NA	NA
1051	NA	NA	NA	NA	NA	NA	NA	NA	NA	NA	NA	NA	NA	NA	NA	NA	NA	NA	SLC20A1	NA	NA	PIP4P2	NA	NA	KRAS	NA	NA	NA	NA	NA	NA	NA	NA	NA	NA	NA	NA
1052	NA	NA	NA	NA	NA	NA	NA	NA	NA	NA	NA	NA	NA	NA	NA	NA	NA	NA	SNU13	NA	NA	PICALM	NA	NA	SLC22A1	NA	NA	NA	NA	NA	NA	NA	NA	NA	NA	NA	NA
1053	NA	NA	NA	NA	NA	NA	NA	NA	NA	NA	NA	NA	NA	NA	NA	NA	NA	NA	ABI3BP	NA	NA	CD68	NA	NA	BCL2L12	NA	NA	NA	NA	NA	NA	NA	NA	NA	NA	NA	NA
1054	NA	NA	NA	NA	NA	NA	NA	NA	NA	NA	NA	NA	NA	NA	NA	NA	NA	NA	SPOCK3	NA	NA	EIF4A1	NA	NA	MAPK14	NA	NA	NA	NA	NA	NA	NA	NA	NA	NA	NA	NA
1055	NA	NA	NA	NA	NA	NA	NA	NA	NA	NA	NA	NA	NA	NA	NA	NA	NA	NA	SEC14L4	NA	NA	GABRA1	NA	NA	MTOR	NA	NA	NA	NA	NA	NA	NA	NA	NA	NA	NA	NA
1056	NA	NA	NA	NA	NA	NA	NA	NA	NA	NA	NA	NA	NA	NA	NA	NA	NA	NA	SETD2	NA	NA	DYSF	NA	NA	CUL4B	NA	NA	NA	NA	NA	NA	NA	NA	NA	NA	NA	NA
1057	NA	NA	NA	NA	NA	NA	NA	NA	NA	NA	NA	NA	NA	NA	NA	NA	NA	NA	FOXRED1	NA	NA	TPM3	NA	NA	IL15	NA	NA	NA	NA	NA	NA	NA	NA	NA	NA	NA	NA
1058	NA	NA	NA	NA	NA	NA	NA	NA	NA	NA	NA	NA	NA	NA	NA	NA	NA	NA	ALPK2	NA	NA	ALG2	NA	NA	PIK3C2B	NA	NA	NA	NA	NA	NA	NA	NA	NA	NA	NA	NA
1059	NA	NA	NA	NA	NA	NA	NA	NA	NA	NA	NA	NA	NA	NA	NA	NA	NA	NA	PIAS2	NA	NA	NAV1	NA	NA	POGZ	NA	NA	NA	NA	NA	NA	NA	NA	NA	NA	NA	NA
1060	NA	NA	NA	NA	NA	NA	NA	NA	NA	NA	NA	NA	NA	NA	NA	NA	NA	NA	CBX8	NA	NA	CXCL8	NA	NA	CASP10	NA	NA	NA	NA	NA	NA	NA	NA	NA	NA	NA	NA
1061	NA	NA	NA	NA	NA	NA	NA	NA	NA	NA	NA	NA	NA	NA	NA	NA	NA	NA	MYO1G	NA	NA	DRD4	NA	NA	SLC37A4	NA	NA	NA	NA	NA	NA	NA	NA	NA	NA	NA	NA
1062	NA	NA	NA	NA	NA	NA	NA	NA	NA	NA	NA	NA	NA	NA	NA	NA	NA	NA	CIPC	NA	NA	TNNT1	NA	NA	JHY	NA	NA	NA	NA	NA	NA	NA	NA	NA	NA	NA	NA
1063	NA	NA	NA	NA	NA	NA	NA	NA	NA	NA	NA	NA	NA	NA	NA	NA	NA	NA	VAMP5	NA	NA	HDC	NA	NA	NOSIP	NA	NA	NA	NA	NA	NA	NA	NA	NA	NA	NA	NA
1064	NA	NA	NA	NA	NA	NA	NA	NA	NA	NA	NA	NA	NA	NA	NA	NA	NA	NA	FLCN	NA	NA	PKM	NA	NA	FAM111A	NA	NA	NA	NA	NA	NA	NA	NA	NA	NA	NA	NA
1065	NA	NA	NA	NA	NA	NA	NA	NA	NA	NA	NA	NA	NA	NA	NA	NA	NA	NA	SEC61G	NA	NA	RPH3A	NA	NA	PAH	NA	NA	NA	NA	NA	NA	NA	NA	NA	NA	NA	NA
1066	NA	NA	NA	NA	NA	NA	NA	NA	NA	NA	NA	NA	NA	NA	NA	NA	NA	NA	MPRIP	NA	NA	SEMA3A	NA	NA	MDM4	NA	NA	NA	NA	NA	NA	NA	NA	NA	NA	NA	NA
1067	NA	NA	NA	NA	NA	NA	NA	NA	NA	NA	NA	NA	NA	NA	NA	NA	NA	NA	PTEN	NA	NA	PDIA3	NA	NA	TNN	NA	NA	NA	NA	NA	NA	NA	NA	NA	NA	NA	NA
1068	NA	NA	NA	NA	NA	NA	NA	NA	NA	NA	NA	NA	NA	NA	NA	NA	NA	NA	TBC1D10C	NA	NA	APOC2	NA	NA	GLIPR1	NA	NA	NA	NA	NA	NA	NA	NA	NA	NA	NA	NA
1069	NA	NA	NA	NA	NA	NA	NA	NA	NA	NA	NA	NA	NA	NA	NA	NA	NA	NA	TBR1	NA	NA	HSF1	NA	NA	NUMBL	NA	NA	NA	NA	NA	NA	NA	NA	NA	NA	NA	NA
1070	NA	NA	NA	NA	NA	NA	NA	NA	NA	NA	NA	NA	NA	NA	NA	NA	NA	NA	HLA-E	NA	NA	CDK2	NA	NA	CASP8	NA	NA	NA	NA	NA	NA	NA	NA	NA	NA	NA	NA
1071	NA	NA	NA	NA	NA	NA	NA	NA	NA	NA	NA	NA	NA	NA	NA	NA	NA	NA	ZNF660	NA	NA	PLOD2	NA	NA	SLC9A3R1	NA	NA	NA	NA	NA	NA	NA	NA	NA	NA	NA	NA
1072	NA	NA	NA	NA	NA	NA	NA	NA	NA	NA	NA	NA	NA	NA	NA	NA	NA	NA	MYC	NA	NA	LMOD1	NA	NA	IL1RAPL2	NA	NA	NA	NA	NA	NA	NA	NA	NA	NA	NA	NA
1073	NA	NA	NA	NA	NA	NA	NA	NA	NA	NA	NA	NA	NA	NA	NA	NA	NA	NA	TASP1	NA	NA	RAB39B	NA	NA	ATG9B	NA	NA	NA	NA	NA	NA	NA	NA	NA	NA	NA	NA
1074	NA	NA	NA	NA	NA	NA	NA	NA	NA	NA	NA	NA	NA	NA	NA	NA	NA	NA	TBX21	NA	NA	ANXA2	NA	NA	IL1R1	NA	NA	NA	NA	NA	NA	NA	NA	NA	NA	NA	NA
1075	NA	NA	NA	NA	NA	NA	NA	NA	NA	NA	NA	NA	NA	NA	NA	NA	NA	NA	KRT20	NA	NA	PGRMC1	NA	NA	LLPH	NA	NA	NA	NA	NA	NA	NA	NA	NA	NA	NA	NA
1076	NA	NA	NA	NA	NA	NA	NA	NA	NA	NA	NA	NA	NA	NA	NA	NA	NA	NA	RET	NA	NA	SPG21	NA	NA	SCNN1G	NA	NA	NA	NA	NA	NA	NA	NA	NA	NA	NA	NA
1077	NA	NA	NA	NA	NA	NA	NA	NA	NA	NA	NA	NA	NA	NA	NA	NA	NA	NA	TACR3	NA	NA	ARNT2	NA	NA	TAZ	NA	NA	NA	NA	NA	NA	NA	NA	NA	NA	NA	NA
1078	NA	NA	NA	NA	NA	NA	NA	NA	NA	NA	NA	NA	NA	NA	NA	NA	NA	NA	SSTR2	NA	NA	EEF2	NA	NA	KCNN3	NA	NA	NA	NA	NA	NA	NA	NA	NA	NA	NA	NA
1079	NA	NA	NA	NA	NA	NA	NA	NA	NA	NA	NA	NA	NA	NA	NA	NA	NA	NA	OS9	NA	NA	EPHA1	NA	NA	PHLDA1	NA	NA	NA	NA	NA	NA	NA	NA	NA	NA	NA	NA
1080	NA	NA	NA	NA	NA	NA	NA	NA	NA	NA	NA	NA	NA	NA	NA	NA	NA	NA	CD300C	NA	NA	APBB1	NA	NA	PLB1	NA	NA	NA	NA	NA	NA	NA	NA	NA	NA	NA	NA
1081	NA	NA	NA	NA	NA	NA	NA	NA	NA	NA	NA	NA	NA	NA	NA	NA	NA	NA	DNTT	NA	NA	NXPH1	NA	NA	DNAH10	NA	NA	NA	NA	NA	NA	NA	NA	NA	NA	NA	NA
1082	NA	NA	NA	NA	NA	NA	NA	NA	NA	NA	NA	NA	NA	NA	NA	NA	NA	NA	PTX3	NA	NA	TUFM	NA	NA	SPTA1	NA	NA	NA	NA	NA	NA	NA	NA	NA	NA	NA	NA
1083	NA	NA	NA	NA	NA	NA	NA	NA	NA	NA	NA	NA	NA	NA	NA	NA	NA	NA	RAF1	NA	NA	EIF4EBP1	NA	NA	IGFBP2	NA	NA	NA	NA	NA	NA	NA	NA	NA	NA	NA	NA
1084	NA	NA	NA	NA	NA	NA	NA	NA	NA	NA	NA	NA	NA	NA	NA	NA	NA	NA	CD99	NA	NA	FBLN1	NA	NA	DDR2	NA	NA	NA	NA	NA	NA	NA	NA	NA	NA	NA	NA
1085	NA	NA	NA	NA	NA	NA	NA	NA	NA	NA	NA	NA	NA	NA	NA	NA	NA	NA	CADM1	NA	NA	REG1A	NA	NA	DYDC2	NA	NA	NA	NA	NA	NA	NA	NA	NA	NA	NA	NA
1086	NA	NA	NA	NA	NA	NA	NA	NA	NA	NA	NA	NA	NA	NA	NA	NA	NA	NA	AGO4	NA	NA	SEZ6	NA	NA	YY1	NA	NA	NA	NA	NA	NA	NA	NA	NA	NA	NA	NA
1087	NA	NA	NA	NA	NA	NA	NA	NA	NA	NA	NA	NA	NA	NA	NA	NA	NA	NA	ABAT	NA	NA	B3GALT4	NA	NA	CAPN5	NA	NA	NA	NA	NA	NA	NA	NA	NA	NA	NA	NA
1088	NA	NA	NA	NA	NA	NA	NA	NA	NA	NA	NA	NA	NA	NA	NA	NA	NA	NA	DICER1	NA	NA	VCAN	NA	NA	STAB2	NA	NA	NA	NA	NA	NA	NA	NA	NA	NA	NA	NA
1089	NA	NA	NA	NA	NA	NA	NA	NA	NA	NA	NA	NA	NA	NA	NA	NA	NA	NA	SLC26A3	NA	NA	CYP7A1	NA	NA	KAT6A	NA	NA	NA	NA	NA	NA	NA	NA	NA	NA	NA	NA
1090	NA	NA	NA	NA	NA	NA	NA	NA	NA	NA	NA	NA	NA	NA	NA	NA	NA	NA	AKAP9	NA	NA	CST7	NA	NA	RLIM	NA	NA	NA	NA	NA	NA	NA	NA	NA	NA	NA	NA
1091	NA	NA	NA	NA	NA	NA	NA	NA	NA	NA	NA	NA	NA	NA	NA	NA	NA	NA	CREBBP	NA	NA	REPS1	NA	NA	IGFBP5	NA	NA	NA	NA	NA	NA	NA	NA	NA	NA	NA	NA
1092	NA	NA	NA	NA	NA	NA	NA	NA	NA	NA	NA	NA	NA	NA	NA	NA	NA	NA	IL1A	NA	NA	HADHB	NA	NA	TP53TG5	NA	NA	NA	NA	NA	NA	NA	NA	NA	NA	NA	NA
1093	NA	NA	NA	NA	NA	NA	NA	NA	NA	NA	NA	NA	NA	NA	NA	NA	NA	NA	ADGRV1	NA	NA	SIGMAR1	NA	NA	DBNDD2	NA	NA	NA	NA	NA	NA	NA	NA	NA	NA	NA	NA
1094	NA	NA	NA	NA	NA	NA	NA	NA	NA	NA	NA	NA	NA	NA	NA	NA	NA	NA	SMAD4	NA	NA	PSAP	NA	NA	ITPKB	NA	NA	NA	NA	NA	NA	NA	NA	NA	NA	NA	NA
1095	NA	NA	NA	NA	NA	NA	NA	NA	NA	NA	NA	NA	NA	NA	NA	NA	NA	NA	CSGALNACT2	NA	NA	ELOVL7	NA	NA	HSP90B1	NA	NA	NA	NA	NA	NA	NA	NA	NA	NA	NA	NA
1096	NA	NA	NA	NA	NA	NA	NA	NA	NA	NA	NA	NA	NA	NA	NA	NA	NA	NA	FRK	NA	NA	STAR	NA	NA	PLAU	NA	NA	NA	NA	NA	NA	NA	NA	NA	NA	NA	NA
1097	NA	NA	NA	NA	NA	NA	NA	NA	NA	NA	NA	NA	NA	NA	NA	NA	NA	NA	LAMB1	NA	NA	STNÂ 1.00	NA	NA	SYS1	NA	NA	NA	NA	NA	NA	NA	NA	NA	NA	NA	NA
1098	NA	NA	NA	NA	NA	NA	NA	NA	NA	NA	NA	NA	NA	NA	NA	NA	NA	NA	KRBA1	NA	NA	NGLY1	NA	NA	ARID1A	NA	NA	NA	NA	NA	NA	NA	NA	NA	NA	NA	NA
1099	NA	NA	NA	NA	NA	NA	NA	NA	NA	NA	NA	NA	NA	NA	NA	NA	NA	NA	UGT8	NA	NA	WWTR1	NA	NA	USH2A	NA	NA	NA	NA	NA	NA	NA	NA	NA	NA	NA	NA
1100	NA	NA	NA	NA	NA	NA	NA	NA	NA	NA	NA	NA	NA	NA	NA	NA	NA	NA	IGF1R	NA	NA	HTRA1	NA	NA	PYGO2	NA	NA	NA	NA	NA	NA	NA	NA	NA	NA	NA	NA
1101	NA	NA	NA	NA	NA	NA	NA	NA	NA	NA	NA	NA	NA	NA	NA	NA	NA	NA	TSC1	NA	NA	SLC1A7	NA	NA	PRR5	NA	NA	NA	NA	NA	NA	NA	NA	NA	NA	NA	NA
1102	NA	NA	NA	NA	NA	NA	NA	NA	NA	NA	NA	NA	NA	NA	NA	NA	NA	NA	IL1B	NA	NA	GPRC5C	NA	NA	KMT2C	NA	NA	NA	NA	NA	NA	NA	NA	NA	NA	NA	NA
1103	NA	NA	NA	NA	NA	NA	NA	NA	NA	NA	NA	NA	NA	NA	NA	NA	NA	NA	AGAP2	NA	NA	HEPACAM	NA	NA	SAMD15	NA	NA	NA	NA	NA	NA	NA	NA	NA	NA	NA	NA
1104	NA	NA	NA	NA	NA	NA	NA	NA	NA	NA	NA	NA	NA	NA	NA	NA	NA	NA	CDK4	NA	NA	RUNX3	NA	NA	COCH	NA	NA	NA	NA	NA	NA	NA	NA	NA	NA	NA	NA
1105	NA	NA	NA	NA	NA	NA	NA	NA	NA	NA	NA	NA	NA	NA	NA	NA	NA	NA	EMCN	NA	NA	ANXA1	NA	NA	ALLC	NA	NA	NA	NA	NA	NA	NA	NA	NA	NA	NA	NA
1106	NA	NA	NA	NA	NA	NA	NA	NA	NA	NA	NA	NA	NA	NA	NA	NA	NA	NA	GREB1L	NA	NA	CHRM1	NA	NA	LRP2	NA	NA	NA	NA	NA	NA	NA	NA	NA	NA	NA	NA
1107	NA	NA	NA	NA	NA	NA	NA	NA	NA	NA	NA	NA	NA	NA	NA	NA	NA	NA	ECT2	NA	NA	SLC18A2	NA	NA	TDG	NA	NA	NA	NA	NA	NA	NA	NA	NA	NA	NA	NA
1108	NA	NA	NA	NA	NA	NA	NA	NA	NA	NA	NA	NA	NA	NA	NA	NA	NA	NA	UNC93B1	NA	NA	ADGRL2	NA	NA	STRN3	NA	NA	NA	NA	NA	NA	NA	NA	NA	NA	NA	NA
1109	NA	NA	NA	NA	NA	NA	NA	NA	NA	NA	NA	NA	NA	NA	NA	NA	NA	NA	LRRC32	NA	NA	MAPK9	NA	NA	ANK2	NA	NA	NA	NA	NA	NA	NA	NA	NA	NA	NA	NA
1110	NA	NA	NA	NA	NA	NA	NA	NA	NA	NA	NA	NA	NA	NA	NA	NA	NA	NA	POR	NA	NA	CHRNA4	NA	NA	PRKRA	NA	NA	NA	NA	NA	NA	NA	NA	NA	NA	NA	NA
1111	NA	NA	NA	NA	NA	NA	NA	NA	NA	NA	NA	NA	NA	NA	NA	NA	NA	NA	C2CD4B	NA	NA	ELAVL2	NA	NA	ALDOC	NA	NA	NA	NA	NA	NA	NA	NA	NA	NA	NA	NA
1112	NA	NA	NA	NA	NA	NA	NA	NA	NA	NA	NA	NA	NA	NA	NA	NA	NA	NA	IMPDH2	NA	NA	SLC7A2	NA	NA	PDP1	NA	NA	NA	NA	NA	NA	NA	NA	NA	NA	NA	NA
1113	NA	NA	NA	NA	NA	NA	NA	NA	NA	NA	NA	NA	NA	NA	NA	NA	NA	NA	NEGR1	NA	NA	GABRG2	NA	NA	ITGAD	NA	NA	NA	NA	NA	NA	NA	NA	NA	NA	NA	NA
1114	NA	NA	NA	NA	NA	NA	NA	NA	NA	NA	NA	NA	NA	NA	NA	NA	NA	NA	ARL13B	NA	NA	SPOCK3	NA	NA	CNGA1	NA	NA	NA	NA	NA	NA	NA	NA	NA	NA	NA	NA
1115	NA	NA	NA	NA	NA	NA	NA	NA	NA	NA	NA	NA	NA	NA	NA	NA	NA	NA	FERD3L	NA	NA	ASIC1	NA	NA	CSF1	NA	NA	NA	NA	NA	NA	NA	NA	NA	NA	NA	NA
1116	NA	NA	NA	NA	NA	NA	NA	NA	NA	NA	NA	NA	NA	NA	NA	NA	NA	NA	MPL	NA	NA	PIAS2	NA	NA	BDKRB2	NA	NA	NA	NA	NA	NA	NA	NA	NA	NA	NA	NA
1117	NA	NA	NA	NA	NA	NA	NA	NA	NA	NA	NA	NA	NA	NA	NA	NA	NA	NA	TET2	NA	NA	CCL27	NA	NA	CD93	NA	NA	NA	NA	NA	NA	NA	NA	NA	NA	NA	NA
1118	NA	NA	NA	NA	NA	NA	NA	NA	NA	NA	NA	NA	NA	NA	NA	NA	NA	NA	SETBP1	NA	NA	CIPC	NA	NA	NCOR2	NA	NA	NA	NA	NA	NA	NA	NA	NA	NA	NA	NA
1119	NA	NA	NA	NA	NA	NA	NA	NA	NA	NA	NA	NA	NA	NA	NA	NA	NA	NA	RASAL3	NA	NA	DLG2	NA	NA	CDC42BPA	NA	NA	NA	NA	NA	NA	NA	NA	NA	NA	NA	NA
1120	NA	NA	NA	NA	NA	NA	NA	NA	NA	NA	NA	NA	NA	NA	NA	NA	NA	NA	GNAQ	NA	NA	PTEN	NA	NA	NINL	NA	NA	NA	NA	NA	NA	NA	NA	NA	NA	NA	NA
1121	NA	NA	NA	NA	NA	NA	NA	NA	NA	NA	NA	NA	NA	NA	NA	NA	NA	NA	ZNF215	NA	NA	RASL12	NA	NA	IGFBP3	NA	NA	NA	NA	NA	NA	NA	NA	NA	NA	NA	NA
1122	NA	NA	NA	NA	NA	NA	NA	NA	NA	NA	NA	NA	NA	NA	NA	NA	NA	NA	ZNF214	NA	NA	MGRN1	NA	NA	MON2	NA	NA	NA	NA	NA	NA	NA	NA	NA	NA	NA	NA
1123	NA	NA	NA	NA	NA	NA	NA	NA	NA	NA	NA	NA	NA	NA	NA	NA	NA	NA	SECISBP2L	NA	NA	ETV5	NA	NA	NMT2	NA	NA	NA	NA	NA	NA	NA	NA	NA	NA	NA	NA
1124	NA	NA	NA	NA	NA	NA	NA	NA	NA	NA	NA	NA	NA	NA	NA	NA	NA	NA	MARK4	NA	NA	TBR1	NA	NA	SOX11	NA	NA	NA	NA	NA	NA	NA	NA	NA	NA	NA	NA
1125	NA	NA	NA	NA	NA	NA	NA	NA	NA	NA	NA	NA	NA	NA	NA	NA	NA	NA	FCHO2	NA	NA	APOBEC1	NA	NA	KCNAB1	NA	NA	NA	NA	NA	NA	NA	NA	NA	NA	NA	NA
1126	NA	NA	NA	NA	NA	NA	NA	NA	NA	NA	NA	NA	NA	NA	NA	NA	NA	NA	CYP51A1	NA	NA	RELB	NA	NA	ACTR5	NA	NA	NA	NA	NA	NA	NA	NA	NA	NA	NA	NA
1127	NA	NA	NA	NA	NA	NA	NA	NA	NA	NA	NA	NA	NA	NA	NA	NA	NA	NA	ANKIB1	NA	NA	ZNF660	NA	NA	TGFB2	NA	NA	NA	NA	NA	NA	NA	NA	NA	NA	NA	NA
1128	NA	NA	NA	NA	NA	NA	NA	NA	NA	NA	NA	NA	NA	NA	NA	NA	NA	NA	HTR1B	NA	NA	PTGER3	NA	NA	HYOU1	NA	NA	NA	NA	NA	NA	NA	NA	NA	NA	NA	NA
1129	NA	NA	NA	NA	NA	NA	NA	NA	NA	NA	NA	NA	NA	NA	NA	NA	NA	NA	IRAK1	NA	NA	MYC	NA	NA	VEZF1	NA	NA	NA	NA	NA	NA	NA	NA	NA	NA	NA	NA
1130	NA	NA	NA	NA	NA	NA	NA	NA	NA	NA	NA	NA	NA	NA	NA	NA	NA	NA	DPP4	NA	NA	DAAM2	NA	NA	KDM5C	NA	NA	NA	NA	NA	NA	NA	NA	NA	NA	NA	NA
1131	NA	NA	NA	NA	NA	NA	NA	NA	NA	NA	NA	NA	NA	NA	NA	NA	NA	NA	ZNF532	NA	NA	ATP2A1	NA	NA	ENPP2	NA	NA	NA	NA	NA	NA	NA	NA	NA	NA	NA	NA
1132	NA	NA	NA	NA	NA	NA	NA	NA	NA	NA	NA	NA	NA	NA	NA	NA	NA	NA	CCM2	NA	NA	MALT1	NA	NA	FGFR1	NA	NA	NA	NA	NA	NA	NA	NA	NA	NA	NA	NA
1133	NA	NA	NA	NA	NA	NA	NA	NA	NA	NA	NA	NA	NA	NA	NA	NA	NA	NA	RARRES2	NA	NA	RET	NA	NA	SYNPO2	NA	NA	NA	NA	NA	NA	NA	NA	NA	NA	NA	NA
1134	NA	NA	NA	NA	NA	NA	NA	NA	NA	NA	NA	NA	NA	NA	NA	NA	NA	NA	SLC4A5	NA	NA	PACS2	NA	NA	SLC9A4	NA	NA	NA	NA	NA	NA	NA	NA	NA	NA	NA	NA
1135	NA	NA	NA	NA	NA	NA	NA	NA	NA	NA	NA	NA	NA	NA	NA	NA	NA	NA	TRIM33	NA	NA	NPY	NA	NA	CLK2	NA	NA	NA	NA	NA	NA	NA	NA	NA	NA	NA	NA
1136	NA	NA	NA	NA	NA	NA	NA	NA	NA	NA	NA	NA	NA	NA	NA	NA	NA	NA	FAS	NA	NA	MICALL1	NA	NA	KLRF1	NA	NA	NA	NA	NA	NA	NA	NA	NA	NA	NA	NA
1137	NA	NA	NA	NA	NA	NA	NA	NA	NA	NA	NA	NA	NA	NA	NA	NA	NA	NA	CCDC40	NA	NA	EMX2	NA	NA	TAOK1	NA	NA	NA	NA	NA	NA	NA	NA	NA	NA	NA	NA
1138	NA	NA	NA	NA	NA	NA	NA	NA	NA	NA	NA	NA	NA	NA	NA	NA	NA	NA	FLT4	NA	NA	NDUFS5	NA	NA	TRAF3	NA	NA	NA	NA	NA	NA	NA	NA	NA	NA	NA	NA
1139	NA	NA	NA	NA	NA	NA	NA	NA	NA	NA	NA	NA	NA	NA	NA	NA	NA	NA	NAP1L2	NA	NA	SREBF2	NA	NA	CFTR	NA	NA	NA	NA	NA	NA	NA	NA	NA	NA	NA	NA
1140	NA	NA	NA	NA	NA	NA	NA	NA	NA	NA	NA	NA	NA	NA	NA	NA	NA	NA	ABL1	NA	NA	ADCY7	NA	NA	PSTPIP2	NA	NA	NA	NA	NA	NA	NA	NA	NA	NA	NA	NA
1141	NA	NA	NA	NA	NA	NA	NA	NA	NA	NA	NA	NA	NA	NA	NA	NA	NA	NA	ADCY9	NA	NA	SLC52A2	NA	NA	CHD1	NA	NA	NA	NA	NA	NA	NA	NA	NA	NA	NA	NA
1142	NA	NA	NA	NA	NA	NA	NA	NA	NA	NA	NA	NA	NA	NA	NA	NA	NA	NA	NTRK2	NA	NA	ABAT	NA	NA	ARL4C	NA	NA	NA	NA	NA	NA	NA	NA	NA	NA	NA	NA
1143	NA	NA	NA	NA	NA	NA	NA	NA	NA	NA	NA	NA	NA	NA	NA	NA	NA	NA	C16orf71	NA	NA	HMGCL	NA	NA	HBEGF	NA	NA	NA	NA	NA	NA	NA	NA	NA	NA	NA	NA
1144	NA	NA	NA	NA	NA	NA	NA	NA	NA	NA	NA	NA	NA	NA	NA	NA	NA	NA	CLCA4	NA	NA	DICER1	NA	NA	NOVA1	NA	NA	NA	NA	NA	NA	NA	NA	NA	NA	NA	NA
1145	NA	NA	NA	NA	NA	NA	NA	NA	NA	NA	NA	NA	NA	NA	NA	NA	NA	NA	ADCK5	NA	NA	HPX	NA	NA	PRSS38	NA	NA	NA	NA	NA	NA	NA	NA	NA	NA	NA	NA
1146	NA	NA	NA	NA	NA	NA	NA	NA	NA	NA	NA	NA	NA	NA	NA	NA	NA	NA	HIVEP3	NA	NA	NDUFB5	NA	NA	MAP7	NA	NA	NA	NA	NA	NA	NA	NA	NA	NA	NA	NA
1147	NA	NA	NA	NA	NA	NA	NA	NA	NA	NA	NA	NA	NA	NA	NA	NA	NA	NA	OAZ1	NA	NA	FUCA1	NA	NA	CXorf66	NA	NA	NA	NA	NA	NA	NA	NA	NA	NA	NA	NA
1148	NA	NA	NA	NA	NA	NA	NA	NA	NA	NA	NA	NA	NA	NA	NA	NA	NA	NA	MAGEF1	NA	NA	LRP8	NA	NA	ATP5F1B	NA	NA	NA	NA	NA	NA	NA	NA	NA	NA	NA	NA
1149	NA	NA	NA	NA	NA	NA	NA	NA	NA	NA	NA	NA	NA	NA	NA	NA	NA	NA	CHMP2A	NA	NA	PROS1	NA	NA	TPBG	NA	NA	NA	NA	NA	NA	NA	NA	NA	NA	NA	NA
1150	NA	NA	NA	NA	NA	NA	NA	NA	NA	NA	NA	NA	NA	NA	NA	NA	NA	NA	GIMAP6	NA	NA	IL1A	NA	NA	CDK5	NA	NA	NA	NA	NA	NA	NA	NA	NA	NA	NA	NA
1151	NA	NA	NA	NA	NA	NA	NA	NA	NA	NA	NA	NA	NA	NA	NA	NA	NA	NA	ZBTB33	NA	NA	B4GAT1	NA	NA	CBL	NA	NA	NA	NA	NA	NA	NA	NA	NA	NA	NA	NA
1152	NA	NA	NA	NA	NA	NA	NA	NA	NA	NA	NA	NA	NA	NA	NA	NA	NA	NA	IL16	NA	NA	B3GNT2	NA	NA	ANLN	NA	NA	NA	NA	NA	NA	NA	NA	NA	NA	NA	NA
1153	NA	NA	NA	NA	NA	NA	NA	NA	NA	NA	NA	NA	NA	NA	NA	NA	NA	NA	ABHD12B	NA	NA	CASP7	NA	NA	NOS1	NA	NA	NA	NA	NA	NA	NA	NA	NA	NA	NA	NA
1154	NA	NA	NA	NA	NA	NA	NA	NA	NA	NA	NA	NA	NA	NA	NA	NA	NA	NA	DNAH6	NA	NA	LIFR	NA	NA	BOC	NA	NA	NA	NA	NA	NA	NA	NA	NA	NA	NA	NA
1155	NA	NA	NA	NA	NA	NA	NA	NA	NA	NA	NA	NA	NA	NA	NA	NA	NA	NA	YWHAH	NA	NA	GAL3ST1	NA	NA	ADORA1	NA	NA	NA	NA	NA	NA	NA	NA	NA	NA	NA	NA
1156	NA	NA	NA	NA	NA	NA	NA	NA	NA	NA	NA	NA	NA	NA	NA	NA	NA	NA	TEK	NA	NA	HLTF	NA	NA	KSR2	NA	NA	NA	NA	NA	NA	NA	NA	NA	NA	NA	NA
1157	NA	NA	NA	NA	NA	NA	NA	NA	NA	NA	NA	NA	NA	NA	NA	NA	NA	NA	PYGL	NA	NA	LAMB1	NA	NA	TSHZ2	NA	NA	NA	NA	NA	NA	NA	NA	NA	NA	NA	NA
1158	NA	NA	NA	NA	NA	NA	NA	NA	NA	NA	NA	NA	NA	NA	NA	NA	NA	NA	TSPYL4	NA	NA	KCNQ2	NA	NA	TBP	NA	NA	NA	NA	NA	NA	NA	NA	NA	NA	NA	NA
1159	NA	NA	NA	NA	NA	NA	NA	NA	NA	NA	NA	NA	NA	NA	NA	NA	NA	NA	MMP2	NA	NA	IGF1R	NA	NA	ETV1	NA	NA	NA	NA	NA	NA	NA	NA	NA	NA	NA	NA
1160	NA	NA	NA	NA	NA	NA	NA	NA	NA	NA	NA	NA	NA	NA	NA	NA	NA	NA	IL17RB	NA	NA	USP13	NA	NA	SOAT1	NA	NA	NA	NA	NA	NA	NA	NA	NA	NA	NA	NA
1161	NA	NA	NA	NA	NA	NA	NA	NA	NA	NA	NA	NA	NA	NA	NA	NA	NA	NA	MIIP	NA	NA	IL1B	NA	NA	GBF1	NA	NA	NA	NA	NA	NA	NA	NA	NA	NA	NA	NA
1162	NA	NA	NA	NA	NA	NA	NA	NA	NA	NA	NA	NA	NA	NA	NA	NA	NA	NA	PICK1	NA	NA	MPDZ	NA	NA	VWF	NA	NA	NA	NA	NA	NA	NA	NA	NA	NA	NA	NA
1163	NA	NA	NA	NA	NA	NA	NA	NA	NA	NA	NA	NA	NA	NA	NA	NA	NA	NA	OLFML1	NA	NA	PDLIM1	NA	NA	TTN	NA	NA	NA	NA	NA	NA	NA	NA	NA	NA	NA	NA
1164	NA	NA	NA	NA	NA	NA	NA	NA	NA	NA	NA	NA	NA	NA	NA	NA	NA	NA	CXCL12	NA	NA	CDK4	NA	NA	IDH2	NA	NA	NA	NA	NA	NA	NA	NA	NA	NA	NA	NA
1165	NA	NA	NA	NA	NA	NA	NA	NA	NA	NA	NA	NA	NA	NA	NA	NA	NA	NA	OSMR	NA	NA	GCH1	NA	NA	CDKN1A	NA	NA	NA	NA	NA	NA	NA	NA	NA	NA	NA	NA
1166	NA	NA	NA	NA	NA	NA	NA	NA	NA	NA	NA	NA	NA	NA	NA	NA	NA	NA	FABP7	NA	NA	NFKBIB	NA	NA	RIPK1	NA	NA	NA	NA	NA	NA	NA	NA	NA	NA	NA	NA
1167	NA	NA	NA	NA	NA	NA	NA	NA	NA	NA	NA	NA	NA	NA	NA	NA	NA	NA	DNM1L	NA	NA	PFKFB1	NA	NA	PLEKHG4B	NA	NA	NA	NA	NA	NA	NA	NA	NA	NA	NA	NA
1168	NA	NA	NA	NA	NA	NA	NA	NA	NA	NA	NA	NA	NA	NA	NA	NA	NA	NA	MIB1	NA	NA	CREB3L1	NA	NA	CDSN	NA	NA	NA	NA	NA	NA	NA	NA	NA	NA	NA	NA
1169	NA	NA	NA	NA	NA	NA	NA	NA	NA	NA	NA	NA	NA	NA	NA	NA	NA	NA	MAP4K4	NA	NA	EIF2S1	NA	NA	PSORS1C2	NA	NA	NA	NA	NA	NA	NA	NA	NA	NA	NA	NA
1170	NA	NA	NA	NA	NA	NA	NA	NA	NA	NA	NA	NA	NA	NA	NA	NA	NA	NA	HS6ST1	NA	NA	PRDX1	NA	NA	C9orf43	NA	NA	NA	NA	NA	NA	NA	NA	NA	NA	NA	NA
1171	NA	NA	NA	NA	NA	NA	NA	NA	NA	NA	NA	NA	NA	NA	NA	NA	NA	NA	ADGRG4	NA	NA	GPD1	NA	NA	RUNX2	NA	NA	NA	NA	NA	NA	NA	NA	NA	NA	NA	NA
1172	NA	NA	NA	NA	NA	NA	NA	NA	NA	NA	NA	NA	NA	NA	NA	NA	NA	NA	NLRP5	NA	NA	TSPO	NA	NA	MST1R	NA	NA	NA	NA	NA	NA	NA	NA	NA	NA	NA	NA
1173	NA	NA	NA	NA	NA	NA	NA	NA	NA	NA	NA	NA	NA	NA	NA	NA	NA	NA	MBD2	NA	NA	SRM	NA	NA	GATA4	NA	NA	NA	NA	NA	NA	NA	NA	NA	NA	NA	NA
1174	NA	NA	NA	NA	NA	NA	NA	NA	NA	NA	NA	NA	NA	NA	NA	NA	NA	NA	MGLL	NA	NA	UPF3B	NA	NA	PDPN	NA	NA	NA	NA	NA	NA	NA	NA	NA	NA	NA	NA
1175	NA	NA	NA	NA	NA	NA	NA	NA	NA	NA	NA	NA	NA	NA	NA	NA	NA	NA	TAT	NA	NA	MAGED1	NA	NA	CD40	NA	NA	NA	NA	NA	NA	NA	NA	NA	NA	NA	NA
1176	NA	NA	NA	NA	NA	NA	NA	NA	NA	NA	NA	NA	NA	NA	NA	NA	NA	NA	CNKSR2	NA	NA	ZSWIM6	NA	NA	SEMA5A	NA	NA	NA	NA	NA	NA	NA	NA	NA	NA	NA	NA
1177	NA	NA	NA	NA	NA	NA	NA	NA	NA	NA	NA	NA	NA	NA	NA	NA	NA	NA	KRT2	NA	NA	GGA3	NA	NA	KIAA1109	NA	NA	NA	NA	NA	NA	NA	NA	NA	NA	NA	NA
1178	NA	NA	NA	NA	NA	NA	NA	NA	NA	NA	NA	NA	NA	NA	NA	NA	NA	NA	TSPYL1	NA	NA	CXCL10	NA	NA	SI	NA	NA	NA	NA	NA	NA	NA	NA	NA	NA	NA	NA
1179	NA	NA	NA	NA	NA	NA	NA	NA	NA	NA	NA	NA	NA	NA	NA	NA	NA	NA	ZNF283	NA	NA	ZNF215	NA	NA	CLEC11A	NA	NA	NA	NA	NA	NA	NA	NA	NA	NA	NA	NA
1180	NA	NA	NA	NA	NA	NA	NA	NA	NA	NA	NA	NA	NA	NA	NA	NA	NA	NA	CCR6	NA	NA	ZNF214	NA	NA	JAK2	NA	NA	NA	NA	NA	NA	NA	NA	NA	NA	NA	NA
1181	NA	NA	NA	NA	NA	NA	NA	NA	NA	NA	NA	NA	NA	NA	NA	NA	NA	NA	LDLR	NA	NA	NDRG1	NA	NA	KTN1	NA	NA	NA	NA	NA	NA	NA	NA	NA	NA	NA	NA
1182	NA	NA	NA	NA	NA	NA	NA	NA	NA	NA	NA	NA	NA	NA	NA	NA	NA	NA	DGKZ	NA	NA	CYP51A1	NA	NA	ANGPT4	NA	NA	NA	NA	NA	NA	NA	NA	NA	NA	NA	NA
1183	NA	NA	NA	NA	NA	NA	NA	NA	NA	NA	NA	NA	NA	NA	NA	NA	NA	NA	SARM1	NA	NA	CYP8B1	NA	NA	RUNX1	NA	NA	NA	NA	NA	NA	NA	NA	NA	NA	NA	NA
1184	NA	NA	NA	NA	NA	NA	NA	NA	NA	NA	NA	NA	NA	NA	NA	NA	NA	NA	VTN	NA	NA	ELN	NA	NA	TGFBI	NA	NA	NA	NA	NA	NA	NA	NA	NA	NA	NA	NA
1185	NA	NA	NA	NA	NA	NA	NA	NA	NA	NA	NA	NA	NA	NA	NA	NA	NA	NA	FAM186A	NA	NA	PPARA	NA	NA	ZNF516	NA	NA	NA	NA	NA	NA	NA	NA	NA	NA	NA	NA
1186	NA	NA	NA	NA	NA	NA	NA	NA	NA	NA	NA	NA	NA	NA	NA	NA	NA	NA	CCDC80	NA	NA	HTR1B	NA	NA	FBXO9	NA	NA	NA	NA	NA	NA	NA	NA	NA	NA	NA	NA
1187	NA	NA	NA	NA	NA	NA	NA	NA	NA	NA	NA	NA	NA	NA	NA	NA	NA	NA	CKM	NA	NA	SORL1	NA	NA	NUP58	NA	NA	NA	NA	NA	NA	NA	NA	NA	NA	NA	NA
1188	NA	NA	NA	NA	NA	NA	NA	NA	NA	NA	NA	NA	NA	NA	NA	NA	NA	NA	CHEK1	NA	NA	NGB	NA	NA	TGFBR2	NA	NA	NA	NA	NA	NA	NA	NA	NA	NA	NA	NA
1189	NA	NA	NA	NA	NA	NA	NA	NA	NA	NA	NA	NA	NA	NA	NA	NA	NA	NA	GABRA2	NA	NA	MFN2	NA	NA	LTK	NA	NA	NA	NA	NA	NA	NA	NA	NA	NA	NA	NA
1190	NA	NA	NA	NA	NA	NA	NA	NA	NA	NA	NA	NA	NA	NA	NA	NA	NA	NA	TNFRSF1B	NA	NA	PTBP2	NA	NA	DOCK5	NA	NA	NA	NA	NA	NA	NA	NA	NA	NA	NA	NA
1191	NA	NA	NA	NA	NA	NA	NA	NA	NA	NA	NA	NA	NA	NA	NA	NA	NA	NA	COL26A1	NA	NA	NMNAT1	NA	NA	PRKCB	NA	NA	NA	NA	NA	NA	NA	NA	NA	NA	NA	NA
1192	NA	NA	NA	NA	NA	NA	NA	NA	NA	NA	NA	NA	NA	NA	NA	NA	NA	NA	STAT2	NA	NA	FAS	NA	NA	PSD3	NA	NA	NA	NA	NA	NA	NA	NA	NA	NA	NA	NA
1193	NA	NA	NA	NA	NA	NA	NA	NA	NA	NA	NA	NA	NA	NA	NA	NA	NA	NA	DRD5	NA	NA	NFATC4	NA	NA	TUBB2A	NA	NA	NA	NA	NA	NA	NA	NA	NA	NA	NA	NA
1194	NA	NA	NA	NA	NA	NA	NA	NA	NA	NA	NA	NA	NA	NA	NA	NA	NA	NA	PDLIM5	NA	NA	CP	NA	NA	PDGFB	NA	NA	NA	NA	NA	NA	NA	NA	NA	NA	NA	NA
1195	NA	NA	NA	NA	NA	NA	NA	NA	NA	NA	NA	NA	NA	NA	NA	NA	NA	NA	SLC6A2	NA	NA	ABL1	NA	NA	ADARB1	NA	NA	NA	NA	NA	NA	NA	NA	NA	NA	NA	NA
1196	NA	NA	NA	NA	NA	NA	NA	NA	NA	NA	NA	NA	NA	NA	NA	NA	NA	NA	SMAD2	NA	NA	AR	NA	NA	NISCH	NA	NA	NA	NA	NA	NA	NA	NA	NA	NA	NA	NA
1197	NA	NA	NA	NA	NA	NA	NA	NA	NA	NA	NA	NA	NA	NA	NA	NA	NA	NA	CD38	NA	NA	IL1RN	NA	NA	PIN1	NA	NA	NA	NA	NA	NA	NA	NA	NA	NA	NA	NA
1198	NA	NA	NA	NA	NA	NA	NA	NA	NA	NA	NA	NA	NA	NA	NA	NA	NA	NA	PHF10	NA	NA	GPX3	NA	NA	NEFH	NA	NA	NA	NA	NA	NA	NA	NA	NA	NA	NA	NA
1199	NA	NA	NA	NA	NA	NA	NA	NA	NA	NA	NA	NA	NA	NA	NA	NA	NA	NA	B3GNTL1	NA	NA	NKX6-2	NA	NA	EPHA2	NA	NA	NA	NA	NA	NA	NA	NA	NA	NA	NA	NA
1200	NA	NA	NA	NA	NA	NA	NA	NA	NA	NA	NA	NA	NA	NA	NA	NA	NA	NA	PPCS	NA	NA	EIF2AK2	NA	NA	PADI6	NA	NA	NA	NA	NA	NA	NA	NA	NA	NA	NA	NA
1201	NA	NA	NA	NA	NA	NA	NA	NA	NA	NA	NA	NA	NA	NA	NA	NA	NA	NA	NR3C2	NA	NA	NQO1	NA	NA	EGR3	NA	NA	NA	NA	NA	NA	NA	NA	NA	NA	NA	NA
1202	NA	NA	NA	NA	NA	NA	NA	NA	NA	NA	NA	NA	NA	NA	NA	NA	NA	NA	KBTBD4	NA	NA	A2M	NA	NA	TUBB4A	NA	NA	NA	NA	NA	NA	NA	NA	NA	NA	NA	NA
1203	NA	NA	NA	NA	NA	NA	NA	NA	NA	NA	NA	NA	NA	NA	NA	NA	NA	NA	ITGB8	NA	NA	HTT	NA	NA	MKNK1	NA	NA	NA	NA	NA	NA	NA	NA	NA	NA	NA	NA
1204	NA	NA	NA	NA	NA	NA	NA	NA	NA	NA	NA	NA	NA	NA	NA	NA	NA	NA	MIOX	NA	NA	NRXN1	NA	NA	TMC6	NA	NA	NA	NA	NA	NA	NA	NA	NA	NA	NA	NA
1205	NA	NA	NA	NA	NA	NA	NA	NA	NA	NA	NA	NA	NA	NA	NA	NA	NA	NA	FRRS1	NA	NA	UCHL3	NA	NA	SRA1	NA	NA	NA	NA	NA	NA	NA	NA	NA	NA	NA	NA
1206	NA	NA	NA	NA	NA	NA	NA	NA	NA	NA	NA	NA	NA	NA	NA	NA	NA	NA	LRRC4	NA	NA	ZNF239	NA	NA	PEBP4	NA	NA	NA	NA	NA	NA	NA	NA	NA	NA	NA	NA
1207	NA	NA	NA	NA	NA	NA	NA	NA	NA	NA	NA	NA	NA	NA	NA	NA	NA	NA	NRAS	NA	NA	NTRK2	NA	NA	TMEM147	NA	NA	NA	NA	NA	NA	NA	NA	NA	NA	NA	NA
1208	NA	NA	NA	NA	NA	NA	NA	NA	NA	NA	NA	NA	NA	NA	NA	NA	NA	NA	MAX	NA	NA	C16orf71	NA	NA	MYCN	NA	NA	NA	NA	NA	NA	NA	NA	NA	NA	NA	NA
1209	NA	NA	NA	NA	NA	NA	NA	NA	NA	NA	NA	NA	NA	NA	NA	NA	NA	NA	ATAD3A	NA	NA	IL6R	NA	NA	GPRIN2	NA	NA	NA	NA	NA	NA	NA	NA	NA	NA	NA	NA
1210	NA	NA	NA	NA	NA	NA	NA	NA	NA	NA	NA	NA	NA	NA	NA	NA	NA	NA	EGFR	NA	NA	PDE3A	NA	NA	PRDM2	NA	NA	NA	NA	NA	NA	NA	NA	NA	NA	NA	NA
1211	NA	NA	NA	NA	NA	NA	NA	NA	NA	NA	NA	NA	NA	NA	NA	NA	NA	NA	FOSL2	NA	NA	TMEM106B	NA	NA	ARHGAP35	NA	NA	NA	NA	NA	NA	NA	NA	NA	NA	NA	NA
1212	NA	NA	NA	NA	NA	NA	NA	NA	NA	NA	NA	NA	NA	NA	NA	NA	NA	NA	HSP90AA1	NA	NA	HIVEP3	NA	NA	GRIN3B	NA	NA	NA	NA	NA	NA	NA	NA	NA	NA	NA	NA
1213	NA	NA	NA	NA	NA	NA	NA	NA	NA	NA	NA	NA	NA	NA	NA	NA	NA	NA	ADGRG1	NA	NA	ACTA2	NA	NA	KAZN	NA	NA	NA	NA	NA	NA	NA	NA	NA	NA	NA	NA
1214	NA	NA	NA	NA	NA	NA	NA	NA	NA	NA	NA	NA	NA	NA	NA	NA	NA	NA	CDKN2AIP	NA	NA	ACER3	NA	NA	TUT7	NA	NA	NA	NA	NA	NA	NA	NA	NA	NA	NA	NA
1215	NA	NA	NA	NA	NA	NA	NA	NA	NA	NA	NA	NA	NA	NA	NA	NA	NA	NA	MN1	NA	NA	ARPP21	NA	NA	COL22A1	NA	NA	NA	NA	NA	NA	NA	NA	NA	NA	NA	NA
1216	NA	NA	NA	NA	NA	NA	NA	NA	NA	NA	NA	NA	NA	NA	NA	NA	NA	NA	CDKN1B	NA	NA	VDR	NA	NA	ENG	NA	NA	NA	NA	NA	NA	NA	NA	NA	NA	NA	NA
1217	NA	NA	NA	NA	NA	NA	NA	NA	NA	NA	NA	NA	NA	NA	NA	NA	NA	NA	PZP	NA	NA	IFIH1	NA	NA	CA12	NA	NA	NA	NA	NA	NA	NA	NA	NA	NA	NA	NA
1218	NA	NA	NA	NA	NA	NA	NA	NA	NA	NA	NA	NA	NA	NA	NA	NA	NA	NA	SNCAIP	NA	NA	FIS1	NA	NA	RPAP1	NA	NA	NA	NA	NA	NA	NA	NA	NA	NA	NA	NA
1219	NA	NA	NA	NA	NA	NA	NA	NA	NA	NA	NA	NA	NA	NA	NA	NA	NA	NA	FLNA	NA	NA	SELENOF	NA	NA	CCDC71	NA	NA	NA	NA	NA	NA	NA	NA	NA	NA	NA	NA
1220	NA	NA	NA	NA	NA	NA	NA	NA	NA	NA	NA	NA	NA	NA	NA	NA	NA	NA	CD200R1L	NA	NA	PPP3CA	NA	NA	ABCA13	NA	NA	NA	NA	NA	NA	NA	NA	NA	NA	NA	NA
1221	NA	NA	NA	NA	NA	NA	NA	NA	NA	NA	NA	NA	NA	NA	NA	NA	NA	NA	ADAM8	NA	NA	MMP2	NA	NA	SAMD7	NA	NA	NA	NA	NA	NA	NA	NA	NA	NA	NA	NA
1222	NA	NA	NA	NA	NA	NA	NA	NA	NA	NA	NA	NA	NA	NA	NA	NA	NA	NA	HDAC6	NA	NA	LRP6	NA	NA	GLI3	NA	NA	NA	NA	NA	NA	NA	NA	NA	NA	NA	NA
1223	NA	NA	NA	NA	NA	NA	NA	NA	NA	NA	NA	NA	NA	NA	NA	NA	NA	NA	FGR	NA	NA	CNN1	NA	NA	FLT1	NA	NA	NA	NA	NA	NA	NA	NA	NA	NA	NA	NA
1224	NA	NA	NA	NA	NA	NA	NA	NA	NA	NA	NA	NA	NA	NA	NA	NA	NA	NA	PROM1	NA	NA	CNTF	NA	NA	ADAMTS12	NA	NA	NA	NA	NA	NA	NA	NA	NA	NA	NA	NA
1225	NA	NA	NA	NA	NA	NA	NA	NA	NA	NA	NA	NA	NA	NA	NA	NA	NA	NA	CCDC66	NA	NA	GYPC	NA	NA	MAP4K3	NA	NA	NA	NA	NA	NA	NA	NA	NA	NA	NA	NA
1226	NA	NA	NA	NA	NA	NA	NA	NA	NA	NA	NA	NA	NA	NA	NA	NA	NA	NA	SOWAHB	NA	NA	TYROBP	NA	NA	MED6	NA	NA	NA	NA	NA	NA	NA	NA	NA	NA	NA	NA
1227	NA	NA	NA	NA	NA	NA	NA	NA	NA	NA	NA	NA	NA	NA	NA	NA	NA	NA	IRF3	NA	NA	CXCL12	NA	NA	NSD1	NA	NA	NA	NA	NA	NA	NA	NA	NA	NA	NA	NA
1228	NA	NA	NA	NA	NA	NA	NA	NA	NA	NA	NA	NA	NA	NA	NA	NA	NA	NA	SLC38A10	NA	NA	FABP7	NA	NA	TUBA4A	NA	NA	NA	NA	NA	NA	NA	NA	NA	NA	NA	NA
1229	NA	NA	NA	NA	NA	NA	NA	NA	NA	NA	NA	NA	NA	NA	NA	NA	NA	NA	RASAL1	NA	NA	MAL2	NA	NA	PGF	NA	NA	NA	NA	NA	NA	NA	NA	NA	NA	NA	NA
1230	NA	NA	NA	NA	NA	NA	NA	NA	NA	NA	NA	NA	NA	NA	NA	NA	NA	NA	LTBP4	NA	NA	DNM1L	NA	NA	ATF7IP2	NA	NA	NA	NA	NA	NA	NA	NA	NA	NA	NA	NA
1231	NA	NA	NA	NA	NA	NA	NA	NA	NA	NA	NA	NA	NA	NA	NA	NA	NA	NA	TRPV2	NA	NA	MME	NA	NA	SLC5A7	NA	NA	NA	NA	NA	NA	NA	NA	NA	NA	NA	NA
1232	NA	NA	NA	NA	NA	NA	NA	NA	NA	NA	NA	NA	NA	NA	NA	NA	NA	NA	BRAF	NA	NA	KCNH7	NA	NA	ACOT9	NA	NA	NA	NA	NA	NA	NA	NA	NA	NA	NA	NA
1233	NA	NA	NA	NA	NA	NA	NA	NA	NA	NA	NA	NA	NA	NA	NA	NA	NA	NA	KRAS	NA	NA	CNKSR2	NA	NA	HES6	NA	NA	NA	NA	NA	NA	NA	NA	NA	NA	NA	NA
1234	NA	NA	NA	NA	NA	NA	NA	NA	NA	NA	NA	NA	NA	NA	NA	NA	NA	NA	SLC22A1	NA	NA	SELENBP1	NA	NA	SELE	NA	NA	NA	NA	NA	NA	NA	NA	NA	NA	NA	NA
1235	NA	NA	NA	NA	NA	NA	NA	NA	NA	NA	NA	NA	NA	NA	NA	NA	NA	NA	BCL2L12	NA	NA	PHLPP2	NA	NA	EP400	NA	NA	NA	NA	NA	NA	NA	NA	NA	NA	NA	NA
1236	NA	NA	NA	NA	NA	NA	NA	NA	NA	NA	NA	NA	NA	NA	NA	NA	NA	NA	MACF1	NA	NA	LDLR	NA	NA	SPTBN1	NA	NA	NA	NA	NA	NA	NA	NA	NA	NA	NA	NA
1237	NA	NA	NA	NA	NA	NA	NA	NA	NA	NA	NA	NA	NA	NA	NA	NA	NA	NA	MAPK14	NA	NA	DGKZ	NA	NA	NRP2	NA	NA	NA	NA	NA	NA	NA	NA	NA	NA	NA	NA
1238	NA	NA	NA	NA	NA	NA	NA	NA	NA	NA	NA	NA	NA	NA	NA	NA	NA	NA	MTOR	NA	NA	RTN3	NA	NA	HYDIN	NA	NA	NA	NA	NA	NA	NA	NA	NA	NA	NA	NA
1239	NA	NA	NA	NA	NA	NA	NA	NA	NA	NA	NA	NA	NA	NA	NA	NA	NA	NA	CUL4B	NA	NA	CHRNB2	NA	NA	COL11A1	NA	NA	NA	NA	NA	NA	NA	NA	NA	NA	NA	NA
1240	NA	NA	NA	NA	NA	NA	NA	NA	NA	NA	NA	NA	NA	NA	NA	NA	NA	NA	IL15	NA	NA	AKAP11	NA	NA	SPAM1	NA	NA	NA	NA	NA	NA	NA	NA	NA	NA	NA	NA
1241	NA	NA	NA	NA	NA	NA	NA	NA	NA	NA	NA	NA	NA	NA	NA	NA	NA	NA	PYCARD	NA	NA	LARP4	NA	NA	MMP15	NA	NA	NA	NA	NA	NA	NA	NA	NA	NA	NA	NA
1242	NA	NA	NA	NA	NA	NA	NA	NA	NA	NA	NA	NA	NA	NA	NA	NA	NA	NA	ERCC2	NA	NA	GABRA2	NA	NA	CD48	NA	NA	NA	NA	NA	NA	NA	NA	NA	NA	NA	NA
1243	NA	NA	NA	NA	NA	NA	NA	NA	NA	NA	NA	NA	NA	NA	NA	NA	NA	NA	PIK3C2B	NA	NA	PLPPR4	NA	NA	TEKT5	NA	NA	NA	NA	NA	NA	NA	NA	NA	NA	NA	NA
1244	NA	NA	NA	NA	NA	NA	NA	NA	NA	NA	NA	NA	NA	NA	NA	NA	NA	NA	KANK2	NA	NA	FADS3	NA	NA	RELN	NA	NA	NA	NA	NA	NA	NA	NA	NA	NA	NA	NA
1245	NA	NA	NA	NA	NA	NA	NA	NA	NA	NA	NA	NA	NA	NA	NA	NA	NA	NA	POGZ	NA	NA	DRD5	NA	NA	POLE	NA	NA	NA	NA	NA	NA	NA	NA	NA	NA	NA	NA
1246	NA	NA	NA	NA	NA	NA	NA	NA	NA	NA	NA	NA	NA	NA	NA	NA	NA	NA	CASP10	NA	NA	SLC6A2	NA	NA	ALK	NA	NA	NA	NA	NA	NA	NA	NA	NA	NA	NA	NA
1247	NA	NA	NA	NA	NA	NA	NA	NA	NA	NA	NA	NA	NA	NA	NA	NA	NA	NA	SLC37A4	NA	NA	CD38	NA	NA	GXYLT1	NA	NA	NA	NA	NA	NA	NA	NA	NA	NA	NA	NA
1248	NA	NA	NA	NA	NA	NA	NA	NA	NA	NA	NA	NA	NA	NA	NA	NA	NA	NA	PLAC8	NA	NA	KCNH2	NA	NA	TSC2	NA	NA	NA	NA	NA	NA	NA	NA	NA	NA	NA	NA
1249	NA	NA	NA	NA	NA	NA	NA	NA	NA	NA	NA	NA	NA	NA	NA	NA	NA	NA	JHY	NA	NA	NR3C2	NA	NA	ZFHX3	NA	NA	NA	NA	NA	NA	NA	NA	NA	NA	NA	NA
1250	NA	NA	NA	NA	NA	NA	NA	NA	NA	NA	NA	NA	NA	NA	NA	NA	NA	NA	NOSIP	NA	NA	ITGB8	NA	NA	WDR60	NA	NA	NA	NA	NA	NA	NA	NA	NA	NA	NA	NA
1251	NA	NA	NA	NA	NA	NA	NA	NA	NA	NA	NA	NA	NA	NA	NA	NA	NA	NA	FAM111A	NA	NA	NDUFS3	NA	NA	TOPÂ 1.00	NA	NA	NA	NA	NA	NA	NA	NA	NA	NA	NA	NA
1252	NA	NA	NA	NA	NA	NA	NA	NA	NA	NA	NA	NA	NA	NA	NA	NA	NA	NA	PAH	NA	NA	FRRS1	NA	NA	ABI2	NA	NA	NA	NA	NA	NA	NA	NA	NA	NA	NA	NA
1253	NA	NA	NA	NA	NA	NA	NA	NA	NA	NA	NA	NA	NA	NA	NA	NA	NA	NA	MDM4	NA	NA	UBE4B	NA	NA	PLCG1	NA	NA	NA	NA	NA	NA	NA	NA	NA	NA	NA	NA
1254	NA	NA	NA	NA	NA	NA	NA	NA	NA	NA	NA	NA	NA	NA	NA	NA	NA	NA	TNN	NA	NA	CYP3A4	NA	NA	COL6A5	NA	NA	NA	NA	NA	NA	NA	NA	NA	NA	NA	NA
1255	NA	NA	NA	NA	NA	NA	NA	NA	NA	NA	NA	NA	NA	NA	NA	NA	NA	NA	GLIPR1	NA	NA	LAMP2	NA	NA	SULT1C2	NA	NA	NA	NA	NA	NA	NA	NA	NA	NA	NA	NA
1256	NA	NA	NA	NA	NA	NA	NA	NA	NA	NA	NA	NA	NA	NA	NA	NA	NA	NA	NUMBL	NA	NA	PLP1	NA	NA	RAPH1	NA	NA	NA	NA	NA	NA	NA	NA	NA	NA	NA	NA
1257	NA	NA	NA	NA	NA	NA	NA	NA	NA	NA	NA	NA	NA	NA	NA	NA	NA	NA	CASP8	NA	NA	HRG	NA	NA	IL24	NA	NA	NA	NA	NA	NA	NA	NA	NA	NA	NA	NA
1258	NA	NA	NA	NA	NA	NA	NA	NA	NA	NA	NA	NA	NA	NA	NA	NA	NA	NA	XRCC5	NA	NA	KNG1	NA	NA	FAM120A	NA	NA	NA	NA	NA	NA	NA	NA	NA	NA	NA	NA
1259	NA	NA	NA	NA	NA	NA	NA	NA	NA	NA	NA	NA	NA	NA	NA	NA	NA	NA	BLK	NA	NA	FUS	NA	NA	VCAM1	NA	NA	NA	NA	NA	NA	NA	NA	NA	NA	NA	NA
1260	NA	NA	NA	NA	NA	NA	NA	NA	NA	NA	NA	NA	NA	NA	NA	NA	NA	NA	SLC9A3R1	NA	NA	NDUFS4	NA	NA	ABCB10	NA	NA	NA	NA	NA	NA	NA	NA	NA	NA	NA	NA
1261	NA	NA	NA	NA	NA	NA	NA	NA	NA	NA	NA	NA	NA	NA	NA	NA	NA	NA	IL1RAPL2	NA	NA	HSP90AA1	NA	NA	NFE2L3	NA	NA	NA	NA	NA	NA	NA	NA	NA	NA	NA	NA
1262	NA	NA	NA	NA	NA	NA	NA	NA	NA	NA	NA	NA	NA	NA	NA	NA	NA	NA	ATG9B	NA	NA	C9orf72	NA	NA	MOB4	NA	NA	NA	NA	NA	NA	NA	NA	NA	NA	NA	NA
1263	NA	NA	NA	NA	NA	NA	NA	NA	NA	NA	NA	NA	NA	NA	NA	NA	NA	NA	IL1R1	NA	NA	ADAR	NA	NA	HNRNPA2B1	NA	NA	NA	NA	NA	NA	NA	NA	NA	NA	NA	NA
1264	NA	NA	NA	NA	NA	NA	NA	NA	NA	NA	NA	NA	NA	NA	NA	NA	NA	NA	LLPH	NA	NA	LEP	NA	NA	FBXL13	NA	NA	NA	NA	NA	NA	NA	NA	NA	NA	NA	NA
1265	NA	NA	NA	NA	NA	NA	NA	NA	NA	NA	NA	NA	NA	NA	NA	NA	NA	NA	SCNN1G	NA	NA	MN1	NA	NA	LRRC17	NA	NA	NA	NA	NA	NA	NA	NA	NA	NA	NA	NA
1266	NA	NA	NA	NA	NA	NA	NA	NA	NA	NA	NA	NA	NA	NA	NA	NA	NA	NA	TAZ	NA	NA	SHROOM3	NA	NA	BTBD11	NA	NA	NA	NA	NA	NA	NA	NA	NA	NA	NA	NA
1267	NA	NA	NA	NA	NA	NA	NA	NA	NA	NA	NA	NA	NA	NA	NA	NA	NA	NA	KCNN3	NA	NA	OPTN	NA	NA	NPPA	NA	NA	NA	NA	NA	NA	NA	NA	NA	NA	NA	NA
1268	NA	NA	NA	NA	NA	NA	NA	NA	NA	NA	NA	NA	NA	NA	NA	NA	NA	NA	PHLDA1	NA	NA	GABRA4	NA	NA	SF3B1	NA	NA	NA	NA	NA	NA	NA	NA	NA	NA	NA	NA
1269	NA	NA	NA	NA	NA	NA	NA	NA	NA	NA	NA	NA	NA	NA	NA	NA	NA	NA	PLB1	NA	NA	SNCAIP	NA	NA	MSRB3	NA	NA	NA	NA	NA	NA	NA	NA	NA	NA	NA	NA
1270	NA	NA	NA	NA	NA	NA	NA	NA	NA	NA	NA	NA	NA	NA	NA	NA	NA	NA	TRAF7	NA	NA	GABRB1	NA	NA	PRKN	NA	NA	NA	NA	NA	NA	NA	NA	NA	NA	NA	NA
1271	NA	NA	NA	NA	NA	NA	NA	NA	NA	NA	NA	NA	NA	NA	NA	NA	NA	NA	DNAH10	NA	NA	MEF2C	NA	NA	WNK2	NA	NA	NA	NA	NA	NA	NA	NA	NA	NA	NA	NA
1272	NA	NA	NA	NA	NA	NA	NA	NA	NA	NA	NA	NA	NA	NA	NA	NA	NA	NA	SPTA1	NA	NA	ACTN3	NA	NA	MEOX2	NA	NA	NA	NA	NA	NA	NA	NA	NA	NA	NA	NA
1273	NA	NA	NA	NA	NA	NA	NA	NA	NA	NA	NA	NA	NA	NA	NA	NA	NA	NA	IGFBP2	NA	NA	TRPM7	NA	NA	ATP1B1	NA	NA	NA	NA	NA	NA	NA	NA	NA	NA	NA	NA
1274	NA	NA	NA	NA	NA	NA	NA	NA	NA	NA	NA	NA	NA	NA	NA	NA	NA	NA	DDR2	NA	NA	IL1R2	NA	NA	ADGRD1	NA	NA	NA	NA	NA	NA	NA	NA	NA	NA	NA	NA
1275	NA	NA	NA	NA	NA	NA	NA	NA	NA	NA	NA	NA	NA	NA	NA	NA	NA	NA	DYDC2	NA	NA	HNRNPAB	NA	NA	SCN7A	NA	NA	NA	NA	NA	NA	NA	NA	NA	NA	NA	NA
1276	NA	NA	NA	NA	NA	NA	NA	NA	NA	NA	NA	NA	NA	NA	NA	NA	NA	NA	YY1	NA	NA	DNAJB12	NA	NA	OTOP1	NA	NA	NA	NA	NA	NA	NA	NA	NA	NA	NA	NA
1277	NA	NA	NA	NA	NA	NA	NA	NA	NA	NA	NA	NA	NA	NA	NA	NA	NA	NA	CAPN5	NA	NA	UBB	NA	NA	IL10	NA	NA	NA	NA	NA	NA	NA	NA	NA	NA	NA	NA
1278	NA	NA	NA	NA	NA	NA	NA	NA	NA	NA	NA	NA	NA	NA	NA	NA	NA	NA	STAB2	NA	NA	SLC25A19	NA	NA	NAV3	NA	NA	NA	NA	NA	NA	NA	NA	NA	NA	NA	NA
1279	NA	NA	NA	NA	NA	NA	NA	NA	NA	NA	NA	NA	NA	NA	NA	NA	NA	NA	KAT6A	NA	NA	LGALS3	NA	NA	XPO6	NA	NA	NA	NA	NA	NA	NA	NA	NA	NA	NA	NA
1280	NA	NA	NA	NA	NA	NA	NA	NA	NA	NA	NA	NA	NA	NA	NA	NA	NA	NA	RLIM	NA	NA	CA7	NA	NA	BCAS1	NA	NA	NA	NA	NA	NA	NA	NA	NA	NA	NA	NA
1281	NA	NA	NA	NA	NA	NA	NA	NA	NA	NA	NA	NA	NA	NA	NA	NA	NA	NA	NDRG2	NA	NA	CREM	NA	NA	LRRK2	NA	NA	NA	NA	NA	NA	NA	NA	NA	NA	NA	NA
1282	NA	NA	NA	NA	NA	NA	NA	NA	NA	NA	NA	NA	NA	NA	NA	NA	NA	NA	IGFBP5	NA	NA	NAE1	NA	NA	YWHAQ	NA	NA	NA	NA	NA	NA	NA	NA	NA	NA	NA	NA
1283	NA	NA	NA	NA	NA	NA	NA	NA	NA	NA	NA	NA	NA	NA	NA	NA	NA	NA	TP53TG5	NA	NA	NFATC3	NA	NA	DBT	NA	NA	NA	NA	NA	NA	NA	NA	NA	NA	NA	NA
1284	NA	NA	NA	NA	NA	NA	NA	NA	NA	NA	NA	NA	NA	NA	NA	NA	NA	NA	DBNDD2	NA	NA	SCARB2	NA	NA	SCN9A	NA	NA	NA	NA	NA	NA	NA	NA	NA	NA	NA	NA
1285	NA	NA	NA	NA	NA	NA	NA	NA	NA	NA	NA	NA	NA	NA	NA	NA	NA	NA	ITPKB	NA	NA	ARR3	NA	NA	FLNC	NA	NA	NA	NA	NA	NA	NA	NA	NA	NA	NA	NA
1286	NA	NA	NA	NA	NA	NA	NA	NA	NA	NA	NA	NA	NA	NA	NA	NA	NA	NA	HSP90B1	NA	NA	HIKESHI	NA	NA	KCP	NA	NA	NA	NA	NA	NA	NA	NA	NA	NA	NA	NA
1287	NA	NA	NA	NA	NA	NA	NA	NA	NA	NA	NA	NA	NA	NA	NA	NA	NA	NA	PLAU	NA	NA	NDUFB2	NA	NA	AK5	NA	NA	NA	NA	NA	NA	NA	NA	NA	NA	NA	NA
1288	NA	NA	NA	NA	NA	NA	NA	NA	NA	NA	NA	NA	NA	NA	NA	NA	NA	NA	SYS1	NA	NA	STXBP1	NA	NA	MGP	NA	NA	NA	NA	NA	NA	NA	NA	NA	NA	NA	NA
1289	NA	NA	NA	NA	NA	NA	NA	NA	NA	NA	NA	NA	NA	NA	NA	NA	NA	NA	BCCIP	NA	NA	BRAF	NA	NA	SMC1A	NA	NA	NA	NA	NA	NA	NA	NA	NA	NA	NA	NA
1290	NA	NA	NA	NA	NA	NA	NA	NA	NA	NA	NA	NA	NA	NA	NA	NA	NA	NA	ARID1A	NA	NA	KRAS	NA	NA	COL14A1	NA	NA	NA	NA	NA	NA	NA	NA	NA	NA	NA	NA
1291	NA	NA	NA	NA	NA	NA	NA	NA	NA	NA	NA	NA	NA	NA	NA	NA	NA	NA	USH2A	NA	NA	KCNQ1	NA	NA	TRIM7	NA	NA	NA	NA	NA	NA	NA	NA	NA	NA	NA	NA
1292	NA	NA	NA	NA	NA	NA	NA	NA	NA	NA	NA	NA	NA	NA	NA	NA	NA	NA	PYGO2	NA	NA	ELOVL1	NA	NA	CPED1	NA	NA	NA	NA	NA	NA	NA	NA	NA	NA	NA	NA
1293	NA	NA	NA	NA	NA	NA	NA	NA	NA	NA	NA	NA	NA	NA	NA	NA	NA	NA	PRR5	NA	NA	MTOR	NA	NA	PRKAB1	NA	NA	NA	NA	NA	NA	NA	NA	NA	NA	NA	NA
1294	NA	NA	NA	NA	NA	NA	NA	NA	NA	NA	NA	NA	NA	NA	NA	NA	NA	NA	KMT2C	NA	NA	PDE4B	NA	NA	IGFBP6	NA	NA	NA	NA	NA	NA	NA	NA	NA	NA	NA	NA
1295	NA	NA	NA	NA	NA	NA	NA	NA	NA	NA	NA	NA	NA	NA	NA	NA	NA	NA	SAMD15	NA	NA	ZNF184	NA	NA	RFX4	NA	NA	NA	NA	NA	NA	NA	NA	NA	NA	NA	NA
1296	NA	NA	NA	NA	NA	NA	NA	NA	NA	NA	NA	NA	NA	NA	NA	NA	NA	NA	COCH	NA	NA	TMEM200C	NA	NA	FAT1	NA	NA	NA	NA	NA	NA	NA	NA	NA	NA	NA	NA
1297	NA	NA	NA	NA	NA	NA	NA	NA	NA	NA	NA	NA	NA	NA	NA	NA	NA	NA	ALLC	NA	NA	MAFF	NA	NA	SOX13	NA	NA	NA	NA	NA	NA	NA	NA	NA	NA	NA	NA
1298	NA	NA	NA	NA	NA	NA	NA	NA	NA	NA	NA	NA	NA	NA	NA	NA	NA	NA	XRCC2	NA	NA	PLA2G6	NA	NA	IL2RA	NA	NA	NA	NA	NA	NA	NA	NA	NA	NA	NA	NA
1299	NA	NA	NA	NA	NA	NA	NA	NA	NA	NA	NA	NA	NA	NA	NA	NA	NA	NA	LRP2	NA	NA	ARG1	NA	NA	PDE4DIP	NA	NA	NA	NA	NA	NA	NA	NA	NA	NA	NA	NA
1300	NA	NA	NA	NA	NA	NA	NA	NA	NA	NA	NA	NA	NA	NA	NA	NA	NA	NA	TDG	NA	NA	PYCARD	NA	NA	FAM3C	NA	NA	NA	NA	NA	NA	NA	NA	NA	NA	NA	NA
1301	NA	NA	NA	NA	NA	NA	NA	NA	NA	NA	NA	NA	NA	NA	NA	NA	NA	NA	STRN3	NA	NA	FGF13	NA	NA	TSPOAP1	NA	NA	NA	NA	NA	NA	NA	NA	NA	NA	NA	NA
1302	NA	NA	NA	NA	NA	NA	NA	NA	NA	NA	NA	NA	NA	NA	NA	NA	NA	NA	ANK2	NA	NA	KCNIP2	NA	NA	CDKN2C	NA	NA	NA	NA	NA	NA	NA	NA	NA	NA	NA	NA
1303	NA	NA	NA	NA	NA	NA	NA	NA	NA	NA	NA	NA	NA	NA	NA	NA	NA	NA	PRKRA	NA	NA	F9	NA	NA	ATRX	NA	NA	NA	NA	NA	NA	NA	NA	NA	NA	NA	NA
1304	NA	NA	NA	NA	NA	NA	NA	NA	NA	NA	NA	NA	NA	NA	NA	NA	NA	NA	ALDOC	NA	NA	CANX	NA	NA	USP2	NA	NA	NA	NA	NA	NA	NA	NA	NA	NA	NA	NA
1305	NA	NA	NA	NA	NA	NA	NA	NA	NA	NA	NA	NA	NA	NA	NA	NA	NA	NA	MSI1	NA	NA	SLC30A3	NA	NA	TBK1	NA	NA	NA	NA	NA	NA	NA	NA	NA	NA	NA	NA
1306	NA	NA	NA	NA	NA	NA	NA	NA	NA	NA	NA	NA	NA	NA	NA	NA	NA	NA	PDP1	NA	NA	OGN	NA	NA	UNC13D	NA	NA	NA	NA	NA	NA	NA	NA	NA	NA	NA	NA
1307	NA	NA	NA	NA	NA	NA	NA	NA	NA	NA	NA	NA	NA	NA	NA	NA	NA	NA	ITGAD	NA	NA	CD1D	NA	NA	OTUD4	NA	NA	NA	NA	NA	NA	NA	NA	NA	NA	NA	NA
1308	NA	NA	NA	NA	NA	NA	NA	NA	NA	NA	NA	NA	NA	NA	NA	NA	NA	NA	CNGA1	NA	NA	SCN2A	NA	NA	AGAP3	NA	NA	NA	NA	NA	NA	NA	NA	NA	NA	NA	NA
1309	NA	NA	NA	NA	NA	NA	NA	NA	NA	NA	NA	NA	NA	NA	NA	NA	NA	NA	CSF1	NA	NA	ASCL1	NA	NA	BDNF	NA	NA	NA	NA	NA	NA	NA	NA	NA	NA	NA	NA
1310	NA	NA	NA	NA	NA	NA	NA	NA	NA	NA	NA	NA	NA	NA	NA	NA	NA	NA	BDKRB2	NA	NA	GGA1	NA	NA	NA	NA	NA	NA	NA	NA	NA	NA	NA	NA	NA	NA	NA
1311	NA	NA	NA	NA	NA	NA	NA	NA	NA	NA	NA	NA	NA	NA	NA	NA	NA	NA	CEP83	NA	NA	TYMP	NA	NA	NA	NA	NA	NA	NA	NA	NA	NA	NA	NA	NA	NA	NA
1312	NA	NA	NA	NA	NA	NA	NA	NA	NA	NA	NA	NA	NA	NA	NA	NA	NA	NA	CD93	NA	NA	GNG3	NA	NA	NA	NA	NA	NA	NA	NA	NA	NA	NA	NA	NA	NA	NA
1313	NA	NA	NA	NA	NA	NA	NA	NA	NA	NA	NA	NA	NA	NA	NA	NA	NA	NA	NCOR2	NA	NA	SCN3A	NA	NA	NA	NA	NA	NA	NA	NA	NA	NA	NA	NA	NA	NA	NA
1314	NA	NA	NA	NA	NA	NA	NA	NA	NA	NA	NA	NA	NA	NA	NA	NA	NA	NA	CDC42BPA	NA	NA	KIAA0040	NA	NA	NA	NA	NA	NA	NA	NA	NA	NA	NA	NA	NA	NA	NA
1315	NA	NA	NA	NA	NA	NA	NA	NA	NA	NA	NA	NA	NA	NA	NA	NA	NA	NA	CLMP	NA	NA	TNR	NA	NA	NA	NA	NA	NA	NA	NA	NA	NA	NA	NA	NA	NA	NA
1316	NA	NA	NA	NA	NA	NA	NA	NA	NA	NA	NA	NA	NA	NA	NA	NA	NA	NA	NINL	NA	NA	NFE2L2	NA	NA	NA	NA	NA	NA	NA	NA	NA	NA	NA	NA	NA	NA	NA
1317	NA	NA	NA	NA	NA	NA	NA	NA	NA	NA	NA	NA	NA	NA	NA	NA	NA	NA	IGFBP3	NA	NA	CASP8	NA	NA	NA	NA	NA	NA	NA	NA	NA	NA	NA	NA	NA	NA	NA
1318	NA	NA	NA	NA	NA	NA	NA	NA	NA	NA	NA	NA	NA	NA	NA	NA	NA	NA	MON2	NA	NA	CACNA2D3	NA	NA	NA	NA	NA	NA	NA	NA	NA	NA	NA	NA	NA	NA	NA
1319	NA	NA	NA	NA	NA	NA	NA	NA	NA	NA	NA	NA	NA	NA	NA	NA	NA	NA	NMT2	NA	NA	NRTN	NA	NA	NA	NA	NA	NA	NA	NA	NA	NA	NA	NA	NA	NA	NA
1320	NA	NA	NA	NA	NA	NA	NA	NA	NA	NA	NA	NA	NA	NA	NA	NA	NA	NA	LDB1	NA	NA	ITGAM	NA	NA	NA	NA	NA	NA	NA	NA	NA	NA	NA	NA	NA	NA	NA
1321	NA	NA	NA	NA	NA	NA	NA	NA	NA	NA	NA	NA	NA	NA	NA	NA	NA	NA	SOX11	NA	NA	IL1R1	NA	NA	NA	NA	NA	NA	NA	NA	NA	NA	NA	NA	NA	NA	NA
1322	NA	NA	NA	NA	NA	NA	NA	NA	NA	NA	NA	NA	NA	NA	NA	NA	NA	NA	KCNAB1	NA	NA	NOS3	NA	NA	NA	NA	NA	NA	NA	NA	NA	NA	NA	NA	NA	NA	NA
1323	NA	NA	NA	NA	NA	NA	NA	NA	NA	NA	NA	NA	NA	NA	NA	NA	NA	NA	ACTR5	NA	NA	GLS	NA	NA	NA	NA	NA	NA	NA	NA	NA	NA	NA	NA	NA	NA	NA
1324	NA	NA	NA	NA	NA	NA	NA	NA	NA	NA	NA	NA	NA	NA	NA	NA	NA	NA	TGFB2	NA	NA	KCNK2	NA	NA	NA	NA	NA	NA	NA	NA	NA	NA	NA	NA	NA	NA	NA
1325	NA	NA	NA	NA	NA	NA	NA	NA	NA	NA	NA	NA	NA	NA	NA	NA	NA	NA	HYOU1	NA	NA	CDKN1C	NA	NA	NA	NA	NA	NA	NA	NA	NA	NA	NA	NA	NA	NA	NA
1326	NA	NA	NA	NA	NA	NA	NA	NA	NA	NA	NA	NA	NA	NA	NA	NA	NA	NA	GNAI1	NA	NA	NFATC2	NA	NA	NA	NA	NA	NA	NA	NA	NA	NA	NA	NA	NA	NA	NA
1327	NA	NA	NA	NA	NA	NA	NA	NA	NA	NA	NA	NA	NA	NA	NA	NA	NA	NA	KHDRBS3	NA	NA	TREM2	NA	NA	NA	NA	NA	NA	NA	NA	NA	NA	NA	NA	NA	NA	NA
1328	NA	NA	NA	NA	NA	NA	NA	NA	NA	NA	NA	NA	NA	NA	NA	NA	NA	NA	VEZF1	NA	NA	KCNN3	NA	NA	NA	NA	NA	NA	NA	NA	NA	NA	NA	NA	NA	NA	NA
1329	NA	NA	NA	NA	NA	NA	NA	NA	NA	NA	NA	NA	NA	NA	NA	NA	NA	NA	KDM5C	NA	NA	IGFBP2	NA	NA	NA	NA	NA	NA	NA	NA	NA	NA	NA	NA	NA	NA	NA
1330	NA	NA	NA	NA	NA	NA	NA	NA	NA	NA	NA	NA	NA	NA	NA	NA	NA	NA	ENPP2	NA	NA	GRIP1	NA	NA	NA	NA	NA	NA	NA	NA	NA	NA	NA	NA	NA	NA	NA
1331	NA	NA	NA	NA	NA	NA	NA	NA	NA	NA	NA	NA	NA	NA	NA	NA	NA	NA	FGFR1	NA	NA	MLFÂ 1.00	NA	NA	NA	NA	NA	NA	NA	NA	NA	NA	NA	NA	NA	NA	NA
1332	NA	NA	NA	NA	NA	NA	NA	NA	NA	NA	NA	NA	NA	NA	NA	NA	NA	NA	SYNPO2	NA	NA	SDC4	NA	NA	NA	NA	NA	NA	NA	NA	NA	NA	NA	NA	NA	NA	NA
1333	NA	NA	NA	NA	NA	NA	NA	NA	NA	NA	NA	NA	NA	NA	NA	NA	NA	NA	SLC9A4	NA	NA	GRIN1	NA	NA	NA	NA	NA	NA	NA	NA	NA	NA	NA	NA	NA	NA	NA
1334	NA	NA	NA	NA	NA	NA	NA	NA	NA	NA	NA	NA	NA	NA	NA	NA	NA	NA	ADRA2B	NA	NA	NDRG2	NA	NA	NA	NA	NA	NA	NA	NA	NA	NA	NA	NA	NA	NA	NA
1335	NA	NA	NA	NA	NA	NA	NA	NA	NA	NA	NA	NA	NA	NA	NA	NA	NA	NA	CLK2	NA	NA	CASP4	NA	NA	NA	NA	NA	NA	NA	NA	NA	NA	NA	NA	NA	NA	NA
1336	NA	NA	NA	NA	NA	NA	NA	NA	NA	NA	NA	NA	NA	NA	NA	NA	NA	NA	KLRF1	NA	NA	ITGAX	NA	NA	NA	NA	NA	NA	NA	NA	NA	NA	NA	NA	NA	NA	NA
1337	NA	NA	NA	NA	NA	NA	NA	NA	NA	NA	NA	NA	NA	NA	NA	NA	NA	NA	TAOK1	NA	NA	ITPKB	NA	NA	NA	NA	NA	NA	NA	NA	NA	NA	NA	NA	NA	NA	NA
1338	NA	NA	NA	NA	NA	NA	NA	NA	NA	NA	NA	NA	NA	NA	NA	NA	NA	NA	TRAF3	NA	NA	RGS4	NA	NA	NA	NA	NA	NA	NA	NA	NA	NA	NA	NA	NA	NA	NA
1339	NA	NA	NA	NA	NA	NA	NA	NA	NA	NA	NA	NA	NA	NA	NA	NA	NA	NA	CFTR	NA	NA	PLAU	NA	NA	NA	NA	NA	NA	NA	NA	NA	NA	NA	NA	NA	NA	NA
1340	NA	NA	NA	NA	NA	NA	NA	NA	NA	NA	NA	NA	NA	NA	NA	NA	NA	NA	NUAK2	NA	NA	PSEN2	NA	NA	NA	NA	NA	NA	NA	NA	NA	NA	NA	NA	NA	NA	NA
1341	NA	NA	NA	NA	NA	NA	NA	NA	NA	NA	NA	NA	NA	NA	NA	NA	NA	NA	HRK	NA	NA	COQ2	NA	NA	NA	NA	NA	NA	NA	NA	NA	NA	NA	NA	NA	NA	NA
1342	NA	NA	NA	NA	NA	NA	NA	NA	NA	NA	NA	NA	NA	NA	NA	NA	NA	NA	PSTPIP2	NA	NA	EPG5	NA	NA	NA	NA	NA	NA	NA	NA	NA	NA	NA	NA	NA	NA	NA
1343	NA	NA	NA	NA	NA	NA	NA	NA	NA	NA	NA	NA	NA	NA	NA	NA	NA	NA	CHD1	NA	NA	THBS3	NA	NA	NA	NA	NA	NA	NA	NA	NA	NA	NA	NA	NA	NA	NA
1344	NA	NA	NA	NA	NA	NA	NA	NA	NA	NA	NA	NA	NA	NA	NA	NA	NA	NA	ARL4C	NA	NA	PRR5	NA	NA	NA	NA	NA	NA	NA	NA	NA	NA	NA	NA	NA	NA	NA
1345	NA	NA	NA	NA	NA	NA	NA	NA	NA	NA	NA	NA	NA	NA	NA	NA	NA	NA	SOSÂ 1	NA	NA	TRAK2	NA	NA	NA	NA	NA	NA	NA	NA	NA	NA	NA	NA	NA	NA	NA
1346	NA	NA	NA	NA	NA	NA	NA	NA	NA	NA	NA	NA	NA	NA	NA	NA	NA	NA	POLD1	NA	NA	KMT2C	NA	NA	NA	NA	NA	NA	NA	NA	NA	NA	NA	NA	NA	NA	NA
1347	NA	NA	NA	NA	NA	NA	NA	NA	NA	NA	NA	NA	NA	NA	NA	NA	NA	NA	HBEGF	NA	NA	CCS	NA	NA	NA	NA	NA	NA	NA	NA	NA	NA	NA	NA	NA	NA	NA
1348	NA	NA	NA	NA	NA	NA	NA	NA	NA	NA	NA	NA	NA	NA	NA	NA	NA	NA	NOVA1	NA	NA	APLNR	NA	NA	NA	NA	NA	NA	NA	NA	NA	NA	NA	NA	NA	NA	NA
1349	NA	NA	NA	NA	NA	NA	NA	NA	NA	NA	NA	NA	NA	NA	NA	NA	NA	NA	PRSS38	NA	NA	COCH	NA	NA	NA	NA	NA	NA	NA	NA	NA	NA	NA	NA	NA	NA	NA
1350	NA	NA	NA	NA	NA	NA	NA	NA	NA	NA	NA	NA	NA	NA	NA	NA	NA	NA	MAP7	NA	NA	FAM149A	NA	NA	NA	NA	NA	NA	NA	NA	NA	NA	NA	NA	NA	NA	NA
1351	NA	NA	NA	NA	NA	NA	NA	NA	NA	NA	NA	NA	NA	NA	NA	NA	NA	NA	WNT6	NA	NA	MYO1B	NA	NA	NA	NA	NA	NA	NA	NA	NA	NA	NA	NA	NA	NA	NA
1352	NA	NA	NA	NA	NA	NA	NA	NA	NA	NA	NA	NA	NA	NA	NA	NA	NA	NA	CXCL13	NA	NA	STRN3	NA	NA	NA	NA	NA	NA	NA	NA	NA	NA	NA	NA	NA	NA	NA
1353	NA	NA	NA	NA	NA	NA	NA	NA	NA	NA	NA	NA	NA	NA	NA	NA	NA	NA	KIF21A	NA	NA	ESRRG	NA	NA	NA	NA	NA	NA	NA	NA	NA	NA	NA	NA	NA	NA	NA
1354	NA	NA	NA	NA	NA	NA	NA	NA	NA	NA	NA	NA	NA	NA	NA	NA	NA	NA	CXorf66	NA	NA	ABI3	NA	NA	NA	NA	NA	NA	NA	NA	NA	NA	NA	NA	NA	NA	NA
1355	NA	NA	NA	NA	NA	NA	NA	NA	NA	NA	NA	NA	NA	NA	NA	NA	NA	NA	ATP5F1B	NA	NA	PRKRA	NA	NA	NA	NA	NA	NA	NA	NA	NA	NA	NA	NA	NA	NA	NA
1356	NA	NA	NA	NA	NA	NA	NA	NA	NA	NA	NA	NA	NA	NA	NA	NA	NA	NA	TPBG	NA	NA	ACADM	NA	NA	NA	NA	NA	NA	NA	NA	NA	NA	NA	NA	NA	NA	NA
1357	NA	NA	NA	NA	NA	NA	NA	NA	NA	NA	NA	NA	NA	NA	NA	NA	NA	NA	CDK5	NA	NA	MSI1	NA	NA	NA	NA	NA	NA	NA	NA	NA	NA	NA	NA	NA	NA	NA
1358	NA	NA	NA	NA	NA	NA	NA	NA	NA	NA	NA	NA	NA	NA	NA	NA	NA	NA	CBL	NA	NA	MICU1	NA	NA	NA	NA	NA	NA	NA	NA	NA	NA	NA	NA	NA	NA	NA
1359	NA	NA	NA	NA	NA	NA	NA	NA	NA	NA	NA	NA	NA	NA	NA	NA	NA	NA	ANLN	NA	NA	PDP1	NA	NA	NA	NA	NA	NA	NA	NA	NA	NA	NA	NA	NA	NA	NA
1360	NA	NA	NA	NA	NA	NA	NA	NA	NA	NA	NA	NA	NA	NA	NA	NA	NA	NA	NOS1	NA	NA	GBA	NA	NA	NA	NA	NA	NA	NA	NA	NA	NA	NA	NA	NA	NA	NA
1361	NA	NA	NA	NA	NA	NA	NA	NA	NA	NA	NA	NA	NA	NA	NA	NA	NA	NA	BOC	NA	NA	CYP26B1	NA	NA	NA	NA	NA	NA	NA	NA	NA	NA	NA	NA	NA	NA	NA
1362	NA	NA	NA	NA	NA	NA	NA	NA	NA	NA	NA	NA	NA	NA	NA	NA	NA	NA	DHODH	NA	NA	MELTF	NA	NA	NA	NA	NA	NA	NA	NA	NA	NA	NA	NA	NA	NA	NA
1363	NA	NA	NA	NA	NA	NA	NA	NA	NA	NA	NA	NA	NA	NA	NA	NA	NA	NA	ADORA1	NA	NA	GRIN2B	NA	NA	NA	NA	NA	NA	NA	NA	NA	NA	NA	NA	NA	NA	NA
1364	NA	NA	NA	NA	NA	NA	NA	NA	NA	NA	NA	NA	NA	NA	NA	NA	NA	NA	KSR2	NA	NA	NTF3	NA	NA	NA	NA	NA	NA	NA	NA	NA	NA	NA	NA	NA	NA	NA
1365	NA	NA	NA	NA	NA	NA	NA	NA	NA	NA	NA	NA	NA	NA	NA	NA	NA	NA	TGFB1I1	NA	NA	DLL1	NA	NA	NA	NA	NA	NA	NA	NA	NA	NA	NA	NA	NA	NA	NA
1366	NA	NA	NA	NA	NA	NA	NA	NA	NA	NA	NA	NA	NA	NA	NA	NA	NA	NA	TSHZ2	NA	NA	RDH12	NA	NA	NA	NA	NA	NA	NA	NA	NA	NA	NA	NA	NA	NA	NA
1367	NA	NA	NA	NA	NA	NA	NA	NA	NA	NA	NA	NA	NA	NA	NA	NA	NA	NA	CHI3L1	NA	NA	AIM2	NA	NA	NA	NA	NA	NA	NA	NA	NA	NA	NA	NA	NA	NA	NA
1368	NA	NA	NA	NA	NA	NA	NA	NA	NA	NA	NA	NA	NA	NA	NA	NA	NA	NA	TBP	NA	NA	IGFBP3	NA	NA	NA	NA	NA	NA	NA	NA	NA	NA	NA	NA	NA	NA	NA
1369	NA	NA	NA	NA	NA	NA	NA	NA	NA	NA	NA	NA	NA	NA	NA	NA	NA	NA	SHH	NA	NA	NMT2	NA	NA	NA	NA	NA	NA	NA	NA	NA	NA	NA	NA	NA	NA	NA
1370	NA	NA	NA	NA	NA	NA	NA	NA	NA	NA	NA	NA	NA	NA	NA	NA	NA	NA	TINF2	NA	NA	HPSE	NA	NA	NA	NA	NA	NA	NA	NA	NA	NA	NA	NA	NA	NA	NA
1371	NA	NA	NA	NA	NA	NA	NA	NA	NA	NA	NA	NA	NA	NA	NA	NA	NA	NA	ETV1	NA	NA	CCNG2	NA	NA	NA	NA	NA	NA	NA	NA	NA	NA	NA	NA	NA	NA	NA
1372	NA	NA	NA	NA	NA	NA	NA	NA	NA	NA	NA	NA	NA	NA	NA	NA	NA	NA	SOAT1	NA	NA	SLC32A1	NA	NA	NA	NA	NA	NA	NA	NA	NA	NA	NA	NA	NA	NA	NA
1373	NA	NA	NA	NA	NA	NA	NA	NA	NA	NA	NA	NA	NA	NA	NA	NA	NA	NA	GBF1	NA	NA	PBX1	NA	NA	NA	NA	NA	NA	NA	NA	NA	NA	NA	NA	NA	NA	NA
1374	NA	NA	NA	NA	NA	NA	NA	NA	NA	NA	NA	NA	NA	NA	NA	NA	NA	NA	VWF	NA	NA	KCNAB1	NA	NA	NA	NA	NA	NA	NA	NA	NA	NA	NA	NA	NA	NA	NA
1375	NA	NA	NA	NA	NA	NA	NA	NA	NA	NA	NA	NA	NA	NA	NA	NA	NA	NA	TTN	NA	NA	PPRC1	NA	NA	NA	NA	NA	NA	NA	NA	NA	NA	NA	NA	NA	NA	NA
1376	NA	NA	NA	NA	NA	NA	NA	NA	NA	NA	NA	NA	NA	NA	NA	NA	NA	NA	IDH2	NA	NA	CH25H	NA	NA	NA	NA	NA	NA	NA	NA	NA	NA	NA	NA	NA	NA	NA
1377	NA	NA	NA	NA	NA	NA	NA	NA	NA	NA	NA	NA	NA	NA	NA	NA	NA	NA	REST	NA	NA	DPP6	NA	NA	NA	NA	NA	NA	NA	NA	NA	NA	NA	NA	NA	NA	NA
1378	NA	NA	NA	NA	NA	NA	NA	NA	NA	NA	NA	NA	NA	NA	NA	NA	NA	NA	CDKN1A	NA	NA	AHCYL1	NA	NA	NA	NA	NA	NA	NA	NA	NA	NA	NA	NA	NA	NA	NA
1379	NA	NA	NA	NA	NA	NA	NA	NA	NA	NA	NA	NA	NA	NA	NA	NA	NA	NA	RIPK1	NA	NA	CASP1	NA	NA	NA	NA	NA	NA	NA	NA	NA	NA	NA	NA	NA	NA	NA
1380	NA	NA	NA	NA	NA	NA	NA	NA	NA	NA	NA	NA	NA	NA	NA	NA	NA	NA	PLEKHG4B	NA	NA	RXRG	NA	NA	NA	NA	NA	NA	NA	NA	NA	NA	NA	NA	NA	NA	NA
1381	NA	NA	NA	NA	NA	NA	NA	NA	NA	NA	NA	NA	NA	NA	NA	NA	NA	NA	CDSN	NA	NA	HYOU1	NA	NA	NA	NA	NA	NA	NA	NA	NA	NA	NA	NA	NA	NA	NA
1382	NA	NA	NA	NA	NA	NA	NA	NA	NA	NA	NA	NA	NA	NA	NA	NA	NA	NA	PSORS1C2	NA	NA	PFDN1	NA	NA	NA	NA	NA	NA	NA	NA	NA	NA	NA	NA	NA	NA	NA
1383	NA	NA	NA	NA	NA	NA	NA	NA	NA	NA	NA	NA	NA	NA	NA	NA	NA	NA	C9orf43	NA	NA	RNF10	NA	NA	NA	NA	NA	NA	NA	NA	NA	NA	NA	NA	NA	NA	NA
1384	NA	NA	NA	NA	NA	NA	NA	NA	NA	NA	NA	NA	NA	NA	NA	NA	NA	NA	KLF2	NA	NA	RRAD	NA	NA	NA	NA	NA	NA	NA	NA	NA	NA	NA	NA	NA	NA	NA
1385	NA	NA	NA	NA	NA	NA	NA	NA	NA	NA	NA	NA	NA	NA	NA	NA	NA	NA	RUNX2	NA	NA	ITGB4	NA	NA	NA	NA	NA	NA	NA	NA	NA	NA	NA	NA	NA	NA	NA
1386	NA	NA	NA	NA	NA	NA	NA	NA	NA	NA	NA	NA	NA	NA	NA	NA	NA	NA	MST1R	NA	NA	ADRA2B	NA	NA	NA	NA	NA	NA	NA	NA	NA	NA	NA	NA	NA	NA	NA
1387	NA	NA	NA	NA	NA	NA	NA	NA	NA	NA	NA	NA	NA	NA	NA	NA	NA	NA	GATA4	NA	NA	SLC30A10	NA	NA	NA	NA	NA	NA	NA	NA	NA	NA	NA	NA	NA	NA	NA
1388	NA	NA	NA	NA	NA	NA	NA	NA	NA	NA	NA	NA	NA	NA	NA	NA	NA	NA	ZNF346	NA	NA	SCARB1	NA	NA	NA	NA	NA	NA	NA	NA	NA	NA	NA	NA	NA	NA	NA
1389	NA	NA	NA	NA	NA	NA	NA	NA	NA	NA	NA	NA	NA	NA	NA	NA	NA	NA	MYD88	NA	NA	YBX1	NA	NA	NA	NA	NA	NA	NA	NA	NA	NA	NA	NA	NA	NA	NA
1390	NA	NA	NA	NA	NA	NA	NA	NA	NA	NA	NA	NA	NA	NA	NA	NA	NA	NA	PDPN	NA	NA	PHB	NA	NA	NA	NA	NA	NA	NA	NA	NA	NA	NA	NA	NA	NA	NA
1391	NA	NA	NA	NA	NA	NA	NA	NA	NA	NA	NA	NA	NA	NA	NA	NA	NA	NA	CCND3	NA	NA	UCK2	NA	NA	NA	NA	NA	NA	NA	NA	NA	NA	NA	NA	NA	NA	NA
1392	NA	NA	NA	NA	NA	NA	NA	NA	NA	NA	NA	NA	NA	NA	NA	NA	NA	NA	CD40	NA	NA	HRK	NA	NA	NA	NA	NA	NA	NA	NA	NA	NA	NA	NA	NA	NA	NA
1393	NA	NA	NA	NA	NA	NA	NA	NA	NA	NA	NA	NA	NA	NA	NA	NA	NA	NA	RASSF1	NA	NA	CYP27A1	NA	NA	NA	NA	NA	NA	NA	NA	NA	NA	NA	NA	NA	NA	NA
1394	NA	NA	NA	NA	NA	NA	NA	NA	NA	NA	NA	NA	NA	NA	NA	NA	NA	NA	SEMA5A	NA	NA	SQSTM1	NA	NA	NA	NA	NA	NA	NA	NA	NA	NA	NA	NA	NA	NA	NA
1395	NA	NA	NA	NA	NA	NA	NA	NA	NA	NA	NA	NA	NA	NA	NA	NA	NA	NA	AFAP1L1	NA	NA	MYOZ2	NA	NA	NA	NA	NA	NA	NA	NA	NA	NA	NA	NA	NA	NA	NA
1396	NA	NA	NA	NA	NA	NA	NA	NA	NA	NA	NA	NA	NA	NA	NA	NA	NA	NA	KIAA1109	NA	NA	VAPB	NA	NA	NA	NA	NA	NA	NA	NA	NA	NA	NA	NA	NA	NA	NA
1397	NA	NA	NA	NA	NA	NA	NA	NA	NA	NA	NA	NA	NA	NA	NA	NA	NA	NA	SI	NA	NA	KCNC4	NA	NA	NA	NA	NA	NA	NA	NA	NA	NA	NA	NA	NA	NA	NA
1398	NA	NA	NA	NA	NA	NA	NA	NA	NA	NA	NA	NA	NA	NA	NA	NA	NA	NA	CLEC11A	NA	NA	SH3BP4	NA	NA	NA	NA	NA	NA	NA	NA	NA	NA	NA	NA	NA	NA	NA
1399	NA	NA	NA	NA	NA	NA	NA	NA	NA	NA	NA	NA	NA	NA	NA	NA	NA	NA	JAK2	NA	NA	GABRR3	NA	NA	NA	NA	NA	NA	NA	NA	NA	NA	NA	NA	NA	NA	NA
1400	NA	NA	NA	NA	NA	NA	NA	NA	NA	NA	NA	NA	NA	NA	NA	NA	NA	NA	KTN1	NA	NA	VPS13C	NA	NA	NA	NA	NA	NA	NA	NA	NA	NA	NA	NA	NA	NA	NA
1401	NA	NA	NA	NA	NA	NA	NA	NA	NA	NA	NA	NA	NA	NA	NA	NA	NA	NA	ANGPT4	NA	NA	RAB11A	NA	NA	NA	NA	NA	NA	NA	NA	NA	NA	NA	NA	NA	NA	NA
1402	NA	NA	NA	NA	NA	NA	NA	NA	NA	NA	NA	NA	NA	NA	NA	NA	NA	NA	FGFR4	NA	NA	OPN1SW	NA	NA	NA	NA	NA	NA	NA	NA	NA	NA	NA	NA	NA	NA	NA
1403	NA	NA	NA	NA	NA	NA	NA	NA	NA	NA	NA	NA	NA	NA	NA	NA	NA	NA	RUNX1	NA	NA	ZFP64	NA	NA	NA	NA	NA	NA	NA	NA	NA	NA	NA	NA	NA	NA	NA
1404	NA	NA	NA	NA	NA	NA	NA	NA	NA	NA	NA	NA	NA	NA	NA	NA	NA	NA	CCL19	NA	NA	FAM171A1	NA	NA	NA	NA	NA	NA	NA	NA	NA	NA	NA	NA	NA	NA	NA
1405	NA	NA	NA	NA	NA	NA	NA	NA	NA	NA	NA	NA	NA	NA	NA	NA	NA	NA	TGFBI	NA	NA	CDK5	NA	NA	NA	NA	NA	NA	NA	NA	NA	NA	NA	NA	NA	NA	NA
1406	NA	NA	NA	NA	NA	NA	NA	NA	NA	NA	NA	NA	NA	NA	NA	NA	NA	NA	ZNF516	NA	NA	HOXC6	NA	NA	NA	NA	NA	NA	NA	NA	NA	NA	NA	NA	NA	NA	NA
1407	NA	NA	NA	NA	NA	NA	NA	NA	NA	NA	NA	NA	NA	NA	NA	NA	NA	NA	FBXO9	NA	NA	MYOG	NA	NA	NA	NA	NA	NA	NA	NA	NA	NA	NA	NA	NA	NA	NA
1408	NA	NA	NA	NA	NA	NA	NA	NA	NA	NA	NA	NA	NA	NA	NA	NA	NA	NA	NUP58	NA	NA	NOS1	NA	NA	NA	NA	NA	NA	NA	NA	NA	NA	NA	NA	NA	NA	NA
1409	NA	NA	NA	NA	NA	NA	NA	NA	NA	NA	NA	NA	NA	NA	NA	NA	NA	NA	SUFU	NA	NA	CLEC3B	NA	NA	NA	NA	NA	NA	NA	NA	NA	NA	NA	NA	NA	NA	NA
1410	NA	NA	NA	NA	NA	NA	NA	NA	NA	NA	NA	NA	NA	NA	NA	NA	NA	NA	TGFBR2	NA	NA	ADORA1	NA	NA	NA	NA	NA	NA	NA	NA	NA	NA	NA	NA	NA	NA	NA
1411	NA	NA	NA	NA	NA	NA	NA	NA	NA	NA	NA	NA	NA	NA	NA	NA	NA	NA	LTK	NA	NA	EIF2A	NA	NA	NA	NA	NA	NA	NA	NA	NA	NA	NA	NA	NA	NA	NA
1412	NA	NA	NA	NA	NA	NA	NA	NA	NA	NA	NA	NA	NA	NA	NA	NA	NA	NA	DOCK5	NA	NA	GIT1	NA	NA	NA	NA	NA	NA	NA	NA	NA	NA	NA	NA	NA	NA	NA
1413	NA	NA	NA	NA	NA	NA	NA	NA	NA	NA	NA	NA	NA	NA	NA	NA	NA	NA	KLF4	NA	NA	CTIF	NA	NA	NA	NA	NA	NA	NA	NA	NA	NA	NA	NA	NA	NA	NA
1414	NA	NA	NA	NA	NA	NA	NA	NA	NA	NA	NA	NA	NA	NA	NA	NA	NA	NA	PRKCB	NA	NA	TSHZ2	NA	NA	NA	NA	NA	NA	NA	NA	NA	NA	NA	NA	NA	NA	NA
1415	NA	NA	NA	NA	NA	NA	NA	NA	NA	NA	NA	NA	NA	NA	NA	NA	NA	NA	PSD3	NA	NA	CHI3L1	NA	NA	NA	NA	NA	NA	NA	NA	NA	NA	NA	NA	NA	NA	NA
1416	NA	NA	NA	NA	NA	NA	NA	NA	NA	NA	NA	NA	NA	NA	NA	NA	NA	NA	TUBB2A	NA	NA	MCU	NA	NA	NA	NA	NA	NA	NA	NA	NA	NA	NA	NA	NA	NA	NA
1417	NA	NA	NA	NA	NA	NA	NA	NA	NA	NA	NA	NA	NA	NA	NA	NA	NA	NA	PDGFB	NA	NA	ZNF7	NA	NA	NA	NA	NA	NA	NA	NA	NA	NA	NA	NA	NA	NA	NA
1418	NA	NA	NA	NA	NA	NA	NA	NA	NA	NA	NA	NA	NA	NA	NA	NA	NA	NA	ADARB1	NA	NA	GALNT3	NA	NA	NA	NA	NA	NA	NA	NA	NA	NA	NA	NA	NA	NA	NA
1419	NA	NA	NA	NA	NA	NA	NA	NA	NA	NA	NA	NA	NA	NA	NA	NA	NA	NA	NISCH	NA	NA	TBP	NA	NA	NA	NA	NA	NA	NA	NA	NA	NA	NA	NA	NA	NA	NA
1420	NA	NA	NA	NA	NA	NA	NA	NA	NA	NA	NA	NA	NA	NA	NA	NA	NA	NA	PIN1	NA	NA	ALS2	NA	NA	NA	NA	NA	NA	NA	NA	NA	NA	NA	NA	NA	NA	NA
1421	NA	NA	NA	NA	NA	NA	NA	NA	NA	NA	NA	NA	NA	NA	NA	NA	NA	NA	NEFH	NA	NA	CD36	NA	NA	NA	NA	NA	NA	NA	NA	NA	NA	NA	NA	NA	NA	NA
1422	NA	NA	NA	NA	NA	NA	NA	NA	NA	NA	NA	NA	NA	NA	NA	NA	NA	NA	CACNA1A	NA	NA	HTR2B	NA	NA	NA	NA	NA	NA	NA	NA	NA	NA	NA	NA	NA	NA	NA
1423	NA	NA	NA	NA	NA	NA	NA	NA	NA	NA	NA	NA	NA	NA	NA	NA	NA	NA	C15orf41	NA	NA	CHRM4	NA	NA	NA	NA	NA	NA	NA	NA	NA	NA	NA	NA	NA	NA	NA
1424	NA	NA	NA	NA	NA	NA	NA	NA	NA	NA	NA	NA	NA	NA	NA	NA	NA	NA	EPHA2	NA	NA	SOAT1	NA	NA	NA	NA	NA	NA	NA	NA	NA	NA	NA	NA	NA	NA	NA
1425	NA	NA	NA	NA	NA	NA	NA	NA	NA	NA	NA	NA	NA	NA	NA	NA	NA	NA	PADI6	NA	NA	VWF	NA	NA	NA	NA	NA	NA	NA	NA	NA	NA	NA	NA	NA	NA	NA
1426	NA	NA	NA	NA	NA	NA	NA	NA	NA	NA	NA	NA	NA	NA	NA	NA	NA	NA	EGR3	NA	NA	CST3	NA	NA	NA	NA	NA	NA	NA	NA	NA	NA	NA	NA	NA	NA	NA
1427	NA	NA	NA	NA	NA	NA	NA	NA	NA	NA	NA	NA	NA	NA	NA	NA	NA	NA	TUBB4A	NA	NA	HADH	NA	NA	NA	NA	NA	NA	NA	NA	NA	NA	NA	NA	NA	NA	NA
1428	NA	NA	NA	NA	NA	NA	NA	NA	NA	NA	NA	NA	NA	NA	NA	NA	NA	NA	MKNK1	NA	NA	TPH1	NA	NA	NA	NA	NA	NA	NA	NA	NA	NA	NA	NA	NA	NA	NA
1429	NA	NA	NA	NA	NA	NA	NA	NA	NA	NA	NA	NA	NA	NA	NA	NA	NA	NA	MSC	NA	NA	CDKN1A	NA	NA	NA	NA	NA	NA	NA	NA	NA	NA	NA	NA	NA	NA	NA
1430	NA	NA	NA	NA	NA	NA	NA	NA	NA	NA	NA	NA	NA	NA	NA	NA	NA	NA	TMC6	NA	NA	SREBF1	NA	NA	NA	NA	NA	NA	NA	NA	NA	NA	NA	NA	NA	NA	NA
1431	NA	NA	NA	NA	NA	NA	NA	NA	NA	NA	NA	NA	NA	NA	NA	NA	NA	NA	SRA1	NA	NA	ADRB1	NA	NA	NA	NA	NA	NA	NA	NA	NA	NA	NA	NA	NA	NA	NA
1432	NA	NA	NA	NA	NA	NA	NA	NA	NA	NA	NA	NA	NA	NA	NA	NA	NA	NA	PEBP4	NA	NA	ADGRL1	NA	NA	NA	NA	NA	NA	NA	NA	NA	NA	NA	NA	NA	NA	NA
1433	NA	NA	NA	NA	NA	NA	NA	NA	NA	NA	NA	NA	NA	NA	NA	NA	NA	NA	TMEM147	NA	NA	SH3GL2	NA	NA	NA	NA	NA	NA	NA	NA	NA	NA	NA	NA	NA	NA	NA
1434	NA	NA	NA	NA	NA	NA	NA	NA	NA	NA	NA	NA	NA	NA	NA	NA	NA	NA	MYCN	NA	NA	CYP7B1	NA	NA	NA	NA	NA	NA	NA	NA	NA	NA	NA	NA	NA	NA	NA
1435	NA	NA	NA	NA	NA	NA	NA	NA	NA	NA	NA	NA	NA	NA	NA	NA	NA	NA	GPRIN2	NA	NA	ATP2B2	NA	NA	NA	NA	NA	NA	NA	NA	NA	NA	NA	NA	NA	NA	NA
1436	NA	NA	NA	NA	NA	NA	NA	NA	NA	NA	NA	NA	NA	NA	NA	NA	NA	NA	PRDM2	NA	NA	HTR2A	NA	NA	NA	NA	NA	NA	NA	NA	NA	NA	NA	NA	NA	NA	NA
1437	NA	NA	NA	NA	NA	NA	NA	NA	NA	NA	NA	NA	NA	NA	NA	NA	NA	NA	HOXA9	NA	NA	ARSA	NA	NA	NA	NA	NA	NA	NA	NA	NA	NA	NA	NA	NA	NA	NA
1438	NA	NA	NA	NA	NA	NA	NA	NA	NA	NA	NA	NA	NA	NA	NA	NA	NA	NA	ARHGAP35	NA	NA	NEFL	NA	NA	NA	NA	NA	NA	NA	NA	NA	NA	NA	NA	NA	NA	NA
1439	NA	NA	NA	NA	NA	NA	NA	NA	NA	NA	NA	NA	NA	NA	NA	NA	NA	NA	TERF1	NA	NA	GRIK1	NA	NA	NA	NA	NA	NA	NA	NA	NA	NA	NA	NA	NA	NA	NA
1440	NA	NA	NA	NA	NA	NA	NA	NA	NA	NA	NA	NA	NA	NA	NA	NA	NA	NA	CDCA7L	NA	NA	TSHZ1	NA	NA	NA	NA	NA	NA	NA	NA	NA	NA	NA	NA	NA	NA	NA
1441	NA	NA	NA	NA	NA	NA	NA	NA	NA	NA	NA	NA	NA	NA	NA	NA	NA	NA	GRIN3B	NA	NA	ACLY	NA	NA	NA	NA	NA	NA	NA	NA	NA	NA	NA	NA	NA	NA	NA
1442	NA	NA	NA	NA	NA	NA	NA	NA	NA	NA	NA	NA	NA	NA	NA	NA	NA	NA	KAZN	NA	NA	TNNC1	NA	NA	NA	NA	NA	NA	NA	NA	NA	NA	NA	NA	NA	NA	NA
1443	NA	NA	NA	NA	NA	NA	NA	NA	NA	NA	NA	NA	NA	NA	NA	NA	NA	NA	CHD7	NA	NA	LSS	NA	NA	NA	NA	NA	NA	NA	NA	NA	NA	NA	NA	NA	NA	NA
1444	NA	NA	NA	NA	NA	NA	NA	NA	NA	NA	NA	NA	NA	NA	NA	NA	NA	NA	TUT7	NA	NA	SERPINF2	NA	NA	NA	NA	NA	NA	NA	NA	NA	NA	NA	NA	NA	NA	NA
1445	NA	NA	NA	NA	NA	NA	NA	NA	NA	NA	NA	NA	NA	NA	NA	NA	NA	NA	COL22A1	NA	NA	DDX1	NA	NA	NA	NA	NA	NA	NA	NA	NA	NA	NA	NA	NA	NA	NA
1446	NA	NA	NA	NA	NA	NA	NA	NA	NA	NA	NA	NA	NA	NA	NA	NA	NA	NA	ENG	NA	NA	CHL1	NA	NA	NA	NA	NA	NA	NA	NA	NA	NA	NA	NA	NA	NA	NA
1447	NA	NA	NA	NA	NA	NA	NA	NA	NA	NA	NA	NA	NA	NA	NA	NA	NA	NA	CA12	NA	NA	AHCY	NA	NA	NA	NA	NA	NA	NA	NA	NA	NA	NA	NA	NA	NA	NA
1448	NA	NA	NA	NA	NA	NA	NA	NA	NA	NA	NA	NA	NA	NA	NA	NA	NA	NA	RPAP1	NA	NA	SEMA5A	NA	NA	NA	NA	NA	NA	NA	NA	NA	NA	NA	NA	NA	NA	NA
1449	NA	NA	NA	NA	NA	NA	NA	NA	NA	NA	NA	NA	NA	NA	NA	NA	NA	NA	CCDC71	NA	NA	CIRBP	NA	NA	NA	NA	NA	NA	NA	NA	NA	NA	NA	NA	NA	NA	NA
1450	NA	NA	NA	NA	NA	NA	NA	NA	NA	NA	NA	NA	NA	NA	NA	NA	NA	NA	ABCA13	NA	NA	ARHGEF7	NA	NA	NA	NA	NA	NA	NA	NA	NA	NA	NA	NA	NA	NA	NA
1451	NA	NA	NA	NA	NA	NA	NA	NA	NA	NA	NA	NA	NA	NA	NA	NA	NA	NA	SAMD7	NA	NA	MYOM2	NA	NA	NA	NA	NA	NA	NA	NA	NA	NA	NA	NA	NA	NA	NA
1452	NA	NA	NA	NA	NA	NA	NA	NA	NA	NA	NA	NA	NA	NA	NA	NA	NA	NA	GLI3	NA	NA	RPL17	NA	NA	NA	NA	NA	NA	NA	NA	NA	NA	NA	NA	NA	NA	NA
1453	NA	NA	NA	NA	NA	NA	NA	NA	NA	NA	NA	NA	NA	NA	NA	NA	NA	NA	FLT1	NA	NA	SLC2A4	NA	NA	NA	NA	NA	NA	NA	NA	NA	NA	NA	NA	NA	NA	NA
1454	NA	NA	NA	NA	NA	NA	NA	NA	NA	NA	NA	NA	NA	NA	NA	NA	NA	NA	ADAMTS12	NA	NA	UPF1	NA	NA	NA	NA	NA	NA	NA	NA	NA	NA	NA	NA	NA	NA	NA
1455	NA	NA	NA	NA	NA	NA	NA	NA	NA	NA	NA	NA	NA	NA	NA	NA	NA	NA	MAP4K3	NA	NA	GJB6	NA	NA	NA	NA	NA	NA	NA	NA	NA	NA	NA	NA	NA	NA	NA
1456	NA	NA	NA	NA	NA	NA	NA	NA	NA	NA	NA	NA	NA	NA	NA	NA	NA	NA	MED6	NA	NA	RTN2	NA	NA	NA	NA	NA	NA	NA	NA	NA	NA	NA	NA	NA	NA	NA
1457	NA	NA	NA	NA	NA	NA	NA	NA	NA	NA	NA	NA	NA	NA	NA	NA	NA	NA	RSPH14	NA	NA	GHR	NA	NA	NA	NA	NA	NA	NA	NA	NA	NA	NA	NA	NA	NA	NA
1458	NA	NA	NA	NA	NA	NA	NA	NA	NA	NA	NA	NA	NA	NA	NA	NA	NA	NA	NSD1	NA	NA	KHDRBS1	NA	NA	NA	NA	NA	NA	NA	NA	NA	NA	NA	NA	NA	NA	NA
1459	NA	NA	NA	NA	NA	NA	NA	NA	NA	NA	NA	NA	NA	NA	NA	NA	NA	NA	TUBA4A	NA	NA	FGFR4	NA	NA	NA	NA	NA	NA	NA	NA	NA	NA	NA	NA	NA	NA	NA
1460	NA	NA	NA	NA	NA	NA	NA	NA	NA	NA	NA	NA	NA	NA	NA	NA	NA	NA	PGF	NA	NA	RUNX1	NA	NA	NA	NA	NA	NA	NA	NA	NA	NA	NA	NA	NA	NA	NA
1461	NA	NA	NA	NA	NA	NA	NA	NA	NA	NA	NA	NA	NA	NA	NA	NA	NA	NA	ATF7IP2	NA	NA	MFGE8	NA	NA	NA	NA	NA	NA	NA	NA	NA	NA	NA	NA	NA	NA	NA
1462	NA	NA	NA	NA	NA	NA	NA	NA	NA	NA	NA	NA	NA	NA	NA	NA	NA	NA	SLC5A7	NA	NA	COASY	NA	NA	NA	NA	NA	NA	NA	NA	NA	NA	NA	NA	NA	NA	NA
1463	NA	NA	NA	NA	NA	NA	NA	NA	NA	NA	NA	NA	NA	NA	NA	NA	NA	NA	ACOT9	NA	NA	SCG5	NA	NA	NA	NA	NA	NA	NA	NA	NA	NA	NA	NA	NA	NA	NA
1464	NA	NA	NA	NA	NA	NA	NA	NA	NA	NA	NA	NA	NA	NA	NA	NA	NA	NA	HES6	NA	NA	TGFBR2	NA	NA	NA	NA	NA	NA	NA	NA	NA	NA	NA	NA	NA	NA	NA
1465	NA	NA	NA	NA	NA	NA	NA	NA	NA	NA	NA	NA	NA	NA	NA	NA	NA	NA	SELE	NA	NA	PRKCB	NA	NA	NA	NA	NA	NA	NA	NA	NA	NA	NA	NA	NA	NA	NA
1466	NA	NA	NA	NA	NA	NA	NA	NA	NA	NA	NA	NA	NA	NA	NA	NA	NA	NA	EP400	NA	NA	SMTN	NA	NA	NA	NA	NA	NA	NA	NA	NA	NA	NA	NA	NA	NA	NA
1467	NA	NA	NA	NA	NA	NA	NA	NA	NA	NA	NA	NA	NA	NA	NA	NA	NA	NA	SPTBN1	NA	NA	SHANK3	NA	NA	NA	NA	NA	NA	NA	NA	NA	NA	NA	NA	NA	NA	NA
1468	NA	NA	NA	NA	NA	NA	NA	NA	NA	NA	NA	NA	NA	NA	NA	NA	NA	NA	NRP2	NA	NA	TUBB2A	NA	NA	NA	NA	NA	NA	NA	NA	NA	NA	NA	NA	NA	NA	NA
1469	NA	NA	NA	NA	NA	NA	NA	NA	NA	NA	NA	NA	NA	NA	NA	NA	NA	NA	HYDIN	NA	NA	PDGFB	NA	NA	NA	NA	NA	NA	NA	NA	NA	NA	NA	NA	NA	NA	NA
1470	NA	NA	NA	NA	NA	NA	NA	NA	NA	NA	NA	NA	NA	NA	NA	NA	NA	NA	COL11A1	NA	NA	HTR1A	NA	NA	NA	NA	NA	NA	NA	NA	NA	NA	NA	NA	NA	NA	NA
1471	NA	NA	NA	NA	NA	NA	NA	NA	NA	NA	NA	NA	NA	NA	NA	NA	NA	NA	SPAM1	NA	NA	PIN1	NA	NA	NA	NA	NA	NA	NA	NA	NA	NA	NA	NA	NA	NA	NA
1472	NA	NA	NA	NA	NA	NA	NA	NA	NA	NA	NA	NA	NA	NA	NA	NA	NA	NA	MMP15	NA	NA	NEFH	NA	NA	NA	NA	NA	NA	NA	NA	NA	NA	NA	NA	NA	NA	NA
1473	NA	NA	NA	NA	NA	NA	NA	NA	NA	NA	NA	NA	NA	NA	NA	NA	NA	NA	CD48	NA	NA	CACNA1A	NA	NA	NA	NA	NA	NA	NA	NA	NA	NA	NA	NA	NA	NA	NA
1474	NA	NA	NA	NA	NA	NA	NA	NA	NA	NA	NA	NA	NA	NA	NA	NA	NA	NA	TEKT5	NA	NA	EPHA2	NA	NA	NA	NA	NA	NA	NA	NA	NA	NA	NA	NA	NA	NA	NA
1475	NA	NA	NA	NA	NA	NA	NA	NA	NA	NA	NA	NA	NA	NA	NA	NA	NA	NA	RELN	NA	NA	GAS7	NA	NA	NA	NA	NA	NA	NA	NA	NA	NA	NA	NA	NA	NA	NA
1476	NA	NA	NA	NA	NA	NA	NA	NA	NA	NA	NA	NA	NA	NA	NA	NA	NA	NA	POLE	NA	NA	ADAMTSL1	NA	NA	NA	NA	NA	NA	NA	NA	NA	NA	NA	NA	NA	NA	NA
1477	NA	NA	NA	NA	NA	NA	NA	NA	NA	NA	NA	NA	NA	NA	NA	NA	NA	NA	ALK	NA	NA	LLGL1	NA	NA	NA	NA	NA	NA	NA	NA	NA	NA	NA	NA	NA	NA	NA
1478	NA	NA	NA	NA	NA	NA	NA	NA	NA	NA	NA	NA	NA	NA	NA	NA	NA	NA	GXYLT1	NA	NA	LHX2	NA	NA	NA	NA	NA	NA	NA	NA	NA	NA	NA	NA	NA	NA	NA
1479	NA	NA	NA	NA	NA	NA	NA	NA	NA	NA	NA	NA	NA	NA	NA	NA	NA	NA	TSC2	NA	NA	TUBB4A	NA	NA	NA	NA	NA	NA	NA	NA	NA	NA	NA	NA	NA	NA	NA
1480	NA	NA	NA	NA	NA	NA	NA	NA	NA	NA	NA	NA	NA	NA	NA	NA	NA	NA	ZFHX3	NA	NA	STXBP5	NA	NA	NA	NA	NA	NA	NA	NA	NA	NA	NA	NA	NA	NA	NA
1481	NA	NA	NA	NA	NA	NA	NA	NA	NA	NA	NA	NA	NA	NA	NA	NA	NA	NA	WDR60	NA	NA	TUBB2B	NA	NA	NA	NA	NA	NA	NA	NA	NA	NA	NA	NA	NA	NA	NA
1482	NA	NA	NA	NA	NA	NA	NA	NA	NA	NA	NA	NA	NA	NA	NA	NA	NA	NA	TOPÂ 1.00	NA	NA	IDH3A	NA	NA	NA	NA	NA	NA	NA	NA	NA	NA	NA	NA	NA	NA	NA
1483	NA	NA	NA	NA	NA	NA	NA	NA	NA	NA	NA	NA	NA	NA	NA	NA	NA	NA	ABI2	NA	NA	RANBP9	NA	NA	NA	NA	NA	NA	NA	NA	NA	NA	NA	NA	NA	NA	NA
1484	NA	NA	NA	NA	NA	NA	NA	NA	NA	NA	NA	NA	NA	NA	NA	NA	NA	NA	PLCG1	NA	NA	TMED10	NA	NA	NA	NA	NA	NA	NA	NA	NA	NA	NA	NA	NA	NA	NA
1485	NA	NA	NA	NA	NA	NA	NA	NA	NA	NA	NA	NA	NA	NA	NA	NA	NA	NA	COL6A5	NA	NA	SUCLA2	NA	NA	NA	NA	NA	NA	NA	NA	NA	NA	NA	NA	NA	NA	NA
1486	NA	NA	NA	NA	NA	NA	NA	NA	NA	NA	NA	NA	NA	NA	NA	NA	NA	NA	SULT1C2	NA	NA	GRM5	NA	NA	NA	NA	NA	NA	NA	NA	NA	NA	NA	NA	NA	NA	NA
1487	NA	NA	NA	NA	NA	NA	NA	NA	NA	NA	NA	NA	NA	NA	NA	NA	NA	NA	RAPH1	NA	NA	PRDM2	NA	NA	NA	NA	NA	NA	NA	NA	NA	NA	NA	NA	NA	NA	NA
1488	NA	NA	NA	NA	NA	NA	NA	NA	NA	NA	NA	NA	NA	NA	NA	NA	NA	NA	SMO	NA	NA	DAD1	NA	NA	NA	NA	NA	NA	NA	NA	NA	NA	NA	NA	NA	NA	NA
1489	NA	NA	NA	NA	NA	NA	NA	NA	NA	NA	NA	NA	NA	NA	NA	NA	NA	NA	IL24	NA	NA	STOM	NA	NA	NA	NA	NA	NA	NA	NA	NA	NA	NA	NA	NA	NA	NA
1490	NA	NA	NA	NA	NA	NA	NA	NA	NA	NA	NA	NA	NA	NA	NA	NA	NA	NA	FAM120A	NA	NA	PDE5A	NA	NA	NA	NA	NA	NA	NA	NA	NA	NA	NA	NA	NA	NA	NA
1491	NA	NA	NA	NA	NA	NA	NA	NA	NA	NA	NA	NA	NA	NA	NA	NA	NA	NA	VCAM1	NA	NA	PRKACA	NA	NA	NA	NA	NA	NA	NA	NA	NA	NA	NA	NA	NA	NA	NA
1492	NA	NA	NA	NA	NA	NA	NA	NA	NA	NA	NA	NA	NA	NA	NA	NA	NA	NA	ABCB10	NA	NA	CTSD	NA	NA	NA	NA	NA	NA	NA	NA	NA	NA	NA	NA	NA	NA	NA
1493	NA	NA	NA	NA	NA	NA	NA	NA	NA	NA	NA	NA	NA	NA	NA	NA	NA	NA	RARG	NA	NA	CAMK4	NA	NA	NA	NA	NA	NA	NA	NA	NA	NA	NA	NA	NA	NA	NA
1494	NA	NA	NA	NA	NA	NA	NA	NA	NA	NA	NA	NA	NA	NA	NA	NA	NA	NA	NFE2L3	NA	NA	NGFR	NA	NA	NA	NA	NA	NA	NA	NA	NA	NA	NA	NA	NA	NA	NA
1495	NA	NA	NA	NA	NA	NA	NA	NA	NA	NA	NA	NA	NA	NA	NA	NA	NA	NA	MOB4	NA	NA	G6PC	NA	NA	NA	NA	NA	NA	NA	NA	NA	NA	NA	NA	NA	NA	NA
1496	NA	NA	NA	NA	NA	NA	NA	NA	NA	NA	NA	NA	NA	NA	NA	NA	NA	NA	HNRNPA2B1	NA	NA	GRIN3B	NA	NA	NA	NA	NA	NA	NA	NA	NA	NA	NA	NA	NA	NA	NA
1497	NA	NA	NA	NA	NA	NA	NA	NA	NA	NA	NA	NA	NA	NA	NA	NA	NA	NA	FBXL13	NA	NA	KAZN	NA	NA	NA	NA	NA	NA	NA	NA	NA	NA	NA	NA	NA	NA	NA
1498	NA	NA	NA	NA	NA	NA	NA	NA	NA	NA	NA	NA	NA	NA	NA	NA	NA	NA	MYO7B	NA	NA	SLCO2A1	NA	NA	NA	NA	NA	NA	NA	NA	NA	NA	NA	NA	NA	NA	NA
1499	NA	NA	NA	NA	NA	NA	NA	NA	NA	NA	NA	NA	NA	NA	NA	NA	NA	NA	LRRC17	NA	NA	BCHE	NA	NA	NA	NA	NA	NA	NA	NA	NA	NA	NA	NA	NA	NA	NA
1500	NA	NA	NA	NA	NA	NA	NA	NA	NA	NA	NA	NA	NA	NA	NA	NA	NA	NA	BTBD11	NA	NA	MAPK10	NA	NA	NA	NA	NA	NA	NA	NA	NA	NA	NA	NA	NA	NA	NA
1501	NA	NA	NA	NA	NA	NA	NA	NA	NA	NA	NA	NA	NA	NA	NA	NA	NA	NA	NPPA	NA	NA	PUM1	NA	NA	NA	NA	NA	NA	NA	NA	NA	NA	NA	NA	NA	NA	NA
1502	NA	NA	NA	NA	NA	NA	NA	NA	NA	NA	NA	NA	NA	NA	NA	NA	NA	NA	SF3B1	NA	NA	SATB1	NA	NA	NA	NA	NA	NA	NA	NA	NA	NA	NA	NA	NA	NA	NA
1503	NA	NA	NA	NA	NA	NA	NA	NA	NA	NA	NA	NA	NA	NA	NA	NA	NA	NA	MSRB3	NA	NA	GABRA5	NA	NA	NA	NA	NA	NA	NA	NA	NA	NA	NA	NA	NA	NA	NA
1504	NA	NA	NA	NA	NA	NA	NA	NA	NA	NA	NA	NA	NA	NA	NA	NA	NA	NA	PRKN	NA	NA	PRKDC	NA	NA	NA	NA	NA	NA	NA	NA	NA	NA	NA	NA	NA	NA	NA
1505	NA	NA	NA	NA	NA	NA	NA	NA	NA	NA	NA	NA	NA	NA	NA	NA	NA	NA	WNK2	NA	NA	GABRB3	NA	NA	NA	NA	NA	NA	NA	NA	NA	NA	NA	NA	NA	NA	NA
1506	NA	NA	NA	NA	NA	NA	NA	NA	NA	NA	NA	NA	NA	NA	NA	NA	NA	NA	MEOX2	NA	NA	CA12	NA	NA	NA	NA	NA	NA	NA	NA	NA	NA	NA	NA	NA	NA	NA
1507	NA	NA	NA	NA	NA	NA	NA	NA	NA	NA	NA	NA	NA	NA	NA	NA	NA	NA	ATP1B1	NA	NA	CRAT	NA	NA	NA	NA	NA	NA	NA	NA	NA	NA	NA	NA	NA	NA	NA
1508	NA	NA	NA	NA	NA	NA	NA	NA	NA	NA	NA	NA	NA	NA	NA	NA	NA	NA	ADGRD1	NA	NA	VLDLR	NA	NA	NA	NA	NA	NA	NA	NA	NA	NA	NA	NA	NA	NA	NA
1509	NA	NA	NA	NA	NA	NA	NA	NA	NA	NA	NA	NA	NA	NA	NA	NA	NA	NA	SCN7A	NA	NA	TUBA4A	NA	NA	NA	NA	NA	NA	NA	NA	NA	NA	NA	NA	NA	NA	NA
1510	NA	NA	NA	NA	NA	NA	NA	NA	NA	NA	NA	NA	NA	NA	NA	NA	NA	NA	OTOP1	NA	NA	PGF	NA	NA	NA	NA	NA	NA	NA	NA	NA	NA	NA	NA	NA	NA	NA
1511	NA	NA	NA	NA	NA	NA	NA	NA	NA	NA	NA	NA	NA	NA	NA	NA	NA	NA	IL10	NA	NA	GNPAT	NA	NA	NA	NA	NA	NA	NA	NA	NA	NA	NA	NA	NA	NA	NA
1512	NA	NA	NA	NA	NA	NA	NA	NA	NA	NA	NA	NA	NA	NA	NA	NA	NA	NA	NAV3	NA	NA	SLC5A7	NA	NA	NA	NA	NA	NA	NA	NA	NA	NA	NA	NA	NA	NA	NA
1513	NA	NA	NA	NA	NA	NA	NA	NA	NA	NA	NA	NA	NA	NA	NA	NA	NA	NA	XPO6	NA	NA	PAK1	NA	NA	NA	NA	NA	NA	NA	NA	NA	NA	NA	NA	NA	NA	NA
1514	NA	NA	NA	NA	NA	NA	NA	NA	NA	NA	NA	NA	NA	NA	NA	NA	NA	NA	BCAS1	NA	NA	CADPS2	NA	NA	NA	NA	NA	NA	NA	NA	NA	NA	NA	NA	NA	NA	NA
1515	NA	NA	NA	NA	NA	NA	NA	NA	NA	NA	NA	NA	NA	NA	NA	NA	NA	NA	LRRK2	NA	NA	ILKAP	NA	NA	NA	NA	NA	NA	NA	NA	NA	NA	NA	NA	NA	NA	NA
1516	NA	NA	NA	NA	NA	NA	NA	NA	NA	NA	NA	NA	NA	NA	NA	NA	NA	NA	FOXG1	NA	NA	F11R	NA	NA	NA	NA	NA	NA	NA	NA	NA	NA	NA	NA	NA	NA	NA
1517	NA	NA	NA	NA	NA	NA	NA	NA	NA	NA	NA	NA	NA	NA	NA	NA	NA	NA	YWHAQ	NA	NA	BCL7A	NA	NA	NA	NA	NA	NA	NA	NA	NA	NA	NA	NA	NA	NA	NA
1518	NA	NA	NA	NA	NA	NA	NA	NA	NA	NA	NA	NA	NA	NA	NA	NA	NA	NA	DBT	NA	NA	CCT2	NA	NA	NA	NA	NA	NA	NA	NA	NA	NA	NA	NA	NA	NA	NA
1519	NA	NA	NA	NA	NA	NA	NA	NA	NA	NA	NA	NA	NA	NA	NA	NA	NA	NA	SCN9A	NA	NA	LY9	NA	NA	NA	NA	NA	NA	NA	NA	NA	NA	NA	NA	NA	NA	NA
1520	NA	NA	NA	NA	NA	NA	NA	NA	NA	NA	NA	NA	NA	NA	NA	NA	NA	NA	FLNC	NA	NA	UNG	NA	NA	NA	NA	NA	NA	NA	NA	NA	NA	NA	NA	NA	NA	NA
1521	NA	NA	NA	NA	NA	NA	NA	NA	NA	NA	NA	NA	NA	NA	NA	NA	NA	NA	ADAM12	NA	NA	RACK1	NA	NA	NA	NA	NA	NA	NA	NA	NA	NA	NA	NA	NA	NA	NA
1522	NA	NA	NA	NA	NA	NA	NA	NA	NA	NA	NA	NA	NA	NA	NA	NA	NA	NA	KCP	NA	NA	SPAM1	NA	NA	NA	NA	NA	NA	NA	NA	NA	NA	NA	NA	NA	NA	NA
1523	NA	NA	NA	NA	NA	NA	NA	NA	NA	NA	NA	NA	NA	NA	NA	NA	NA	NA	AK5	NA	NA	VAC14	NA	NA	NA	NA	NA	NA	NA	NA	NA	NA	NA	NA	NA	NA	NA
1524	NA	NA	NA	NA	NA	NA	NA	NA	NA	NA	NA	NA	NA	NA	NA	NA	NA	NA	MGP	NA	NA	TMEM63A	NA	NA	NA	NA	NA	NA	NA	NA	NA	NA	NA	NA	NA	NA	NA
1525	NA	NA	NA	NA	NA	NA	NA	NA	NA	NA	NA	NA	NA	NA	NA	NA	NA	NA	SMC1A	NA	NA	AIMP1	NA	NA	NA	NA	NA	NA	NA	NA	NA	NA	NA	NA	NA	NA	NA
1526	NA	NA	NA	NA	NA	NA	NA	NA	NA	NA	NA	NA	NA	NA	NA	NA	NA	NA	COL14A1	NA	NA	CD48	NA	NA	NA	NA	NA	NA	NA	NA	NA	NA	NA	NA	NA	NA	NA
1527	NA	NA	NA	NA	NA	NA	NA	NA	NA	NA	NA	NA	NA	NA	NA	NA	NA	NA	TRIM7	NA	NA	RELN	NA	NA	NA	NA	NA	NA	NA	NA	NA	NA	NA	NA	NA	NA	NA
1528	NA	NA	NA	NA	NA	NA	NA	NA	NA	NA	NA	NA	NA	NA	NA	NA	NA	NA	CPED1	NA	NA	MACROD1	NA	NA	NA	NA	NA	NA	NA	NA	NA	NA	NA	NA	NA	NA	NA
1529	NA	NA	NA	NA	NA	NA	NA	NA	NA	NA	NA	NA	NA	NA	NA	NA	NA	NA	PRKAB1	NA	NA	PDE1B	NA	NA	NA	NA	NA	NA	NA	NA	NA	NA	NA	NA	NA	NA	NA
1530	NA	NA	NA	NA	NA	NA	NA	NA	NA	NA	NA	NA	NA	NA	NA	NA	NA	NA	IGFBP6	NA	NA	SLC9A6	NA	NA	NA	NA	NA	NA	NA	NA	NA	NA	NA	NA	NA	NA	NA
1531	NA	NA	NA	NA	NA	NA	NA	NA	NA	NA	NA	NA	NA	NA	NA	NA	NA	NA	RFX4	NA	NA	DNAJB2	NA	NA	NA	NA	NA	NA	NA	NA	NA	NA	NA	NA	NA	NA	NA
1532	NA	NA	NA	NA	NA	NA	NA	NA	NA	NA	NA	NA	NA	NA	NA	NA	NA	NA	ADRA2C	NA	NA	NRF1	NA	NA	NA	NA	NA	NA	NA	NA	NA	NA	NA	NA	NA	NA	NA
1533	NA	NA	NA	NA	NA	NA	NA	NA	NA	NA	NA	NA	NA	NA	NA	NA	NA	NA	FAT1	NA	NA	S1PR1	NA	NA	NA	NA	NA	NA	NA	NA	NA	NA	NA	NA	NA	NA	NA
1534	NA	NA	NA	NA	NA	NA	NA	NA	NA	NA	NA	NA	NA	NA	NA	NA	NA	NA	SOX13	NA	NA	NGEF	NA	NA	NA	NA	NA	NA	NA	NA	NA	NA	NA	NA	NA	NA	NA
1535	NA	NA	NA	NA	NA	NA	NA	NA	NA	NA	NA	NA	NA	NA	NA	NA	NA	NA	IL2RA	NA	NA	MYF6	NA	NA	NA	NA	NA	NA	NA	NA	NA	NA	NA	NA	NA	NA	NA
1536	NA	NA	NA	NA	NA	NA	NA	NA	NA	NA	NA	NA	NA	NA	NA	NA	NA	NA	PDE4DIP	NA	NA	ATP2C1	NA	NA	NA	NA	NA	NA	NA	NA	NA	NA	NA	NA	NA	NA	NA
1537	NA	NA	NA	NA	NA	NA	NA	NA	NA	NA	NA	NA	NA	NA	NA	NA	NA	NA	FAM3C	NA	NA	TOPÂ 1.00	NA	NA	NA	NA	NA	NA	NA	NA	NA	NA	NA	NA	NA	NA	NA
1538	NA	NA	NA	NA	NA	NA	NA	NA	NA	NA	NA	NA	NA	NA	NA	NA	NA	NA	TSPOAP1	NA	NA	UPP1	NA	NA	NA	NA	NA	NA	NA	NA	NA	NA	NA	NA	NA	NA	NA
1539	NA	NA	NA	NA	NA	NA	NA	NA	NA	NA	NA	NA	NA	NA	NA	NA	NA	NA	CDKN2C	NA	NA	SAT1	NA	NA	NA	NA	NA	NA	NA	NA	NA	NA	NA	NA	NA	NA	NA
1540	NA	NA	NA	NA	NA	NA	NA	NA	NA	NA	NA	NA	NA	NA	NA	NA	NA	NA	ATRX	NA	NA	GIGYF2	NA	NA	NA	NA	NA	NA	NA	NA	NA	NA	NA	NA	NA	NA	NA
1541	NA	NA	NA	NA	NA	NA	NA	NA	NA	NA	NA	NA	NA	NA	NA	NA	NA	NA	USP2	NA	NA	APOE	NA	NA	NA	NA	NA	NA	NA	NA	NA	NA	NA	NA	NA	NA	NA
1542	NA	NA	NA	NA	NA	NA	NA	NA	NA	NA	NA	NA	NA	NA	NA	NA	NA	NA	TBK1	NA	NA	FAAH	NA	NA	NA	NA	NA	NA	NA	NA	NA	NA	NA	NA	NA	NA	NA
1543	NA	NA	NA	NA	NA	NA	NA	NA	NA	NA	NA	NA	NA	NA	NA	NA	NA	NA	UNC13D	NA	NA	EGLN1	NA	NA	NA	NA	NA	NA	NA	NA	NA	NA	NA	NA	NA	NA	NA
1544	NA	NA	NA	NA	NA	NA	NA	NA	NA	NA	NA	NA	NA	NA	NA	NA	NA	NA	OTUD4	NA	NA	EIF2B2	NA	NA	NA	NA	NA	NA	NA	NA	NA	NA	NA	NA	NA	NA	NA
1545	NA	NA	NA	NA	NA	NA	NA	NA	NA	NA	NA	NA	NA	NA	NA	NA	NA	NA	POLR2I	NA	NA	HDAC4	NA	NA	NA	NA	NA	NA	NA	NA	NA	NA	NA	NA	NA	NA	NA
1546	NA	NA	NA	NA	NA	NA	NA	NA	NA	NA	NA	NA	NA	NA	NA	NA	NA	NA	AGAP3	NA	NA	RTN1	NA	NA	NA	NA	NA	NA	NA	NA	NA	NA	NA	NA	NA	NA	NA
1547	NA	NA	NA	NA	NA	NA	NA	NA	NA	NA	NA	NA	NA	NA	NA	NA	NA	NA	USP37	NA	NA	CHI3L2	NA	NA	NA	NA	NA	NA	NA	NA	NA	NA	NA	NA	NA	NA	NA
1548	NA	NA	NA	NA	NA	NA	NA	NA	NA	NA	NA	NA	NA	NA	NA	NA	NA	NA	BDNF	NA	NA	AGT	NA	NA	NA	NA	NA	NA	NA	NA	NA	NA	NA	NA	NA	NA	NA
1549	NA	NA	NA	NA	NA	NA	NA	NA	NA	NA	NA	NA	NA	NA	NA	NA	NA	NA	NA	NA	NA	SELP	NA	NA	NA	NA	NA	NA	NA	NA	NA	NA	NA	NA	NA	NA	NA
1550	NA	NA	NA	NA	NA	NA	NA	NA	NA	NA	NA	NA	NA	NA	NA	NA	NA	NA	NA	NA	NA	DEGS1	NA	NA	NA	NA	NA	NA	NA	NA	NA	NA	NA	NA	NA	NA	NA
1551	NA	NA	NA	NA	NA	NA	NA	NA	NA	NA	NA	NA	NA	NA	NA	NA	NA	NA	NA	NA	NA	RARG	NA	NA	NA	NA	NA	NA	NA	NA	NA	NA	NA	NA	NA	NA	NA
1552	NA	NA	NA	NA	NA	NA	NA	NA	NA	NA	NA	NA	NA	NA	NA	NA	NA	NA	NA	NA	NA	FOSB	NA	NA	NA	NA	NA	NA	NA	NA	NA	NA	NA	NA	NA	NA	NA
1553	NA	NA	NA	NA	NA	NA	NA	NA	NA	NA	NA	NA	NA	NA	NA	NA	NA	NA	NA	NA	NA	SLIRP	NA	NA	NA	NA	NA	NA	NA	NA	NA	NA	NA	NA	NA	NA	NA
1554	NA	NA	NA	NA	NA	NA	NA	NA	NA	NA	NA	NA	NA	NA	NA	NA	NA	NA	NA	NA	NA	CHRNG	NA	NA	NA	NA	NA	NA	NA	NA	NA	NA	NA	NA	NA	NA	NA
1555	NA	NA	NA	NA	NA	NA	NA	NA	NA	NA	NA	NA	NA	NA	NA	NA	NA	NA	NA	NA	NA	HNRNPA2B1	NA	NA	NA	NA	NA	NA	NA	NA	NA	NA	NA	NA	NA	NA	NA
1556	NA	NA	NA	NA	NA	NA	NA	NA	NA	NA	NA	NA	NA	NA	NA	NA	NA	NA	NA	NA	NA	PAWR	NA	NA	NA	NA	NA	NA	NA	NA	NA	NA	NA	NA	NA	NA	NA
1557	NA	NA	NA	NA	NA	NA	NA	NA	NA	NA	NA	NA	NA	NA	NA	NA	NA	NA	NA	NA	NA	IER5	NA	NA	NA	NA	NA	NA	NA	NA	NA	NA	NA	NA	NA	NA	NA
1558	NA	NA	NA	NA	NA	NA	NA	NA	NA	NA	NA	NA	NA	NA	NA	NA	NA	NA	NA	NA	NA	IKBKB	NA	NA	NA	NA	NA	NA	NA	NA	NA	NA	NA	NA	NA	NA	NA
1559	NA	NA	NA	NA	NA	NA	NA	NA	NA	NA	NA	NA	NA	NA	NA	NA	NA	NA	NA	NA	NA	CHRND	NA	NA	NA	NA	NA	NA	NA	NA	NA	NA	NA	NA	NA	NA	NA
1560	NA	NA	NA	NA	NA	NA	NA	NA	NA	NA	NA	NA	NA	NA	NA	NA	NA	NA	NA	NA	NA	LIPA	NA	NA	NA	NA	NA	NA	NA	NA	NA	NA	NA	NA	NA	NA	NA
1561	NA	NA	NA	NA	NA	NA	NA	NA	NA	NA	NA	NA	NA	NA	NA	NA	NA	NA	NA	NA	NA	GPR88	NA	NA	NA	NA	NA	NA	NA	NA	NA	NA	NA	NA	NA	NA	NA
1562	NA	NA	NA	NA	NA	NA	NA	NA	NA	NA	NA	NA	NA	NA	NA	NA	NA	NA	NA	NA	NA	RAD54L	NA	NA	NA	NA	NA	NA	NA	NA	NA	NA	NA	NA	NA	NA	NA
1563	NA	NA	NA	NA	NA	NA	NA	NA	NA	NA	NA	NA	NA	NA	NA	NA	NA	NA	NA	NA	NA	PRKN	NA	NA	NA	NA	NA	NA	NA	NA	NA	NA	NA	NA	NA	NA	NA
1564	NA	NA	NA	NA	NA	NA	NA	NA	NA	NA	NA	NA	NA	NA	NA	NA	NA	NA	NA	NA	NA	PGKÂ 1.00	NA	NA	NA	NA	NA	NA	NA	NA	NA	NA	NA	NA	NA	NA	NA
1565	NA	NA	NA	NA	NA	NA	NA	NA	NA	NA	NA	NA	NA	NA	NA	NA	NA	NA	NA	NA	NA	WASF1	NA	NA	NA	NA	NA	NA	NA	NA	NA	NA	NA	NA	NA	NA	NA
1566	NA	NA	NA	NA	NA	NA	NA	NA	NA	NA	NA	NA	NA	NA	NA	NA	NA	NA	NA	NA	NA	PACRG	NA	NA	NA	NA	NA	NA	NA	NA	NA	NA	NA	NA	NA	NA	NA
1567	NA	NA	NA	NA	NA	NA	NA	NA	NA	NA	NA	NA	NA	NA	NA	NA	NA	NA	NA	NA	NA	MTHFR	NA	NA	NA	NA	NA	NA	NA	NA	NA	NA	NA	NA	NA	NA	NA
1568	NA	NA	NA	NA	NA	NA	NA	NA	NA	NA	NA	NA	NA	NA	NA	NA	NA	NA	NA	NA	NA	COX7B	NA	NA	NA	NA	NA	NA	NA	NA	NA	NA	NA	NA	NA	NA	NA
1569	NA	NA	NA	NA	NA	NA	NA	NA	NA	NA	NA	NA	NA	NA	NA	NA	NA	NA	NA	NA	NA	PIAS3	NA	NA	NA	NA	NA	NA	NA	NA	NA	NA	NA	NA	NA	NA	NA
1570	NA	NA	NA	NA	NA	NA	NA	NA	NA	NA	NA	NA	NA	NA	NA	NA	NA	NA	NA	NA	NA	MEOX2	NA	NA	NA	NA	NA	NA	NA	NA	NA	NA	NA	NA	NA	NA	NA
1571	NA	NA	NA	NA	NA	NA	NA	NA	NA	NA	NA	NA	NA	NA	NA	NA	NA	NA	NA	NA	NA	ATP1B1	NA	NA	NA	NA	NA	NA	NA	NA	NA	NA	NA	NA	NA	NA	NA
1572	NA	NA	NA	NA	NA	NA	NA	NA	NA	NA	NA	NA	NA	NA	NA	NA	NA	NA	NA	NA	NA	WDFY3	NA	NA	NA	NA	NA	NA	NA	NA	NA	NA	NA	NA	NA	NA	NA
1573	NA	NA	NA	NA	NA	NA	NA	NA	NA	NA	NA	NA	NA	NA	NA	NA	NA	NA	NA	NA	NA	ZNF385B	NA	NA	NA	NA	NA	NA	NA	NA	NA	NA	NA	NA	NA	NA	NA
1574	NA	NA	NA	NA	NA	NA	NA	NA	NA	NA	NA	NA	NA	NA	NA	NA	NA	NA	NA	NA	NA	GAD1	NA	NA	NA	NA	NA	NA	NA	NA	NA	NA	NA	NA	NA	NA	NA
1575	NA	NA	NA	NA	NA	NA	NA	NA	NA	NA	NA	NA	NA	NA	NA	NA	NA	NA	NA	NA	NA	ADGRD1	NA	NA	NA	NA	NA	NA	NA	NA	NA	NA	NA	NA	NA	NA	NA
1576	NA	NA	NA	NA	NA	NA	NA	NA	NA	NA	NA	NA	NA	NA	NA	NA	NA	NA	NA	NA	NA	MAPT	NA	NA	NA	NA	NA	NA	NA	NA	NA	NA	NA	NA	NA	NA	NA
1577	NA	NA	NA	NA	NA	NA	NA	NA	NA	NA	NA	NA	NA	NA	NA	NA	NA	NA	NA	NA	NA	SCN7A	NA	NA	NA	NA	NA	NA	NA	NA	NA	NA	NA	NA	NA	NA	NA
1578	NA	NA	NA	NA	NA	NA	NA	NA	NA	NA	NA	NA	NA	NA	NA	NA	NA	NA	NA	NA	NA	CAMKK2	NA	NA	NA	NA	NA	NA	NA	NA	NA	NA	NA	NA	NA	NA	NA
1579	NA	NA	NA	NA	NA	NA	NA	NA	NA	NA	NA	NA	NA	NA	NA	NA	NA	NA	NA	NA	NA	GPR6	NA	NA	NA	NA	NA	NA	NA	NA	NA	NA	NA	NA	NA	NA	NA
1580	NA	NA	NA	NA	NA	NA	NA	NA	NA	NA	NA	NA	NA	NA	NA	NA	NA	NA	NA	NA	NA	IL10	NA	NA	NA	NA	NA	NA	NA	NA	NA	NA	NA	NA	NA	NA	NA
1581	NA	NA	NA	NA	NA	NA	NA	NA	NA	NA	NA	NA	NA	NA	NA	NA	NA	NA	NA	NA	NA	ST8SIA4	NA	NA	NA	NA	NA	NA	NA	NA	NA	NA	NA	NA	NA	NA	NA
1582	NA	NA	NA	NA	NA	NA	NA	NA	NA	NA	NA	NA	NA	NA	NA	NA	NA	NA	NA	NA	NA	NFKB2	NA	NA	NA	NA	NA	NA	NA	NA	NA	NA	NA	NA	NA	NA	NA
1583	NA	NA	NA	NA	NA	NA	NA	NA	NA	NA	NA	NA	NA	NA	NA	NA	NA	NA	NA	NA	NA	GJC2	NA	NA	NA	NA	NA	NA	NA	NA	NA	NA	NA	NA	NA	NA	NA
1584	NA	NA	NA	NA	NA	NA	NA	NA	NA	NA	NA	NA	NA	NA	NA	NA	NA	NA	NA	NA	NA	NAV3	NA	NA	NA	NA	NA	NA	NA	NA	NA	NA	NA	NA	NA	NA	NA
1585	NA	NA	NA	NA	NA	NA	NA	NA	NA	NA	NA	NA	NA	NA	NA	NA	NA	NA	NA	NA	NA	ATP1A4	NA	NA	NA	NA	NA	NA	NA	NA	NA	NA	NA	NA	NA	NA	NA
1586	NA	NA	NA	NA	NA	NA	NA	NA	NA	NA	NA	NA	NA	NA	NA	NA	NA	NA	NA	NA	NA	BCAS1	NA	NA	NA	NA	NA	NA	NA	NA	NA	NA	NA	NA	NA	NA	NA
1587	NA	NA	NA	NA	NA	NA	NA	NA	NA	NA	NA	NA	NA	NA	NA	NA	NA	NA	NA	NA	NA	LRRK2	NA	NA	NA	NA	NA	NA	NA	NA	NA	NA	NA	NA	NA	NA	NA
1588	NA	NA	NA	NA	NA	NA	NA	NA	NA	NA	NA	NA	NA	NA	NA	NA	NA	NA	NA	NA	NA	FOXG1	NA	NA	NA	NA	NA	NA	NA	NA	NA	NA	NA	NA	NA	NA	NA
1589	NA	NA	NA	NA	NA	NA	NA	NA	NA	NA	NA	NA	NA	NA	NA	NA	NA	NA	NA	NA	NA	CDS1	NA	NA	NA	NA	NA	NA	NA	NA	NA	NA	NA	NA	NA	NA	NA
1590	NA	NA	NA	NA	NA	NA	NA	NA	NA	NA	NA	NA	NA	NA	NA	NA	NA	NA	NA	NA	NA	CACNB3	NA	NA	NA	NA	NA	NA	NA	NA	NA	NA	NA	NA	NA	NA	NA
1591	NA	NA	NA	NA	NA	NA	NA	NA	NA	NA	NA	NA	NA	NA	NA	NA	NA	NA	NA	NA	NA	ABCD2	NA	NA	NA	NA	NA	NA	NA	NA	NA	NA	NA	NA	NA	NA	NA
1592	NA	NA	NA	NA	NA	NA	NA	NA	NA	NA	NA	NA	NA	NA	NA	NA	NA	NA	NA	NA	NA	SCN9A	NA	NA	NA	NA	NA	NA	NA	NA	NA	NA	NA	NA	NA	NA	NA
1593	NA	NA	NA	NA	NA	NA	NA	NA	NA	NA	NA	NA	NA	NA	NA	NA	NA	NA	NA	NA	NA	MYBPC2	NA	NA	NA	NA	NA	NA	NA	NA	NA	NA	NA	NA	NA	NA	NA
1594	NA	NA	NA	NA	NA	NA	NA	NA	NA	NA	NA	NA	NA	NA	NA	NA	NA	NA	NA	NA	NA	MTNR1A	NA	NA	NA	NA	NA	NA	NA	NA	NA	NA	NA	NA	NA	NA	NA
1595	NA	NA	NA	NA	NA	NA	NA	NA	NA	NA	NA	NA	NA	NA	NA	NA	NA	NA	NA	NA	NA	F11	NA	NA	NA	NA	NA	NA	NA	NA	NA	NA	NA	NA	NA	NA	NA
1596	NA	NA	NA	NA	NA	NA	NA	NA	NA	NA	NA	NA	NA	NA	NA	NA	NA	NA	NA	NA	NA	PLAT	NA	NA	NA	NA	NA	NA	NA	NA	NA	NA	NA	NA	NA	NA	NA
1597	NA	NA	NA	NA	NA	NA	NA	NA	NA	NA	NA	NA	NA	NA	NA	NA	NA	NA	NA	NA	NA	SCN3B	NA	NA	NA	NA	NA	NA	NA	NA	NA	NA	NA	NA	NA	NA	NA
1598	NA	NA	NA	NA	NA	NA	NA	NA	NA	NA	NA	NA	NA	NA	NA	NA	NA	NA	NA	NA	NA	ADAM12	NA	NA	NA	NA	NA	NA	NA	NA	NA	NA	NA	NA	NA	NA	NA
1599	NA	NA	NA	NA	NA	NA	NA	NA	NA	NA	NA	NA	NA	NA	NA	NA	NA	NA	NA	NA	NA	LRPAP1	NA	NA	NA	NA	NA	NA	NA	NA	NA	NA	NA	NA	NA	NA	NA
1600	NA	NA	NA	NA	NA	NA	NA	NA	NA	NA	NA	NA	NA	NA	NA	NA	NA	NA	NA	NA	NA	LDLRAP1	NA	NA	NA	NA	NA	NA	NA	NA	NA	NA	NA	NA	NA	NA	NA
1601	NA	NA	NA	NA	NA	NA	NA	NA	NA	NA	NA	NA	NA	NA	NA	NA	NA	NA	NA	NA	NA	OTC	NA	NA	NA	NA	NA	NA	NA	NA	NA	NA	NA	NA	NA	NA	NA
1602	NA	NA	NA	NA	NA	NA	NA	NA	NA	NA	NA	NA	NA	NA	NA	NA	NA	NA	NA	NA	NA	CYBB	NA	NA	NA	NA	NA	NA	NA	NA	NA	NA	NA	NA	NA	NA	NA
1603	NA	NA	NA	NA	NA	NA	NA	NA	NA	NA	NA	NA	NA	NA	NA	NA	NA	NA	NA	NA	NA	XK	NA	NA	NA	NA	NA	NA	NA	NA	NA	NA	NA	NA	NA	NA	NA
1604	NA	NA	NA	NA	NA	NA	NA	NA	NA	NA	NA	NA	NA	NA	NA	NA	NA	NA	NA	NA	NA	SRPX	NA	NA	NA	NA	NA	NA	NA	NA	NA	NA	NA	NA	NA	NA	NA
1605	NA	NA	NA	NA	NA	NA	NA	NA	NA	NA	NA	NA	NA	NA	NA	NA	NA	NA	NA	NA	NA	ALOX5	NA	NA	NA	NA	NA	NA	NA	NA	NA	NA	NA	NA	NA	NA	NA
1606	NA	NA	NA	NA	NA	NA	NA	NA	NA	NA	NA	NA	NA	NA	NA	NA	NA	NA	NA	NA	NA	TGM1	NA	NA	NA	NA	NA	NA	NA	NA	NA	NA	NA	NA	NA	NA	NA
1607	NA	NA	NA	NA	NA	NA	NA	NA	NA	NA	NA	NA	NA	NA	NA	NA	NA	NA	NA	NA	NA	PEX7	NA	NA	NA	NA	NA	NA	NA	NA	NA	NA	NA	NA	NA	NA	NA
1608	NA	NA	NA	NA	NA	NA	NA	NA	NA	NA	NA	NA	NA	NA	NA	NA	NA	NA	NA	NA	NA	EIF2B5	NA	NA	NA	NA	NA	NA	NA	NA	NA	NA	NA	NA	NA	NA	NA
1609	NA	NA	NA	NA	NA	NA	NA	NA	NA	NA	NA	NA	NA	NA	NA	NA	NA	NA	NA	NA	NA	TRIM7	NA	NA	NA	NA	NA	NA	NA	NA	NA	NA	NA	NA	NA	NA	NA
1610	NA	NA	NA	NA	NA	NA	NA	NA	NA	NA	NA	NA	NA	NA	NA	NA	NA	NA	NA	NA	NA	CFAP45	NA	NA	NA	NA	NA	NA	NA	NA	NA	NA	NA	NA	NA	NA	NA
1611	NA	NA	NA	NA	NA	NA	NA	NA	NA	NA	NA	NA	NA	NA	NA	NA	NA	NA	NA	NA	NA	P4HA1	NA	NA	NA	NA	NA	NA	NA	NA	NA	NA	NA	NA	NA	NA	NA
1612	NA	NA	NA	NA	NA	NA	NA	NA	NA	NA	NA	NA	NA	NA	NA	NA	NA	NA	NA	NA	NA	HTRA2	NA	NA	NA	NA	NA	NA	NA	NA	NA	NA	NA	NA	NA	NA	NA
1613	NA	NA	NA	NA	NA	NA	NA	NA	NA	NA	NA	NA	NA	NA	NA	NA	NA	NA	NA	NA	NA	OSBPL8	NA	NA	NA	NA	NA	NA	NA	NA	NA	NA	NA	NA	NA	NA	NA
1614	NA	NA	NA	NA	NA	NA	NA	NA	NA	NA	NA	NA	NA	NA	NA	NA	NA	NA	NA	NA	NA	MPO	NA	NA	NA	NA	NA	NA	NA	NA	NA	NA	NA	NA	NA	NA	NA
1615	NA	NA	NA	NA	NA	NA	NA	NA	NA	NA	NA	NA	NA	NA	NA	NA	NA	NA	NA	NA	NA	GM2A	NA	NA	NA	NA	NA	NA	NA	NA	NA	NA	NA	NA	NA	NA	NA
1616	NA	NA	NA	NA	NA	NA	NA	NA	NA	NA	NA	NA	NA	NA	NA	NA	NA	NA	NA	NA	NA	IGFBP6	NA	NA	NA	NA	NA	NA	NA	NA	NA	NA	NA	NA	NA	NA	NA
1617	NA	NA	NA	NA	NA	NA	NA	NA	NA	NA	NA	NA	NA	NA	NA	NA	NA	NA	NA	NA	NA	LOXL3	NA	NA	NA	NA	NA	NA	NA	NA	NA	NA	NA	NA	NA	NA	NA
1618	NA	NA	NA	NA	NA	NA	NA	NA	NA	NA	NA	NA	NA	NA	NA	NA	NA	NA	NA	NA	NA	RFX4	NA	NA	NA	NA	NA	NA	NA	NA	NA	NA	NA	NA	NA	NA	NA
1619	NA	NA	NA	NA	NA	NA	NA	NA	NA	NA	NA	NA	NA	NA	NA	NA	NA	NA	NA	NA	NA	PLP2	NA	NA	NA	NA	NA	NA	NA	NA	NA	NA	NA	NA	NA	NA	NA
1620	NA	NA	NA	NA	NA	NA	NA	NA	NA	NA	NA	NA	NA	NA	NA	NA	NA	NA	NA	NA	NA	ADRA2C	NA	NA	NA	NA	NA	NA	NA	NA	NA	NA	NA	NA	NA	NA	NA
1621	NA	NA	NA	NA	NA	NA	NA	NA	NA	NA	NA	NA	NA	NA	NA	NA	NA	NA	NA	NA	NA	SLC35D3	NA	NA	NA	NA	NA	NA	NA	NA	NA	NA	NA	NA	NA	NA	NA
1622	NA	NA	NA	NA	NA	NA	NA	NA	NA	NA	NA	NA	NA	NA	NA	NA	NA	NA	NA	NA	NA	POLR3B	NA	NA	NA	NA	NA	NA	NA	NA	NA	NA	NA	NA	NA	NA	NA
1623	NA	NA	NA	NA	NA	NA	NA	NA	NA	NA	NA	NA	NA	NA	NA	NA	NA	NA	NA	NA	NA	CPT1B	NA	NA	NA	NA	NA	NA	NA	NA	NA	NA	NA	NA	NA	NA	NA
1624	NA	NA	NA	NA	NA	NA	NA	NA	NA	NA	NA	NA	NA	NA	NA	NA	NA	NA	NA	NA	NA	PDE4DIP	NA	NA	NA	NA	NA	NA	NA	NA	NA	NA	NA	NA	NA	NA	NA
1625	NA	NA	NA	NA	NA	NA	NA	NA	NA	NA	NA	NA	NA	NA	NA	NA	NA	NA	NA	NA	NA	DGKB	NA	NA	NA	NA	NA	NA	NA	NA	NA	NA	NA	NA	NA	NA	NA
1626	NA	NA	NA	NA	NA	NA	NA	NA	NA	NA	NA	NA	NA	NA	NA	NA	NA	NA	NA	NA	NA	RAB6A	NA	NA	NA	NA	NA	NA	NA	NA	NA	NA	NA	NA	NA	NA	NA
1627	NA	NA	NA	NA	NA	NA	NA	NA	NA	NA	NA	NA	NA	NA	NA	NA	NA	NA	NA	NA	NA	FAM3C	NA	NA	NA	NA	NA	NA	NA	NA	NA	NA	NA	NA	NA	NA	NA
1628	NA	NA	NA	NA	NA	NA	NA	NA	NA	NA	NA	NA	NA	NA	NA	NA	NA	NA	NA	NA	NA	SPTLC2	NA	NA	NA	NA	NA	NA	NA	NA	NA	NA	NA	NA	NA	NA	NA
1629	NA	NA	NA	NA	NA	NA	NA	NA	NA	NA	NA	NA	NA	NA	NA	NA	NA	NA	NA	NA	NA	USP2	NA	NA	NA	NA	NA	NA	NA	NA	NA	NA	NA	NA	NA	NA	NA
1630	NA	NA	NA	NA	NA	NA	NA	NA	NA	NA	NA	NA	NA	NA	NA	NA	NA	NA	NA	NA	NA	TBK1	NA	NA	NA	NA	NA	NA	NA	NA	NA	NA	NA	NA	NA	NA	NA
1631	NA	NA	NA	NA	NA	NA	NA	NA	NA	NA	NA	NA	NA	NA	NA	NA	NA	NA	NA	NA	NA	STX2	NA	NA	NA	NA	NA	NA	NA	NA	NA	NA	NA	NA	NA	NA	NA
1632	NA	NA	NA	NA	NA	NA	NA	NA	NA	NA	NA	NA	NA	NA	NA	NA	NA	NA	NA	NA	NA	EIF4G1	NA	NA	NA	NA	NA	NA	NA	NA	NA	NA	NA	NA	NA	NA	NA
1633	NA	NA	NA	NA	NA	NA	NA	NA	NA	NA	NA	NA	NA	NA	NA	NA	NA	NA	NA	NA	NA	POLR2I	NA	NA	NA	NA	NA	NA	NA	NA	NA	NA	NA	NA	NA	NA	NA
1634	NA	NA	NA	NA	NA	NA	NA	NA	NA	NA	NA	NA	NA	NA	NA	NA	NA	NA	NA	NA	NA	IGSF8	NA	NA	NA	NA	NA	NA	NA	NA	NA	NA	NA	NA	NA	NA	NA
1635	NA	NA	NA	NA	NA	NA	NA	NA	NA	NA	NA	NA	NA	NA	NA	NA	NA	NA	NA	NA	NA	USP37	NA	NA	NA	NA	NA	NA	NA	NA	NA	NA	NA	NA	NA	NA	NA
1636	NA	NA	NA	NA	NA	NA	NA	NA	NA	NA	NA	NA	NA	NA	NA	NA	NA	NA	NA	NA	NA	FIG4	NA	NA	NA	NA	NA	NA	NA	NA	NA	NA	NA	NA	NA	NA	NA
1637	NA	NA	NA	NA	NA	NA	NA	NA	NA	NA	NA	NA	NA	NA	NA	NA	NA	NA	NA	NA	NA	BDNF	NA	NA	NA	NA	NA	NA	NA	NA	NA	NA	NA	NA	NA	NA	NA
