# Supplementary material for: Transcriptomic architecture of nuclei in the marmoset CNS
Source: Nat Commun. 2022 Sep 21;13:5531. doi: 10.1038/s41467-022-33140-z (PMC9492672; doi:10.1038/s41467-022-33140-z)
Supplement: Supplementary file 9 — Source Data [file 41467_2022_33140_MOESM9_ESM.xlsx]

## Sheet: Fig.1
	Fig. 1e
	Pie chart
	partition	VAS	AST	MIC	OPC	OLI	NEU
	nuclei no.	12113	66125	21622	22596	162912	249207
	Fig. 1f
	sample	AST	MIC	NEU	OLI	OPC	VAS	category
	v2.1.1	30.726	4.18199	18.0639	26.4279	10.6873	9.91288	other
	v2.1.2.fo	32.517	4.45578	14.0476	32.8912	5.40816	10.6803	other
	v2.1.3.p	13.763	1.91096	76.4383	2.13458	3.55763	2.19557	GM
	v2.1.4.p	15.9713	1.89279	72.4095	3.31583	2.80464	3.60597	GM
	v3.1.1	16.2677	9.68444	11.4255	53.1556	8.05223	1.41458	WM
	v3.1.2	11.392	5.09078	17.4439	59.8078	5.73158	0.533998	WM
	v3.1.3	8.63085	6.58579	7.07106	70.8146	5.85789	1.03986	WM
	v3.1.4	7.46627	4.91754	16.7916	65.5772	4.88756	0.35982	WM
	v3.2.1	15.7259	4.38435	49.685	24.3502	3.89866	1.95589	other
	v3.2.2	18.2322	3.90935	34.4174	37.1628	4.47077	1.80748	other
	v3.2.3	14.7162	4.93292	57.709	13.8287	5.09804	3.71517	other
	v3.2.4	16.8904	4.93384	28.535	42.7505	5.03781	1.85255	other
	v3.2.5	17.4113	2.89093	54.6649	19.8204	3.21945	1.99299	other
	v3.2.6	10.5821	5.97924	30.889	45.0361	5.17825	2.33529	other
	v3.2.7	16.3973	2.19014	67.5416	8.11254	4.10959	1.64876	other
	v3.2.8	11.6878	6.62664	6.26206	65.7088	6.47652	3.23826	other
	v3.3.2	7.30226	4.37984	9.75406	71.9447	5.92075	0.698345	WM
	v3.3.6	4.45331	6.0016	2.56983	80.399	5.71429	0.861931	WM
	v3.3.8	5.81114	6.81124	6.56911	74.0078	5.49532	1.3054	WM
	v3.4.1	13.7871	2.47614	73.0806	6.22032	2.52686	1.90898	GM
	v3.4.2	15.6583	2.18945	70.7721	6.68915	2.79344	1.89752	GM
	v3.4.3	13.1545	2.34675	71.4631	8.56385	2.74645	1.72543	GM
	v3.4.4	11.0892	2.78515	63.9043	17.5836	3.43972	1.19791	GM
	v3.4.5	9.58421	1.78529	62.9927	21.992	2.786	0.85976	GM
	v3.4.6	7.50383	1.57248	72.3341	14.8583	2.40914	1.32223	GM
	v3.4.7	12.8258	1.32726	75.0274	7.75768	2.02374	1.03815	GM
	v3.4.8	9.37661	0.915631	79.863	6.31304	1.71767	1.81405	GM
	v3.5.1	9.90348	2.37125	73.5535	10.2159	2.47726	1.47855	GM
	v3.5.2	11.192	3.01455	67.2788	12.9302	3.43035	2.15408	GM
	v3.5.4	12.8844	0.94028	74.587	3.77128	1.70267	6.11436	other
	v3.5.3	14.9941	2.23183	72.6601	5.40668	2.64833	2.05894	other
	v3.5.5	13.0335	7.13062	28.0871	44.6681	5.9743	1.10635	other
	v3.5.6	19.1267	4.80898	33.3172	35.4457	5.56095	1.74045	other
	v3.5.7	10.6617	11.4144	4.93797	54.4003	6.87345	11.7122	other
	v3.5.8	25.1987	5.82598	7.30698	46.3792	8.77709	6.51203	other
	v3.6.2	11.5721	10.5446	14.9756	52.4146	8.11713	2.37606	WM
	v3.6.6	4.1347	3.32924	0.168763	85.0107	5.4618	1.89475	WM
	v3.6.7	8.85237	4.97217	16.7082	62.6663	4.55871	2.24225	WM
	v3.7.2	10.3476	6.21263	11.6753	65.6177	5.36131	0.785446	WM
	v3.8.2	7.73514	6.91986	1.86253	74.077	7.46338	1.94207	WM
	v3.9.3	15.0096	17.78	12.0933	42.5863	10.0702	2.46059	other
	v3.9.8	14.0831	8.73926	10.4871	57.7937	7.53582	1.36103	WM

## Sheet: Fig.3
	Fig. 3c							Fig. 3e
	sample	MIC1	MIC2	MIC3	category	MIC1-MIC3		image	Animal	Count/mm^2	category	method
	v2.1.1	99.3711	0	0.628931	other	3.44753		ROI1	BR1	143.803	WM	manual
	v2.1.2.fo	100	0	0	other	2.63628		ROI2	BR1	206.117	WM	manual
	v2.1.3.p	69.7368	30.2632	0	GM	1.57906		ROI3	BR1	135.814	WM	manual
	v2.1.4.p	97.4359	2.5641	0	GM	1.1583		ROI4	BR1	76.6949	GM	manual
	v3.1.1	5.52147	28.8344	65.6442	WM	10.1684		ROI5	BR1	89.4773	GM	manual
	v3.1.2	2.29008	45.0382	52.6718	WM	5.39761		ROI6	BR1	78.2927	GM	manual
	v3.1.3	1.79641	29.3413	68.8623	WM	6.68803		ROI7	BR2	207.715	WM	manual
	v3.1.4	0.757576	37.8788	61.3636	WM	4.57539		ROI8	BR2	271.628	WM	manual
	v3.2.1	40.1235	56.7901	3.08642	other	2.31429		ROI9	BR2	247.66	WM	manual
	v3.2.2	84.8018	14.978	0.220264	other	3.73294		ROI10	BR2	118.238	GM	manual
	v3.2.3	13.7255	52.9412	33.3333	other	4.39182		ROI11	BR2	91.0751	GM	manual
	v3.2.4	31.5041	21.3415	47.1545	other	5.07792		ROI12	BR2	89.4773	GM	manual
	v3.2.5	27.8302	70.7547	1.41509	other	2.42037		ROI13	BR3	148.596	WM	manual
	v3.2.6	34.7826	9.34783	55.8696	other	5.99505		ROI14	BR3	146.998	WM	manual
	v3.2.7	41.1765	53.9216	4.90196	other	1.71602		ROI15	BR3	175.759	WM	manual
	v3.2.8	4.42804	9.22509	86.3469	other	6.63403		ROI16	BR3	73.4992	GM	manual
	v3.3.2	1.06838	7.05128	91.8803	WM	4.48233		ROI17	BR3	73.4992	GM	manual
	v3.3.6	0.808625	9.97305	89.2183	WM	7.41703		ROI18	BR3	65.5102	GM	manual
	v3.3.8	1.34529	5.60538	93.0493	WM	5.88235		ROI19	BR1	65.5102	GM	auto
	v3.4.1	63.8075	36.1925	0	GM	2.23458		ROI20	BR1	79.8905	GM	auto
	v3.4.2	60.7895	39.2105	0	GM	1.94922		ROI21	BR1	73.4992	GM	auto
	v3.4.3	73.0337	26.9663	0	GM	1.81123		ROI22	BR1	202.922	WM	auto
	v3.4.4	66.5474	33.4526	0	GM	2.47674		ROI23	BR1	220.498	WM	auto
	v3.4.5	68.8235	31.1765	0	GM	1.66097		ROI24	BR1	174.161	WM	auto
	v3.4.6	75.4153	24.5847	0	GM	1.17817		ROI25	BR2	91.0751	GM	auto
	v3.4.7	67.2199	32.7801	0	GM	1.07816		ROI26	BR2	87.8795	GM	auto
	v3.4.8	84.2105	15.7895	0	GM	0.671402		ROI27	BR2	81.4883	GM	auto
	v3.5.1	60.5195	39.2208	0.25974	GM	2.19536		ROI28	BR2	309.975	WM	auto
	v3.5.2	61.0753	38.2796	0.645161	GM	2.76292		ROI29	BR2	274.823	WM	auto
	v3.5.4	14.1892	2.02703	83.7838	other	0.776984		ROI30	BR2	303.584	WM	auto
	v3.5.3	11.25	2.5	86.25	other	1.95201		ROI31	BR3	151.792	GM	auto
	v3.5.5	12.9989	2.85063	84.1505	other	6.9066		ROI32	BR3	68.7058	GM	auto
	v3.5.6	19.9678	3.54267	76.4895	other	4.18915		ROI33	BR3	76.6949	GM	auto
	v3.5.7	8.61196	2.63425	88.7538	other	10.7869		ROI34	BR3	236.476	WM	auto
	v3.5.8	8.07175	0.896861	91.0314	other	3.05773		ROI35	BR3	218.9	WM	auto
	v3.6.2	6.3772	10.9905	82.6323	WM	12.1718		ROI36	BR3	270.03	WM	auto
	v3.6.6	2.18978	3.40633	94.4039	WM	3.77133
	v3.6.7	28.7921	15.8708	55.3371	WM	4.58852
	v3.7.2	27.5754	13.5276	58.897	WM	5.59078
	v3.8.2	8.92495	9.33063	81.7444	WM	7.2484
	v3.9.3	19.9826	7.90617	72.1112	other	12.8402
	v3.9.8	16.5517	2.41379	81.0345	WM	9.26666

## Sheet: Fig.4
	Fig. 4a									Fig. 4c
	sample	OPC1	OPC2	OPC3	OPC4	OPC5	category	total OPC			OPC2 r^2 / OPC1 r^2	OPC3 r^2 / OPC1 r^2	dataset	species
	v2.1.1	98.3842	0	0	0.897666	0.718133	other	12.0772		dr_0	1.12799	0.674312	dr	dr
	v2.1.2.fo	94.0594	0	0	0.990099	4.95049	other	4.51296		dr_1	1.27198	0.607296	dr	dr
	v2.1.3.p	96.9512	0	0.609756	1.21951	1.21951	GM	3.40744		dr_2	1.69829	0.420097	dr	dr
	v2.1.4.p	96.4706	0.588235	0	1.17647	1.76471	GM	2.5245		dr_3	1.48362	0.356192	dr	dr
	v3.1.1	5.07246	0	89.1304	0	5.7971	WM	8.60886		dr_4	1.22166	0.642272	dr	dr
	v3.1.2	0.699301	0	97.9021	0	1.3986	WM	5.89205		mm1_0	0.899129	0.775928	mm1	mm
	v3.1.3	4.43038	0	93.6709	0.632911	1.26582	WM	6.32759		mm1_1	0.900597	0.798331	mm1	mm
	v3.1.4	7.91367	0	91.3669	0	0.719425	WM	4.81802		mm1_2	1.16017	0.602651	mm1	mm
	v3.2.1	1.33333	17.3333	78.6667	0.444444	2.22222	other	3.21429		mm1_3	0.902436	0.758646	mm1	mm
	v3.2.2	81.4503	12.9848	4.72175	0.168634	0.674536	other	4.87584		mm1_4	0.914318	0.832605	mm1	mm
	v3.2.3	5.21739	6.52174	84.3478	1.30435	2.6087	other	4.95156		mm2_0	1.0378	0.631617	mm2	mm
	v3.2.4	13.745	9.16335	75.8964	0.59761	0.59761	other	5.18113		mm2_1	1.6003	0.452837	mm2	mm
	v3.2.5	2.69231	16.1538	78.4615	0.384615	2.30769	other	2.96838		mm2_2	1.0239	0.621221	mm2	mm
	v3.2.6	42.8571	4.08163	50.5669	0.453515	2.04082	other	5.74743		mm2_3	0.978447	0.605972	mm2	mm
	v3.2.7	49.6718	11.8162	36.9803	0.218818	1.31291	other	3.84421		mm2_4	1.01644	0.634416	mm2	mm
	v3.2.8	1.37457	7.21649	90.378	0.343643	0.687285	other	7.12362		mm2_5	1.01614	0.629344	mm2	mm
	v3.3.2	0.278551	0	97.7716	0.278551	1.67131	WM	6.87674		mm2_6	1.1167	0.619715	mm2	mm
	v3.3.6	1.25	0	97.5	0	1.25	WM	6.39744		mm3_OPC	0.875654	0.67656	mm3	mm
	v3.3.8	0	0	97.8131	0	2.18688	WM	6.63413		hs1_0	1.11562	0.713346	hs1	hs
	v3.4.1	88.8679	8.67925	0.188679	0.188679	2.07547	GM	2.47768		hs1_1	1.10645	0.714446	hs1	hs
	v3.4.2	90.0188	7.72128	1.50659	0	0.753296	GM	2.72378		hs1_2	1.1317	0.688555	hs1	hs
	v3.4.3	85.9843	10.5512	1.41732	0.314961	1.73228	GM	2.58456		hs1_3	1.2239	0.663799	hs1	hs
	v3.4.4	90.4575	7.45098	0.653595	0.130719	1.30719	GM	3.38946		hs1_4	1.24598	0.775416	hs1	hs
	v3.4.5	88.6957	8.17391	1.04348	0.173913	1.91304	GM	2.80899		hs2_0	1.00026	1.04612	hs2	hs
	v3.4.6	89.0511	9.12409	0.547445	0.364963	0.912409	GM	2.14498		hs2_1	1.00373	1.05154	hs2	hs
	v3.4.7	89.8824	4.70588	4	0.470588	0.941176	GM	1.90131		hs2_2	1.02577	1.04539	hs2	hs
	v3.4.8	92.1525	6.72646	0	0.448431	0.672646	GM	1.57603		hs2_3	0.984706	1.03151	hs2	hs
	v3.5.1	80.4762	5.95238	11.4286	0.238095	1.90476	GM	2.39494		hs3_0	0.995638	0.859994	hs3	hs
	v3.5.2	94.7644	2.96684	0.8726	0.34904	1.04712	GM	3.40463		hs3_1	0.991366	0.857014	hs3	hs
	v3.5.4	22.7642	11.7886	60.9756	2.03252	2.43902	other	1.29147		hs3_2	1.0035	0.863827	hs3	hs
	v3.5.3	4.45344	11.7409	82.5911	0.404858	0.809717	other	2.00895		hs3_3	1.04058	0.863032	hs3	hs
	v3.5.5	9.7561	23.7484	64.6983	0.898588	0.898588	other	6.13482
	v3.5.6	21.673	25.3485	50.5703	1.01394	1.39417	other	5.32245
	v3.5.7	2.25464	6.23342	72.8117	17.7719	0.928382	other	8.24044
	v3.5.8	7.21154	14.7436	71.6346	5.92949	0.480769	other	8.55615
	v3.6.2	3.63951	0.17331	94.1075	0.866551	1.21317	WM	9.52931
	v3.6.6	2.44648	0	94.6483	0.458716	2.44648	WM	6.0011
	v3.6.7	60.2225	3.75522	33.936	0.834492	1.25174	WM	4.63363
	v3.7.2	48.9118	0.229095	49.37	0	1.48912	WM	5.07883
	v3.8.2	13.75	0	84.6154	0.192308	1.44231	WM	7.64537
	v3.9.3	28.2563	4.72689	63.7605	1.57563	1.68067	other	10.6203
	v3.9.8	19.2308	1.82186	76.7206	1.21457	1.01215	WM	7.89263

## Sheet: Fig.8
	Fig. 8b
		MIC	OPC	AST
	GM specific	153	36	208
	Share	1753	1236	3015
	WM specific	922	541	1607
	Fig. 8c
	Sender Type	GM-MIC	WM-MIC	GM-OPC	WM-OPC	GM-AST	WM-AST
	NEU	95	495	36	279	139	890
	OLI	42	68		18	26	22
	OPC		24		17	43	99
	MIC	16	124		88		258
	AST		78		47		138
	VAS		133		92		200
	Total	153	922	36	541	208	1607

## Sheet: Supplementary Fig.1
	Supplementary Fig.1c					Supplementary Fig.1d
		tissue	animal	cell.no			tissue	animal	cell.no	category
	1	cSC	BR1	568.339		1	cSC	BR1	568.339	Other
	2	cSC	BR2	687.719		2	cSC	BR2	687.719	Other
	3	OpT	BR3	729.6		3	OpT	BR3	729.6	WM
	4	cSC	BR4	867.322		4	cSC	BR4	867.322	Other
	5	Cd	BR3	953.2		5	Cd	BR3	953.2	Other
	6	Hipp	BR3	956		6	Hipp	BR3	956	Other
	7	Thal	BR2	956.6		7	Thal	BR2	956.6	Other
	8	pWM	BR3	1020.4		8	pWM	BR3	1020.4	WM
	9	LGN	BR3	1038.4		9	LGN	BR3	1038.4	Other
	10	pWM	BR4	1043.33		10	pWM	BR4	1043.33	WM
	11	OpT	BR4	1090.8		11	OpT	BR4	1090.8	WM
	12	Hipp	BR2	1096		12	Hipp	BR2	1096	Other
	13	pWM	BR2	1110.4		13	pWM	BR2	1110.4	WM
	14	Cd	BR4	1157.2		14	Cd	BR4	1157.2	Other
	15	tWM	BR4	1160		15	tWM	BR4	1160	WM
	16	fWM	BR3	1168.4		16	fWM	BR3	1168.4	WM
	17	MB	BR2	1179.2		17	MB	BR2	1179.2	Other
	18	LGN	BR2	1180		18	LGN	BR2	1180	Other
	19	Thal	BR3	1181.2		19	Thal	BR3	1181.2	Other
	20	tWM	BR3	1215.6		20	tWM	BR3	1215.6	WM
	21	pCTX	BR4	1229.6		21	pCTX	BR4	1229.6	GM
	22	LGN	BR4	1232		22	LGN	BR4	1232	Other
	23	Thal	BR4	1232.8		23	Thal	BR4	1232.8	Other
	24	Thal	BR1	1263.6		24	Thal	BR1	1263.6	Other
	25	LGN	BR1	1289.6		25	LGN	BR1	1289.6	Other
	26	fWM	BR2	1310.4		26	fWM	BR2	1310.4	WM
	27	Hipp	BR4	1314.4		27	Hipp	BR4	1314.4	Other
	28	tCTX	BR3	1345.27		28	tCTX	BR3	1345.27	GM
	29	tCTX	BR2	1351.6		29	tCTX	BR2	1351.6	GM
	30	Cd	BR1	1352		30	Cd	BR1	1352	Other
	31	OpT	BR1	1383.2		31	OpT	BR1	1383.2	WM
	32	fWM	BR4	1384		32	fWM	BR4	1384	WM
	33	Pons	BR2	1411.2		33	Pons	BR2	1411.2	Other
	34	pCC	BR3	1431.2		34	pCC	BR3	1431.2	WM
	35	pWM	BR1	1446.8		35	pWM	BR1	1446.8	WM
	36	CgG	BR1	1492.73		36	CgG	BR1	1492.73	GM
	37	aCC	BR3	1516.51		37	aCC	BR3	1516.51	WM
	38	Cd	BR2	1550.4		38	Cd	BR2	1550.4	Other
	39	fWM	BR1	1570.4		39	fWM	BR1	1570.4	WM
	40	CgG	BR3	1619.2		40	CgG	BR3	1619.2	GM
	41	pCC	BR2	1658.05		41	pCC	BR2	1658.05	WM
	42	Pons	BR3	1668.8		42	Pons	BR3	1668.8	Other
	43	oCTX	BR4	1677.96		43	oCTX	BR4	1677.96	GM
	44	tCTX	BR4	1679.04		44	tCTX	BR4	1679.04	GM
	45	MB	BR3	1692.4		45	MB	BR3	1692.4	Other
	46	aCC	BR2	1731.46		46	aCC	BR2	1731.46	WM
	47	fCTX	BR3	1758.8		47	fCTX	BR3	1758.8	GM
	48	fCTX	BR1	1771.6		48	fCTX	BR1	1771.6	GM
	49	CgG	BR4	1780.17		49	CgG	BR4	1780.17	GM
	50	aCC	BR1	1801.65		50	aCC	BR1	1801.65	WM
	51	MB	BR1	1931.2		51	MB	BR1	1931.2	Other
	52	CgG	BR2	1937.2		52	CgG	BR2	1937.2	GM
	53	pCTX	BR3	2030.32		53	pCTX	BR3	2030.32	GM
	54	aCC	BR4	2071.6		54	aCC	BR4	2071.6	WM
	55	fCTX	BR2	2094		55	fCTX	BR2	2094	GM
	56	oCTX	BR1	2144.4		56	oCTX	BR1	2144.4	GM
	57	oCTX	BR3	2177.8		57	oCTX	BR3	2177.8	GM
	58	oCTX	BR2	2226.4		58	oCTX	BR2	2226.4	GM
	59	tCTX	BR1	2273.6		59	tCTX	BR1	2273.6	GM
	60	Pons	BR1	2432.88		60	Pons	BR1	2432.88	Other
	61	pCC	BR1	2671.46		61	pCC	BR1	2671.46	WM
	62	pCC	BR4	2998.91		62	pCC	BR4	2998.91	WM
	63	CE	BR3	3459.6		63	CE	BR3	3459.6	Other
	64	fCTX	BR4	3476.4		64	fCTX	BR4	3476.4	GM
	65	CE	BR1	3639.2		65	CE	BR1	3639.2	Other
	66	CE	BR2	5129.82		66	CE	BR2	5129.82	Other
	67	CE	BR4	6402.22		67	CE	BR4	6402.22	Other

## Sheet: Supplementary Fig.2
	Supplementary Fig. 2b												Supplementary Figure 2c
		CJH01 F	CJR02 M										sample	Level 1 Counts
	IL03_source	260219	274356										v2.1.1	5165
													v2.1.2.fo	2940
		Hi4000	Miseq Hi2500 Hi4000	NovaS2									v2.1.3.p	4919
	IL09_illumina	10867	20262	503446									v2.1.4.p	7238
													v3.1.1	1838
		10x.v2	10x.v3										v3.1.2	2809
	IL10_chemistry	20262	514313										v3.1.3	2885
													v3.1.4	3335
		1st	2nd	3rd	4th	5th	6th	7th	8th	9th			v3.2.1	7618
	IL11_batch	38747	64881	28938	190136	119412	39687	19734	15087	17953			v3.2.2	14606
													v3.2.3	4845
													v3.2.4	10580
													v3.2.5	9132
													v3.2.6	8864
													v3.2.7	12191
													v3.2.8	4663
													v3.3.2	13174
													v3.3.6	6265
													v3.3.8	9499
	Supplementary Fig. 2d												v3.4.1	21687
		0 - 500	500 - 1000	1000 - 1500	1500 - 2000	2000 - 2500	2500 - 3000	3000 - 3500	3500 - 4000	4000 - 4500	4500 - 5000		v3.4.2	19868
	IL11_batch	4590	38440	137434	150589	103957	49949	24397	15144	7819	2256		v3.4.3	25269
													v3.4.4	23374
													v3.4.5	21285
	Supplementary Fig. 2e												v3.4.6	26773
		0-1	1-2	2-3	3-4	4-5	5-6	6-7					v3.4.7	22829
	percent.mt	324021	73255	30172	11979	3061	296	1					v3.4.8	29051
													v3.5.1	17923
													v3.5.2	17316
													v3.5.3	12725
													v3.5.4	19675
													v3.5.5	14010
													v3.5.6	16490
													v3.5.7	12090
													v3.5.8	9183
													v3.6.2	7786
													v3.6.6	13036
													v3.6.7	18865
													v3.7.2	19734
													v3.8.2	15087
													v3.9.3	10973
													v3.9.8	6980

## Sheet: Supplementary Fig.4
	Supplementary Fig. 4b
	Excluded	Included
	21594	534575
	Supplementary Fig. 4c
	tissue	sum (%)
	cSC	3.56882
	CE	6.06089
	Pons	3.97942
	MB	5.70547
	Hipp	3.18683
	LGN	4.3904
	Thal	2.85142
	Cd	3.13333
	CgG	6.59197
	oCTX	9.70491
	pCTX	8.98995
	tCTX	9.09938
	fCTX	10.0476
	OpT	2.76219
	pCC	5.96754
	aCC	1.14932
	pWM	6.64042
	tWM	5.28663
	fWM	0.883506
	Supplementary Fig. 4e
	sample	MIC	NEU	OLI	OPC	category
	v2.1.1	4.18199	18.0639	26.4279	10.6873	other
	v2.1.2.fo	4.45578	14.0476	32.8912	5.40816	other
	v2.1.3.p	1.91096	76.4383	2.13458	3.55763	GM
	v2.1.4.p	1.89279	72.4095	3.31583	2.80464	GM
	v3.1.1	9.68444	11.4255	53.1556	8.05223	WM
	v3.1.2	5.09078	17.4439	59.8078	5.73158	WM
	v3.1.3	6.58579	7.07106	70.8146	5.85789	WM
	v3.1.4	4.91754	16.7916	65.5772	4.88756	WM
	v3.2.1	4.38435	49.685	24.3502	3.89866	other
	v3.2.2	3.90935	34.4174	37.1628	4.47077	other
	v3.2.3	4.93292	57.709	13.8287	5.09804	other
	v3.2.4	4.93384	28.535	42.7505	5.03781	other
	v3.2.5	2.89093	54.6649	19.8204	3.21945	other
	v3.2.6	5.97924	30.889	45.0361	5.17825	other
	v3.2.7	2.19014	67.5416	8.11254	4.10959	other
	v3.2.8	6.62664	6.26206	65.7088	6.47652	other
	v3.3.2	4.37984	9.75406	71.9447	5.92075	WM
	v3.3.6	6.0016	2.56983	80.399	5.71429	WM
	v3.3.8	6.81124	6.56911	74.0078	5.49532	WM
	v3.4.1	2.47614	73.0806	6.22032	2.52686	GM
	v3.4.2	2.18945	70.7721	6.68915	2.79344	GM
	v3.4.3	2.34675	71.4631	8.56385	2.74645	GM
	v3.4.4	2.78515	63.9043	17.5836	3.43972	GM
	v3.4.5	1.78529	62.9927	21.992	2.786	GM
	v3.4.6	1.57248	72.3341	14.8583	2.40914	GM
	v3.4.7	1.32726	75.0274	7.75768	2.02374	GM
	v3.4.8	0.915631	79.863	6.31304	1.71767	GM
	v3.5.1	2.37125	73.5535	10.2159	2.47726	GM
	v3.5.2	3.01455	67.2788	12.9302	3.43035	GM
	v3.5.4	0.94028	74.587	3.77128	1.70267	other
	v3.5.3	2.23183	72.6601	5.40668	2.64833	other
	v3.5.5	7.13062	28.0871	44.6681	5.9743	other
	v3.5.6	4.80898	33.3172	35.4457	5.56095	other
	v3.5.7	11.4144	4.93797	54.4003	6.87345	other
	v3.5.8	5.82598	7.30698	46.3792	8.77709	other
	v3.6.2	10.5446	14.9756	52.4146	8.11713	WM
	v3.6.6	3.32924	0.168763	85.0107	5.4618	WM
	v3.6.7	4.97217	16.7082	62.6663	4.55871	WM
	v3.7.2	6.21263	11.6753	65.6177	5.36131	WM
	v3.8.2	6.91986	1.86253	74.077	7.46338	WM
	v3.9.3	17.78	12.0933	42.5863	10.0702	other
	v3.9.8	8.73926	10.4871	57.7937	7.53582	WM

## Sheet: Supplementary Fig.10
	Supplementary Fig. 10a
	subclusters	Nuclei no.
	NEU01	356
	NEU02	4577
	NEU03	3438
	NEU04	795
	NEU05	408
	NEU06	2845
	NEU07	148
	NEU08	610
	NEU09	247
	NEU10	440
	NEU11	11093
	NEU12	8616
	NEU13	442
	NEU14	6614
	NEU15	10834
	NEU16	1208
	NEU17	13253
	NEU18	310
	NEU19	237
	NEU20	275
	NEU21	573
	NEU22	348
	NEU23	265
	NEU24	82
	NEU25	4977
	NEU26	6278
	NEU27	9041
	NEU28	3610
	NEU29	149
	NEU30	9167
	NEU31	5544
	NEU32	16023
	NEU33	14950
	NEU34	7965
	NEU35	3144
	NEU36	5373
	NEU37	11309
	NEU38	14053
	NEU39	2946
	NEU40	25805
	NEU41	5532
	NEU42	11009
	NEU43	2247
	NEU44	12770
	NEU45	2497
	NEU46	157
	NEU47	717
	NEU48	614
	NEU49	730
	NEU50	3470

## Sheet: Supplementary Fig.14
			Supplementary Fig. 14b
			subcluster	MIC1	MIC2	MIC3	PBMC1	PBMC2	PBMC3	PBMC4
			nuclei No.	5186	2892	9049	50	464	330	308
			Supplementary Fig. 14c
			sample	MIC1	MIC2	MIC3	NEU	OLI	category
			v2.1.1	3.42585	0	0.0216826	20.4467	20.5768	other
			v2.1.2.fo	2.63628	0	0	19.0795	14.7453	other
			v2.1.3.p	1.10118	0.477872	0	77.7478	1.70372	GM
			v2.1.4.p	1.1286	0.0297	0	77.7101	2.7918	GM
			v3.1.1	0.561447	2.932	6.67498	13.35	48.2845	WM
			v3.1.2	0.123609	2.43098	2.84302	20.0659	55.377	WM
			v3.1.3	0.120144	1.96235	4.60553	8.28995	68.0416	WM
			v3.1.4	0.034662	1.7331	2.80763	19.4454	62.7036	WM
			v3.2.1	0.928571	1.31429	0.0714286	53.7143	22.3286	other
			v3.2.2	3.1656	0.559119	0.00822233	40.8897	27.7339	other
			v3.2.3	0.602799	2.32508	1.46394	60.2799	11.6685	other
			v3.2.4	1.59975	1.0837	2.39447	31.1074	38.425	other
			v3.2.5	0.673593	1.71252	0.0342505	56.9357	17.8673	other
			v3.2.6	2.08523	0.560407	3.34941	35.7227	37.7167	other
			v3.2.7	0.706595	0.925303	0.0841184	69.2631	6.99024	other
			v3.2.8	0.293758	0.611995	5.72827	7.19706	62.1053	other
			v3.3.2	0.0478881	0.316062	4.11838	11.8858	67.3211	WM
			v3.3.6	0.059976	0.739704	6.61735	3.21871	77.2491	WM
			v3.3.8	0.0791348	0.329728	5.47349	8.19045	72.6194	WM
			v3.4.1	1.42583	0.808751	0	74.0732	5.50699	GM
			v3.4.2	1.18492	0.764299	0	72.1262	5.73993	GM
			v3.4.3	1.32281	0.48842	0	73.2753	7.39957	GM
			v3.4.4	1.64821	0.828533	0	66.1143	15.6136	GM
			v3.4.5	1.14314	0.517831	0	65.4617	19.4724	GM
			v3.4.6	0.888524	0.289651	0	75.2466	12.6898	GM
			v3.4.7	0.724735	0.35342	0	76.4819	6.74182	GM
			v3.4.8	0.565391	0.106011	0	81.6107	5.191	GM
			v3.5.1	1.32862	0.861037	0.00570223	75.1212	8.84986	GM
			v3.5.2	1.68746	1.05764	0.0178253	69.1563	11.1884	GM
			v3.5.4	0.110248	0.0157497	0.650987	76.7325	2.86119	other
			v3.5.3	0.219601	0.0488003	1.68361	74.8841	4.17243	other
			v3.5.5	0.897779	0.196881	5.81194	30.745	40.7938	other
			v3.5.6	0.836481	0.148408	3.20426	36.1711	32.1775	other
			v3.5.7	0.928962	0.284153	9.57377	6.51366	46.4918	other
			v3.5.8	0.246812	0.0274236	2.78349	9.04977	43.5075	other
			v3.6.2	0.776218	1.33774	10.0578	18.9595	42.2296	WM
			v3.6.6	0.082584	0.128464	3.56029	0.192696	83.2079	WM
			v3.6.7	1.32113	0.728234	2.53915	18.7214	60.1083	WM
			v3.7.2	1.54168	0.756298	3.2928	13.0141	65.0474	WM
			v3.8.2	0.646916	0.676321	5.92516	2.06572	72.8883	WM
			v3.9.3	2.56582	1.01517	9.25926	14.7367	33.0098	other
			v3.9.8	1.53379	0.223678	7.50919	11.7271	54.1301	WM

## Sheet: Supplementary Fig.18
	Supplementary Fig. 18b
	subclusters	OPC1	OPC2	OPC3	OPC4	OPC5
	Nuclei no.	8631	1379	9742	269	285
	Supplementary Fig. 18c
	sample	OPC1	OPC3	NEU	OLI	category
	v2.1.1	11.882	0	20.4467	20.5768	other
	v2.1.2.fo	4.24486	0	19.0795	14.7453	other
	v2.1.3.p	3.30355	0.0207771	77.7478	1.70372	GM
	v2.1.4.p	2.4354	0	77.7101	2.7918	GM
	v3.1.1	0.436681	7.67311	13.35	48.2845	WM
	v3.1.2	0.0412031	5.76844	20.0659	55.377	WM
	v3.1.3	0.280336	5.92711	8.28995	68.0416	WM
	v3.1.4	0.381282	4.40208	19.4454	62.7036	WM
	v3.2.1	0.0428571	2.52857	53.7143	22.3286	other
	v3.2.2	3.97139	0.230225	40.8897	27.7339	other
	v3.2.3	0.258342	4.17653	60.2799	11.6685	other
	v3.2.4	0.712148	3.93229	31.1074	38.425	other
	v3.2.5	0.0799178	2.32903	56.9357	17.8673	other
	v3.2.6	2.46318	2.90629	35.7227	37.7167	other
	v3.2.7	1.90949	1.4216	69.2631	6.99024	other
	v3.2.8	0.0979192	6.43819	7.19706	62.1053	other
	v3.3.2	0.0191553	6.72349	11.8858	67.3211	WM
	v3.3.6	0.079968	6.2375	3.21871	77.2491	WM
	v3.3.8	0	6.48905	8.19045	72.6194	WM
	v3.4.1	2.20186	0.00467486	74.0732	5.50699	GM
	v3.4.2	2.45191	0.0410362	72.1262	5.73993	GM
	v3.4.3	2.22231	0.0366315	73.2753	7.39957	GM
	v3.4.4	3.06602	0.0221533	66.1143	15.6136	GM
	v3.4.5	2.49145	0.0293112	65.4617	19.4724	GM
	v3.4.6	1.91013	0.0117426	75.2466	12.6898	GM
	v3.4.7	1.70894	0.0760524	76.4819	6.74182	GM
	v3.4.8	1.45235	0	81.6107	5.191	GM
	v3.5.1	1.92735	0.273707	75.1212	8.84986	GM
	v3.5.2	3.22638	0.0297089	69.1563	11.1884	GM
	v3.5.4	0.293994	0.787484	76.7325	2.86119	other
	v3.5.3	0.0894673	1.65921	74.8841	4.17243	other
	v3.5.5	0.598519	3.96913	30.745	40.7938	other
	v3.5.6	1.15353	2.69158	36.1711	32.1775	other
	v3.5.7	0.185792	6	6.51366	46.4918	other
	v3.5.8	0.61703	6.12916	9.04977	43.5075	other
	v3.6.2	0.346821	8.9678	18.9595	42.2296	WM
	v3.6.6	0.146816	5.67994	0.192696	83.2079	WM
	v3.6.7	2.79049	1.57247	18.7214	60.1083	WM
	v3.7.2	2.48415	2.50742	13.0141	65.0474	WM
	v3.8.2	1.05124	6.46916	2.06572	72.8883	WM
	v3.9.3	3.00089	6.77153	14.7367	33.0098	other
	v3.9.8	1.51781	6.05528	11.7271	54.1301	WM

[truncated: 4 more sheets: Supplementary Fig.25, Supplementary Fig.32, Supplementary Fig. 34, Supplementary Fig.37]
